# Supplementary material for: The facial microbiome and metabolome across different geographic regions
Source: Microbiol Spectr. 2023 Dec 8;12(1):e03248-23. doi: 10.1128/spectrum.03248-23 (PMC10783011; doi:10.1128/spectrum.03248-23)
Supplement: Table S1 — Relative abundances of bacteria at genus and species levels. [file spectrum.03248-23-s0001.xlsx]

## Sheet: species level
Climate	Temperate continental	Temperate continental	Temperate continental	Temperate continental	Temperate continental	Temperate continental	Temperate continental	Temperate continental	Temperate continental	Temperate continental	Temperate continental	Temperate continental	Temperate continental	Temperate continental	Temperate continental	Temperate continental	Temperate continental	Temperate continental	Temperate continental	Temperate continental	Temperate continental	Temperate continental	Temperate continental	Temperate monsoon	Temperate monsoon	Temperate monsoon	Temperate monsoon	Temperate monsoon	Temperate monsoon	Temperate monsoon	Temperate monsoon	Temperate monsoon	Temperate monsoon	Temperate monsoon	Temperate monsoon	Temperate monsoon	Temperate monsoon	Temperate monsoon	Temperate monsoon	Temperate monsoon	Temperate monsoon	Temperate monsoon	Temperate monsoon	Temperate monsoon	Temperate monsoon	Temperate monsoon	Temperate monsoon	Temperate monsoon	Subtropical monsoon
Species	NW.42	NW.26	NW.45	NW.28	NW.32	NW.37	NW.38	NW.8	NW.24	NW.10	NW.14	NW.36	NW.39	NW.27	NW.40	NW.41	NW.30	NW.44	NW.46	NW.47	NW.29	NW.43	NW.35	North.25	North.1	North.11	North.8	North.7	North.16	North.14	North.10	North.4	North.17	North.12	North.6	North.13	North.3	North.5	North.21	North.23	North.22	North.24	North.20	North.9	North.15	North.2	North.19	North.18	South.36
Staphylococcus_epidermidis	0.193688	0.00486445	0.0230171	0.0317969	0.138933	0.15673	0.0610429	0.311977	0.0674497	0.245892	0.447411	0.0907042	0.344901	0.105653	0.186629	0.0376698	0.670048	0.00670345	0.0567123	0.138755	0.0889838	0.031085	0.0708311	0.142789	0.264579	0.0804414	0.911194	0.00806787	0.787388	0.330011	0.754108	0.78371	0.92994	0.0393902	0.0047458	0.045975	0.427597	0.0990093	0.362639	0.11817	0.389334	0.106425	0.0737972	0.158095	0.0233731	0.26274	0.0149493	0.156256	0.0399834
Staphylococcus_caprae	0.0218307	0.000177968	0.00243222	0.00338139	0.0110933	0.00723735	0.00106781	0.00563564	0.00249155	0.00872041	0.0729074	0.0867889	0.0720769	0.00907635	0.00700006	0.0116865	0.137984	0.000415258	0.001839	0.00444919	0.00694074	0.0144747	0.00148306	0.0339918	0.00023729	0.0237883	0.00415258	0.000177968	0.00308477	0.00296613	0.0191612	0.00498309	0.00729667	0.00047458	0.00444919	0.000830516	0.179095	0.0401614	0.173815	0.184019	0.0231951	0.0173222	0.00177968	0.0013051	0.00468648	0.0246189	0	0.0089577	0.010856
Streptococcus_salivarius_subsp_thermophilus	0.000949161	0.00124577	0.0115086	0.00587293	0.000889838	0	0.00996619	0.00213561	0.252536	0.00261019	0.00100848	0	0.00753396	0.00427122	0	0.0231358	0.000177968	0.0214748	5.93e-05	0.000533903	0.00373732	0.00824583	0.00177968	0.00777125	0.0563564	0.00492377	0.000355935	0.00314409	0	0.000355935	0.000355935	0.00023729	0.000296613	0.00243222	0.0129916	0.00118645	5.93e-05	0.0172035	0.001839	0.000118645	0.000355935	0.000533903	0.00047458	0.000593225	0.000533903	0.00154239	0.00124577	5.93e-05	0.078899
Agrobacterium_radiobacter	0	0	0.000177968	0.000177968	0	0	0.00166103	0	0	0.00616954	0	0	0.00332206	0.00047458	0	0.000177968	0.00023729	0	0	0	0.000593225	0	0.00124577	0	0.000118645	0.00616954	0	0.000118645	0	0	0	0	0	0.00023729	0	0	0	0	0	0	0.000177968	5.93e-05	0	0	0	0.000177968	0.000118645	0	0.00628819
Chryseobacterium_anthropi	5.93e-05	0.098772	0.00231358	0.0686955	0.000771193	5.93e-05	5.93e-05	0.000118645	0	0	0	0.000415258	0.000296613	0.240731	0.0119238	0.00771193	0	0.000830516	0.00172035	0.000889838	0.00124577	0.00106781	0	0.000177968	0	0	0	0	0	0	0	0	0	0	0	5.93e-05	0	0.00195764	5.93e-05	0	0.000118645	0.00023729	0.0369579	0	0	0	5.93e-05	0	0.00071187
Deinococcus_sp	0	0	0	0.0195171	0.333452	0.00023729	0.0132882	0	5.93e-05	0.000118645	0	0.00124577	0.000296613	0.0729667	0.0232544	0.0272884	0.00023729	0	0.00415258	0.005517	0.00296613	0.00124577	0.000652548	0	0	0	0	0	0	0	0	0	0	0	5.93e-05	0	0	0	0.00071187	0	0.065848	0.00124577	0.0399241	0	0	0	0	0	0.000533903
Streptococcus_sanguinis	0.00249155	0.0042119	0.0209409	0.00189832	0.000593225	0.000533903	0.020051	0.0192798	0.000118645	0.0060509	5.93e-05	0.00207629	0.00177968	0.00278816	0.00148306	0.00919499	0	0.00705938	0.00112713	0.003678	0.0103814	0.00806787	0	0.00563564	0.0289494	0.00350003	5.93e-05	0.029424	0.000889838	0.00071187	5.93e-05	0.000415258	0.00023729	0.00136442	0.123628	0.0060509	0.000949161	0.00255087	0	0.00047458	0.000533903	0.0023729	0.000830516	0.000830516	0.000771193	0.00397461	0.0476953	0.00177968	0.00444919
Neisseria_flava	0.00023729	0.00047458	0.0371359	0.000296613	0.000118645	0.00747464	0.000296613	0.0284155	0.000118645	0	0	0	0.00700006	0.00177968	0	0.0287714	0	0.000118645	0	0	0.00261019	0.0102628	0.00047458	0.00023729	0.0619327	0	0	0.170493	0	0	0.000177968	0.000118645	0	0.00504242	0.00907635	0.00284748	0.00118645	5.93e-05	5.93e-05	0.000118645	0.00047458	0.00522038	5.93e-05	0	0.00047458	0.00207629	0.00225426	0.000118645	0.00047458
Lactobacillus_plantarum	0.00142374	0.0256867	0.000296613	0.135255	0.00071187	0.00124577	0.00023729	0.000355935	0.000118645	0	0	0.00545767	0	0.00071187	0	0.00023729	0.000118645	0.000118645	0	0.000177968	0.000118645	0	0	0.00160171	0	0.000296613	0	5.93e-05	0	0	0	0	0	0	0	0.00023729	0	0	0	0	0	0.000177968	0	0	0	0	0	0	0.000118645
Citrus_maxima	0.000415258	0.00266951	0.343833	0.00266951	0.000177968	0	0.00522038	0.00581361	0.00189832	0.000296613	0.000533903	0	0.00047458	0.00255087	0.000177968	0.000652548	0.000118645	5.93e-05	0.00118645	0.0013051	0.00118645	0.00373732	0.00136442	0.000533903	0.00943228	0.000771193	5.93e-05	0.00723735	0	5.93e-05	5.93e-05	0.000177968	0	0.0013051	0.000355935	0.000296613	0.00071187	0.00071187	0.000177968	0	0.00112713	0.000830516	0.000177968	0	0.00456784	0.00433054	0.000296613	0.000771193	0.05867
Bradyrhizobium_elkanii	0	0	0	0.000118645	0	0	0	0	0	0	0	0	0	0	0	0	0	0	0	0	0	0	0	0	0	0	0	0	0	0	0	0	0	0	0	0	0	0	0	0	0	0	0	0	0	0.000415258	0	0	0
Corynebacterium_sp_1149	0.000177968	0	0.00100848	0.000177968	0.000355935	0.000415258	0	0.000177968	0	0	0	0	0	0.000355935	0	0	0.00249155	0	0.00023729	0.003678	0.00112713	0.00213561	0	0.00118645	0	0.000296613	0	0	0	0	0	0	0	0	5.93e-05	0	0	0	0	0.000830516	5.93e-05	0.00142374	0.334698	0	0	0.000177968	0.000118645	0	0
Citrullus_mucosospermus	0	0.00023729	0.000830516	0.000415258	0.000118645	0	0	0.000118645	5.93e-05	0	0	0	0	0	0	0	0	0	0	0	0	0	0	0	0.000652548	0.319808	0	0	0	5.93e-05	0	0	0	0.00136442	5.93e-05	0.000118645	0.000593225	0.00189832	0	0	0	0	0.00071187	0	0	5.93e-05	0	0.000296613	0.00189832
Enterococcus_faecalis	0	0.000118645	0.000177968	0.00172035	0	5.93e-05	0.00142374	0	0	0	0.000533903	0.001839	0	0.000355935	0	5.93e-05	0	0	0	5.93e-05	0	0	0	0	0	0.000830516	0	0	0	0	0	0	0	0	0	0	0	0	0	0	0	0	0	0	0	0	0	0	0
Streptococcus_gordonii	0.00350003	0.000593225	0.000296613	0.0013051	0	0	0.00741532	0.0143561	0	0.00350003	0	0	0.0107374	0.00249155	0.00243222	0.00403393	0.000771193	0.00646616	0	0	0.0112713	0.000533903	0	0.00225426	0.0225426	0	0	0.0106187	0	5.93e-05	0.00124577	0	0.000296613	0.00575429	0.0164917	0.000415258	0	0.000118645	0	0.00023729	0.000652548	0.00100848	0.00124577	0	0.00249155	0.00361868	0.0256867	0	0.000533903
Haematobacter_massiliensis	0.000118645	0	0	0	0	0	0	5.93e-05	0.000177968	0	0	0.208815	0.000118645	0	0	0.00023729	0	0	0.000593225	0	5.93e-05	5.93e-05	0	0.000118645	0	0	0	0	0	0	0	0	0	0	0	0	0	0	0	0	0	0	0	0	0	0	0	0.000296613	0.00023729
Corynebacterium_tuberculostearicum	0.00391529	0.000118645	5.93e-05	0.000355935	0.000177968	0.00611022	0.00338139	0.00397461	0	0.00124577	0.000177968	0.0101442	0.00510174	0.00314409	0.00266951	0.00569496	0.00160171	0.0013051	0	0.0128137	0.00480513	0.000533903	0.00231358	0.0101442	0.000830516	0.00154239	5.93e-05	0.000118645	0	0.00670345	0.00361868	0.000118645	0.000118645	0.00415258	0	0.00023729	0.00688141	0.000355935	0.0116272	0.00373732	0.00207629	0.00634751	0.00142374	0.000355935	0.000771193	0.00148306	0.000177968	0.00723735	0.000415258
Stenotrophomonas_maltophilia	0.00860177	0.0372546	5.93e-05	0.00563564	0.00385596	0	0	0.000118645	0	0	0	0.0329833	0	0	0	0.000118645	0	0	0	0	0	0.00106781	5.93e-05	0.00486445	0	0.000593225	0.000118645	0	0	0	0	0	0	0	0	0	0	0	0.000177968	0	0.000118645	5.93e-05	0	0.000296613	0	0	0	0	0.00504242
Streptococcus_cristatus	0.000771193	5.93e-05	0.000177968	0.000652548	0	0	0.00243222	0.000652548	5.93e-05	0.00907635	0.000355935	0.000177968	0.00255087	0.000949161	0.000177968	0	0.000177968	0.0013051	0.00160171	0.000355935	0.00047458	0.00492377	0	0.00296613	0.00195764	0.000830516	0	0.0186273	0	0.000177968	0.00047458	0.00148306	0	0.00118645	0.00883906	0.00118645	0.000415258	0	0.00047458	0.000355935	0.00071187	0.000830516	0.00201697	0.000177968	0	0.001839	0.0126357	0	0.00160171
Staphylococcus_haemolyticus	5.93e-05	0.00047458	0.00172035	0.00100848	0	0.000118645	0	0.001839	0	0.00824583	0.000118645	0	0.0013051	0.00255087	0.0105001	0.00794922	0.00023729	0.00112713	0	0	0.00213561	0.00243222	0.00023729	0.000355935	0.000830516	0.00243222	5.93e-05	0.000177968	0.000177968	5.93e-05	0.000593225	0.0166696	0.000415258	0.00160171	0	0.000118645	0.0208815	0.00047458	0.000177968	0.00047458	0.000593225	0.00142374	0.000830516	0	0.000771193	0.00996619	5.93e-05	0.000296613	0.00177968
Brevundimonas_vesicularis	5.93e-05	0.00213561	0	0.00106781	0.00522038	0.000593225	0.000296613	0.00023729	0	0.0164917	0	0.0268731	0	0.00047458	0.0306104	0	0	0	0.000771193	0	0.0013051	0.00047458	0	0.00278816	0.000296613	0.00166103	0	0.000177968	0	0.00136442	0	0	0.000771193	5.93e-05	0.000415258	0	0	0	0.00118645	0.0724328	0.00302545	0.000177968	0.00373732	0	5.93e-05	0.000533903	0	0.000415258	0.00177968
Propionibacterium_sp_KPL1844	0.00172035	0	0.000177968	0.00047458	0.00023729	0.00777125	0.00207629	0.012695	0.00023729	0.00403393	0.000118645	0.000296613	0.0206442	0.0023729	0.00492377	0	0.00201697	0	5.93e-05	0.00735599	0.00296613	0.00207629	0.00071187	0.00243222	0.00106781	5.93e-05	0.00249155	0.00391529	0.0060509	0.0029068	0.00510174	0.00350003	0.00166103	0.00071187	0	0.000296613	0.00486445	0.000355935	0.00231358	0.000415258	0.00545767	0.00272884	0.00023729	0.00213561	0.00100848	0.00284748	0.00023729	0.00118645	0.00219493
Streptococcus_parasanguinis	0.00023729	0.000118645	0.0205849	0.000415258	0	0	5.93e-05	0.000177968	0	0	5.93e-05	5.93e-05	0.00486445	0.00106781	0	0.0013051	0.000593225	0	0	0.000118645	0.000771193	0.00047458	0	0	0.0184493	0.00142374	0	0.000118645	0	0	0	0	0.000177968	0.000415258	0.00249155	0.00166103	0	0	0.0013051	0	0.00296613	0.00883906	0.000177968	0	5.93e-05	0.000415258	0.000533903	0	0.000296613
Enterococcus_faecium	0	0.000415258	0.00023729	0.00278816	0	0	0.005517	0	0	0	0	0.00136442	0	0.000177968	0	0.000355935	0.000177968	0	0	0	0	0	0	0	0	0	0	0	0	0	0	0	0	0	0	5.93e-05	0	0	0	0	0	0	0	0	0	5.93e-05	0	0	0
Aminobacter_aminovorans	0.000296613	0.0142967	0	0	0	0	0	0	0	0	0	0	0	0	0.000118645	0	0	0	0	0	0	0	0	0	0	0	0	0	0	0	0	0	0	0	0	0	0	0	0	0	0	0	0	0	0	0	0	0	0.0240256
Lactobacillus_brevis	0.00118645	0.000771193	0	0.0779498	0.000771193	5.93e-05	0	5.93e-05	0	0	0	0.00462716	0	5.93e-05	0	5.93e-05	0	0	0	0.000118645	0	0	0	0.00136442	0	0	0	0	0	0	0	0	0	0	0	0	0	0	0	0	0	0	0	0	0	0	0	0	0
Janibacter_anophelis	0	0	0	0.000771193	0	0.000355935	0.0013051	0.000177968	0	0	0	0.000533903	0	0.000118645	0.000652548	0.000296613	0	0	0.0975262	0.00112713	0.0302545	0.00355935	0	0.000177968	0	0	0	0	0	0	0	0	0	0	0	5.93e-05	0	0	0	0	5.93e-05	0	0	0	0	0.000355935	0	0	0
Peptoniphilus_sp_EL1	0.00848312	0	0	0.000771193	0.00023729	0.00379664	0.00320342	0.0124577	0.00409325	0	0.00195764	0.000652548	0.0103221	0.00504242	0.001839	0.000177968	0	5.93e-05	0	0.00569496	0.00189832	0.00047458	0	0.00142374	0.000118645	0	0.00723735	5.93e-05	0.000355935	0	0.00249155	0.000830516	0.000118645	0.0047458	0	5.93e-05	5.93e-05	0	0.00124577	0.0060509	0	0.00949161	0.000118645	0.000118645	5.93e-05	0	0.00557632	0.000355935	0
Staphylococcus_warneri	0.000415258	0	0.00100848	0.000593225	0.00225426	0.00219493	0.00391529	0.00160171	0	0.000889838	0.00023729	5.93e-05	0	0.00338139	0.0107374	0.00195764	0	0	0.000830516	0.00142374	0.00261019	0.0100255	0	0.0155425	0.00118645	0.00071187	5.93e-05	0.000118645	0.000118645	0	5.93e-05	0.000533903	0.000889838	0	0	0	0.00344071	0.000177968	5.93e-05	5.93e-05	0.000415258	0.00361868	0.000177968	0.00047458	0	0.00314409	5.93e-05	0	0.00166103
Corynebacterium_striatum	0	0	0	0	0	0	0	0	0	0	0	0	0	0	0	0	0	0	0	0	0	0	0	0	0	0	0	0	0	0	0	0	0	0	0	0	0	0	0	0	0	0.000177968	0	0	0	0	0	0	0
Lactobacillus_crispatus	0	0	5.93e-05	0.0150086	0	0	0	0.000533903	0.00023729	0.00225426	0.0797888	0	0.000118645	0	0	0	0	0.00201697	0.000177968	0	0	0.00023729	0	0.000118645	0	0	0	0	0	0	0	0	0	0	0	0	0	0.00468648	0	0	0	0	0	0	0	0	0	0	0
Paracoccus_huijuniae	0	0.0097289	0	0	0	0	0.00160171	0	0	0	0	0	0	0	0	0	0	0	0	0	0	0	0	0	0	0	0	0	0	0	0	0	0	0	0	0	0	0	0	0	0	0	0	0	0	0	0	0	0.0159578
Veillonella_sp_oral_taxon_780	0.000415258	0	0.00112713	0	0.000118645	0	0	0	0.00023729	5.93e-05	0	0	0.00320342	0	0	0.000415258	0	0.000296613	0	0	0	0.00189832	0	0	0.000949161	0.000118645	0	0.00225426	0	0	0.00047458	0	0	0.00136442	0.00160171	0.000118645	0	0	0.000415258	0.000415258	0.000830516	0.0125171	0	0	0	0.011212	0	0	0.00100848
Fusobacterium_periodonticum	0	0	0.00023729	0.000296613	5.93e-05	5.93e-05	0.00498309	0.00047458	0	0.000118645	0	0	0.00112713	5.93e-05	0	5.93e-05	0	0.00124577	0.000118645	0	0.000118645	0.00350003	0	0	0.000949161	0.00249155	0	0.0121018	0.000177968	0.00308477	0.000177968	0.00391529	0	0.000533903	0.00071187	0.0013051	0	0.000652548	0	5.93e-05	0	0.00249155	0	0	5.93e-05	0.0118052	0.00207629	0.00023729	0.00071187
Aerococcus_urinaeequi	0.00124577	0	5.93e-05	0.000296613	0.000296613	0.00201697	0.00652548	0.00047458	0	0.00201697	0	0	0.00818651	0.00160171	0.000652548	0.00705938	0.000118645	5.93e-05	0.000830516	0.00231358	0.00195764	0.00510174	0.00112713	0.00255087	0	0	0	0.000177968	0	0	0	0	0	0	0.0107967	5.93e-05	5.93e-05	0.00907635	0	0	0.000533903	0.000296613	0	0	0	5.93e-05	0.000177968	0.00023729	0.00160171
Brevundimonas_diminuta	0	0.00278816	0	0	0	0	0	0	0	0.000118645	0	0	0	0	0	0	0	0	0	0	0	0	0	0	0	0	0	0	0	0	0	0	0	0	0	0	0	0	0	0	0	5.93e-05	0.000177968	0	0	0	0	0	0.00587293
Lactococcus_piscium	0.000118645	0	0	0	5.93e-05	0.000177968	0.000949161	0	0	0	0	0	5.93e-05	0	0	0	0	0.0807973	0	0	0	0	0	0	0	0	0	0	0	0	0	0	0	0	0	0	0	0	0	0	0	0	0	0	0	5.93e-05	0	5.93e-05	0
Roseomonas_mucosa	0	0.00581361	0	0	0	0	5.93e-05	5.93e-05	0	0	0.000177968	0	0	0	0	0	0	0	5.93e-05	0	0	0	0.00142374	0	0	0.00255087	0	0	0	0	0	0	0	0	0.001839	0.000118645	0	0	0.000177968	0	0.00154239	5.93e-05	0.00071187	0	5.93e-05	0.000533903	0	0.000355935	0.000415258
Dermacoccus_sp_BSi20643	0	0	0	0	0	0	0	0	0	0	0	0.000533903	0	0	0	0	0	0	0.0723735	0	0	0	0	0	0	0	0	0	0	0	0	0	0	0	0	0	0	0	0	0	0	0	0	0	0	5.93e-05	0	0	0
Stenotrophomonas_rhizophila	0	0	0	5.93e-05	5.93e-05	0	0.000533903	0	0	0	0	0	0	0	0	0	0.000177968	0.000118645	0	0	5.93e-05	0.0665006	0	0	0	0.00462716	0	0	0	0	0	0	0	0	0.00106781	0	0	0	5.93e-05	0	0	0	0	0	0	5.93e-05	0	0.000118645	0.000355935
Chryseobacterium_hominis	0	0.00023729	0	0.000177968	0.000118645	0.00136442	5.93e-05	0	0	0	0	0	0	0	0.000533903	0	5.93e-05	0	0	0	0.000771193	0.00278816	0	0	0.000296613	0	0	0	0	0	0	0	0	0	0	0.000118645	0	0	0.00047458	0	0.00373732	0.000177968	5.93e-05	0	0	0	5.93e-05	0	0.0100255
Massilia_timonae	0.000177968	0.000296613	0.000118645	0.000296613	0	0	0.00379664	0.000118645	0	0	0	0	0.000177968	0.000355935	0.00023729	0.0305511	0	0	0.000771193	0	0	0.000177968	0.00136442	0.00023729	0	0.0224832	0	0.000177968	0	0.000177968	0	0	0	0	0	0	0	0.000118645	0.000177968	0	0.00172035	0.000415258	0.000118645	0	0.0013051	0	0	0.000415258	0
Leuconostoc_citreum	0.000177968	0.000355935	0.000355935	0.00047458	0.000177968	0.000296613	0.018568	0.00118645	0.00106781	0.00456784	0.000177968	0.000771193	0.000593225	0.000533903	0.00261019	0	0	5.93e-05	0	0	0	0.00124577	0.00124577	0	5.93e-05	0	0.000177968	0.000593225	0	0	0	0	0.000118645	0	0.000533903	0	0.000296613	0.00071187	0	5.93e-05	0.000177968	0.000118645	0	0	0	0	0.000177968	0	0.000355935
Comamonas_testosteroni	0	5.93e-05	0	0	0	5.93e-05	0	0	0	0	0	0	0	0	0	0	0	0	0	0	0	0	0	0	0	0	0	0	0	0	0	0	0	0	0	0	0	0	0	0	0	0	0	0	0	0	0	0	0
Lactobacillus_kullabergensis	0.000118645	0.0312037	0	0.00806787	0	0.00023729	0	0	0	0	0	0.00717803	0	0.000771193	0	5.93e-05	0	0	0	0	0.000415258	0	0	0	0	0	0	0	0	0	0	0	0	0	0	0	0	0	0	0	0	5.93e-05	0	0	0	0	0	0	0
Microbacterium_oxydans	0	0	0.000118645	0.000593225	0.00047458	0	0.0013051	0	0.0118052	0	0.000118645	5.93e-05	0	0.000415258	5.93e-05	0.000355935	0	0.000415258	0.00628819	0.00148306	0	0.00047458	0	0	0	0	0	0.000118645	0	0	0	0	0	0	0.000118645	0	0	0	0	0	0.000355935	0	0	0	0.000118645	0.000355935	0	0.000296613	0.00047458
Deinococcus_caeni	0	0	0	5.93e-05	0	0	0	0	0	0	0	5.93e-05	0	5.93e-05	0.000533903	0.000830516	0	0	0	0.00112713	0.000771193	0	0	0	0	0	0	0.000296613	0	0	0	0	0	0	0	0	0	0	0	5.93e-05	0.000177968	0	0	0	0	0	0	0	0.00023729
Lactococcus_lactis	0	0.00071187	0	0.0175001	5.93e-05	0	0.00456784	0.000118645	0.000296613	0.00160171	0	0.00100848	5.93e-05	0	0	0	0	0	0	0.000118645	0	0.00177968	0	0.00047458	0	0	0	0	0	0	0	0	0	0	0.000830516	0	0.000533903	0.000118645	5.93e-05	0	0	0	0	0	5.93e-05	0	0	0	0.00166103
Lactobacillus_sakei	0	0.0280002	0	0.0193391	0	0.000355935	0	0	0	0	0	0.00207629	0	0.000593225	0	0	0	0	0	0.000533903	0.000593225	0	0	0	5.93e-05	0	0	0	0	0	0	0	0	0	0	0	0	0	0	0	0	0	0	0	0	0	5.93e-05	5.93e-05	0
Micrococcus_lylae	0	0.00320342	0.000415258	0.00166103	5.93e-05	0	0	0	0	0	0	0.000652548	0	0.0047458	0.000118645	0	0	0	0.04378	0	0	0.000771193	0	0	0	0	0	0	0	0	0	0	0	0	0	0	0	0.000652548	0	0	0	0	0	0	0	0	0	0	0
Aminobacter_anthyllidis	0	0.00403393	0	0	0	0	0	0	0	0	0	0	0	0	0	0	0	0	0	0	0	0	0	0	0	0	0	0	0	0	0	0	0	0	0	0	0	0	0	0	0	0	0	0	0	0	0	0	0.0126357
Brevibacterium_casei	0	0	0	0	0	0	0	0	0	0	0	0	0.000118645	5.93e-05	0	0	0	0	0	0	0	0.000949161	0	0	5.93e-05	0	0	0	0	0	0	0	0	0	0	0	0	0	0	0	0.000296613	0.00023729	0	0	0	0	0	0	0.000177968
Bacteroides_vulgatus	0	0.000533903	0	0.00023729	0	0	0	0	0	0	0	0.000118645	0	0	0	0.0472801	0	5.93e-05	0	0	0	0	0.000949161	0	0	0	0	0	0	0	0	0	0	0	0	5.93e-05	0	0	0	0	0.000118645	0	0	0.00148306	0	0	0	0	0
Aureimonas_altamirensis	0.0129323	5.93e-05	0	0.000415258	0.00261019	0	5.93e-05	0	0	0.000355935	0	0.0297799	0	0.000533903	0	0	0	0	0.000118645	0	0	0.000355935	0	0.000593225	0	0	0	0	0	0	0	0	0	0	0	0	0	0	5.93e-05	0	0	0	0.000355935	0	0	0	0	0	0
Sphingomonas_leidyi	0	0	0	0	0	0	0	0	0	0	0	0	0	0	0	0	0	0	0	0	0	0	0	0	0	0	0	0	0	0	0	0	0	0	0	0	0	0	0	0	0	0	0.00047458	0	0	0.000118645	0	0	0.000118645
Gemella_sanguinis	0.00023729	0.000355935	0	0	5.93e-05	0	0.00628819	0	0	0	0.000177968	0.000177968	0.000593225	0.00047458	0	0	0.000415258	0	0	0	0	0.000533903	0	0.000118645	0.000949161	0.00142374	0	0.00361868	0	0.000177968	0.00023729	0.000652548	0	0.00023729	0.00160171	0.00047458	0	0.00172035	0	0.00023729	0.000177968	0.000593225	0	0	0	0.000889838	0.00047458	0.00023729	0.000177968
Prevotellaceae_bacterium_Marseille-P2826	0	0	0	0	0	5.93e-05	0.00172035	0	0.000177968	0.00320342	0	0	0.000652548	0	0	0.000177968	0	0.000652548	0	0	0	0.00213561	0	0	0.000593225	0	0	0.0127543	0	0	0	0	0	0.000177968	0	5.93e-05	0	0	0.000118645	0	0.000355935	0.00201697	0	0	0.000177968	0.0125171	0	5.93e-05	0
Staphylococcus_cohnii	0.000415258	0.00023729	0.00047458	0.000296613	0	0.000533903	0.000118645	5.93e-05	0	0.00142374	0.000771193	0	0.00023729	0.00261019	0.00510174	0	0.000296613	0.000355935	0.00106781	0	0.00385596	0.00646616	0.00433054	0.000177968	0.000533903	0	0	5.93e-05	0.000177968	0.000177968	5.93e-05	0.000415258	5.93e-05	0.00148306	0.000355935	0.00023729	0	0	0.000118645	0	0	5.93e-05	0.000118645	0	0.00071187	0.00213561	0	0.000533903	0.000889838
Corynebacterium_jeikeium	0.00023729	0	0	0	0	0.0416444	0	0	0	0	0	0	0	0	0	0	0	0	0	0	0	0	0	0	0	0	0	0	0.000118645	0	0	0	0	0	0	0	0	0	0	0	0	0	0	0	0	0	0	0	0.000177968
Methylobacterium_hispanicum	0	0	0	0	0	0	0	0	0	0	0	0	0	0	0	0	0	0	0	0	0	0	0	0	0	0.0308477	0	0	0	0	0	0	0	0.00047458	0.000296613	0	0	0	0	0	0	0	0	0	0	0.0071187	0	0	0
Lactobacillus_iners	0	5.93e-05	0	0.000415258	0	0	0	0	0	0	0	0	0.000652548	0.000177968	0	0	5.93e-05	0	0	0	0	0.00593225	0	0	0	0	0	0.000296613	0	0	0	0.00302545	0	0	0	0	0	0	0	0.000118645	0	0	0	0	0.000118645	0.00913567	0	0	0
Ochrobactrum_pseudogrignonense	0.000118645	0	5.93e-05	0	0	0	0	0	0	0	0	0	0	0	0	0	0	0	0	0.000118645	0	0.00023729	0	0	5.93e-05	0	0	0	0	0	0	0	5.93e-05	0	0	0	0	0	0	0.000118645	0	0.000177968	0	0	0	5.93e-05	0	0	0.0103814
Corynebacterium_singulare	0.000177968	0	0	0	0	0.00961025	0	0	0	0.000177968	0	0.000118645	0	0	0.0013051	0.00385596	0	0.000118645	0	5.93e-05	0	0.00106781	0	0.00166103	0.000177968	0	0	0	0	0.00071187	0.000355935	0	0	0.00634751	0	0	0.000118645	0	0	0.000177968	5.93e-05	0	0.000415258	0.000118645	0	0	5.93e-05	0.0102628	0
Saccharopolyspora_hordei	0	0	0	0	0	0	0	0	0	0	0	0	0	0	0	0	0	0	0	0	0	0	0	0	0	0	0	0	0	0	0	0	0	0	0	0	0	0	0	0	0	0	0	0	0	0	0	0	0
Staphylococcus_pettenkoferi	0.000177968	5.93e-05	0.000889838	0	0	0	0	0.00071187	0	0	0	0	5.93e-05	0.000355935	0	0	5.93e-05	0.00023729	0	0	5.93e-05	0.00996619	0	0	0.000296613	0	0	0.000118645	0.000177968	0	0	0	0	0.00243222	0.000415258	0.000118645	0	0.000118645	0	0	0	0	0	0	0	0.00047458	0	0	0.000296613
Methylobacterium_populi	0.000830516	0.000415258	0	0	0	0.0013051	0	0	0	0	0	0	0.000415258	0.000355935	0.000533903	0.00397461	0	0	0	0	0	0.000355935	0	0	0	0.00201697	0	0	0	0	0	0	0	0	0.000593225	0	5.93e-05	0	0	0	5.93e-05	0.000533903	0.00023729	0	5.93e-05	0.000177968	0	0	0
Janthinobacterium_lividum	0	0	0	0	0	0.00112713	0	0	0	0	0	0	0	0	0	0	0.00071187	0.0313223	0	0	0	0.00023729	0	0	0	0	0	0.000118645	0	0	0	0	0	0	0	0	0	0	0	0	0	0	0	0	0	0	0	0	0.000177968
Burkholderiales_bacterium_Beta_02	0	0.00427122	0	0	0	0	0	0	0	0	0	0	0	0	0	0	0	0	0	0	0	0	0	0	0	0	0	0	0	0	0	0	0	0	0	0	0	0	0	0	5.93e-05	0	5.93e-05	0	0	0.00071187	0	0	0
Algoriella_xinjiangensis	0	0	0	0	0	0	0	0	0	0	0	0	0	0	0	0	0	0.0325088	0	0	0	0	0	0	0	0	0	0	0	0	0	0	0	0	0	0	0	0	0	0	0	0	0	0	0	0	0	0	0
Paracoccus_sanguinis	0	0	0	0.000177968	5.93e-05	0	0	0	0	0	0	0	0	0	0.000652548	0	0	0	0	0.0149493	0.00830515	0	0	0	0	5.93e-05	0	0	0	0.000355935	0	0	0	0.000355935	0	5.93e-05	0.000177968	0	5.93e-05	0	0	0	0.001839	0	0	0	0	0	0.000296613
Sphingomonas_koreensis	0	0.000118645	0	0	0.000177968	0	0	0	0	0	0	0	0	0	0	0	0	0	0	0	0	0	0.00112713	0	0	0	0	0	0	0	0	0	0	0	0	0	0	0	0	0	0	0.000118645	0	0	0	0	0	0	0
Actinomyces_odontolyticus	0.000177968	0	0.000118645	0	5.93e-05	0.000296613	0.00925432	0.00023729	0	0	0	0	0.00106781	0.000118645	0.000355935	0.00207629	0	5.93e-05	0	0	0	0.00047458	0	0.000355935	0.000593225	5.93e-05	0	0.00166103	0	0	0	0.000177968	0	0	0	5.93e-05	0.000118645	5.93e-05	0	0	0.00071187	0.00166103	0	0	0	0.00023729	0.000949161	5.93e-05	0.00047458
Solobacterium_moorei	0	0	0	0	0	0	0	0.00023729	0	0	0	0	0.00189832	0.000533903	0	0.000415258	0	0	0	0.00071187	0.000771193	0	0	0	0.00023729	0.00379664	0	0.00344071	0	0	0	0.000177968	0	0	0.000118645	0.000652548	0	0.000118645	0	0	0	0.000771193	0.000533903	0	5.93e-05	0.000355935	0.00023729	0	0.000830516
Streptococcus_salivarius_subsp_salivarius	0	0	0.00527971	0	0	0	0	0	0.00112713	0	0	0	0.000415258	0	0	0.000889838	0	0.000652548	0	0.000118645	0.00136442	0.000355935	0.000118645	0.000533903	0.00628819	0.000118645	0	0.000533903	0	0	0	5.93e-05	0	0	0.000118645	0.000296613	0	0.00023729	0.000118645	0	0	0.000118645	5.93e-05	0	0	0	5.93e-05	0	0.00136442
Kocuria_rhizophila	0	0.000652548	5.93e-05	0.000296613	0	0	0.000652548	0	5.93e-05	0.003678	0	5.93e-05	5.93e-05	0	5.93e-05	0.00023729	0	0	0.00047458	0	0	0.000296613	0	0.00391529	0.000118645	0	0	0.000830516	0	0	0	0	0	0	0.00172035	0.000177968	0.000118645	0	0	5.93e-05	0	0.000771193	5.93e-05	0	0	0.000177968	0	0	0.00023729
Sphingobacterium_faecium	0	0	5.93e-05	0	0	0	0	0	0	0	0	0.00047458	5.93e-05	0	0	0	0.000118645	0.0261612	0	0	0	0	0	0.000533903	0	0	0	5.93e-05	0	0	0	0	0	0	0	0	0	0	0	0	0.000177968	0	0	0	0	0	0	0	0
Pinus_koraiensis	0	0	0	0	0	0	0	0	0	0	0	0	0	0	0	0	0	0	0	0	0	0	0	0	0.000296613	0.000415258	0	0.00332206	0	0.000889838	0	0	0	0.00112713	0.00433054	5.93e-05	0.00106781	0.00438987	0	0	0	0	0	0	0.00688141	0.00148306	0.000533903	0.00047458	0
Actinomyces_oris	0.000355935	5.93e-05	0.000355935	0.00023729	0	0	0.0023729	0.000533903	0	0.00177968	0	0	0.000177968	0.00071187	0.00023729	0	0	0.000889838	0.00047458	0	0	0.00201697	0	0.00112713	0.000118645	0	0	0.00106781	0	5.93e-05	0	0	0	0.000177968	0.00195764	5.93e-05	0	0.000118645	0	0	0.000415258	0	5.93e-05	5.93e-05	0.00047458	0.00023729	0.00272884	0	0.00118645
Enterococcus_silesiacus	0	0.000296613	0	0.00154239	0	0	0	0	0	0	0	0	0	0	0	0	0	0	0	0	0	0	0	0	0	0	0	0	0	0	0	0	0	0	0	0	0	0	0	0	0	0	0	0	0	0	0	0	0
Cutibacterium_acnes	0.00071187	0.000296613	0.000177968	0.000177968	0.00023729	0.000771193	0.000533903	5.93e-05	0.000118645	0.00047458	0.000118645	0.000949161	5.93e-05	0.000118645	0.000355935	0.000118645	0	0.000652548	0	0.00100848	0.000830516	5.93e-05	0.00142374	0.00249155	0.00023729	0	0	0.000415258	0.000771193	0.00106781	0	0.00023729	0.00023729	0.000118645	0.000415258	0.000415258	0.000118645	0.00124577	0.00195764	0.000830516	0.000533903	0.000177968	0	0.000889838	0.000118645	0.000177968	0	0.000415258	0.000177968
Rhodococcus_erythropolis	5.93e-05	0	0	0	0.00397461	0	0	0	0	0	0	0	5.93e-05	0.000118645	0	0	0	0	0.00112713	0	0	5.93e-05	0	0	0	0	0	0	0	0	0	0	0	0	0.000177968	0	0	0	0	0	0.00023729	0	0	0	0	0	0	0	0
Anaerococcus_vaginalis	0.00136442	0	0	0	0	0	0	0	0	0	0	0	0	0	0.00023729	0.000118645	0	0	0	0	0	0.000415258	0	0	0.00023729	0	0	0	0	0	0	0.000118645	0	0	0	0	0	0	5.93e-05	0	0.000177968	0.000177968	0	0	0	0.000355935	0	0	0
Aquincola_tertiaricarbonis	0	0.00100848	0.000118645	0.000177968	0.00747464	0	0	0	0	0	0	5.93e-05	0	0.000355935	0.00023729	0	0	0.000177968	0.00344071	0	0	0.000652548	0	0	0	0	0	0	0	0	0	0	0	0	0	0	0	0	0	0	0	0	0	5.93e-05	0	0.000355935	5.93e-05	0	0
Deinococcus_wulumuqiensis	0.000296613	0.000355935	0	0.000593225	0.000177968	0	0	0	0	0	0	0	0	0.000415258	0.00201697	0	0	0.000118645	0	0.00492377	0.00700006	0.000177968	0	0.000415258	0	0	0	5.93e-05	0	0	0	0	0	0	0	5.93e-05	0	0	0.000593225	0	0.00166103	0.00124577	0.000177968	0	0	0.000652548	0	0	0
Corynebacterium_macginleyi	0	0	0	0	0	0	0	5.93e-05	0	0	0	0	5.93e-05	0	0	0.000118645	0	0	0	0.000533903	0.000177968	0	0	0.000177968	5.93e-05	0	0	0.000296613	0	0	0	0	0	0	0	0	0	0	0	0	0	0.00071187	0.000415258	0	0	0	0	0	0
Lysobacter_chengduensis	0	0	0	0.00023729	0.00112713	0	0	0	0	0	0	0	0	0	0	0	0	0	0	0.000177968	0.0184493	0.000415258	0	5.93e-05	0	0	0	0	0	0	0	0	0	0	0	0	0	0	0	0	0	0	0	0	0	0	0	0	0
Saccharopolyspora_gregorii	0	0	0	0	0	0	0	0	0	0	0	0	0	0	0	0	0	0	0	0	0	0	0	0	0	0	0	0	0	0	0	0	0	0	0	0	0	0	0	0	0	0	0	0	0	0	0	0	0
Weissella_confusa	0	0.000118645	0	0.00266951	5.93e-05	0	0	0.000593225	0	0	0	0	5.93e-05	0	0	0.000296613	0	0	0	0.00023729	0.000118645	0	0	0	0	0	0	0.00023729	0	0	0	0	0	0	0	0	0	0	0	0	0	0	0	0	0.000355935	0	0	0	0.0148306
Chlorobi_bacterium_OLB6	0	0	0	0	0	0	0	0	0	0	0	0	0	0	0	0	0	0	0	0	0	0	0	0	0	0	0	0	0	0	0	0	0	0	0	0	0	0	0	0	0	0	0	0	0	0	0	0	0
[Bacteroides]_coagulans	0.000118645	0	0	0	0	0	0	0	0	0	0	0	0	0	0.000118645	0.000415258	0	0	0	0	0	0.00409325	0	0	0	0	0	0	0	0	0.00462716	0	0	0.00142374	0	0	0	0.000355935	0	0	0	0.000533903	0	0	0	0	0.000118645	0	0
TM7_phylum_sp_oral_clone_FR058	0	0	5.93e-05	0	0	0	0	0	0	0	0	0	0	0	0	0	0	0	0	0	0	0.000593225	0	0	0	0	0	0.00344071	0	0	0	0	0	5.93e-05	0.000177968	0.000771193	0	0.000177968	0.000177968	0.000415258	0.000533903	0.00355935	0	0	0	0.00142374	0	0	0.000177968
Leptotrichia_sp_oral_clone_DR011	0	0	0	5.93e-05	0	0	0	0.000118645	0	0.000355935	0	0	0.000296613	0	0	0.0013051	0	0.00023729	0	0	0.000771193	0.000296613	0	0	5.93e-05	0	0	0.0023729	0	5.93e-05	5.93e-05	0.000652548	0	0	0	0	0	0	0	5.93e-05	0	0.00100848	0	0	0	0.00023729	0.00332206	0	0.000118645
Oribacterium_sinus	0	5.93e-05	0	0.000415258	0	0	0.00373732	0	0	5.93e-05	0	0	0.00047458	0.000415258	0	5.93e-05	0	0	0	0	0	0.001839	0	0.000177968	0.000771193	0.00278816	0	0.00100848	0	0	0	0.000889838	0	0.000118645	0.00023729	0.000118645	0	0.000415258	0	0	0	0	0	0	0	0.000593225	0.000415258	0	0
Gemella_asaccharolytica	0	0	0	0	0	0	0	0	0	0	0	0	0	0	0	0	0	0	0	0	0	0	0	0	0	0	0	0	0	0	0	0.00047458	0	0	0	0	0	0	0	0	0	0.0198137	0	0	0	0	0	0	0
Agrobacterium_larrymoorei	5.93e-05	0	0	0	0	0	0	0	0	0	0	0	0	0	0	0	0	0	0	0	0	0	0	0	0	0.0178561	0	0	0	0	0	0	0	0	0	0	0	5.93e-05	0	0	0	0	0	0	0.000177968	0	0	0	0.00106781
Arthrobacter_alpinus	0	0	0	0	0	0	0	0	0	0	0	0	0	0	0	0	0	0.0195764	0	0	0	0	0.00047458	0	0	0	0	0	0	0	0	0	0	0	0	0	0	0	0	0	0	0	0	0	0	0	0	0	0
Peptoniphilus_coxii	0	0	0	0	0	0	0	0	0	0.0013051	5.93e-05	0	0.000177968	0	0	0	0	0.000118645	0	0	0	0.000177968	0	0	0	0	0	0	0	0	0.00106781	5.93e-05	0	0.000177968	0.000118645	0	0	0	0	0	0	0.000296613	0	0	0	0	0	0	0.000118645
[Eubacterium]_infirmum	0	0	0	5.93e-05	0.000118645	0	0.00154239	0.00154239	0	0.00201697	0	0	0.000296613	0	0	0	0	0	5.93e-05	0	0	0.000889838	0	0.000177968	0.000949161	0.00118645	0	0.00160171	5.93e-05	0	0	0.00106781	0	0	0.000889838	5.93e-05	0	0	0	0.00023729	0	0	5.93e-05	0	0	5.93e-05	0.000296613	0	0.000177968
Capnocytophaga_sputigena	0	0	5.93e-05	0	0	0.000118645	0.001839	0	0	0	0	0	0.00112713	0	0	0	0	0.000118645	0	0	0	0.000296613	0	0	0.000415258	0	0	0.00628819	0	0	0	0	0	0	0	0	0	0	0	0	0	0.000177968	0	0	0	0	0.000355935	0	0.000118645
Staphylococcaceae_bacterium_S31	0	5.93e-05	0	0.00112713	0	0.00243222	0	0.000118645	0	0.000889838	0	0	5.93e-05	0.00747464	0	0.00361868	0.000177968	0	5.93e-05	0	0	0.00142374	0	0	0	0	0	0	0	0	0	0	0	0.000296613	0	0	0	0	0	5.93e-05	0	5.93e-05	0	0	5.93e-05	0	0	0	0
Alcaligenes_faecalis	0	0.000355935	0.000118645	0	0	0	0	0.00047458	0.00106781	5.93e-05	0	0	0	0	0	0	0.000889838	0.00071187	0	0.00160171	0.000949161	0.000177968	0	0.00047458	0.000118645	0.00189832	0	0	0	0	5.93e-05	0	0	0	0.00207629	5.93e-05	5.93e-05	0.000533903	0	0.000177968	0	0	0.000296613	0.000355935	0.000355935	0.000177968	0	0	0.000889838
Paracoccus_contaminans	0	0	0	0	0	0	0	0	0	0	0	0	0	0	0.00207629	0	0	0	0	0.00533903	0.00385596	0	0	0.000355935	0	0	0	0	0	0	0	0	0	0	0	0	0	0	0.00023729	0	0.00207629	0	0.00373732	0	0	0	0	0	0
Clostridiales_bacterium_feline_oral_taxon_019	0	0	0	0	0	0	0	0	0	0.00243222	0	0.00023729	0.000830516	0	0	0.00100848	0	0	0	0	0.000118645	0	0	0	0.00023729	0.00023729	0	0.00213561	0	0	0	0	0	0	0.000296613	0.000771193	0	0	0.000177968	0.000118645	0	5.93e-05	0	0	0	0.000177968	0	0	0.001839
Peptoniphilus_sp_KHD5	5.93e-05	0	0	0	0	0	0	0	0	0	0	0	0	0	0	0	0.00023729	0.000177968	0	0	0	0.00207629	0	0	5.93e-05	0	0	0	0	0	0	0	0	0.000415258	0	0	0	0.00023729	0	5.93e-05	0	0.00071187	0	0	0	0	0	0.000177968	0
Staphylococcus_sciuri	0	5.93e-05	0	0.000949161	0	0	0.00261019	0.000296613	0	0	0	0.000415258	0	0.000593225	0	0	0	0.000118645	0.000771193	5.93e-05	0.000355935	0.00023729	0	0	0	0	0	5.93e-05	0	0	0	0	0	0	0	0	0	0	0	0	0	0	0	0	0	0	0	0	0.000652548
Devosia_submarina	0.000771193	0	0	0	0.00047458	0	0.000355935	0	0	0	0	0	0	0	0	0.00326274	0	0	0.00539835	0.00433054	0.00148306	0	0	0	0	0	0	5.93e-05	0	0	0	0	0	0	5.93e-05	0	0	0	0	0	0	0	0	0	0	0	0	0	5.93e-05
Sphingomonas_hankookensis	0.000177968	0	0	0.00047458	0.00023729	0	0.00023729	0.00023729	0	0	0	0	0.00047458	0.00071187	0.000355935	0	0	0	0.000118645	0	0.00148306	0.000355935	0.000177968	0	0	0	0	0	0	5.93e-05	0	0	0	0.000177968	0	0	0	0	0	0.000177968	0.000177968	0	0.00023729	0	0	0.00806787	0	0	0.000118645
Corynebacterium_sp_NML99-0020	0.000830516	0	0	0	0	0	0	0	0	0	0	0	5.93e-05	0	5.93e-05	0	0	5.93e-05	0	0	0	0	0	0.000771193	0	0	0	0	0	0.000355935	0.000118645	0	0	0.00148306	0	0	0	0	0	0	0	0	0	0	0	0	5.93e-05	0.0115086	0
Sphingobacterium_spiritivorum	0	0	0	0	0	0	0	0	0	0	0	0	0	0	0	0	0	0	0	0	0	0	0	0	0	0	0	0	0	0	0	0	0	0	0	0	0	0	0	0	0	0	0	0	0	0	0	0	0
TM7_bacterium_human_oral_taxon_HOT-869	0	0	0.000118645	0.00023729	0	0	0	5.93e-05	0	0	0	0	0.000355935	0.000118645	0	0.00344071	0	0	0	0	0.000949161	0	0	0	0	0.000118645	0	0.00255087	0	0	0	5.93e-05	0	0	0	0.000118645	0	0	0.000296613	0	0	0.000593225	0	0	0	5.93e-05	0	0	0.000771193
Lysobacter_sp	0	0.00023729	5.93e-05	0.00243222	0	0	0	0	0	0	0	0	0	0.00207629	0	0	0	0	0.00557632	0	0.0029068	0	0	0.000177968	0	0	0	0	0	0	0	0	0	0	0	0	0	0	0	0	0	0	0.00160171	0	0	0	0	0	0
Paracoccus_yeei	5.93e-05	0	0	0	5.93e-05	0	0	0	0	0.00444919	0	0	0	0	0	0	0	0	0.000296613	0.00266951	0.00136442	0	0	0.00106781	0	5.93e-05	0	0	0	0.000593225	0	0	0	0	0	0	0	0	0	0	5.93e-05	0.000355935	0.000533903	0	0.000296613	0	0	0	0
Kocuria_rosea	0.000415258	0	0.000355935	0.000177968	0	0	0.00314409	0.00047458	0.000355935	0.000118645	0	5.93e-05	5.93e-05	0.000177968	0.00023729	5.93e-05	0.000415258	0	0.00350003	0	0	0.000533903	0	0	5.93e-05	0	0	0.00136442	0	0	0	0	5.93e-05	0	0	0.000118645	0.000177968	0	0	0	0	0	0	0	0.000889838	0	5.93e-05	0	0
Deinococcus_antarcticus	0	0.000652548	0	0	0	0	0	0	0	0	0	0	0	0.000533903	0	0	0	0	0.00136442	0	0	0	0	0	0	0	0	0	0	0	0	0	0	0	0	0	0	0	0	0	5.93e-05	0	0.00071187	0	0	0.000118645	0	0	0
[Ruminococcus]_gnavus	0	0	0	0	0	0	0	0	0	0	0	0.000118645	0	0	0	0.0127543	0	0	0.000177968	0	0	0	0	0	0	0	0	0	0	0	0	0	0	0	0	0	0	0	0	0	0.000177968	0	0	0	0	0	0	0	0
Chryseobacterium_taklimakanense	0	0.00023729	0	0	5.93e-05	0	0.000118645	0	0	0	0	5.93e-05	0	0	0	0	0	0	0.000771193	0	0	0.00106781	0	0	0	0	0	0	0	0	0	0	0	0	0	0	0	0	0	0	0	0	0	0	0	0	0	0	0
Porphyromonas_bennonis	0	0.000771193	0	0	0	0	0	0	0	0	0	0	0	0	0	0.00023729	0	0	0	0	0	0.00071187	0	0	0	0	0	0	0	0	0	0	0	0.000652548	0	0	0	0	0	0	0	0	0	0	0	0	0	0.00023729	0
Veillonella_parvula	0.000949161	5.93e-05	0	0	0	0	0.000296613	0.000118645	0	0.000415258	0	0	0.00047458	0.000296613	0	0.00249155	0	0.00118645	0	0	5.93e-05	0	0	0	0.000118645	0	0	0.00023729	0	0	0.000355935	0	0	0.000355935	0.000533903	0.000296613	0	0	0.000177968	0	0	0.00047458	0	0	0	0	0.00124577	0.000296613	0
Microbacterium_testaceum	5.93e-05	0.000296613	0	0	0.000118645	0	0	0	0	0	0	0	0	0	0	0	0	0	0	0	0	0	0	0	0	0	0	0	0	0	0	0	0	0	0	0	0	0	0	0	0	0	0	0	0	0.000177968	0.00023729	0	0
alpha_proteobacterium_A0839	0	0	0	0	0	0	0	0	0	0	0	5.93e-05	0	0	0	0	0	0	0.0118645	0	0	0	0	0	0	0	0	0	0	0	0	0	0	0	0	0	0	0	0.000177968	0	0	0	0	0	0	0	0	0	0
Porphyromonas_gingivalis	0	0	0.00350003	0	0	0	0.000593225	0	0	0.000771193	0	0	0	0.00023729	0	0	0	0.000296613	0	0	0	0	0	0	0.000118645	0	0	0.00261019	0	0	0	0	0	0	0	0	0	0	0	0	0	0.000177968	0	0	0	0	0	0	0.000355935
Lactobacillus_sanfranciscensis	0	0	0	0.000177968	5.93e-05	0	0	0	0	0	0	0	0	0.000118645	0	0	0	0	0	0	0	0.00071187	0	0	0	0	0	5.93e-05	0	0	0	0	0	0	0	0	0	0	0	0	0	0	0	0	0	0	0	0	0
Elizabethkingia_meningoseptica	0	0	0	0	0	0	0	0	0	0	0	0	0.000355935	0	0	0	0	0	0	0	0	0	0	0	0	0	0	0	0	0	0	0	0	0	0	0	0	0	0	0	0	0	0	0	0	0	0	0	0
Candidatus_Saccharibacteria_oral_taxon_TM7x	0.000533903	0	0	0	0	0	0	0	0	0	0	0	0	5.93e-05	0	0	0	0	0	0	0	5.93e-05	0	0.00106781	0.000118645	0	0	0.00106781	0	0	0	0	0	0.000118645	0.00071187	5.93e-05	0	0	0.000296613	0	0.000177968	0.00201697	0.000177968	0	0	0.000296613	0	0	0.000593225
Bacillus_megaterium	0	0	0	0	0	0.000415258	0	0.00634751	0	0	0	0	0	0	0	0	0	0	0	0	0	0	0	0	0	0	0	5.93e-05	0	0	0	0	0	0	0	5.93e-05	0	0.00047458	0.000355935	0	0	0	0	0	0	5.93e-05	0	0	0
Campylobacter_showae	0	0	0	0	0	0	0.00350003	0	5.93e-05	0.000177968	0	0	0	0	0.000118645	0	0	0	0	0	0	0.000949161	0	0	5.93e-05	0	0	0.000652548	0.000118645	0	0	0	0	0	0	0	0	0	0	0	0	0	0	0	0	0.000118645	0.000296613	0	0.000415258
Brachybacterium_paraconglomeratum	0	0	5.93e-05	0	0	0.000118645	0	0	0	0.000118645	0	0	0.00112713	0.000830516	0.000118645	0.000177968	0.00231358	0	0.000118645	0	0.000533903	0.000830516	0	0	0	0	0	0	0	0	0	0	0.000118645	0	0	0	0	0	0	0	0	0	0.000177968	0	0.000533903	0.00071187	5.93e-05	0.00231358	0.000296613
Enterococcus_gallinarum	0	0	0	0.00047458	0	0	0	0	0	0.000118645	0	5.93e-05	0.00047458	0	0	5.93e-05	0	0	0	0	0	0.000771193	0	0	0	0	0	0.000177968	0	0	0	0	0	0	0	5.93e-05	0	0	0	0	5.93e-05	0	0	0	0	0	0	0	0
Peptoniphilus_sp_gpac063	0	0	5.93e-05	0	0	0	0	0.00047458	0	0	0.00047458	0	0	0	0.00154239	0.00272884	0	0	0	0	0	0.00249155	0	0	0	0	0	0	0	0	0.000177968	0	0	0	0	0.000118645	0	0	0	0	0	0.000177968	0	5.93e-05	0	0	0	0.000177968	0
Candidatus_Saccharibacteria_bacterium_GW2011_GWC2_44_17	0	0	0	0.000118645	0	0	0	0	0	0	0	5.93e-05	0	0	0	0	0	0	0.0111526	0	0	0	0	0	0	0	0	0	0	0	0	0	0	0	0	0	0	0	0	0	0	0	0	0	0	0	0	0	0
Hafnia_alvei	0	0	0	0.00154239	0	0	0	0	0	0	0	0	0	0	0	0	0	0	0	0	0	0	0	0	0	0	0	0	0	0	0	0	0	0	0	0	0	0	0	0	0	0	0	0	0	0	0	0	0
Ottowia_sp_oral_taxon_894	0	0	0.00047458	0	0	0	0	0	0	0	0	0	0	0	0	0	0	0	0	0	0.000177968	0.000355935	0	0	0.000771193	0	0	0.00124577	0	0	0	0	0	0	0	0	0	0	0	0	0	5.93e-05	0	0	0	0	0	0	0.00391529
Eubacterium_sp_Marseille-P3202	0	0	0	0	0	0	0	0	0	0	0	0	0	0	0	0.0107967	0	0	0	0	0	0	0	0	0	0	0	0	0	0	0	0	0	0	0	0	0	0	0	0	0	0	0	0	0	0	0	0	0
Bergeyella_sp_AF14	0	0	0.000296613	0	0	0	0	0	0	0	0	0	0.000415258	0	0	0	0	0.00106781	0	0	0.00023729	0.000415258	0	0.000177968	0.000118645	0	0	0.00391529	0	0	0	0	0	0.000118645	0	0.00112713	0	0	0	0	0	0.00047458	0	0	0.00023729	0	0.000415258	0	0
Lactobacillus_lindneri	0	0.00599158	0	0.00177968	0	5.93e-05	0	0	0	0	0	0.000296613	0	0	0	0	0	0	0	0	0.000296613	0	0	0	0	0	0	0	0	0	0	0	0	0	0	0	0	0	0	0	0	0	0	0	0	0	0	0	0
Prevotella_intermedia	5.93e-05	0	0	0.000415258	0	0	0.000830516	0	0	0.000415258	0	0	0	0.000593225	0	0.000355935	0	0	0	0	0	0.00071187	0	0	0	0	0	0.00266951	0	0	0	0	0	0	0	0.000118645	0	0	0	0	0.000177968	0.000296613	0	0	0	0	0	0	0.000355935
Sphingobacterium_multivorum	5.93e-05	5.93e-05	0	0.00219493	0	0	0	0	0	0	0	0	0	0	0.000177968	0	0	0	0	0	0	0	0	0	0	0	0	0	0	0	0	0	0	0	0	0	0	0	0	0	0	0	0	0	0	0	0	0	0.00047458
alpha_proteobacterium_OR-84	0	0	0	0	0	0	0	0	0	0	0	0	0	0	0	0	0	0	0	0	0	0	0	0	0	0	0	0	0	0	0	0	0	0	0	0	0	0	0	0	0	0	0	0	0	0	0	0	0
[Eubacterium]_brachy	0.000118645	0	0.000177968	0.00023729	0	0	0	0	0	0.000593225	0	0	0.000593225	0	0	0	0	0	0	0	0	0	0	0	0.00047458	0.000771193	0	0.00023729	0	0	5.93e-05	0	0	0.000118645	0.000830516	0.00071187	0	0	0	0	5.93e-05	0	0.00023729	0	0	0	5.93e-05	0.000118645	0.000296613
Xanthomonas_sp_NBRC_14591	0	0	0	0.000296613	0	0	0.00177968	0	0	0	0	0.000118645	0	0	0	0	0	0	0.00468648	0	0.00047458	0.000415258	0	0	0	0	0	0	0	0	0	0	0	0	0	0	0	0	0	0	5.93e-05	0	0.000771193	0	0	0.00023729	0	0	0.000296613
Prevotella_timonensis	0	0	0	0.000177968	0	0	0.00142374	0	0	0	0	0	0.00023729	0.000771193	0	0	0	0	0	0	0	0.00124577	0	0	0	0	0	0	0	0	5.93e-05	0	0	0	0	0	0	0	0	0	0	0.000889838	0	0	0	0.000118645	0	0	0
Peptostreptococcus_sp_oral_clone_AP24	0.000533903	0	5.93e-05	0	0	0	0	0	0	0	0	0	0	0	0	0	0	0.000118645	0	0	0	0	0	0	0	0	0	0.00480513	0	0	0	0	0	0.00047458	0	0	0	0	0	0	0	0	0.000177968	0	0	0	0	0	5.93e-05
Porphyromonas_sp_oral_clone_P4GB_100_P2	0	0.000118645	5.93e-05	0	0	0	5.93e-05	0.000177968	0	0	0	0.000118645	0.000118645	0	0	0	0	0	0	0	0.00023729	0.000296613	0	0	0	0	0	0.00314409	0	0	0	0	0	0	0	0	0	0	0	5.93e-05	0	0.000177968	0	0	0	0	0	0	0.000118645
Methylobacterium_aquaticum	0.000118645	0	0	0	0	0	0	0	0	0	0	0	0	0	0	0	0	0	0	0.000593225	0	0.000118645	0	0	0	0.00154239	0.000118645	5.93e-05	0	0	0	0	0	0	0	0	0	0	0	0	0	0	5.93e-05	0	5.93e-05	0.00545767	0	0	0
TM7_phylum_sp_canine_oral_taxon_308	0	0	0	0	0	0	0.000177968	0.000118645	0	0	0	0	5.93e-05	0	0	0	0	0	0	0	0	5.93e-05	0	0	5.93e-05	0	0	0.00338139	0	0	0	0	0	0	0	5.93e-05	0	0	0.000296613	0	0	0	0	0	0	0	0	0	0.00261019
Vicia_sativa	0	0	0	0	0	0	0	0	0	0	0	0	0	0	0	0	0	0	0	0	0	0	0	0	0	0	0	0.00943228	0	0	0	0	0	0	0	0	0	0	0	0	0	0	0	0	0	0	0	0	0
Mogibacterium_vescum	0.000118645	5.93e-05	0	0	5.93e-05	0	0.000118645	0	0	0.000177968	0	0	0.000415258	0.000949161	0	0.00166103	0	0	0	0	0	0.000118645	0	0	0.000177968	0.000830516	0	0.00071187	0	0	0	0	0	5.93e-05	0.000296613	0	0.000118645	0	0	0	0.000177968	0.000118645	0	0	0	0	0	0	0.00023729
[Eubacterium]_minutum	0	5.93e-05	0.000533903	0	0	0	0	0	0	0	0	0	0.000296613	0	0	0	0	0	0	0	0	0	0	0	0.000118645	5.93e-05	0	0.00438987	0	0	0	0.000355935	0	0	5.93e-05	5.93e-05	0	0.000177968	0	0	0	0	0	0	0	0	0	0	0.000355935
Prevotella_nanceiensis	0.00047458	0	0	0	0	0.000118645	0.000415258	0	0	0.000593225	0	0	0	0	0	0	0	0	0	0	5.93e-05	0.000889838	0	5.93e-05	5.93e-05	5.93e-05	0	0.00148306	0	0	0	0	5.93e-05	0.000118645	0	0	0	0	0	0	0	0	0	0	0	0.000177968	0.00231358	0	0.000118645
Leptotrichia_sp_oral_clone_IK040	0	0	0	0	0	0	0	0	0	0	0	0	0.00023729	5.93e-05	0	0.00243222	0	0	0	0	0	0	0.000118645	0	0.000118645	0	0	0.0013051	0	0	0	0	0	0	0	0	0	0	0	0	0	0.000355935	0	0	0	0.000415258	0	0	0.00142374
Lactobacillus_helsingborgensis	0	0.000830516	0	0.00136442	0	0	0	0	0	0	0	0.00142374	0	0	0	0	0	0	0	0.000118645	0	0	0	0	0	0	0	0	0	0	0	0	0	0	0	0	0	0	0	0	0	0	0	0	0	0	0	0	0
[Eubacterium]_hallii	0	0	0	0	0	0	0	0	0	0	0	0.000118645	0	0	0	0.00806787	0	0	0	0	0	0	0	0	0	0	0	0	0	0	0	0	0	0	0	0	0	0	0	0	0	0	0	0	0	0	0	0	0
Lactococcus_raffinolactis	0.000118645	0.000296613	0	0.000415258	0	0.00100848	0	0	0	0	0	0	0	0	0	0	0	0.00676277	0	0	0	0	0	0	0	0	0	0	0	0	0	0	0	0	0	0	0	0	0	0	0	0	0	0	0.000177968	0	0	0	0.000118645
Campylobacter_gracilis	0	0.000118645	0	0	0	0	0.000296613	0.000118645	0	0.000296613	0	0	0	0	0	0.00444919	0	0	0	0	0	0	0	0	5.93e-05	0	0	0.00023729	0	0	0	0	0	0	0	0	0	0	0	0	5.93e-05	0	0	0	5.93e-05	0	0.00154239	0	0.00047458
Eubacterium_sp_oral_clone_DO008	0	0	0	5.93e-05	0	0	0	0	0	0	0	0	0	0	0	0.0071187	0	0	0	0	0	0	0	0	0	0	0	0.000177968	0	0	0	0	0	5.93e-05	0	5.93e-05	0	0	0	0	0	0	0	0	0	0	0	0	0.000296613
Selenomonas_artemidis	0	0	0	0	0	0	0.00427122	5.93e-05	0	0.00148306	0.000118645	0	5.93e-05	0	0	0	0	0	0	0	0	0	0	0.000177968	5.93e-05	0	0	0.000296613	0	0	0	0	5.93e-05	0	0	0	0	0	0	0	0	5.93e-05	0	0	0	0.000415258	0.000652548	0	0.000355935
Neisseria_oralis	0	0	0.000177968	0.000177968	0	0	0	0.00023729	0	0	0	0	0	0	0	0	0	0	0	0	0	0.00166103	0	0	5.93e-05	0	0	0.00148306	0	0	0	5.93e-05	0	0	0	5.93e-05	0	0	0	5.93e-05	0	0.00023729	0	0	0	0.000415258	0	0	0.00023729
Macrococcus_caseolyticus	0	0.000118645	0	0	0	0	0	5.93e-05	0	0.00177968	0	5.93e-05	0	0	0	0	0	5.93e-05	0	0.000355935	0.00166103	0	0	0	0.000118645	0	0	0.000355935	0	0	0	0	0	0	0	0	0	0	0	0	0	5.93e-05	0	0	0.000296613	5.93e-05	0	0.000177968	0.000296613
Leptotrichia_hofstadii	0	0.000355935	0	0	0	0	0	0	0	5.93e-05	0	0	0.00023729	0	0	5.93e-05	0	0.00047458	0.000177968	0	0	0	0	0	0	0	0	0.00177968	0	0	0	0	0	5.93e-05	0.000177968	5.93e-05	0	0	0.000177968	0	0.000118645	0	0.00023729	0	0	0.000177968	0.000177968	0	0.00047458
Leuconostoc_lactis	0	0	0	0.000296613	5.93e-05	0	0.000177968	0	0	0	0	5.93e-05	0	5.93e-05	0	0	0	0.000355935	0	0	0	0	0.00023729	0	0	0	0	0	0	0	0	0	0	0	0	0	0	0.000118645	0	0	0	0	0	0	0	5.93e-05	0	0.000177968	0.0042119
Prevotella_loescheii	0	0	0.000177968	0	0	0	0.000652548	0	0	0	0	0	0	0	0	0.00142374	0	0	0	0	0	0	0	0	0	0	0	0.00266951	0	0	0	0	0	0	0	0	0	0	0	0	0.000177968	0	0	0	0	0	0.000355935	0	0.00023729
Lactobacillus_mellis	0	0	0	0.00071187	0	0.000177968	0	0	0	0	0	0	0	0	0	0	0	0	0	5.93e-05	0	0	0	0	0	0	0	0	0	0	0	0	0	0	0	0	0	0	0	0	0	0	0	0	0	0	0	0	0
Sphingobacterium_daejeonense	0	0	0	0	0.000355935	0	0	0	0	0	0	0	0	0	0	0	0	0	0	0	0	0	0	0	0	0	0	0	0	0	0	0	0	0	0	0	0	0	0	0	0	0	5.93e-05	0	0	0	0	0	5.93e-05
Nannocystis_pusilla	0	0	0	0	0	0	0	0	0	0	0	0	0	0	0	0	0	0	0	0	0	0	0	0	0	0	0	0	0	0	0	0	0	0	0	0	0	0	0	0	0	0	0	0	0	0	0	0	0
Streptococcus_sp_feline_oral_taxon_345	0	0	0	0	0	0	0.00676277	0	0	0	0	0	0	0	0	0	0	0	0	0	0	0	0	0	0	0	0	0	0	0	0	0	0	0	0.000593225	0	0	0	0	0	0	0	0	0	0	0	0	0	0
Bacteroidetes_bacterium_OLB10	0	0	0	0	0	0	0	0	0	0	0	0	0	0	0	0	0	0	0	0	0	0	0	0	0	0	0	0	0	0	0	0	0	0	0	0	0	0	0	0	0	0	0	0	0	0	0	0	0
Flavobacterium_frigidarium	0	0	0	0	0	0	0	0	0	0	0	0	0	0	0	0	0	0.00717803	0	0	0	0.000118645	0	0	0	0	0	0	0	0	0	0	0	0	0	0	0	0	0	0	0	0	0	0	0	0	0	0	0
Sphingomonas_paucimobilis	0.00047458	0.00023729	0	0	0	0	0	0	0	0	0	0	0	0	0.000118645	0	0	0	0	0	0	0	0	0	0	0	0	0	0	0	0	0	0	0	0.000355935	0	0	0	0	0	0	0.000118645	0.000177968	0	0	0	5.93e-05	0	0.00023729
Candidatus_Saccharibacteria_bacterium_47-87	0	0	0	0.00023729	0	0	0	0	0	0	0	0	0	5.93e-05	0	0	0	0	0	0	0	0	0.00154239	0	0	0	0	0	0	0	0	0	0	0	0	0	0	0	0	0	0	0	0	0	0	0	0	0	0
Sugarcane_phytoplasma_(uncharacterized)	0	0	0.000177968	5.93e-05	0	0	0.00160171	0	0	0	5.93e-05	0	0	5.93e-05	0	0	0	0	0	0	0	0.000118645	0.000949161	0	0.000177968	0	0	0.000296613	0	0	0	0	0	0	0.000177968	0	0	0	0	0	0.000355935	0	0.00160171	0	0	0	0	0	0
Leptotrichia_sp_oral_taxon_212	0	0	0.000593225	0	0	0.000652548	0.000593225	5.93e-05	0	0	0	0	0	0	0	0.00023729	0	0.000177968	0	0	0	0.000177968	0	0	0	0	0	0.00189832	0	0	0	0	0	0.000177968	0	0	0	0	0	0	0	0.000177968	0	0	0	5.93e-05	0	0	0
Lactobacillus_johnsonii	5.93e-05	0.00332206	0	0.00142374	0.000533903	0	5.93e-05	0	0	0	0	0	0	5.93e-05	0	0	0	5.93e-05	0	0	0	0.000118645	5.93e-05	0.000177968	0	0	0	0.00023729	0	0	5.93e-05	0	0	0	0	0	0	0	0	0	0	0	0.000118645	0	0	0	0	0	0
Tissierellia_bacterium_KA00581	0	0	0	0	0	0	0	0	0	0	0	0	0	0	0	0	0	0	0	0	0	0	0	0	0	0	0	0	0	0	0	0	0	0	0	0	0	0	0	0	0.000177968	0.00688141	0	0	0	0	0	0	0
TM7_phylum_sp_oral_clone_HD027	0	0	0	0	0	0	0	0	0	0	0	0	0.000118645	0	0	0.00106781	0	0	0	0	0	5.93e-05	0	0	0.000415258	0.000118645	0	0.00106781	0	0	5.93e-05	0	0	0	0	0.000118645	0	0	0.000118645	0	0	0	0	0	0	0	0	0	0.0013051
Campylobacter_ureolyticus	0	0.00071187	0	0.000177968	0	0	0	0	0.000533903	0	0.000118645	0	0.000118645	0	0	0.000830516	0	0	0	0	0	0	0	0	0	0	0	0	0	0	0	0	0	0	0	0	0	0	0	0	0	0	0	0	0	0	0	0	0
Campylobacter_concisus	0	0	0	0	0	0	0	5.93e-05	0	0.000177968	0	0	0.00023729	0	0	0	0	0	0	0	0	0	0	0.000118645	0	0.000415258	0	0.000771193	0	0	0	0	5.93e-05	0	0	0.000118645	0	0	0	0.00023729	0	0.000830516	0	0	0	0.000118645	0.000355935	0	0.000296613
Firmicutes_bacterium_M10-2	0	0	0	0.00391529	0	0	0	0	0	0	0	0	0	0	0	0	0	0	0	0	0	0	0	0	0	0	0	0	0	0	0	0	0	0	0	0	0	0	0	0	0	0	0	0	0	0	0	0	0
Selenomonas_genomosp_P8_oral_clone_MB5_P06	0	0	0	0	0	0	0	0	0	0	0	0	0	0	0	0.00664412	0	0	0	0	0	0	0	0	0	0	0	5.93e-05	0	0	0	0	0	0	0	0	0	0	0	0	0	0	0	0	0	0	0	0	0
Lactobacillus_reuteri	0	0.000593225	0	0.00563564	0	0	0	0	0	0	0	0	0	0	0	0	0	0	0	0	0	0	0	0	0	0	0	0	0	0	0	0	0	0	0	0	0	0	0	0	0	0	0	0	0	0	0	0	0
Rhodanobacter_lindaniclasticus	0	0	0	0	0	0	0	0	0	0	0	0	0	0	0	0	0	0	0	0	0	0	0	0	0	0	0	0	0	0	0	0	0	0	0	0	0	0	0	0	0	0	0	0	0	0	0	0	0
Leptotrichia_sp_oral_clone_FP036	0	0	0	0	0	0	0	0	0	0	0	0	0	0	0	0	0	0	0	0	0	0.000177968	0	0	0.00023729	0	0	0	0	0	0	0	0	0	0	0	0	0	0	0	0	0	0	0	0	0.000355935	0.000296613	0	0.000296613
Bacillus_thuringiensis	0	0	0	0.000118645	0	5.93e-05	0.00047458	5.93e-05	0	0	0	0	0	5.93e-05	0	0.00195764	0.000355935	0	0	0	0	0.00023729	0	0	0	0.00272884	0	0	0	0	0	0	0	0	0	0	0	0	0	0	0.000118645	0	0	0	0	0	0	0	0
Actinomyces_massiliensis	0	0	0	0	0	0	0.00219493	0	0	0	0	0	0	0	0	0	0	0	0	0	0	0.000355935	0	0	0	0	0	0.000118645	0	0	5.93e-05	0	0	0	0	0	0	0	0	0	0	0	0	0	0	0	0.00261019	0	0
candidate_division_TM7_single-cell_isolate_TM7a	0	0	0	0	0	0	0	0	0	0	0	0	0.000415258	0	0	0	0	0	0	0	0	0.000593225	0	0	0	0	0	0.000771193	0	0.000118645	0	0	0	0	0	0.000118645	0	0	0.000296613	0.000118645	0	0	0	0	0	0.000177968	0.000118645	0	0.000830516
Methylobacterium_brachiatum	0	0	0	0.000177968	0	0	0	0	0	0	0	0	0	0	0	0	0	0	0	0	0	0	0	0.000296613	0	0.00023729	0	5.93e-05	0	0	5.93e-05	0	0	0	0	5.93e-05	0	0.00071187	0	5.93e-05	0	0	5.93e-05	0	0.000177968	5.93e-05	0	0	0.000177968
Ruminococcus_bromii	0	0.00023729	0	0.000296613	0	0	0	0	0	0	0	0	0	0	0	0.00486445	0	0	0	0	0	0	0	0	0	0	0	0	0	0	0	0	0	0	0	0	0	0.000118645	0	0	0	0	0	0	0	0	0	0	0
Prevotella_veroralis	0	5.93e-05	0	0	0	0	0	0	0	0.000355935	0	0	0	0	0	0	0	0.00023729	0	0	0	0.00023729	0	0	0	0	0	0.00166103	0	0	0	0	0	0	0	0	0	0	0	0	0	0	0	0	0	0	0	0	0.000118645
Massilia_haematophila	0	0	0	0.000296613	0	0	0	0	0	0	0	0	0.000118645	5.93e-05	0	0	0	0	0.000889838	0	5.93e-05	0	0	0	0	0	0	0.000593225	0	0.000118645	0	0	0	0	0.000177968	0	0	5.93e-05	0.000177968	0.000118645	0.00023729	0.000830516	0	0	0	0.000177968	0	0	0.000118645
Micrococcus_terreus	0.00326274	0	0	0	0.000177968	0	0.000296613	0	0	0	0	0	0.00118645	0	0	5.93e-05	0	0	0.000118645	0	0	0.000415258	0	0	0	0	0	0	0	0	0	0	0	0	0	0	0	0	0	0	0	0	0	0	0.000118645	0	0	0	0
Staphylococcus_equorum	0.000177968	0.000118645	0.000415258	0	0	0	0.00100848	0.00023729	0	0	5.93e-05	0	0.000118645	0	0	0.000118645	0	0	0.000830516	0	0	0	0	0.000177968	0	0	0	5.93e-05	0	0	0	0	0	0	0	0	0	0	0.000652548	0	0	0	0	0	0.000296613	0	0	5.93e-05	0.000415258
Saccharopolyspora_rectivirgula	0	0	0	0	0	0	0	0	0	0	0	0	0	0	0	0	0	0	0	0	0	0	0	0	0	0	0	0	0	0	0	0	0	0	0	0	0	0	0	0	0	0	0	0	0	0	0	0	0
Glycine_soja	0	0.000949161	0	0.00023729	0	0	0.000177968	0	5.93e-05	0	0	5.93e-05	0	0	0	0	0	0	0	0	0	0.000118645	0	0	0.00023729	0.00023729	0	0.000296613	0	0	0	0	0	0	0.00023729	0	0	0	0	0	0	0	0	0	0	0.000296613	0	0	0.000177968
Exiguobacterium_aurantiacum	5.93e-05	0.000652548	0	0	0	0.000652548	0.00023729	0	0	0	0	0	0.00106781	5.93e-05	0	0.000593225	0	0	0	0.00023729	0	0.000177968	0	0	5.93e-05	0	0	0	0	0	0	0	0	0	0	0	0	0	0	0	0	0	0	0	0.000177968	0	0	0	0.000177968
Lagierella_massiliensis	0	0	0.000118645	0	0	0	0	0	0	0	0	0	0	0	0	0	0	0	0	0	0	0	0	0	0	0	0	0	0	0	0	0	0	0.00124577	0	0	0	0	0	0	0	5.93e-05	0	0	0	0	0	0	0
Bacillus_subtilis	0	0.000118645	0.000177968	0	0	0	0	0.000118645	0	0	0	0	0	0	0	0.00100848	0	0	0	0	0	0	0	0	0	0	0	0	0	0	0	0	0	0	0	0	0	0.000415258	0	0	0	0	0	0	0	0.000177968	0	0	0
Dialister_pneumosintes	0	0	0	0	0	0	0.00106781	0.000177968	0	0.000830516	0	0	0	0.000533903	0	0	0	0	0	0	0	0	0	0	0	0.000355935	0	0.000118645	0	0	0	0	0	0	0	0	0	0	0	0	0	0.000118645	0	0	0	0	0	0	5.93e-05
Chryseobacterium_indologenes	0	0	0	0.00023729	0	0	0	0	0	0	0	0	0	0	0	0	0	0	0	0	0	0	0	0	0.000118645	0	0	0	0	0	0	0	0	0	0	0	0	0	0.000415258	0	0	0	0	0	0	0	0	0	0.00409325
Methylobacterium_adhaesivum	0.000118645	0	5.93e-05	0.00154239	0	0	0	0	0	0	0	0	0	0.000118645	0	0	0	0	0	0	0	0.000177968	0	0	0	0.000415258	0	0	0	0	0	0	0	0	0	0	0	0	0	0	0	0.000177968	0	0	0	0	0	0	0
Kytococcus_sp_FXJ8142	0	0	0	0	0	0	0	0	0	0	0	0	0	0	0.00023729	0	0	0	0	0.00284748	0.00189832	0	0	0	0	0	0	0	0	0	0	0	0	0	0	0	0	0	0	0	0	0	0	0	0	0	0	0	0
Phascolarctobacterium_faecium	0	0.00047458	0	0.003678	0	0	0	0	0	0	0	0	0	0	0	0	5.93e-05	0	0	0	0	0	0	0	0	0	0	0	0	0	0	0	0	0	0	0	0	0	0	0	0	0	0	0.000296613	0	0	0	0	0
Prevotella_denticola	0	0	0	0	0	0	0	0	0	5.93e-05	0	0	0	0	0	0.000593225	0	0	0	0	0	0	0	0	5.93e-05	0	0	0.00213561	0	0	0	0	0	0	0	0	0	0	0	0.000118645	0	0	0	0	0	0	0	0	0
Paracoccus_kocurii	5.93e-05	0.000889838	0	0	0	0	0	5.93e-05	0	0	0	0	0	0	0	0	0	0	0	0	0	0	0	0	0.000355935	0	0	0	0	0	0	0	0	0	0	0	5.93e-05	0	0	0	0	0	0	0	5.93e-05	0	0	0	0.000593225
Weissella_viridescens	0	0	0	0.000415258	0	0	0.00249155	0	0	0	0	0	0	5.93e-05	0	0	0	0.000355935	0	0	0	0	0	0.000415258	0	0	0	0	0	0	0	0	0	0	0	0	0	0	0	0	0	0	0	0	0	0	0.000118645	0	0.000177968
Prevotella_bivia	0	0	0	0	0	0	0	0	0	0	0.000177968	0	0.000533903	0	0	0	0	0	0	0	0	5.93e-05	0	0	0	0	0	0	0	0	0	0	0	0	0	0	0	0	0	0	0	0.00326274	0	0	0	0	0	0	0
Micrococcus_antarcticus	0.0023729	5.93e-05	0	0.000652548	0	0	5.93e-05	0	0	0	0	0.000118645	0	0.000296613	0.000118645	0	0.000177968	0	0	0.000177968	0.000177968	0	0.000118645	0	0	0	0	5.93e-05	0	0	0	0	0	0	0	0	0	0	0	5.93e-05	0.000177968	0	0	0	0	0.000118645	0	0	0
Clostridiales_bacterium_KA00274	0	0	0	0	0	0	0	0	0	0	0	0	0	0	0	0	0	0	0	0	0	5.93e-05	0	0	0	0	0	0	0	0	0	0	0	0	0	0	0	0	0	0	0	0.000177968	0	0	0	0	0	0	0
Endobacter_medicaginis	0	0	0	0	0	0	0	0	0	0	0	0	0	0	0	0	0	0	0	0	0	0	0	0	0	0	0	0	0	0	0	0	0	0	0	0	0	0	0	0	0	0	0	0	0	0	0	5.93e-05	0
Comamonas_sp_KAR42	0	0	0	0	0	0	0	0	0	0	0	0	5.93e-05	0	0	0	0.00047458	0.00361868	0	0	0	0	0	0	0	0	0	0	0	0	0	0	0	0	0	0	0	0	0	0	0	0	0	0	0	0	0	0	0.000355935
Lactobacillus_mucosae	0	0.000118645	0	0	0	0	0	0	0	0	0	0	0	0	0	0.00433054	0	0	0	0	0	0	0	0	0	0	0	5.93e-05	0	0	0	0	0	0	0	0	0	0	0	0	0	0	0	0	0	0	0	0	0
Falsirhodobacter_halotolerans	0	0	0	0	0	0	0	0	0	0.00450851	0	0	0	0	0	0	0	0	0	0	0	0	5.93e-05	0	0	0	0	0	0	0	0	0	0	0	0	0	0	0	0	0	0	0	0	0	0	0	0	0	0
Prevotella_corporis	0	0	0	0	0	0	0.000830516	0	0	0	0	0	0	0	0	0	0	0	0	0	0	5.93e-05	0	0	0	0	0	0	0	0	0	0	0	0	0	0	0	0	0	0	0	0	0	0	0	0	0	0	0
Lactobacillus_apis	0	0	0	0.000593225	5.93e-05	0	0	0	0	0	0	0.000177968	0	0	0	0	0	0	0	0	0	0	0	0	0	0	0	0	0	0	0	0	0	0	0	0	0	0	0	0	0	0	0	0	0	0	0	0	0
Pseudoclavibacter_helvolus	0	0	0	0	0	0	0	0	0	0	0	5.93e-05	0	0	0	0	0	0	0.00106781	0	0	0	0	0	0	0	0	0	0	0	0	0	0	0	0	0	0	0	0	0	0	0	0	0	0	0	0	0	0
Gordonia_sputi	0	0	0	0	0	0	0	0	0	0	0	0	0	0	0	0	0	0	0.000533903	0	0.000118645	0	0	0	0	0	0	0	0	0	0	0	0	0	0	0	0	0	0	0	0.000177968	0	0	0	0	0	0	0	5.93e-05
Megasphaera_genomosp_C1	0	0	0	0.000415258	5.93e-05	0	0	0	0	0	0	0	0.000355935	0.000296613	0	0.00201697	0	0	0	0	0	0	0	0	0	0	0	5.93e-05	0	0	0	0	0	0	0	0	0	0	0	0	0	0	0	0	0.000296613	0	0	0	5.93e-05
Carnobacterium_maltaromaticum	0	0	0	0.000177968	0	0	0.000533903	0	0	0	0	0	0	0	0	0	0	0.000118645	0	0	0	0	0	0	0	0	0	0	0	0	0	0	0	0	0	0	0	0	0	0	0	0	0	0	0	0	0	0	0
Anaerococcus_sp_Marseille-P2143	0	0	0	0	0	0	0	0	0	0	0	0	0	0	0	0	0	0	0	0	0	0	0	0	0	0	0	0	0	0	0	0	0	0.00433054	0	0	0	0	0	0	0	0	0	0	0	0	0	0	0
Jeotgalicoccus_huakuii	0	0	0	0.000118645	0	0	0	0	0	0	0	0	0.00397461	0	0	0	0	0	0	0	0.000177968	0	0	0	0	0	0	0	0	0	0	0	0	0	0	0	0	0	0	0	0	0	0	0	0	0	0	0	0
Methylobacterium_platani	0	0	0	0	0	0	0	0	0	0	0	0	0	0	0	0	0	0	0	0	0	0	0	0	0	0.000593225	0	0	0	0	0	0	0	0	0	0	0	0	0	0	0	0.000118645	0	0	0	0.00344071	0	0	0
Streptococcus_agalactiae	0	0	0	0	0	0	0	0	0	0	0.00249155	0	0	0	0	0	0	0	0	0	0	0	0	0	0	0	0	0	0	0	0	0	0	0	0	0	0	0	0	0	0	0	0	0.000177968	0	0	0	0	0
Corynebacterium_sp_NML98-0116	0.000177968	0	0	0	0	0	0	0	0	5.93e-05	0	0	0	0	0	0	0	0	0	0	0	0.00047458	0	0	0	0	0	0	0	0	0	5.93e-05	0	0	0	0	0	0	0	0	0	0.00047458	0	0	0	0	0	0	0
Faecalibaculum_rodentium	0	0	0	0.00361868	0	0	0	0	0	0	0	0	0	0	0	0	0	0	0	0	0	0	0	0	0	0	0	0	0	0	0	0	0	0	0	0	0	0	0	0	0	0	0	0	0	0	0	0	0
Actinomyces_haliotis	0	0	0	0	0	0	0	0	0	0	0	0	0	0	0	0	0	0	0	0	0	0	0	0	0	0	0	0	0	0	0	0	0	0	0	0	0	0	0	0	0	0.000118645	0	0	0	0	0	0	0.00361868
Chryseobacterium_scophthalmum	0	5.93e-05	0	0	0.000118645	0	0	0	0	0	0	0	0	0	0	0	0	0.000771193	0	0	0	0	0	0	0	0	0	0	0	0	0	0	0	0	0	0	0	0	0	0	0	5.93e-05	0	0	0	0	0	0	0
Leptotrichia_sp_oral_clone_FB074	0	0	0	0	0	0	0	0	0	0	0	0	0	0	0	0	0	0	0	0	0	0	0	0	0	0	0	0.00106781	0	0	0	0	0	0	0	0	0	0	0	0	0	0	0	0	0	0	0	0	0
Polyangium_sp_CC-YHH645	0	0	0	0	0	0	0	0	0	0	0	5.93e-05	0	0	0	0	0	0	0	0	0	0	0	0	0	0	0	0	0	0	0	0	0	0.000177968	0	0	0	0	0	0	0	0	0	0	0	0	0	0	0
Staphylococcus_pseudintermedius	0.00332206	5.93e-05	0	0	0	0	0.000296613	0	0	0	0	0	0	0	0	0	0	0	0	0	0.000118645	0	0	0	0	0	0	0	0	0	0	0	0	0	0	0	0	0	0	0	0	0	0	0	0	0	0	0	0
Enterococcus_mundtii	0	0	0	0	0	0	5.93e-05	0	0	0	0	0	0	5.93e-05	0	0	0	0	0	0	0	0	0	0	0	0	0	0	0	0	0	0	0	0	0	0	0	0	0	0	0	0	0	0	0	0	0	0	0
Streptococcus_equinus	0.000533903	0	0.000177968	0.00023729	0	0	0	0	0	0	0	0	0	0.000533903	0	0	0	0	0.000593225	0	0	0.000355935	0	0	0	0	0	0	0	0	0	0	5.93e-05	0	0	0	0	0	0	0	0	0	0	0	0	0	0	0	0.00047458
Fusobacterium_gonidiaformans	0	0	0	0	0	0	0	0	0	0	0	0	0	0	0	0	0	0	0	0	0	0	0	0	0	0	0	0	0	0	0	0	0	0	0	0	0	0	0	0	0	0.00373732	0	0	0	0	0	0	0
Streptococcus_mutans	5.93e-05	0	0	0	0	0	0	0	0	0	0	0	0	0	0	0.00124577	0	0	0	0	0	0	0	0	0.000177968	0	0	5.93e-05	0	0	0	0	0	0	0.00023729	0	0	0	0	5.93e-05	0	0	0.000118645	0	0	0	0	0	0
Prevotella_stercorea	0	0.00177968	0	0	0	0	0	0	0	0	0	0	0	0	0	0.001839	0	0	0	0	0	0	0	0	0	0	0	0	0	0	0	0	0	0	0	0	0	0	0	0	0	0	0	0	0	0	0	0	0
Veillonellaceae_bacterium_DNF00626	0	0	0	0	0	0	0	0	0	0	0	0	0	0	0	0.00160171	0	0	0	0	0	0	0	0	0	0	0	0	0	0	0	0	0	0	0.000118645	0	0	0	0	0	0	5.93e-05	0	0	0	0	0	0	0
Dolosigranulum_pigrum	0	0	0.000118645	0	0	0	0	0	0	0	0	0	0	0	0	0	0	0	0	0.00118645	0.000355935	0	0	0	0	0	0	0.000771193	0	0	0	0	0	5.93e-05	0	0	0	0	0	0	0	0	0	0	0	0	0	0	0
Haemophilus_haemolyticus	0	0	0	0	0	0	5.93e-05	0	0	0	0	0	0	0	0	0	0	0	0	0	0	0	0	0	0	0	0	0	0	5.93e-05	0	0	0	0	0	0	0	0	0	0	0	0	0	0	0	0.0029068	0.000355935	5.93e-05	0
Marinilactibacillus_psychrotolerans	0.00136442	0.000177968	0	0	0	0	0	0	0	0	0	0	0	0	0	0	0	0	0	0.000593225	0.00112713	0	0	0	0	0	0	0	0	0	0	0	0	0	0	0	0	0	0	0	0	0	0	0	0	0	0	0	0.000296613
SR1_bacterium_human_oral_taxon_HOT-345	0	0	0	0	0	0	0.000415258	0	0	0	0	0.000118645	0	0	0	0	0	0	0	0	0	0	0	0	0	0	0	0.000889838	0	0	0	0	0	0	0	0	0	0	0	0	0	0	0	0	0	0	0	0	0
Alloprevotella_tannerae	0	0	0	0	0.000177968	0	0.000177968	0	0	0	0	5.93e-05	0	0.000118645	0	0	0	0	0	0	0	5.93e-05	0	0	0.000118645	0.00023729	0	0.00112713	0	0	0	0	0	0	0	0	0	0	0	0	0	0	0	0	0	0.00071187	0	0	0
Comamonas_denitrificans	0	0	0	0	0	0	0	0	0	0	0	0	0	0	0	0	0	0	0	0	0	0	0	0	0	0	0	0	0	0	0	0	0	0	0	0	0	0	0	0	0	0	0	0	0.00350003	0	0	0	0
Neofamilia_massiliensis	0	0.000177968	0	0	0	0	0	0	0	0	0	0	0	0	0	0	0	0	0	0	0	0.00023729	0	0	0	0	0	0	0	0	0	0	0	0.00278816	0	0	0	0	0	0	0	0	0	0	0	0	0	0	0
Lactobacillus_fermentum	0	0	0	0	0	0	0	0	0	0	0	0	0	0	0	0	0	0	0	0	0	0	0	0	0	0	0	0	0	0	0.000118645	0	0	0	0	0	0	0	0	0	0	0	0	0	0	0	0	0	0.000593225
Brevundimonas_bullata	0	0	0	0	0.000533903	0	0	0	0	0	0	0	5.93e-05	0	0	0.00213561	0.000118645	0	0	0	0	0	0	0	0	0	0	0	0	0	0	0	0	0	0	0	0	0	0.000177968	0	0	0	0	0	0	0	0	0	5.93e-05
Porphyromonas_sp_oral_clone_HF001	0	0	0	0.000118645	0	0	0	0	0	0	0	0	0	0	0	0	0	0	0	0	0	0	0	0	0.00023729	0	0	0.000949161	0	0	0	0	0	0	0	5.93e-05	0	0	5.93e-05	0	0	0.000830516	0	0	0	0.000889838	0	0	0
Corynebacterium_glucuronolyticum	0	0.000118645	0	0	0	0.000652548	0	0	0	0	0	0	0	5.93e-05	0.00136442	0	0	0	0	0	0	0	0	0.000593225	0	0	0	0	0	0	0	0	0	0	0	0	0	0	0	0	0	0	5.93e-05	0.000177968	0	0	0	5.93e-05	0
Leptotrichia_sp_oral_clone_GT020	0	0	0	0	0	0	0	0	0	0	0	0	0	0	0	0	0	0	0	0	0	0	0	0	0	0	0	0.000593225	0	0	0	0	0	0	0	0.000118645	0	0	0	0	0	0	0	0	0	0	0	0	5.93e-05
Millisia_brevis	0	0	0	0.000177968	0	0	0	0	0	0	0	0	0	0	0	0	0	0	0.00314409	0	0	0	0	0	0	0	0	0	0	0	0	0	0	0	0	0	0	0	0	0	0	0	0	0	0	0	0	0	0
Massilia_sp_K-3-1	0	0	0.000177968	0	0	0	0	0	0	0	0	0	0.00023729	0	0	0.00266951	0	0	0	0	0	0	0	0	0	0	0	0	0	0	0	0	0	0	0	0	0	0	0	0	0	5.93e-05	0	0	0.000177968	0	0	0	0
Acinetobacter_pittii	0	0	0	0	0	0	0	0.00112713	0	0	0	0	0	0	0	0	0	0	0	0	0	0	0	0	0	0	0	0	0	0	0	0	0	0	0	0	0	0	0	0	0	0	0	0	0	0	0	0	0.00201697
Lactobacillus_animalis	0	0.000533903	0	0.00166103	0	0	0	0	0	0	0	0	0	0	0	0	0	0	0	0	0	0	0	0	0	0	0	0	0	0	0	0	0	0	0	0	0	0	0	0	0	0	0	0	0	0	0	0	0.000355935
Mogibacterium_timidum	0	0	0	0	0	0	0	0.00023729	0	0	0	0	0.00023729	0	0	0	0	0	0	0	0	0.000415258	0	0	0.00023729	0	0	0.000533903	0	0	0	0	0	0	0	0	0	0	0	0	0	5.93e-05	5.93e-05	0	0	0	0	0	0
Bacillus_niacini	0	0	0	0	0	0	0.00243222	0	0	0	0	0	0	0	0	0	0	0	0	0	0	0	0	0	0	0	0	0	0	0	0	0	0	0	0	0	0	0.000118645	0	0	0	0	0	0	5.93e-05	0.000355935	0	0	0
Paracoccus_sp_J6	0	0	0	0.000652548	0	0	0	0	0	0	0	0	0	0	0.000118645	0	0	0	0.0023729	0	0	0	0	0	0	0	0	0	0	0	0	0	0	0	0	0	0	0	0	0	0	0	0	0	0	5.93e-05	0	0	0
Pseudomonas_putida	0	5.93e-05	0.000118645	0.00106781	0	0	0.000296613	0.00023729	0	0	0	0	0	0	0	0	0	0	0	0	0	0	0	0	0	0	0	0	0	0	0	0	0	0	0	0	0	0	0	0	0	0	0	0	0.000296613	0.00071187	0	0	5.93e-05
Acinetobacter_septicus	0	0	0	0	0	0	0	5.93e-05	0	0	0	0	5.93e-05	0	0	0	0	0.000118645	0	0	0	0	0	0	0	0	0	0	0	0	0	0	0	0	0	0	0	0	0	0	0	0	5.93e-05	0	0	0.00225426	0.000118645	0	0.000296613
Clostridiales_bacterium_oral_clone_MCE3_9	0	0	0	0	0	0	0	0	0	0	0	0	0	0	0	0	0	0	0	0	0	0	0	0	0	0	0	0	0	0	0	0	0	0.00314409	0	0	0	0	0	0	0	0	0	0	0	0	0	0	0
Citrobacter_freundii	0	0	0	0	0	0	0	0	0	0	0	0	0	0	0	0	0	0	0	0	0	0	0	0	0	0	0	0	0	0	0	0	0	0	0	0	0	0	0	0	0	0	0	0	0.00314409	0	0	0	0
Lachnospiraceae_bacterium_canine_oral_taxon_136	0	0	0	0	0	0	0	5.93e-05	0	0.000533903	0	0	0	0	0	0	0	0	0	0.00112713	0	0	0	0	5.93e-05	0	0	0	0	0	0	0	0	0	0	0	0	0	0	0	0	0	0	0	0	0	0	0	0
Pseudomonas_psychrotolerans	0	0	0	0	0	0	0	0	0	0	0	0	0.000296613	0	0	0	0	0	0	0	0	0	0	0	0	0	0	0	0	0	0	0	0	0	0	0	0	0	0	0	0	0	0	0	0	0.00278816	0	0	0
Paeniglutamicibacter_sulfureus	0	0	0	0.000177968	0	0	0	0	0	0	0	0	0	0.000118645	0	0	0	0.00219493	0	0	0.000177968	0.000177968	0.000177968	0	0	0	0	0	0	0	0	0	0	0	0	0	0	0	0	0	0	0	0	0	0	0	0	0	0
bacterium_str_Rauti	0	0	0	0	0	0	0	0	0	0	0	0	0	0	0	0	0	0	0	0	0	0.000355935	0	0	0	0	0	0	0	0	0	0	0	0.00148306	0	0	0	0	0	0	0	0.000355935	0	0	0	0	0	0	0
Deinococcus_geothermalis	0	0	0	0	0	0	0	0	0	0	0	0	0	0	0	0	0	0	0.00023729	0	0	0	0	0	0	0	0	0.00118645	0	0	0	0	0	0	0	0	0	0	0	0	0	0.000177968	0	0	0	0	0	0	0.000177968
Porphyrobacter_mercurialis	0	0	0	0	0	0	0	0	0	0	0	0	0	0	0	0.00261019	0	0	0	0	0	0	0	0	0	0	0	0	0	0.000118645	0	0	0	0	0	0	0	0	0	0	0	0	0	0	0.00023729	0	0	0	0
Pseudoclavibacter_faecalis	0	0	0	0	0	0	0	0	0	0	0	0	0	0	0.00207629	0	0	5.93e-05	0.000296613	0	0	0	0	0	0	0	0	0	0	0	0	0	0	0	0	0	0	0	0	0	0	0	0	0	0	0	0	0	0
Dialister_micraerophilus	0	0	0	0	0	0	0	0	0	0	5.93e-05	0	0	0	0	0	0	0	0	0	0	0	0	0	0	0	0	0	0	0	0	0	0	0	0	0	0	0	0	0	0	0.00071187	0	0	0	0	0	0	0
Deinococcus_humi	0	0.00047458	0	0.000593225	0	0	0	0	0	0	0	0	0	0.0013051	0	0	0	0	0	0	0	0.000296613	0	0	0	0	0	0	0	0	0	0	0	0	0	0	0	0	0	0	0	0	0	0	5.93e-05	0	0	0	5.93e-05
Geobacillus_sp_LC300	0	0.00272884	0	0	0	0	0	0	0	0	0	0	0	0	0	0	0	0	0	0	0	0	0	0	0	0	0	0	0	0	0	0	0	0	0	0	0	0	0	0	0	0	0	0	0	0	0	0	0
Peptoniphilus_sp_oral_taxon_375	0	0	0	0	0	0	0	0	0	0	0	0	0	0	0	0	0	0	0	0	0	0.00136442	0	0	0	0	0	0	0	0	0	0.000118645	0	0.000118645	0	0	0	0	0	0	0	0	0	0	0	0	0	0	0
Erythrobacter_citreus	0	0.000177968	0	5.93e-05	0	0	0	0	0	0	0	0	0	0	0	0	0	0	0	0	0	0	0	0	0	0	0	0	0	0	0	0	0	0	0	0	0	0	0	0	0	0	0	0	0.000355935	0	0	0	0
Prevotella_sp_oral_clone_DO033	0	0	0	0	0	0	0	0	0	0	0	0	5.93e-05	0	0	0.0013051	0	0	0	0	0	0	0	0	0	0	0	0.000296613	0	0	0	0	0	0	0	0	0	0	0	0	0	0.000118645	0	0	0	0	0	0	0.000118645
Actinomyces_sp_oral_taxon_178	0	0	0	0	0	0	0.00160171	0	0	5.93e-05	0	0	0	0.000355935	0	0	0	0.000652548	0	0	0	0	0	0	0	0	0	0	0	0	0	0	0	0	0	0	0	0	0	0	0	5.93e-05	0	0	0	0	0	0	5.93e-05
Lactobacillus_delbrueckii	0	0.000415258	0	0	0	0	0.000118645	0.000296613	0.000296613	0	0	0	0	0	0	0	0	0	0	0	0	0.000177968	0	0	0	0	0	0	0	0	0	0	0	0	0	0	0	0	0	0	0	0	0	0	0.000118645	0	0	0	0.000889838
Clostridiales_bacterium_feline_oral_taxon_148	0	0	0	0	0	0	0	0.000118645	0	0	0	0	0.000177968	0	0	0	0	0	0	0.00195764	0.000355935	0	0	0	0	0	0	0.000118645	0	0	0	0	0	0	0	0	0	0	0	0	0	0	0	0	0	0	0	0	0
endosymbiont_of_Nilaparvata_lugens	0	0	0	0	0	0	0.00272884	0	0	0	0	0	0	0	0	0	0	0	0	0	0	0	0	0	0	0	0	0	0	0	0	0	0	0	0	0	0	0	0	0	0	0	0	0	0	0	0	0	0
Peptoanaerobacter_stomatis	0	0	0	0	0	0	0	0	0	5.93e-05	0	0	0.000415258	0	0	0	0	0	0	0	0	0.00112713	0	0	0	0	0	0.00047458	0	0	0	0	0	0	0	0	0	0	0	0	0	0	0	0	0	0	0	0	0
Ileibacterium_massiliense	0	0	0	0	0	0	0	0	0	0	0	0	0	0	0	0	0	0	0	0	0	0.00023729	0	0	0	0	0	0	0	0	0	0	0	0.000355935	0	0	0	0	0	0	0	0	0	0	0	0	0	0	0
Shuttleworthia_satelles	0	0	0	0	0	0	0	0	0	0	0	0	0	0	0	0	0	0	0	0	0	0.000118645	0	0	0.00106781	0	0	0.00112713	0	0	0	0	0	0	0	0.000118645	0	0.000177968	0	0	0	0	0	0	0	0	0	0	0
Sulfitobacter_sp_ZS2020	0	0.00219493	0	0	0	0	0	0	0	0	0	0	0	0	0	0	0	0	0	0	0	0	0	0	0	0	0	0	0	0	0	0	0	0	0	0	0	0	0	0	0	0	0	0	0	0	0	0	0.000118645
Prevotella_disiens	0	0	0	0	0	0	0.00243222	0	0	0	0	0	0	0	0	0	0	0	0	0	0	0	0	0	0	0	0	0	0	0	0	0	0	0	0	0	0	0	0	0	0	0	0	0	0	0	0	0	0
Clostridium_paraputrificum	0	0	0	0	0	0	0	0	0	0	0	0	0	0	0	0.00249155	0	0	0	0	0	0	0	0	0	0	0	0	0	0	0	0	0	0	0	0	0	0	0	0	0	0	0	0	0	0	0	0	0
Bacteroidetes_bacterium_37-13	0	0	0	0	0	0	0	0	0	0	0	0	0	0	0	0	0	0	0	0	0	0	0	0	0	0	0	0	0	0	0	0	0	0	0	0	0	0	0	0	0	0	0	0	0	0	0	0	0
Clostridium_perfringens	0	0	0	0	0	0	0	0	0	0	0	0	0	0	0	0	0	0	0	0	0	0	0	0	0	0	0.000118645	0	0	0	0	0	0	0	0	0	0	0	0	0	0	0	0	0	0	0	0	0	0.000177968
Corynebacterium_sp_ATCC_6931	0	0	0	0	0	0	0	0	0	0	0	0	0.000118645	0	0	0	0	0	0	0	0	0	0	0	0	0	0	0	0	0	0	0	0	0.000415258	0	0	0	0	0	0	0	0.00071187	0	0	0	0	0	0	0
Leuconostoc_mesenteroides	0	0.000118645	0	0.00118645	0	0	0	0	0	0	0	0.000415258	0	0	0	0	0	0	0	0	0	0	0	0	0	0	0	0	0	0	0	0	0	0	0	0	0	0	0	0	0	0	0	0	0	0	0	0	0
Bacteroides_thetaiotaomicron	0	0	0	0.00047458	0	0	0.000533903	0	0	0	0	0	0	0	0	0.00148306	0	0	0	0	0	0	0	0	0	0	0	0	0	0	0	0	0	0	0	0	0	0	0	0	0	0	0	0	0	0	0	0	0
Bacteroides_acidifaciens	0	5.93e-05	0	0.00219493	0	0	0	0	0	0	0	0	0	0	0	0	0	0	0	0	0	0	0	0	0	0	0	0	0	0	0	0	0	0	0	0	0	0	0	0	0	0	0	0	0	0	0	0	0
Bacteroides_ovatus	0	0	0	0.00023729	0	0	0	0	0	0	0	0	0	0	0	0.00219493	0	0	0	0	0	0	0	0	0	0	0	0	0	0	0	0	0	0	0	0	0	0	0	0	0	0	0	0	0	0	0	0	0
alpha_proteobacterium_KC-IT-H9	0	0	0	0	0	0	0	0	0	0	0	0	0	0	0	0	0	0	0	0	0	0	0	0	0	0	0	0	0	0	0	0	0	0	0	0	0	0	0	0	0	0	0	0	0	0	0	0	0
Bacillus_sp_OxB-1	0	5.93e-05	0	0	0	0	0	0	0	0	0	0	0	0	0	0.0013051	0	0	0	0	0	0	0	0	0	0	0	0	0	0	0	0	0	0	0	0	0	0.000118645	0	0	0	0	0	0	0	0.000533903	0	0	0
Prevotella_sp_canine_oral_taxon_195	0	0	0.000177968	0	0	0	0.00112713	0	0	0	0	0	0.000118645	0	0	0	0	0	0	0	0	0	0	0	0	0	0	0.000889838	0	0	0	0	0	0	0	0	0	0	0	0	0	0	0	0	0	0	0	0	0
Roseomonas_genomospecies_5	5.93e-05	0	0	0.00023729	0	0	0	0	0	0	0	0	0	0	0	0.000415258	0	0	0	0	0	5.93e-05	0	0	0	0	0	0	0	0	0	0	0	0	0.000177968	0	0	0	0	0	0	0.00023729	0.00047458	0	0	0	0	0	0
Salinicoccus_roseus	0	0.00023729	0	0.00023729	0	0.000533903	0	0	0	0	0	0	0.000118645	5.93e-05	0	0.000118645	0	0	0.000652548	0	0	0.000118645	0	0	0	0	0	0	0	0	0	0	0	0	0	0	0	0	0	0	0	0	0	0	0	0	0	0	0
Methylobacterium_komagatae	0	0	0	0	5.93e-05	0	0	0	0	0	0	0	0	0	0	0	0	0	0	0	0	0	0	0.000652548	0	0	0	0	0	0	0	0	0	0	0	0	0	0	0	0	0	0	0	0	0	0	0.000355935	0	0
Capnocytophaga_ochracea	0	0	0	0	0	0	0	0	0	0	0	0	0	0	0	0	0	0	0	0	0	0	0	0	0	0	0	0.000118645	0	0	0	0	0	0	0	0	0	0	5.93e-05	0	0	0	0	0	0	5.93e-05	5.93e-05	0	0.000771193
Planococcus_sp_BM-G6	5.93e-05	0	0	0	0	0	0	5.93e-05	0	0.00118645	0	0	5.93e-05	0.000355935	0	0	0	0	0	0	5.93e-05	5.93e-05	0	0	0	0.000118645	0	0	0	0	0	0	0	0	0	0	0	5.93e-05	0	0	0	0	0	0	0	0.000118645	0	0	0
Campylobacter_rectus	0	0	0	0	0	0	0	0	0	0	0	0	0	0	0	0	0	0	0	0	0	0	0	0	0	0	0	0.000415258	0	0	0	0	0	0	0	0	0	0	0	0	0	0	0	0	0	0	0	0	0.000296613
Corynebacterium_coyleae	0	0	0	0	0	0	0	0.000118645	0	0	0	0	0	5.93e-05	0	0	0	0	0	0	0	0.00201697	0	0	0	0	0	0	0	0	0	0	0	0	0	0	0	0	0	0	0	0	0	0	0	0	0	0	0
Bacillus_safensis	0	0	0	0	0	0	0	0	0	0	0	0	0	0	0	0	0	5.93e-05	0	0	0	0	0	0	0	0	0	0	0	0	0	0	0	0	0	0	0	0	0	0	0	0.000177968	0	0	0.000177968	0.000177968	0	0	0.000415258
Rhodococcus_fascians	0	0	0	0	0	0	0	0	0	0	0	0	0	0	0	0	0	0	0.000177968	0	0	0	0	0	0	0.000118645	0	0	0	0	0	0	0	0	0	0	0	0	0	0	0	0	0	0	0	0	0	0	0
Burkholderia_gladioli	0	0	0.00100848	0	0	0	0	0	0	0	0	0	0	0	0	0	0	0	0	0	0	0	0	0	0	0	0	0	0	0	0	0	0	0	0	0	0	0	0	0	0	0.000177968	0	0	0	0.000415258	0	0	0
Clostridiales_bacterium_canine_oral_taxon_082	0	0	0	0	0	0	0	0	0	0	0	0	0	0	0	0	0	0	0	0	0	0	0	0	0	0	0	0.00213561	0	0	0	0	0	0	0	0	0	0	0	0	0	0	0	0	0	0	0	0	0
bacterium	0	0	0	0	0	0	0	0	0	0	0	0	0	0	0	0	0	0	0	0	0	0	0	0	0	0	0	0	0	0	0	0	0	0	0.000771193	0	0	0	0	0	0	0	0.000118645	0	0	0.00071187	0	0	0
Salinicoccus_qingdaonensis	0.000355935	0	0	0	0	0.000652548	0	0	0	0	0	0	0	0	0	0	0	0	0	0	0	0.000652548	0	0	0	0	0	0	0	0	0	0	0	0	0	0	0	0	0	0	0.000118645	0	0	0	0	0	0	0	0
[Ruminococcus]_torques	0	0	0	0	0	0	0	0	0	0	0	0	0	0	0	0	0	0	0	0	0	0	0	0	0	0	0	0	0	0	0	0	0	0	0	0	0	0	0	0	0	0	0	0	0	0	0	0	0
Peptoniphilus_sp_BV3C26	5.93e-05	0	0	0	0	0	0	0	0	0	0	0	0	0	0	5.93e-05	0	0.000118645	0	0	0	0.00023729	0	0	0	0	0	0	0	0	0	0	0	5.93e-05	0	5.93e-05	0	0	0	0	0	0.000415258	0	0	0	0	0	0	0
Muricauda_sp_MBE_50	0	0.00207629	0	0	0	0	0	0	0	0	0	0	0	0	0	0	0	0	0	0	0	0	0	0	0	0	0	0	0	0	0	0	0	0	0	0	0	0	0	0	0	0	0	0	0	0	0	0	0
Corynebacterium_mastitidis	0	0	0	0	0	0	0	0	0	0	0	0	0	0	0	0	0	0	0	0	0	0	0	0	0	0	0	0	0	0	0	0	0	0	0	0	0	0	0	0	0	0	0	0	0	0.001839	0	0	0
Clostridium_sardiniense	0	0	0.00189832	0	0	0	0	0	0	0	0	0	0	0	0	0	5.93e-05	0	0	0	0	0	0	0	0	0	0	0	0	0	0	0	0	0	0	0	0	0	0	0	0	0	0	0	0.000118645	0	0	0	0
Parabacteroides_distasonis	0	0.00023729	0	0.00106781	0	0	0	0	0	0	0	5.93e-05	0	0	0	0	0	0	0	0	0	0	0	0	0	0	0	0	0	0	0	0	0	0	0	0	0	0	0	0	0	0	0	0	0	0	0	0	0
Prevotella_aurantiaca	0	0	0	0	0	0	0.000830516	0	0	0	0	0	0	0	0	0	0	0	0	0	0	5.93e-05	0	0	0	0.00047458	0	0.00047458	0	0	0	0	0	0	0	0	0	0	0	0.000177968	0	0	0	0	0	5.93e-05	0	0	0
Lactobacillus_paraplantarum	0	0.000415258	0	0.000415258	0	0	0	0	0	0	0	0	0	0	0	0	0	0	0	0	0	0	0	0	0	0	0	0	0	0	0	0	0	0	0	0	0	0	0	0	0	0	0	0	0	0	0	0	0
Leptotrichia_shahii	0	0	0	0	0	0	0	0	0	0	0	0	0	0	0	0	0	0	0	0	0	0.000949161	0	0	0	0	0	0	0	0	0	0	0	0	0	0	0	0	0	0	0	0.000118645	0	0	0	0	0	0	0
Lysinibacillus_massiliensis	0	0	0	0	0	0	0	0	0	0	0	0	0	0	0	0.00201697	0	0	0	0	0	0	0	0	0	0	0	0	0	0	0	0	0	0	0	0	0	0	0	0	0	0	0	0	0	0	0	0	0
Eubacterium_sp_oral_clone_JH012	0	0	0.000296613	0	0	0	0	0	0	0	0	0	0	0	0	0	0	0	0	0	0	0.000118645	0	0	0	0	0	0.000177968	0	0	0	0	0	0	0	0	0	0	0	0	0	0.000355935	0	0	0	0	0	0.000177968	5.93e-05
Treponema_sp_5:C:AT040	0	0	0	0	0	0	0.000830516	0	0	0.000415258	0	0	0	0	0	0	0	0	0	0	0	0	0	0	0	0.000355935	0	0.000177968	0	0	0	0	0	0	0	0	0	0	0	0	0	0	0	0	0	0	0	0	0
Corynebacterium_sp_HMSC27B11	0.000118645	0	0	0	0	0	0	0	0	0	0	0	0	0	0	0	0	0	0	0	0	0	0	0	0	0	0	0	0	0	0	0	0	0	0	0	0	0	0	0	0	0	0	0	0	0	0	0	0.001839
Bacteroidales_oral_clone_MCE7_164	0	0	0	0	0	0	0	0	0	0.001839	0	0	0	0	0	0	0	0	0	0	0	0	0	0	0	0	0	0.000118645	0	0	0	0	0	0	0	0	0	0	0	0	0	0	0	0	0	0	0	0	0
bacterium_1227R	0	0	0	0.00023729	0	0	0.00160171	0	0	0	0	0	0	0	0	0	0	0	0	0	0	0	0	0	0	0	0	0	0	0	0	0	0	0	0	0	0	0	0	0.000118645	0	0	0	0	0	0	0	0	0
Collinsella_aerofaciens	0	0	0	0	0	0	0	0	0	0	0	0	0	0	0	0.00177968	0	0	0	0	0	0	0	0	0	0	0	0	0	0	0	0	0	0	0	0	0	0	0	0	0	0	0	0	0	0	0	0	0
Planomicrobium_chinense	0.000355935	0	0	0	0	0.00118645	0	0	0	0.00023729	0	0	0	0	0	0	0	0	0	0	0	0	0	0	0	0	0	0	0	0	0	0	0	0	0	0	0	0	0	0	0	0	0	0	0	0	0	0	0
TM7_phylum_sp_oral_clone_CW040	0	0	0	0.00071187	0	0	0	0	0	0	0	0	0	0	0	0	0	0	0	0	0	0	0	0	0	0	0	0.000296613	0	0	0	0	0	0	0	0	0	0	0	0	0	0	0	0	0	0	0	0	5.93e-05
Prevotella_buccalis	0	0	5.93e-05	5.93e-05	0	0	0	0	0	0	0	0	0	0	0	0.000533903	0	0	0	0	0	0.00071187	0	0	0	0	0	0	0	0	0	0	0	0.000118645	0	0	0	0	0	0	0	0	0	0	0	0	0	0	0
Blastococcus_aggregatus	0.000177968	5.93e-05	0	0	5.93e-05	0	0	0	0	0	0	0	0.000177968	0.00023729	0	0	0	0	0.00023729	5.93e-05	0	0.000593225	0	0	0	0	0	5.93e-05	0	0	0	0	0	0	0	0	0	0	0	0	0	0	0	0	0	0	0	0	0
rumen_bacterium_YS3	0.00166103	0.000177968	0	0	0	0	0	0	0	0	0	0	0	0	0	0	0	0	0	0	0	0	0	0	0	0	0	0	0	0	0	0	0	0	0	0	0	0	0	0	0	0	0	0	0	0	0	0	0
Pediococcus_acidilactici	0	0	0	0	0	0	0	0.00100848	0	0	0	0	0.000118645	0	0	0	0	0.000118645	0	0	0	0	0	0	0	0	0	0.000296613	0	0	0	0	0	0.000177968	0	0.000118645	0	0	0	0	0	0	0	0	0	0	0	0	0
Leptotrichia_sp_oral_clone_EI013	0	0	0	0	0	0	0	0	0	0	0	0	0	0	0	0	0	0	0	0	0	0	0	0	0.000355935	0	0	0	0	0	0	0	0	0	0	0	0	0	0	0	0	0	0	0	0	0	0	0	0
Streptococcus_sobrinus	0	0	0	0	0	0	0	0	0	0	0	0	0	0	0	0	0	0	0	0	0	0	0	0	0	0	0	0	0	0	0	0	0	0	0	0	0	0	0	0	0	0	0	0	0	0	0	0	0
Acidobacteria_bacterium_enrichment_culture_clone_CV-04	0	0	0	0	0	0	0	0	0	0	0	0	0	0	0	0	0	0	0	0	0	0	0	0	0	0	0	0	0	0	0	0	0	0	0	0	0	0	0	0	0	0	0	0	0	0	0	0	0
Sphingobacterium_lactis	0	5.93e-05	0	0	0.00071187	0	0	0	0	0	0	0	0	0	0	0	0	0	0	0	0	0	0	0	0	0	0	0	0	0	0	0	0	0	0	0	0	0	5.93e-05	0	0	0.000177968	0	0	0	0	0	0	0
Staphylococcus_sp_Smarlab_3301073	0	0	0	0	0	0	0	0	0.00023729	0	0	0.000296613	0	0	0	0	0	0	0	0	0	0.00124577	0	0	0	0	0	0	0	0	0	0	0	0	0	0	0	0	0	0	0	0	0	0	0	0	0	0	0
Peptostreptococcaceae_bacterium_feline_oral_taxon_028	0	0	0	0	0	0	0	0	0	0	0	0	0	0	0	0	0	0	0	0	0	0	0	0	0	0	0	0.000177968	0	0	0	0.000118645	0	0	0	0	0	0	0	0	0	0	0	0	0	0	0	0	0
Tannerella_forsythia	0	0	0.000296613	0.000177968	0	0	0	0	0	0	0	0	0	0	0	0.000355935	0	0	0	0	0	0	0	0	0.000118645	0	0	0.000355935	0	0	0	0	0	0	0	5.93e-05	0	0	0	0	0	0	0	0	0	0	0	0	0
Ruminococcus_sp_UNKMGS-30	0	5.93e-05	0	0	0	0	0	0	0	0	0	0	0	0	0	0	0	0	0.000118645	0	0	0	0	0	0	0	0	0	0	0	0	0	0	0	0	5.93e-05	0	0	0	0	0	0	0	0	0	0	0	0	0
Actinomyces_johnsonii	0	0	0	0	0	0	0	0	0	0.000177968	0	0	0	0	0	0	0	0	0	0	0	0	0	0.000177968	0	0	0	0	0	0	0	0	0	0	0.000177968	5.93e-05	0	0	0	0	0	0	0	0	0	5.93e-05	0	0	0
Deltaproteobacteria_bacterium_SKP-2	0	0.00172035	0	0	0	0	0	0	0	0	0	0	0	0	0	0	0	0	0	0	0	0	0	0	0	0	0	0	0	0	0	0	0	0	0	0	0	0	0	0	0	0	0	0	0	0	0	0	0
Paracoccus_sp_KKL-D2	0	0	0	0	0	0	0	0	0	0	0	0	0	0	0	0	0	0	0	0	0	0	0	0	0	0	0	0	0	0	0	0	0	0	0	0	0	0	0	0	0	0	0	0	0	0	0	0	0
Herbaspirillum_frisingense	0	0	0	0	0	0	0	0	0	0	0	0	0	0	0	0	0	0	0	0	0	0	0.00142374	0	0	0	0	0	0	0	0	0	0	0	0	0	0	0	0	0	0	0	0	0	0	0	0	0	0
Actinomyces_cardiffensis	0	0	0	0	0	0	0.000118645	0	0	0	0	0	0	0	0	0	0	0	0	0	0	0	0	0	0	0	0	0.00112713	0	0	0	0	0	0	0	0	0	0	0	0	0	0	0	0	0	0	0	0	0
Acidovorax_sp_Leaf160	0	0.000118645	0	0	0	0	0.00106781	0	0	0	0	0	0	0	0	0	0	0	0	0	0	0.000177968	0	0	0	0	0	0	0	0	0	0	0	0	0	0	0	0	5.93e-05	0	0	0	0	0	0	0	0	0	0.000296613
soil_bacterium_WWH121	0	0	0	0	0	0	0	0	0	0	0	0	0	0	0	0	0	0	0	0.00166103	0	5.93e-05	0	0	0	0	0	0	0	0	0	0	0	0	0	0	0	0	0	0	0	0	0	0	0	0	0	0	0
Staphylococcus_simulans	0	0	0	0	0	0	0	0	0	0	0	0	0	0	0	0	0	0	0	0	0	0	0	0	0	0	0	0	0	0	0	0.000118645	0	0	0	0	0	0	0	0	0	0.00154239	0	0	0	0	0	0	0
Corynebacterium_sp_89349	0	0	0	0	0	0	5.93e-05	0	0	0	0	0	0	0	0	0	0	0	0	0	0	0	0	0	0	0	0	0	0	0	0	0	0	0	0	0	0	0	5.93e-05	0	0	0	0	0	0	0	0	0	0.00112713
Selenomonas_sputigena	0	0	0	0	0	0	0.0013051	0	0	0	0	0	0	0	0	0	0	0	0	0	0	0	0	0	0	0	0	0.000177968	0	0	0	0	0	0	0	0	0	0	0	0	0	0	0	0	0	5.93e-05	0	0	0
Bacillariophyta_sp_LWH220	0	0	0	0	0	0	0	0	0	0	0	0	0	5.93e-05	0	0	0	0	0	0	0	0	0.00160171	0	0	0	0	0	0	0	0	0	0	0	0	0	0	0	0	0	0	0	0	0	0	0	0	0	0
Lysinibacillus_sp_FFL6	0	0	0	0	0	0	0.00160171	0	0	0	0	0	0	0	0	0	0	0	0	0	0	0	0	0	0	0	0	0	0	0	0	0	0	0	0	0	0	0	0	0	0	0	0	0	0	0	0	0	0
Saccharopolyspora_rectivirgula	0	0	0	0	0	0	0	0	0	0	0	0	0	0	0	0	0	0	0	0	0	0	0	0	0	0	0	0	0	0	0	0	0	0	0	0	0	0	0	0	0	0	0	0	0	0	0	0	0
Rhizobium_flavum	0	0	0	0.000118645	0	0	0	0	0	0	0	0	0.000415258	0	0	0	0	0	0	0	5.93e-05	0	0	0	0	0	0	0	0	0	0	0	0	0	0	0	0	0	0	0	0	0	0	0	0.00100848	0	0	0	0
Sphingomonas_dokdonensis	0	0	0	0	0	0	0.000771193	0	0	0	0	0	0	0	0	0	0	0	0	0	0	0	0	0	0	0	0	0	0	0	0	0	0	0	0	0	0	0	0	0	0	0	0	0	0	0.000118645	0	0	0
Kurthia_gibsonii	0	5.93e-05	5.93e-05	5.93e-05	0.000118645	0	0	0	0	0	0	0	0	0	0	0	0	0	0	0	0	0	0	0	0	0	0	0	0	0	0	0	0	0	0	0	0	0	0	0	0	0	0	0	0	0	0	0	0
Clostridiales_bacterium_S5-A14a	0	0	0	0	0	0	5.93e-05	0	0	0	0	0	5.93e-05	0	0	0	0	0	0	0	0	0.000118645	0	0	0	0	0	0	0	0	0	0	0	0.000355935	0	0	0	0.000118645	0	0	0	0	0	0	0	0	0	0	0
Acetobacterium_wieringae	0	0	0	0	0	0	0	0	0	0	0	0	0	0	0	0	0	0	0	0	0	0	0	0	0	0	0	0	0	0	0	0	0	0	0	0	0	0	0	0	0	0	0.000533903	0.00100848	0	0	0	0	0
Sphingobacterium_mizutaii	0	5.93e-05	0	0.000949161	0	0	0	0	0	0	0	0	0	0	0	0	0	0.000296613	0	0	0	0	0	0	0	0	0	0	0	0	0	0	0	0	0	0	0	0	0	0	0	0	0	0	0	0	0	0	5.93e-05
Tissierellia_bacterium_S5-A11	0.000177968	0	0	0	0	0	0	0	0	0	0.000118645	0	0	0.00047458	0	0	0	0	0	0	0	0	0	0	0	0	0	0	0	0	0	0	0	0	0	0	0	0	0.000177968	0	0	5.93e-05	0	0	0	0	0	0	0
Prevotella_genomosp_P6	0	0	0.000118645	0	0	0	0	0	0	0	0	0	0	0	0	0	0	0	0	0	0	0	0	0	0	0	0	0.00118645	0	0	0	0	0	0	0	0	0	0	0	0	0	0	0	0	0	0	0	0	5.93e-05
Bacillus_simplex	0	0	0	0.000415258	0	0	0	0.000118645	0	0	0	0	0	0.00023729	0	0	0	0.00023729	0	0	0	5.93e-05	0	0	0	0	0	0	0	0.000118645	0	0	0	0	0	0	0	0	0	0	0	0	0	0	5.93e-05	0	0	0	0
Prevotella_nigrescens	5.93e-05	0	0	0	0	0	0	0	0	0.000118645	0	0	0	0	0	0	0	0	0	0	0	0	0	0	0	0	0	0.000415258	0	0	0	0	0	0	0	0	0	0	0	0	0	0.000652548	0	0	0	0.000118645	0	0	0
Kocuria_turfanensis	0	0	0	0	0	0	0	0.000652548	0	0	0	0	0	0	0	0	0	0	0	0.000415258	0.000118645	0.000118645	0	0	0	0	0	0	0	0	0	0	0	0	0	0	0	0	0	0	0	0	0	0	0.000177968	0	0	0	0
swine_manure_pit_bacterium_T9	0	0.00148306	0	0	0	0	0	0	0	0	0	0	0	0	0	0	0	0	0	0	0	0	0	0	0	0	0	0	0	0	0	0	0	0	0	0	0	0	0	0	0	0	0	0	0	0	0	0	0
Acidobacteria_bacterium_RBG_16_70_10	0	0	0	0	0	0	0	0	0	0	0	0	0	0	0	0	0.000118645	0	0	0	0	0	0	0	0	0	0	0	0	0	0	0	0	0	0	0	0	0	0	0	0	0	0	0	0	0	0	0	0
Mycoplasma_orale	0	0	0	0	0	0	0	0	0	0.000593225	0	0	0	0	0	0	0	0	0	0	0	0	0	0	0	0.000296613	0	0	0	0	0	0	0	0	0	0	0	5.93e-05	0	0	0	0.000118645	0	0	0	0	0	0	0
Corynebacterium_jeddahense	0	0	0	0	0	0	0	0	0	0	0	0	0.000118645	0	0	0	0	0	0	0	0	0	0	0	0	0	0	0	0	0	0	0	0	0	0	0	0	0	0	0	5.93e-05	0	0	0.000415258	0	0	0	0	0
Firmicutes_oral_clone_BB124	0	0	0	0	0	0	0	0	0	0	0	0	5.93e-05	0	0	0	0	0	0	0	0	0	0	0	0.000296613	0	0	0.00047458	0	0	0	5.93e-05	0	0	0	0	0	0	0	0	0	0	0	0	0	0.000177968	0	0	0
Corynebacterium_sp_713182/2012	0	0	0	0	0	0	0	0	0	0	0.000296613	0	0	0	0	0	0	0.000177968	0	0	0	0.00023729	0	0	0	0	0	0	0	0	0	0	0	0	0	0	0	0	0	0	0	0.000355935	0	0	0	0	0	0.000296613	0
Myxococcales_bacterium_Gsoil_473	0	0	0	0	0	0	0	0	0	0	0	0	0	0	0	0	0	0	0	0	0	0	0.00142374	0	0	0	0	0	0	0	0	0	0	0	0	0	0	0	0	0	0	0	0	0	0	0	0	0	0
Alistipes_finegoldii	0	0.000533903	0	0	0	0	0	0	0	0	0	0	0	0	0	0.000889838	0	0	0	0	0	0	0	0	0	0	0	0	0	0	0	0	0	0	0	0	0	0	0	0	0	0	0	0	0	0	0	0	0
Corynebacterium_diphtheriae	0	0	0	0	0	0.000889838	0	0	0	0	0	0	0	0	0	0	0	0	0.00023729	0	0	0.000296613	0	0	0	0	0	0	0	0	0	0	0	0	0	0	0	0	0	0	0	0	0	0	0	0	0	0	0
Megasphaera_sp_oral_clone_BB166	0	0.000118645	0	0	0	0	0	0	0	0	0	0	0	0	0	0.000889838	0	0	0	0	0	0	0	0	0	0	0	0	0	0	0	0	0	0	0	0	0	0	0	0	0	0	0	0	0	0	0	0	0
Lactobacillus_homohiochii	0	0.00023729	0	5.93e-05	0	0	0	0	0	0	0	0	0	0	0	0	0	0	0	0	0	0	0	0	0	0	0	0	0	0	0	0	0	0	0	0	0	0	0	0	0	0	0	0	0	0	0	0	0.00047458
Prevotella_baroniae	0	0	0	0	0	0	0	0	0	0.00023729	0	0	0	0	0	0	0	0	0	0	0	0	0	0	0	0	0	5.93e-05	0	0	0	0	0	0	0	0	0	0	0	0	0	0.000533903	0	0	0	0	0	0	0.00023729
Sphingomonas_bosoensis	0	5.93e-05	0	0	0	0	0	0	0	0	0	0	0	0	0	0	0	0	0.000889838	0	0	0	0	0	0	0	0	0	0	0	0	0	0	0	0	0	0	0	0	0	0	0	0	0	0	0	0	0	5.93e-05
Bacillus_foraminis	0	0	0	0.000355935	0	0	0	0	0	0	0	0	0	0	0	0	0	0	0	0	0	0	0	0	0	0	0	0	0	0	0	0	0	0	0	0	0	0	0	0	0	0	0	0	0	0	0	0	0
Prevotella_sp_DNF00663	0	0	0	0	0	0	0	0	0	0	0	0	0	0	0	0	0	0	0	0	0	0	0	0	0	0	0	0	0	0	0	0	0	0	0	0	0	0	0	0	0	0.00136442	0	0	0	0	0	0	0
Lachnospiraceae_bacterium_M18-1	0	0	0	0.00071187	0	0	0	0	0	0	0	0	0	0	0	0	0	0	0	0	0	0	0	0	0	0	0	0	0	0	0	0	0	0	0	0	0	0	0	0	0	0	0	0	0	0	0	0	0
Bacillus_infernus	0	0	0	0	0	0	0	0	0	0	0	0	0	0	0	0	0	0	0	0.00124577	0	0.000118645	0	0	0	0	0	0	0	0	0	0	0	0	0	0	0	0	0	0	0	0	0	0	0	0	0	0	0
Anaerostipes_hadrus	0	0.00023729	0	0	0	0	0	0	0	0	0	0	0	0	0	0.00106781	0	0	0	0	0	0	0	0	0	0	0	0	0	0	0	0	0	0	0	0	0	0	0	0	0	0	0	0	0	0	5.93e-05	0	0
Streptococcus_alactolyticus	0	0.000118645	0	0.000415258	0	0	0	0	0	0	0	0	0	0	0	0	0	0	0	0	0	0	0.000593225	0	0	0	0	0	0	0	0	0	0	0	0	0.000118645	0	0	0	5.93e-05	0	0	0	0	0	0	0	0	0
Corynebacterium_glaucum	0	0	0	0	0	0	0	0	0	0	0	0	0	0	0.00124577	0	0	0	0	0	0	0	0	0	0	0	0	0	0	0	0	0	0	5.93e-05	0	0	0	0	0	0	0	0	0	0	0	0	0	0	0
Chroococcidiopsis_sp_BB792	0	0	0	0	0	0	0	0	0	0	0	0	0	0	0	0	0	0	0	0	0	0	0.00124577	0	0	0	0	0	0	0	0	0	0	0	0	0	0	0	0	0	0	0	0	0	5.93e-05	0	0	0	0
Eubacterium_sp_oral_clone_GI038	0	0	0	0	0	0	0	0	0	0	0	0	0	0	0	0	0	0	0	0	0	0	0	0	5.93e-05	0.00047458	0	0	0	0	0	0	0	0	0	0	0	0	0	0	0	0	0	0	0	0	0	0	0.000118645
Prevotella_pleuritidis	0	0	0	0	0	0	0	0	0	0	0	0	0	0	0	0	0	0	0	0	0	0	0	0	0	0	0	0	0	0	0	0	0	0	0	0	0	0	0.000177968	0	0	0	0	0	0	0	0	0	0
Xanthomonadaceae_bacterium_JGI_0001002-F18	0	0	0	0.00124577	0	0	0	0	0	0	0	0	0	0	0	0	0	0	0	0	0	0	0	0	0	0	0	0	0	0	0	0	0	0	0	0	0	0	0	0	0	0	0	0	0	0	0	0	0
Sporocytophaga_myxococcoides	0	0	0	0	0	0	0	0	0	0	0	0	0	0	0	0	0	0	0	0	0	0	0	0	0	0	0	0	0	0	0	0	0	0	0	0	0	0	0	0	0	0	0	0	0	0	0	0	0
Clostridiales_bacterium_KA00134	0.00023729	0	0	0	0	0	0	0	0	0	0	0	0	0	0	0	0	0	0	0	0	0	0	0	0	0	0	0	0	0	0	0	0	0.000593225	0	0	0	0	0	0	0	0	0	0	0	0	0	0	0
Treponema_denticola	0	0	0.000118645	0.000355935	0	0	0	0.000355935	0	0	0	0	0	0	0	0	0	0	0	0	0	0	0	0	0	0	0	0.00023729	0	0	0	0	0	0	0	0	0	0	0	0	0	0	0	0	0	0	0	0	0
Clostridium_sp_Clone-17	0	0	0	0.00118645	0	0	0	0	0	0	0	0	0	0	0	0	0	0	0	0	0	0	0	0	0	0	0	0	0	0	0	0	0	0	0	0	0	0	0	0	0	0	0	0	0	0	0	0	0
Legionella_massiliensis	0	0	0	0	0	0	0	0	0	0	0	0	0	0	0	0	0	0	0	0	0	0	0	0	0	0	0	0	0	0	0	0	0	0	0	0	0	0	0	0	0	0	0	0	0	0	0	0	0
Atopobium_rimae	0	0	0	0	0	0	0	5.93e-05	0	0	0	0	0	0	0	0	0	0	0	0	0	0.000118645	0	0	0.000177968	0	0	0.000415258	0	0	0	0	0	0	0.000177968	5.93e-05	0	0	0	0	0	0	0	0	0	0	0	0	0
Pantoea_agglomerans	0	0	0	0	0	0	0	5.93e-05	0	0	0	0	0	0	0	0	0	0	0	0	0	0	0	0	0	0	0	0	0	0	0	0	0	0	0	0	0	0	0	0	0	0	0	0	0	0	0	5.93e-05	0
Sneathia_amnii	0	0	0	0	0	0	0	0	0	0	0	0	0	0	0	0	0	0	0	0	0	0	0	0	0	0	0	0	0	0	0	0	0	0	0	0	0	0	0	0	0	0.00118645	0	0	0	0	0	0	0
Arthrobacter_crystallopoietes	0	0	0	0	0	0	0	0	0	0	0	0	0	0	0	0	0	0	0	0	0	0	0	0	0	0	0	0	0	0	0	0	0	0	0	0	0	0	0	0	0	0	0	0	0.000118645	0	0	0	0
Agrobacterium_albertimagni	0	0	0	0	0	0	0	0	0	0	0	0	0	0	0	0	0	0	0.00100848	0	0	0	0	0	0	0	0	0	0	0	0	0	0	0	0	0	0	0	0	0	0	0	0	0	0	0	0	0	0
Deinococcus_budaensis	0.000118645	0	0	0.00023729	0	0	0	0	0	0	0	0	0	0	0	0	0	0	0	0	0	0	0	0	0	0	0	0	0	0	0	0	0	0	0	0	0	0	0.00023729	0.000118645	0	0	0	0	0	0.000118645	0	0	0
Pseudomonas_aeruginosa	0	0	0	0	0	0	0	0	0	0	0	0	0	0	0	0	0	0	0	0	0	0	0	0	0	0	0	0	0	0	0	0	0	0	0	0	0	0	0	0	0	0	0	0	0.00106781	5.93e-05	0	0	0
Comamonas_sp_L11	0	0	0	0	0	0	0	0	0	0	0	0	0	0	0	0	0	0	0	0	0	0	0	0	0	0	0	0	0	0	0	0	0	0	0	0	0	0	0	0	0	0	0	0	0	0	0	0	0.00112713
Lactobacillales_bacterium_1247	0	0	0	0	0	0	0	0	0	0	0	0	0	0	0	0	0	0	0	0	0	0	0	0	0	0	0	0	0	0	0	0	0	0	0.00112713	0	0	0	0	0	0	0	0	0	0	0	0	0	0
Halomonas_pacifica	0	0	0	0	0	0	0	0	0	0	0	0	0	0	0	0	0	0	0	0	0	0	0	0	0	0	0	0	0	0	0	0	0	0	0	0	0	0	0	0	0	0	0	0	0	0	0	0	0.00112713
Colobanthus_quitensis	0	0	0	0	0.000593225	0	0	0	0	0	0	0	0	0	0	0	0	0	0.000296613	0	0	0	0	0	0	0	0	0	0	0	0	0	0	0	0	0	0	0	0	0	0	0	0.00023729	0	0	0	0	0	0
Bacteroidia_bacterium_canine_oral_taxon_041	0	0	0	0	0	0	0.000593225	0	0	0	0	0	0	0	0	0	0	0	0	0	0	0	0	0	0	0	0	0.00023729	0	0	0	0	0	0	0	0	0	0	0	0	0	0	0	0	0	0	0	0	0
Bacillus_circulans	0	0	0	0.00047458	0	0	0	0	0	0	0	0	0.000415258	0	0	0	0	0	0	0	0	0	0	0	0	0	0	0	0	0	0	0	0	0	0	0	0	0	0	0	0	0	0	0	0	0	0	0	0
Brevibacterium_ravenspurgense	0	0	0	0	0	0	0	0	0	0	0	0	0	0	0	0	0	0	0	0.000118645	0	0	0	0	0	0	0	0	0	0	0	0	0	0	0	0	0	0	0	0	0	0	0	0	0	0	0	0	0.00100848
Weissella_ghanensis	0	0	0	0	0	0	0.000771193	5.93e-05	0	0	0	0	0	0	0	0	0	0.000118645	0	0	0	0.000177968	0	0	0	0	0	0	0	0	0	0	0	0	0	0	0	0	0	0	0	0	0	0	0	0	0	0	0
Acidobacteria_bacterium_WX27	0	0	0	0	0	0	0.000415258	0	0	0	0	0	0	0	0	0	0	0	0	0	0	0	0	0	0	0	0	0	0	0	0	0	0	0	0	0	0	0	0	0	0	0	0	0	0	0.000355935	0	0	0
bacterium_ic1311	0	0	0	0	0	0	0	0	0	0	0	0	0	0	0	0.000355935	0	0	0	0	0	0	0	0	0	0	0	0	0	0	0	0	0	0	0	0	0	0	0	0	0	0	0	0	0	0	0	0	0
Actinomyces_sp_oral_taxon_414	0	0	0	0	0	0	0	0	0	0	0	0	5.93e-05	0	0	0	0	0	0	0	0	0	0	0	0	0	0	0.000593225	0	0	0	0	0	0	0	0	0	0	0	0	0	0	0	0	0	0	0	0	5.93e-05
Lactobacillus_frumenti	0	0	0	0.000355935	0	0	0	0	0	0	0	0	0	0	0	0	0	0	0	0	0	5.93e-05	0	0	0	0	0	0.000177968	0	0	0	0	0	0	0	0	0	0	0	0	0	0	0	0	0	0	0	0	0
Hyphomicrobium_sulfonivorans	0	0.000118645	0	0	0	0	0	0	0	0	0	0	0	0	0	0	0	0	0	0	0	0	0	0	0	0	0	0	0	0	0	0	0	0	0	0	0	0	0	0	0	0	0	0	0	0	0	0	0.000296613
Acetobacteraceae_bacterium_WX59	0	0	0	0	0	0	0	0	0	0	0	0	0.000533903	0	0	0	0	0	0	0	0	0	0	0	0	0	0	0	0	0	0	0	0	0	0	0	0	0	0	0	0	0	0	0	0	0.000533903	0	0	0
Pseudoxanthomonas_byssovorax	0	0	0	0	0	0	0	0	0	0	0	0	0	0	0	0	0	0	0	0	0	0	0	0	0	0	0	0	0	0	0	0	0	0	0	0	0	0	0	0	0.000177968	0	0	0	0	0	0	0	0
Bacteroides_stercoris	0	5.93e-05	0	0	0	0	0	0	0	0	0	0	0	0	0	0	0	0	0	0	0	0	0	0	0	0	0	0	0	0	0	0	0	0	0	0	0	0	0	0	0	0	0	0.000889838	0	0	0	0	0
candidate_division_TM7_bacterium_JGI_0001002-L20	0	0	0	0	0	0	0	0	0	0	0	0	0	0	0	0	0	0	0.00100848	0	0	5.93e-05	0	0	0	0	0	0	0	0	0	0	0	0	0	0	0	0	0	0	0	0	0	0	0	0	0	0	0
Conchiformibius_kuhniae	0	0	0	0	0	0	0	0	0	0	0	0	0	0	0	0	0	0	0	0	0	0	0	5.93e-05	0	0	0	0	0	0	0	0	0	0	0.000889838	0	0	0	0	0	0.000118645	0	0	0	0	0	0	0	0
Lactobacillus_salivarius	0	0	5.93e-05	0	0	0	0	0	0	0	0	0.000415258	0	0	0	0	0	0	0	0	0	5.93e-05	0	0	0	0	0	0.000177968	0	0	0	0	0	0	0	0	0	0	0	0	0	0	0	0	0	0	0	0	0
Bacillus_smithii	0	0	0	0	0	0	0	0	0	0	0	0	0	0	0	0	0	0	0	0	0	0	0	0	0	0	0	0	0	0	0	0	0	0	0	0	0	0	0	0	0	0	0	0	0	0	0	0	0
Veillonellaceae_bacterium_KA00182	0	0	0	0	0	0	0	0	0	0	0	0	0	0	0	0	0	0	0	0	0	0	0	0	0	0	0	0	0	0	0	0	0	0	0	0	0	0	0	0	0	0.00100848	0	0	0	0	0	0	0
Coprococcus_sp_HPP0074	0	0	0	0	0	0.00100848	0	0	0	0	0	0	0	0	0	0	0	0	0	0	0	0	0	0	0	0	0	0	0	0	0	0	0	0	0	0	0	0	0	0	0	0	0	0	0	0	0	0	0
Aeromonas_caviae	0	0	0	0	0	0	0	0	0	0	0	0	0	0	0	0	0	0	0	0	0	0	0	0	0	0	0	0	0	0	0	0	0	0	0	0	0	0	0	0	0	0	0	0	0	0	0	0	0.00100848
Clostridium_sp_Culture-41	0	0	0	0.000296613	0	0	0	0	0	0	0	0	0	0	0	0	0	0	0	0	0	0	0	0	0	0	0	0	0	0	0	0	0	0	0	0	0	0	0	0	0	0	0	0	0	0	0	0	0
Dorea_sp_5-2	0	0	0	0.00047458	0	0	0	0	0	0	0	0	0	0	0	0	0	0	0	0	0	0	0	0	0	0	0	0	0	0	0	0	0	0	0	0	0	0	0	0	0	0	0	0	0	0	0	0	0
Actinomycetaceae_bacterium_BA112	0	0	0	0	0	0	0	0	0	0	0	0	0	0	0	0	0	0	0	0	0	0.000177968	0	0	5.93e-05	0	0	0.000771193	0	0	0	0	0	0	0	0	0	0	0	0	0	0	0	0	0	0	0	0	0
Deinococcus_reticulitermitis	0	0	0	0	0	0	0	0	0	0.000889838	5.93e-05	0	0	0	0	0	0	0	0	0	0	0	0	0	0	0	0	0	0	0	0	0	0	0	0	0	0	0	0	0	0	0	0	0	0	0	0	0	0
Coprococcus_comes	0	0.000296613	0	0	0	0	0	0	0	0	0	0	5.93e-05	0	0	0	0	0	0	0	0	0.00023729	0	0	0	0	0	0	0	0	0	0	0	0	0	0	0	0	0	0	0	0	0	0	0	0	0	0	0
Brevundimonas_sp_7_4V	0	0.000177968	5.93e-05	0	0	0	0	0	0	0	0	0	0	0	0	0	0	0	5.93e-05	0	0	0	0.000118645	0	0	0	0	0	0	0	0	0	0	0	0	0	0	0	0	0	0	0	0	0	0	0	0	0	0.000355935
Undibacterium_squillarum	0	0	0	0	0	0	0	0	0	0	0	0	0	0	0	0	0	0	0	0	0	0	0.000949161	0	0	0	0	0	0	0	0	0	0	0	0	0	0	0	0	0	0	0	0	0	0	0	0	0	0
bacterium_TG159	0	0	0	0	0	0	0	0	0	0	0	0	0	0	0	0	0	0	0	0	0	0	0	0	0	0	0	0	0	0	0	0	0	0	0	0	0	0	0	0	0	0	0	0	0	0	0	0	0
Bacteroides_coprocola	0	0	0	0	0	0	0	0	0	0	0	0	0	0	0	0	0	0	0	0	0	0	0	0	0	0	0	0	0	0	0	0	0	0	0	0	0	0	0	0	0	0	0	0.000949161	0	0	0	0	0
Coxiella-like_endosymbiont	0	0	0	0	0	0	0	0	0	0	0	0	0	0	0	0	0	0	0	0	0	0	0	0	0	0	0	0	0	0	0	0	0	0	0	0	0	0	0	0	0	0	0	0	0	0	0	0	0
Roseomonas_tokyonensis	0	0	0	0	0	0	0	0	0	0	0	0	0	0	0	0	0	0	0.000771193	0	0	0	0	0	0	0	0	0	0	0	0	0	0	0	0	0	0	0	0	0	0	0	0	0	0	0	0	0	0
bacterium_enrichment_culture_clone_DSR_6	0	0	0	0	0	0	0	0	0	0	0	0.000415258	0	0	0	0	0	0	0	0	0	0	0	0	0	0	0	0	0	0	0	0	0	0	0	0	0	0	0	0	0	0	0	0	0	0	0	0	0
Nocardioides_sp_sed155-2	0	0	0	0.000118645	0	0	0	0	0	0	0	0	0	0	0	0	0	0	0	0	0	0.000118645	0	0	0	0	0	0	0	0	0	0	0	0	0	0	0	0	0	0	0	0	0	0	0	0	0	0	0.00023729
Microbacterium_sp_CC-AMFLN-3	0	0	0	0	0	0	0	0	0	0	0	0	0	0	0	0	0	0	0	0	0	5.93e-05	0	0	0	0	0	0	0	0	0	0	0	0	0	0	0	0	0	0	0	0	0	0	0	0	0	0	0.000118645
Leptotrichia_sp_oral_taxon_847	0	0	0	0	0	0	0	0	0	0	0	0	0	0	0	0.000593225	0	0	0	0	0	0	0	0	0.000118645	0	0	0	0	0	0	0	0	0	0	0	0	0	0	0	0	0	0	0	0	0	0	0	0
Mycobacterium_iranicum	0	0	0	0	0	0	0	0	0	0	0	0	0	0	0.000415258	0	0	0	0	0	0	0	0	0	0	0	0	0	0	0	0	0	0	0	0	5.93e-05	0	0	0	0	0.000177968	0	0	0	0	0.000118645	0	0	0
Firmicutes_oral_clone_AO068	0	0	0	0	0	0	0	0.000296613	0	0	0	0	0	0	0	0	0	0	0	0	0	0	0	0	0.000177968	0	0	0.000118645	0	0	0	0.00023729	0	0	0	0	0	0	0	0	0	0	0	0	0	0	5.93e-05	0	0
Amaricoccus_tamworthensis	0	0	5.93e-05	0	0	0	0.000355935	0	0.000177968	0	0	0	0	0	0	0	0	0	0	0	0	0.000118645	0	0	0	0	0	0	0	0	0	0	0	0	0	0	0	0	0	0	0.000177968	0	0	0	0	0	0	0	5.93e-05
bacterium_S119	0	0	0	0	0	0	0	0	0	0	0	0	0	0	0	0	0	0	0	0	0	0	0	0	0	0	0	0	0	0	0	0	0	0	0	0	0	0	0	0	0	0	0.000118645	0	0	0	0	0	0
Mesorhizobium_sp_S2-45	0	0	0	0	0	0	0	0	0.000177968	0	0	0	0	0	0	0	0	0	0.000296613	0	0	0	0	0	0	0	0	0	0	0	0	0	0	0	0	0	0	0	0	0	0	0	0	0	0	0	0	0.000296613	5.93e-05
Planctomyces_sp_SCGC_AG-212-M04	0	0	0	0	0	0	0	0	0	0	0	0	0	0	0	0	5.93e-05	0	5.93e-05	0	0	0	0	0	0	0	0	0	0	0	0	0	0	0	0	0	0	0	0	0	0	0	0	0	0	5.93e-05	0	0	0
Clostridium_sp_Culture-54	0	0	0	0	0	0	0	0	0	0	0	0	0	0	0	0	0	0	0	0	0	0	0	0	0	0	0	0	0	0	0	0	0	0	0	0	0	0	0	0	0	0	0	0	0	0	0	0	0
Murdochiella_sp_Marseille-P2341	0	0	0	0	0	0	0	0	0	0	0	0	0	0	0	0	0	0	0	0	0	0	0	0	0	0	0	0	0	0	0	0	0	0.000889838	0	0	0	0	0	0	0	0	0	0	0	0	0	0	0
Planococcus_maritimus	0	0	0	0	0	0	0	0	0	0	0	0	0	0	0	0.000889838	0	0	0	0	0	0	0	0	0	0	0	0	0	0	0	0	0	0	0	0	0	0	0	0	0	0	0	0	0	0	0	0	0
bacterium_QTYC46b	0	0	0	0	0	0	0	0	0	0	0	0	0	0	0	0	0	0	0	0.000771193	0.000118645	0	0	0	0	0	0	0	0	0	0	0	0	0	0	0	0	0	0	0	0	0	0	0	0	0	0	0	0
Niabella_sp_PD7-3	0	0	0	0	0	0	0	0	0	0	0	0	0	0	0	0	0	0	0.00071187	0	0	0	0	0	0	0	0	0	0	0	0	0	0	0	0	0	0	0	0	0	0	0	0	0	0	0	0	0	0
Peptostreptococcaceae_bacterium_feline_oral_taxon_137	0	0	0	0	0	0	0	0	0	0	0	0	0	0	0	0	0	0	0	0	0	0	0	0	0	0	0	0	0	0	0	0	0	0	0	0	0	0	0	0	0	0	0	0	0	0	0	0	0
Erysipelatoclostridium_ramosum	0	0	0	0	0	0	0	0	0	0	0	0	0	0	0	0.000652548	0	0	0	0	0	0	0	0	0	0	0	0	0	0	0	0	0	0	0	0	0	0	0	0	0	0	0	0	0	0	0	0	0
Lactobacillus_algidus	0	0	0	5.93e-05	0	0	0	0	0	0	0	0	0	0	0	0	0	0	0	0	0.000830516	0	0	0	0	0	0	0	0	0	0	0	0	0	0	0	0	0	0	0	0	0	0	0	0	0	0	0	0
Treponema_sp_canine_oral_taxon_356	0	0	0	0	0	0	0	0	0	0.00071187	0	0	0	0	0	0	0	0	0	0	0	0	0	0	0	0	0	5.93e-05	0	0	0	0	0	0	0	0	0	0	0	0	0	0	0	0	0	0	0	0	0
Streptococcus_pseudopneumoniae	0	0.000296613	0.000177968	0	0	0	0	0	0	0	0	0	0	0	0	0	0	0	0	0	0	0	0	0	0	0	0	0.000177968	0	0	5.93e-05	0.000118645	0	0	0	0	0	0	0	0	0	5.93e-05	0	0	0	0	0	0	0
Archangium_violaceum	0.000771193	0	0	0	0	0	0	0	0	0	0	0	0	0	0	0	0	0	0	0	0	0	0	0	0	0	0	5.93e-05	0	0	0	0	0	0	0	0	0	0	0	0	0	0	0	0	0	5.93e-05	0	0	0
Bacteroides_dorei	0	0.000118645	0	0	0	0	0	0	0	0	0	0	0	0	0	5.93e-05	0	0	0	0	0	0	0	0	0	0	0	0	0	0	0	0	0	0	0	0	0	0	0	0	0.00023729	0	0	0	0	0	0	0	5.93e-05
Bacteroides_uniformis	0	0.00023729	0	0	0	0	0	0	0	0	0	0	0	0	0	0	0	0	0	0	0	0	0	0	0	0	0	0	0	0	0	0	0	0	0	0	0	0	0	0	0	0	0	0.000118645	0	0	0	0	0
Sphingomonas_sp_Dsp-2	0	0.000118645	0	5.93e-05	0	0	0	0	0	0	0	0	0	0	0	0	0	0	0	0	0.000652548	0	0	0	0	0	0	0	0	0	0	0	0	0	0	0	0	0	0	0	0	0	0	0	0	0	0	0	0
Ornithinimicrobium_sp_CPCC_203535	0	0	0	0	0	0	0	0	0	0	0	0	0	0	0	0	0	0	0.000355935	0	0	0.000177968	0	0	0.00023729	0	0	0	0	0	0	0	0	0	0	0	0	0	0	0	0	0	0	0	0	5.93e-05	0	0	0
Chryseobacterium_haifense	0	0.000296613	0	0	0	0	0	0	0	0	0	0	0	5.93e-05	0	0	0	0	0	0	0	0	0	0	0	0	0	0	0	0	0	0	0	0	0	0	0	0	0	0	0	0	0	0	0	0	0	0	0.000177968
Acidobacteria_bacterium_SCN_69-37	0	0	0	0	0	0	0	0	0	0	0	0	0	0	0	0	0	0	0	0.000177968	0.000118645	0	0	0	0	0	0	0	0	0	0	0	0	0	0	0	0	0	0	0	0	0	0	0	0	0.000296613	0	0	0
Bacteroidia_bacterium_feline_oral_taxon_141	0	0	0	0	0	0	0	0	0	0	0	0	0	0	0	0	0	0	0	0	0	0	0	0	0	0	0	0.000771193	0	0	0	0	0	0	0	0	0	0	0	0	0	0	0	0	0	0	0	0	0
Prevotellaceae_bacterium_DJF_LS10	0	0.000593225	0	0	0	0	0	0	0	0	0	0	0	0	0	0	0	0	0	0	0	0	0	0	0	0	0	0.000177968	0	0	0	0	0	0	0	0	0	0	0	0	0	0	0	0	0	0	0	0	0
Arthrobacter_sp_KFC79	0	0.00023729	0	0	0	0	0	0.000177968	0	0	0	0	0	0	0	0	0	0	0	0	0	0	0	0	0	0	0	0	0	0	0	0	0	0	0	0	0	0	0	0	0	0	0	0	0	0	0	0	0
Actinomyces_sp_HMSC08A01	0	0	0	0	0	0	0	0	0	0	0	0	0	0	5.93e-05	0	0	0	0	0	0	0	0	0	0	0	0	0	0	0	0	0	0	0	0	0	0	0	0	5.93e-05	0	0.000177968	0	0	0	0	0	0.000177968	0
Prevotella_maculosa	0	0	0	0	0	0	0	5.93e-05	0	5.93e-05	0	0	0	0	0	0	0	0	0	0	0	0	0	0	0	0	0	0.000296613	0	0	0	0	0	0	0	0	0	0	0	0	0	0	0	0	0	0	0	0	0
Prevotella_oulorum	0	0	0	0	0	0	0	0	0	0	0	0	0	0	0	0	0	0	0	0	0	0	0	0	0	0	0	0.000355935	0	0	0	0	0	0	0	0	0	0	0	0	0	0	0	0	0	0.00023729	0	0	0
Bacillus_aquimaris	0	0.000415258	0	0	0	0	0	0	0	0	0	0	0	0	0	0	0	0	0	0	0	0	0	0	0	0	0	0	0	0	0	0	0	0	0	0	0	0	0	0	0	0	0	0	0	0	0	0	0
Rasbo_bacterium	0	0	0	0	0	0	0	0	0	0	0	0	0	0	0	0	0	0	0	0	0	0	0	0	0	0	0	0	0	0	0	0	0	0	0	0	0	0	0	0	0	0	0	0	0	0	0	0	0
Helcococcus_sueciensis	0	0	0	0	0	0	0	0	0	0	0	0	0	0	0	0	0	0	0	0	0	0	0	0	0	0	0	0	0	0	0	0	0	0	0	0	0	0	0	0	0	0	0	0	0	0	0	0	0
Cellulosimicrobium_cellulans	0	0	0	0	0	0	0	0	0	0	0	0	0	0	0	0	0	0	0	0	0	0	0	0	0	0	0	0	0	0	0	0	0	0	0	0	0	0	0	0	0	0	0	0	0	0	0	0	0.000118645
Pseudoramibacter_alactolyticus	0	0	0	0	0	0	0	0	0	0	0	0	0	0	0	0	0	0	0	0	0	0	0	0	5.93e-05	0	0	0.000177968	0	0	0	0	0	0	0	0	0	0	0	0	0	0	0	0	0	0	0	0	0
Gluconobacter_frateurii	0	0	0	0	0	0	0	0	0	0	0	0	0	0	0	0	0	0	0	0	0	0	0	0	5.93e-05	0	0	0	0	0	0	0	0	0	0	0	0	0	0	0	0	0	0	0	0	0	0	0	0.000652548
Sphingomonas_changbaiensis	0	0	0	0	0	0	0	0	0	0	0	0.000652548	0	0	0	0	0	0	0	0	0	0	0	0	0	0	0	5.93e-05	0	0	0	0	0	0	0	0	0	0	0	0	0	0	0	0	0	0	0	0	0
Eubacterium_sp_oral_clone_CK047	0	0	0	0	0	0	0	0.00047458	0	0	0	0	0	0	0	0	0	0	0	0	0	0	0	0	0	0	0	0	0	0	0	0	0	0	0	0	0	0	0	0	0	0	0	0	0	0	0	0	5.93e-05
Planctomyces_sp_SH-PL14	0	0	0	0	0	0	0	0	0	0	0	0	5.93e-05	0	0	0	0	0	0	0	0	0	0	0	0	0	0	0	0	0	0	0	0	0	0	0	0	0	0	0	0	0	0.000177968	0	0	0.00023729	0	0	0
Firmicutes_oral_clone_FM046	5.93e-05	0	0	0	0	0	0	0	0	0	0	0	0	0	0	0	0	0	0	0	0	0	0	0	0	0	0	5.93e-05	0	0	0	0	0	0	0	0	0	0	0	0	0	0	0	0	0	0	0	0	0
Leptotrichia_sp_oral_clone_EI022	0	0	0	0	0	0	0	0	0	0	0	0	0	0	0	0	0	0	0	0	0	0	0	0	5.93e-05	0	0	0.000177968	0	0	0	0	0	0	0	0	0	0	0	0	0	0	0	0	0	0	0	0	5.93e-05
Barrientosiimonas_humi	0.000177968	0	0	0	0	0	0	0	0	0	0	0	0	0	0	0.000118645	0	0	0	0	0	0	0	0	0.000118645	0	0	0	0	0	0	0	0	0	0	0	0	0	0	0	5.93e-05	5.93e-05	0.000118645	0	0	0	0	0	0
Propionibacterium_sp_434-HC2	0	0	0	0.000652548	0	0	0	0	0	0	0	0	0	0	0	0	0	0	0	0	0	0	0	0	0	0	0	0	0	0	0	0	0	0	0	0	0	0	0	0	0	0	0	0	0	0	0	0	0
Aestuariimicrobium_kwangyangense	0	0	0	0	0	0	0	0	0	0	0	0	0	0	0	0	0	0	0	0	0	0	0	0	0	0	0	0	0	0	0	0	0	0	0	0	0	0	0	0	0	0	0	0	0	0	0	0	0
Alphaproteobacteria_bacterium_CG1_02_46_17	0	0	0	0	0	0	0	0	0	0	0	0	0	0	0	0	0	0	0	0	0	0	0	0	0	0	0	0	0	0	0	0	0	0	0	0	0	0	0	0	0	0	0	0	0	0	0	0	0
Apibacter_mensalis	0	0.000652548	0	0	0	0	0	0	0	0	0	0	0	0	0	0	0	0	0	0	0	0	0	0	0	0	0	0	0	0	0	0	0	0	0	0	0	0	0	0	0	0	0	0	0	0	0	0	0
Psychrobacter_faecalis	0	0	0	0	0	0	0	0	0	0	0	0	0	0	0	0	0	0	0	0	0	0	0	0	0	0	0	0	0	0	0	0	0	0	0	0	0	0	0	0	0	0	0	0	0.000652548	0	0	0	0
Lachnospiraceae_bacterium_28-4	0	0	0	0.000415258	0	0	0	0	0	0	0	0	0	0	0	0	0	0	0	0	0	0	0	0	0	0	0	0	0	0	0	0	0	0	0	0	0	0	0	0	0	0	0	0	0	0	0	0	0
Kingella_sp_oral_clone_ID059	0	0	0	0	0	0	0	0.000118645	0	0	0	0	0.00023729	0	0	0	0	0	0	0	0	0	0	0	0	0	0	0	0	0.000177968	0	0	0	0	0	0	0	0	0	0	0	0	0	0	0	0	0	0	0
bacterium_BYJ5-1	0	0	0	0	0	0	0	0	0	0	0	0	0	0	0	0	0	0	0	0	0	0	0	0	0	0	0	0	0	0	0	0	0	0	0	0	0	0	0.00023729	0	0.000177968	0	0	0	0	0	0	0	0
Peptococcus_niger	0	0	0	0	0	0	0	0	0	0	0	0	0	0	0	0	0	0	0	0	0	0.000177968	0	0	0	0	0	0	0	0	0	0	0	0.00023729	0	0	0	0	0	0	0	0	0	0	0	0	0	0	0
TM7_phylum_sp_canine_oral_taxon_363	0	0	0	0	0	0	0	0	0	0	0	0	0	0	0	0	0	0	0	0	0	0	0	0	0	0	0	0	0	0	0	0	0	0	0	0	0	0	0	0	0	0	0	0	0	0	0	0	0
Paracoccus_chinensis	0	0	0	0	0	0.000593225	0	0	0	0	0	0	0	0	0	0	0	0	0	0	0	0	0	0	0	0	0	0	0	0	0	0	0	0	0	0	0	0	0	0	0	0	0	0	0	0	0	0	0
Synechocystis_sp_PCC_7509	0	0	0	0	0	0	0	0	0	0	0	0	0	0	0	0	0	0	0	0	0	0	0	0	0	0	0	0	0	0	0	0	0	0	0	0	0	0	0	0	0	0	0	0	0.00047458	0	0	0	0
Prevotella_sp_oral_clone_DA058	0	0	0	0	0	0	0	0	0	0	0	0	0	0	0	0	0	0	0	0	5.93e-05	0	0	0	0	0	0	0	0	0	0	0	0	0	0	0	0	0	0	0	0	0	0	0	0	0	0	0	0
Streptococcus_varani	0	0	0	0	0	0	0	0	0	0	0	0	0	0	0	0.000177968	0	0	0	0	0	0	0	0	0	0	0	0	0	0	0	0	0	0	0	0	0	0	0	0	0	0	0	0	0	0	0	0	0
Bacillus_thermolactis	0	0	0	0	0	0	0	0	0	0	0	0	0	0	0	0	0	0	0.000415258	0	0	0	0	0	0	0	0	0	0	0	0	0	0	0	0	0	0	0	0	0	0	0	0	0	0	0.000177968	0	0	0
Lachnospiraceae_bacterium_COE1	0	0	0	0.000415258	0	0	0	0	0	0	0	0	0	0	0	0	0	0	0	0	0	0	0	0	0	0	0	0	0	0	0	0	0	0	0	0	0	0	0	0	0	0	0	0	0	0	0	0	0
Aerococcus_christensenii	0	0	0	0	0	0	0	0	0	0	0	0	0	0	0	0	0	0	0	0	0	0	0	0	0	0	0	0	0	0	0	0.000177968	0	0	0	0	0	0	0	0	0	0.000415258	0	0	0	0	0	0	0
Helicobacter_ganmani	0	0	0	0.000177968	0	0	0	0	0	0	0	0	0	0	0	0	0	0	0	0	0	0	0	0	0	0	0	0	0	0	0	0	0	0	0	0	0	0	0	0	0	0	0	0	0	0	0	0	0
Mesorhizobium_sp	0	0	0	0	0	0	0	0	0	0	0	0	0	0	0	0	0	0	0	0	0	0	0	0	0	0	0	0	0	0	0	0	0	0	0	0	0	0	0	0	0	0	0	0	0	0.000177968	0	0	0.000177968
Clostridiales_bacterium_canine_oral_taxon_038	0	0	0	0	0	0	0	0	0	0	0	0	0	0	0	0	0	0	0	0	0	0	0	0	0	0	0	0.000593225	0	0	0	0	0	0	0	0	0	0	0	0	0	0	0	0	0	0	0	0	0
Muricauda_aquimarina	0	0.000593225	0	0	0	0	0	0	0	0	0	0	0	0	0	0	0	0	0	0	0	0	0	0	0	0	0	0	0	0	0	0	0	0	0	0	0	0	0	0	0	0	0	0	0	0	0	0	0
Actinomyces_urinae	0	0	0	0	0	0	0	0	0	0	0	0	0	0	0	0	0	0	0	0	0	0	0	0	0	0	0	0	0	0	0	0	0	0	0	0	0	0	0	0	0	0	0	0	0	0	0	0	0
Flavobacterium_sp_Leaf359	0	0	0	0	0	0	0	0	0	0	0	0	0	0	0	0	0	0	0	0	0	0	0	0	0	0	0	0	0	0	0	0	0	0	0	0	0	0	0	0	0	0	0	0	0	0	0	0	0
Bacillus_patagoniensis	0.000593225	0	0	0	0	0	0	0	0	0	0	0	0	0	0	0	0	0	0	0	0	0	0	0	0	0	0	0	0	0	0	0	0	0	0	0	0	0	0	0	0	0	0	0	0	0	0	0	0
Janibacter_sp	0	0	0	0	0	0	0	0	0	0	0	0	0	0	0.00047458	0	0	0	0	0	0	0	0	0	0	0	0	0	0	0	0	0	0	0	0	0	0	0	0	0	0.000118645	0	0	0	0	0	0	0	0
Clostridium_butyricum	0	0.000118645	0	0	0	0	0	0	0	0	0	0	0	0	0	0	0	0	0	0	0	0	0	0	0	0	0	0	0	0	0	0	0	0	0	0	0	0	0	0	0	0	0	0	0	0	0	0	0
Fructobacillus_fructosus	0	0	0	0.000355935	0	0	0	0	0	0	0	0	0	0	0	0	0	0	0	0	0	0	0	0	0.00023729	0	0	0	0	0	0	0	0	0	0	0	0	0	0	0	0	0	0	0	0	0	0	0	0
Lactobacillus_buchneri	0.00023729	0	0	0.000355935	0	0	0	0	0	0	0	0	0	0	0	0	0	0	0	0	0	0	0	0	0	0	0	0	0	0	0	0	0	0	0	0	0	0	0	0	0	0	0	0	0	0	0	0	0
Clostridiales_bacterium_CIEAF_022	0	0	0	5.93e-05	0	0	0	0	0	0	0	0	0	0	0	0	0	0	0	0	0	0	0	0	0	0	0	0	0	0	0	0	0	0	0	0	0	0	0	0	0	0	0	0	0	0	0	0	0
Sphingomonas_faeni	0	0	0	0	0	0	0	0	0	0	0	0	0	0	0	0	0	0	0	0.000533903	0	0	0	0	0	0	0	0	0	0	0	0	0	0	0	0	0	0	0	0	0	0	0	0	0	0	0	0	0
Ruminococcus_sp_Marseille-P328	0	0	0	0	0	0	0	0	0	0	0	0	0	0	0	0.000533903	0	0	0	0	0	0	0	0	0	0	0	0	0	0	0	0	0	0	0	0	0	0	0	0	0	0	0	0	0	0	0	0	0
Rhodovulum_sp_KU27F3	0	0.000177968	0	0	0	0	0	0	0	0	0	0	0	0	0	0	0	0	0	0	0	0	0	0	0	0	0	0	0	0	0	0	0	0	0	0	0	0	0	0	0	0	0	0	0	0	0	0	0.00023729
Bacillus_nealsonii	0	0	0	0	0	0.000296613	0	0	0	0	0	0	0	0	0	0	0	0	0	0	0	0	0	0	0	0	0	0	0	0	0	0	0	0	0	0	0	0	0	0	0	5.93e-05	0	0	0	0.000177968	0	0	0
Bambusa_oldhamii	0	0	0	0	0	0	0	0	0	0	0	0	0	0	0	0	0	0	0	0	0	0	0	0	0	0	0	0	0	0	0	0	0	0	0	0	0	0	0	0	0	0	0	0	0	0	0	0	0
Ruminococcus_flavefaciens	5.93e-05	0	0	0	0	0	0	0	0	0	0	5.93e-05	5.93e-05	0.000118645	0	0	0	0	0.000296613	0	0	0	0	0	0	0	0	0	0	0	0	0	0	0	0	0	0	0	0	0	0	0	0	0	0	0	0	0	0
Belnapia_moabensis	0	0	0.000296613	0	0	0	0	0	0	0	0	0	0	0	0	0	0	0	0	0	0	0	0	0	0	0	0	0	0	0	0	0	0	0	0	0	0	0	0	0	0	0	0.000118645	0	5.93e-05	0	0	0	0
Bdelloura_candida	0	0	0	0	0	0	0	0	0	0	0	0	0	0	0	0	0	0	0	0	0	0	0	0	0	0	0	0	0	0	0	0	0	0	0	0.000533903	0	0	0	0	0	0	0	0	0	0	0	0	0
uncultivated_soil_bacterium_clone_C112	0	0	0	0	0	0	0	0	0	0	0	0	0	0	0	0	0	0	0	0	0	0	0	0	0	0	0	0	0	0	0	0	0	0	0	0	0	0	0	0	0	0	0	0	0	0.000533903	0	0	0
Deinococcus_proteolyticus	0	0	0	0	0	0	0	0	0	0	0	0	0	0	0.000533903	0	0	0	0	0	0	0	0	0	0	0	0	0	0	0	0	0	0	0	0	0	0	0	0	0	0	0	0	0	0	0	0	0	0
Serratia_plymuthica	0	0	0	0	0	0	0	0	0	0	0	0	0	0	0	0	0	0	0	0	0	0	0	0	0	0	0	0	0	0	0	0	0	0	0	0	0	0	0	0	0	0	0	0	0	0	0	0	0
Kaistia_geumhonensis	0	0	0	0	0	0	0	0	0	0	0	0	0	0	0	0	0	0	0	0	0	0	0	0	0	0	0	0	0	0	0	0	0	0	0	0	0	0	0	0	0	0	0	0	0	0	0	0	0
Luteimonas_tolerans	0	0	0	0	0	0	0	0	0	0	0	0	0	0	0	0	0	0	0	0	0.000533903	0	0	0	0	0	0	0	0	0	0	0	0	0	0	0	0	0	0	0	0	0	0	0	0	0	0	0	0
Clostridium_tyrobutyricum	0	0.000118645	0.000415258	0	0	0	0	0	0	0	0	0	0	0	0	0	0	0	0	0	0	0	0	0	0	0	0	0	0	0	0	0	0	0	0	0	0	0	0	0	0	0	0	0	0	0	0	0	0
Syntrophomonadaceae_genomosp_P1	0	0	0	0	0	0	0	0	0	0	0	0	0	0	0	0	0	0	0	0	0	0	0	0	0	0	0	0.000177968	0	0	0	0	0	0	0	0	0	0	0	0	0	0	0	0	0	0	0	0	0
Ezakiella_massiliensis	0	0	0.000177968	0	0	0	0	0	0	0	0	0	0	0	0	0	0	0	0	0	0	0	0	0	0	0	0	0	0	0	0	0	0	0	0	0	0	0	0	0	0	0	0	0	0	0	0	0	0
Porphyromonadaceae_bacterium_C941	0	0	0	0	0	0	0	0	0	0	0	0	0	0	0	0	0	0	0	0	0	0	0	0	0	0	0	0	0	0	0	0	0	0	0	0	0	0	0	0	0	0.000177968	0	0	0	0	0	0	0
Prevotella_sp_oral_clone_IK053	0	0	0	0	0	0	0	0	0	0	0	0	0	0	0	0	0	0	0	0	0	0	0	0	0.00023729	0	0	0	0	0	0	0	0	0	0	0	0	0	0	0	0	0	0	0	0	0	0	0	0.000118645
Devosia_soli	0	0.00023729	0	0	0	0	0	0	0	0	0	0	0	0	0	0	0	0	0	0	0	0	0	0	0	0	0	0	0	0	0	0	0	0	0	0	0	0	0	0	0	0	0.000118645	0	0	0	0	0	0
Roseomonas_rosea	0	0	0	0	0.000118645	0	0	0	0	0	0	0	0	0	0	0	0	0	0	0	0	0.00023729	0	0	0	0	0	0	0	0	0	0	0	0	0	0	0	0	0	0	0	0	0	0	0	0	0	0	0
Bacteroides_cellulosilyticus	0	0.000177968	0	0.00023729	0	0	0	0	0	0	0	0.000118645	0	0	0	0	0	0	0	0	0	0	0	0	0	0	0	0	0	0	0	0	0	0	0	0	0	0	0	0	0	0	0	0	0	0	0	0	0
Rothia_sp_3_1/4V	0	0	0	0	0	0	0	0	0	0	0	0	0	0.000177968	0	0	0	0	0	0	0	0	0	0	0.000118645	0	0	0	0	0	0	0	0	0	0	0	0	0	0	0	0	0	0	0	0	0	0	0	0
Peptostreptococcaceae_bacterium_canine_oral_taxon_139	0	0	0	0	0	0	0	0	0	0	0	0	0	0	0	0	0.000118645	0	0	0	0	0	0	0	0.000177968	0	0	0.000177968	0	0	0	0	0	0	0	0	0	0	0	0	0	0	0	0	0	0	0	0	0
Pleurocapsa_sp_CALU_1126	0	0	0	0	0	0	0	0	0	0	0	0	5.93e-05	0	0	0	0	0	0	0	0	0	0	0	0	0	0	0.000296613	0	0	0	0	0	0	0	0.000118645	0	0	0	0	0	0	0	0	0	5.93e-05	0	0	0
Parabacteroides_johnsonii	0	0.000118645	0	0	0	0	0	0	0	0	0	0	0	0	0	0	0	0	0	0	0	0	0	0	0	0	0	0	0	0	0	0	0	0	0	5.93e-05	0	0	0	0	0	0	0	0.000118645	0	0	0	0	0
Clostridiales_bacterium_CIEAF_026	0	0.000177968	0	0.000296613	0	0	0	0	0	0	0	0	0	0	0	0	0	0	0	0	0	0	0	0	0	0	0	0	0	0	0	0	0	0	0	0	0	0	0	0	0	0	0	0	0	0	0	0	0
bacterium_LWQ8	0	0	0	0	0	0.000177968	0	0	0	0	0	0	0	0	0	0	0	0	0	0	0	0	0	0	0	0	0	0	0	0	0	0	0	0	0	0	0	0	0	0	0	0	0	0	0	0	0	0	0
Veillonellaceae_bacterium_canine_oral_taxon_211	0	0	0	0	0	0	0	0	0	0	0	0	0	0	0	0	0	0	0	0	0	0	0	0	0	0	0	0	0	0	0	0	0	0	0	0	0	0.00047458	0	0	0	0	0	0	0	0	0	0	0
Paenibacillus_xylanilyticus	0	0	0	0	0	0	0	0	0	0	0	0	0	0	0	0	0	0	0	0	0	0	0	0	0	0	0	0	0	0	0	0	0	0	0	0	0	0	0	0	0	0	0	0	0	0	0	0	0
Weissella_kandleri	0	0.00047458	0	0	0	0	0	0	0	0	0	0	0	0	0	0	0	0	0	0	0	0	0	0	0	0	0	0	0	0	0	0	0	0	0	0	0	0	0	0	0	0	0	0	0	0	0	0	0
alpha_proteobacterium_YIM_690229	0	0	0	0	0	0	0	0	0	0	0	0	0	0	0	0	0	0	0	0	0	0.00047458	0	0	0	0	0	0	0	0	0	0	0	0	0	0	0	0	0	0	0	0	0	0	0	0	0	0	0
Selenomonas-like_sp_oral_clone_DM071	0	0	0	0	0	0	0	0.00047458	0	0	0	0	0	0	0	0	0	0	0	0	0	0	0	0	0	0	0	0	0	0	0	0	0	0	0	0	0	0	0	0	0	0	0	0	0	0	0	0	0
Treponema_lecithinolyticum	0	0	0.000118645	0	0	0	0	0	0	0	0	0	0	0	0	0	0	0	0	0	0	0	0	0	0	0	0	0	0	0	0	0	0	0	0	0	0	0	0	0	0	0	0	0	0	0	0	0	0
Rathayibacter_tritici	0.000118645	0	0	0	0	0	0	0	0	0	0	0	0	0	0	0	0	0	0	0	0	0.000355935	0	0	0	0	0	0	0	0	0	0	0	0	0	0	0	0	0	0	0	0	0	0	0	0	0	0	0
Paracoccus_angustae	0	0.000355935	0	0	0	0	0	0	0	0	0	0	0	0	0	0	0	0	0	0	0	0	0	0	0	0	0	0	0	0	0	0	0	0	0	0	0	0	0	0	0	0	0	0	0	0	0	0	0
Chlamydia_trachomatis	0	0	0	0	0	0	0	0	0	0	0	0	0	0	0	0	0	0	0	0	0	0	0	0	0	0	0	0	0	0	0	0	0	0	0	0	0	0	0	0	0	0	0	0	0	0	0	0	0
Halomonas_alkaliphila	0	0	0	0	0	0	0	0	0	0	0	0	0	0	0	0	0	0	0	0	0	0	0	0	0	0	0	0	0	0	0	0	0	0	0	0	0	0	0	0	0	0	0	0	0	0	0	0	0.000118645
Leptotrichia_goodfellowii	0	0	5.93e-05	0	0	0	0	0	0	0	0	0	0	0	0	0	0	0	0	0	0	0	0	0	0	0	0	0	0	0	0	0	0	0	0	0	0	0.00023729	0	0	0	0	0	0	0	0	0	0	0
Selenomonas_sp_oral_taxon_136	0	0	0	0	0.000177968	0	0	0	0	0	0	0	0	0	0	0	0	0	0	0	0	0	0	0	0	0	0	0.000118645	0	0	0	0	0	0	0	0	0	0	0	0	0	0	0	0	0	0	0	0	0
bacterium_enrichment_culture_clone_Anammox_13	0	0	0	5.93e-05	0	0	0	0	0	0	0	0	0	0	0	0	0	0	0	0	0	0	0	0	0	0	0	0	0	0	0	0	0	0	0	0	0	0.000118645	0	0	0	0	0	0	0	0.000177968	0	0	0
Simonsiella_muelleri	0	0	0	0	0	0	0	0	0	0	0	0	0	0	0	0	0	0	0	0	0	0.000415258	0	0	0	0	0	0	0	0	0	0	0	5.93e-05	0	0	0	0	0	0	0	0	0	0	0	0	0	0	0
Clostridium_sp_TO-931	0	0	0	0	0	0	0	0	0	0	0	0	0.000415258	0	0	0	0	0	0	0	0	0	0	0	0	0	0	0	0	0	0	0	0	0	0	0	0	0	0	0	0	0	0	0	0	0	0	0	0
Prevotella_scopos	0	0.000296613	0	0	0	0	0	0	0	0	0	0	0	0	0	0	0	0	0	0	0	0	0	0	0	0	0	0	0	0	0	0	0	0	0	0	0	0	0	0	0	5.93e-05	0	0	0	0	0	0	0
Brevibacterium_otitidis	0	0	0	0	0	0	0	0	0	0	0	0	0	0	0	0	0	0	0	0	0	0	0	0	0	0	0	0	0	0	0	0	0	5.93e-05	0	0	0	0	0	0	0	0.000177968	0	0	0	0	0	0	0
Prevotella_saccharolytica	0	0	0	0	0.000177968	0	0	0	0	0	0	0	0	0	0	0	0	0	0	0	0	0	0	0	5.93e-05	0	0	5.93e-05	0	0	0	0	0	0	0	0	0	0	0	0	0	0	0	0	0	0	0	0	0
Treponema_sp_canine_oral_taxon_087	0	0	0	0.000118645	0	0	0	0	0	0	0	0	0	0	0	0	0	0	0	0	0	0	0	0	5.93e-05	0	0	0	0	0	0	0	0	0	0	0	0	0	0	5.93e-05	0	0	0	0	0	0	0	0	0
bacterium_endosymbiont_of_Onthophagus_Taurus	0	0	0	0	0	0	0	0	0	0	0	0	0	0	0	0	0	0	0	0	0	0.000415258	0	0	0	0	0	0	0	0	0	0	0	0	0	0	0	0	0	0	0	0	0	0	0	0	0	0	0
Candidatus_Gastranaerophilales_bacterium_Zag_111	0	0.000415258	0	0	0	0	0	0	0	0	0	0	0	0	0	0	0	0	0	0	0	0	0	0	0	0	0	0	0	0	0	0	0	0	0	0	0	0	0	0	0	0	0	0	0	0	0	0	0
Blautia_hansenii	0	0	0	0	0	0.000415258	0	0	0	0	0	0	0	0	0	0	0	0	0	0	0	0	0	0	0	0	0	0	0	0	0	0	0	0	0	0	0	0	0	0	0	0	0	0	0	0	0	0	0
Cytophaga_aurantiaca	0	0	0	0	0	0	0	0	0	0	0	0	0	0	0	0	0	0	0.000415258	0	0	0	0	0	0	0	0	0	0	0	0	0	0	0	0	0	0	0	0	0	0	0	0	0	0	0	0	0	0
Acinetobacter_sp_CAG:196	0	0.000415258	0	0	0	0	0	0	0	0	0	0	0	0	0	0	0	0	0	0	0	0	0	0	0	0	0	0	0	0	0	0	0	0	0	0	0	0	0	0	0	0	0	0	0	0	0	0	0
Kallipyga_gabonensis	0	0	0	0	0	0	0	0	0	0	0	0	0	0	0	0	0	0	0	0	0	0	0	0	0	0	0	0	0	0	0	0	0	0.000415258	0	0	0	0	0	0	0	0	0	0	0	0	0	0	0
Sphingomonas_sp	0	0	0	0	0	0	0	0	0	0	0	0	0	0.000415258	0	0	0	0	0	0	0	0	0	0	0	0	0	0	0	0	0	0	0	0	0	0	0	0	0	0	0	0	0	0	0	0	0	0	0
Ruminococcaceae_bacterium_NK4B32	0.000415258	0	0	0	0	0	0	0	0	0	0	0	0	0	0	0	0	0	0	0	0	0	0	0	0	0	0	0	0	0	0	0	0	0	0	0	0	0	0	0	0	0	0	0	0	0	0	0	0
Rhodobacteraceae_bacterium_W19	0	0	0	0.000415258	0	0	0	0	0	0	0	0	0	0	0	0	0	0	0	0	0	0	0	0	0	0	0	0	0	0	0	0	0	0	0	0	0	0	0	0	0	0	0	0	0	0	0	0	0
Geovibrio_ferrireducens	0	0	0	0	0	0	0	0	0	0	0	0	0	0	0	0	0	0	0	0	0	0	0	0	0	0	0	0	0	0	0	0	0	0	0	0	0	0	0	0	0	0	0.000415258	0	0	0	0	0	0
Tellurimicrobium_multivorans	0	0	0	0.000415258	0	0	0	0	0	0	0	0	0	0	0	0	0	0	0	0	0	0	0	0	0	0	0	0	0	0	0	0	0	0	0	0	0	0	0	0	0	0	0	0	0	0	0	0	0
bacterium_sp_OF1	0.000415258	0	0	0	0	0	0	0	0	0	0	0	0	0	0	0	0	0	0	0	0	0	0	0	0	0	0	0	0	0	0	0	0	0	0	0	0	0	0	0	0	0	0	0	0	0	0	0	0
Prevotella_multisaccharivorax	0	0	0	0	0	0	0	0	0	0	0	0	0	0	0	0	0	0	0	0	0	0	0	0	0	0	0	0.000296613	0	0	0	0	0	0	0	0	0	0	0	0	0	0	0	0	0	0	0	0	0
Passiflora_edulis	0	0	0	0	0	0	0	0	0	0	0	0	0	0	0	0	0	0	0	0	0	0	0	0	0.000118645	0	0	0	0	0	0.000296613	0	0	0	0	0	0	0	0	0	0	0	0	0	0	0	0	0	0
Weissella_ceti	0	0	0	0	0	0	0	0	0	0	0	0	0	0	0	0	0	0	0	0	0	0	0	0	0.000118645	0	0	0	0	0	0	0	0	0	0	0	0	0	0	0	0	0	0	0	0	0	0	0	0.000296613
Clostridiales_bacterium_CIEAF_020	0	0	0	0.000296613	0	0	0	0	0	0	0	0	0	0	0	0	0	0	0	0	0	0	0	0	0	0	0	0	0	0	0	0	0	0	0	0	0	0	0	0	0	0	0	0	0	0	0	0	0
Kocuria_sp_CNJ928_PL04	0	0	0	0	0	0	0	0	0	0	0	0	0	0	0	0	0	0	0	0	0	0	0	0	0	0	0	0	0	0	0	0	0	0	0.00023729	0	0	0	0	0	0	0	0	0	0	0	0	0	0
Methylopila_jiangsuensis	0	0	0	0	0	0	0	0	0	0	0	0	0	0	0	0	0	0	0	0	0	0	0	0	0	0	0	0	0	0	0	0	0	0	0	0	0	0	0	0	0	0.000177968	0	0	0	0	0	0	0
Lactobacillus_murinus	0	0.000177968	0	0.00023729	0	0	0	0	0	0	0	0	0	0	0	0	0	0	0	0	0	0	0	0	0	0	0	0	0	0	0	0	0	0	0	0	0	0	0	0	0	0	0	0	0	0	0	0	0
Sphingomonas_jaspsi	0	0	0	0	0	0	0	0	0	0	0	0	0	0.00023729	0	0	0	0	0	0	0	0.000177968	0	0	0	0	0	0	0	0	0	0	0	0	0	0	0	0	0	0	0	0	0	0	0	0	0	0	0
Bartonella_apis	0	0.000118645	0	0	0	0	0	0	0	0	0	0	0	0	0	0	0	0	0	0	0	0	0	0	0	0	0	0	0	0	0	0	0	0	0	0	0	0	0	0	0	0	0	0	0	0	0	0	0
Sphingobacterium_sp_NBRC_15340	0	0	0	0	0	0	0	0	0	0	0	0	0.000118645	0	0	0	0	0	0	0	0	0	0	0	0	0	0	0	0	0	0	0	0	0	0	0	0	0	0	0	0	0	0	0	0	0	0	0	0
Prevotella_dentalis	0	0	0	0	0	0	0	0	0	0.000118645	0	0	0	0	0	0	0	0	0	0	0	0	0	0	0	0	0	0.000118645	0	0	0	0	0	0	0	0	0	0	0	0	0	0	0	0	0	0	0	0	0.000177968
Granulicatella_adiacens	0	0.000118645	0	0	0	0	0	0	0	0	0	0	0	0	0	0	0	0.000118645	0	0	0	0	0	0	0	0	0	0	0	0	0	0	0	0	0	0	0	0	0	0	0	0	0	0	0	0	0	0	0
Tianweitania_sediminis	0	0	0	0	0	0	0	0	0	0	0	0	0	0	0	0	0	0	0	0	0	0	0	0	0	0	0	0	0	0	0	0	0	0	0	0	0	0	0	0	0	0	0	0	0	0	0	0	0
Streptococcus_parauberis	0	0	5.93e-05	0	0	0	0	0	0	0	0	0	0	0	0	0	0	0	0	0	0	0	0	0	0	0	0	0	0	0	0	0	0	0	0	0	0	0	0	0	0	0	0	0	0	0	0	0	0.000118645
Sanguibacter_marinus	0	0	0	0	0	0	0	0	0	0	0	0	5.93e-05	0	0	0	0	0	0	0	0	0	0	0	0	0	0	0.000118645	0	0	0	0	0	0	0	0	0	0	0	0	0	0	0	0	0.00023729	0	0	0	0
Acidovorax_sp_BMD2	0	0	0	0	0	0	0	0	0	0	0	0	0	0	0	0	0	0	0	0	0	0	0	0	0	0	0	0	0	0	0	0	0	0	0	0	0	0	0	0	0	0	0	0	0	0	0	0	0
Bacteroidales_genomosp_P4_oral_clone_MB2_G17	0	0	0	0	0	0	0	0.000118645	0	0	0	0	0	0	0	0	0	0	0	0	0	0	0	0	0	0	0	0.000118645	0	0	0	0	0	0	0	0	0	0	0	0	0	0	0	0	0	0	0	0	5.93e-05
Rhizobium_arenae	0	0	0	0	0	0	0	0	0	0	0	0	0	0	0	0	0	0	0	0	0	0	0	0	0	5.93e-05	0	0	0	0	0	0	0	0	0	0.000118645	0	0	0	0	0	0	0	0	0	0	0	0	0
Clostridium_sp_ID5	0	0.000118645	0	0	0	0	0	0	0	0	0	0	0	0	0	0	0	0	0	0	0	0.000177968	0	0	0	0	0	5.93e-05	0	0	0	0	0	0	0	0	0	0	0	0	0	0	0	0	0	0	0	0	0
Sphingomonas_hunanensis	0	5.93e-05	0	0	0	0	0	0	0	0	0	0	0	0	0	0	0	0	0	0	0	0	0	0	0	0	0	0	0	0.000118645	0	0	0	0	0	0	0	0	0	0	0	0	0	0	0	0	0	0	0
Kocuria_palustris	0	0	0	0	0	0	0	0	0	0	0	0	5.93e-05	0	0	0	0	0	0	5.93e-05	0.000296613	0	0	0	0	0	0	0	0	0	0	0	0	0	0	0	0	0	0	0	0	0	0	0	0	0	0	0	0
Prevotella_shahii	0	0	0	0	0	0	0	0	0	0	0	0	0	0	0	0	0	0	0	0	0	0	0	0	0	0	0	5.93e-05	0	0	0	0	0	0	0	0	0	0	0	0	0	0	0	0	0	0	0	0	5.93e-05
Eubacterium_ramulus	0	0.000177968	0	0	0	0	0	0	0	0	0	0	0	0	0	0	0	0	0	0	0	0	0	0	0	0	0	0	0	0	0	0	0	0	0	0	0	0	0	0	0	0.000177968	0	0	0	0	0	0	0
Methylobacterium_sp_4-46	0	0	0	0	0	0	0	0	0	0	0	0	0	0	0	0	0	0	0	0	0	0	0	0	0	0	0	0	0	0	0	0	0	0	0	0	0	0	0	0	0	0	0.000177968	0	0	0	0	0	0
Lactobacillus_paralimentarius	0	0	0	0	0	0	0	0	0	0	0	0	0	0	0	0	0	0	0	0.000177968	0.000177968	0	0	0	0	0	0	0	0	0	0	0	0	0	0	0	0	0	0	0	0	0	0	0	0	0	0	0	0
Chloroflexi_bacterium_canine_oral_taxon_408	0	0	0	0	0	0	0	0	0	0	0	0	0	0	0	0	0	0	0	0	0	0	0	0	0	0	0	0.000355935	0	0	0	0	0	0	0	0	0	0	0	0	0	0	0	0	0	0	0	0	0
Pseudomonas_versuta	0	0	0	0	0	0	0	0	0	0	0	0	0	0	0	0	0	0	0	0	0	0	0	0	0	0	0	0	0	0	0	0	0	0	0	0	0	0	0	0	0	0	0	0	0	0	0	0	0
Mycoplasma_hominis	0	0	0	0	0	0	0	0	0	0	0	0	0	0	0	0	0	0	0	0	0	0	0	0	0	0	0	0	0	0	0	0	0	0	0	0	0	0	0	0	0	0.000355935	0	0	0	0	0	0	0
Aequorivita_sp_enrichment_culture_clone_B3-5	0	0	0	0	0	0	0	0	0	0	0	0	0	0	0	0	0	0	0	0	0	0	0	0	0	0	0	0	0	0	0	0	0	0	0	0	0	0	0	0	0	0	0	0	0	0	0	0	0.000355935
[Clostridium]_spiroforme	0	0	0	0	0	0	0	0	0	0	0	0	0	0	0	0	0	0	0	0	0	0	0	0	0	0	0	0	0	0	0	0	0	0	0	0	0	0	0	0	0	0	0	0	0	0	0	0	0
Prevotella_marshii	0	0	0.000355935	0	0	0	0	0	0	0	0	0	0	0	0	0	0	0	0	0	0	0	0	0	0	0	0	0	0	0	0	0	0	0	0	0	0	0	0	0	0	0	0	0	0	0	0	0	0
Marchantia_paleacea	0	0	0	0	0	0	0	0	0	0	0	0	0	0	0	0	0	0	0	0	0	0	0.000355935	0	0	0	0	0	0	0	0	0	0	0	0	0	0	0	0	0	0	0	0	0	0	0	0	0	0
bacterium_enrichment_culture_clone_Anammox_2	0	0	0	0	0	0	0	0	0	0	0	0	0	0	0	0	0	0	0	0	0	0	0	0	0	0	0	0	0	0	0	0	0	0	0	0	0	0	0	0	0	0	0	0	0	0	0	0	0
Gracilibacteria_bacterium_canine_oral_taxon_323	0	0	0	0	0	0	0	0	0	0	0	0	0	0	0	0	0	0	0	0	0	0	0	0	0	0	0	0	0	0	0	0	0	0	0	0.000355935	0	0	0	0	0	0	0	0	0	0	0	0	0
Sandaracinus_amylolyticus	0	0	0	0	0	0	0	0	0	0	0	0	0	0	0	0	0	0	0	0	0	0	0	0	0	0	0	0	0	0	0	0	0	0	0	0	0	0	0	0	0	0	0	0	0	0	0	0	0
Aurantimonas_sp_AK48	0	0	0	0	0	0	0	0	0	0	0	0	0	0	0	0	0	0	0	0	0	0	0	0	0	0	0	0	0	0	0	0	0	0	0	0	0	0	0	0	0	0	0	0	0	0	0	0	0
Bacteroides_eggerthii	0	0.000355935	0	0	0	0	0	0	0	0	0	0	0	0	0	0	0	0	0	0	0	0	0	0	0	0	0	0	0	0	0	0	0	0	0	0	0	0	0	0	0	0	0	0	0	0	0	0	0
Neisseria_sp_93S1	0	0	0	0	0	0	0	0	0	0	0	0	0	0	0	0	0	0	0	0	0	0.000355935	0	0	0	0	0	0	0	0	0	0	0	0	0	0	0	0	0	0	0	0	0	0	0	0	0	0	0
Paraburkholderia_unamae	0	0	0	0	0	0	0	0	0	0	0	0	0	0	0	0	0	0	0	0	0	0	0	0	0	0	0	0	0	0	0	0	0	0	0	0	0	0	0	0	0	0	0	0	0	0.00023729	0	0	0
Gemmatimonadetes_bacterium_LP81	0	0	0	0	0	0	0	0	0	0	0	0	0	0	0	0	0	0	0	0	0	0	0	0	0	0	0	0	0	0	0	0	0	0	0	0	0	0	0	0	0	0	0	0	0	0.000118645	0	0	0
Paenibacillus_amylolyticus	5.93e-05	0	0	0	0	0	0	0	0	0	0	0	0	0	0	0	0	0	0	0	0	0	0	0	0	0	0	0	0	0	0	0	0	0	0	0	0	0	0	0	0	0	0	0	0	0.000177968	0	0	0
Rhodococcus_corynebacterioides	0	0	0	5.93e-05	0	0	0	0	0	0	0	0	0	0	0	0	0	0	0	0	0	0	0	0	0	0	0	0	0	0	0	0	0	0	0	0	0	0	0	0	0.000118645	0	0	0	0	0.000177968	0	0	0
Modestobacter_sp_ID2628S	0	0	0	0	0	0	0	0	0	0	0	0	0	0	0	0	0	0	0	0.000177968	5.93e-05	0	0	0	0	0	0	0	0	0	0	0	0	0	0	0	0	0	0	0	0	0	0	0	0	0.000118645	0	0	0
Rhodobacterales_bacterium_Alpha_01	0	0	0	0	0	0	0	0	0	0	0	0	0	0	0	0	0	0	0	0	0	0	0	0	0	0	0	0	0	0	0	0	0	0	0	0	0	0	0	0	0	0	0	0.000296613	0	0	0	0	5.93e-05
Actinomyces_israelii	0	0	0	0	0	0	0	0	0	0	0	0	0	0	0	0	0	0	0	0	0	0	0	0	0	0	0	0	0	0	0	0	0	0	0	0	0	0	0	0	0	0	0	0	0	0	0	0	0
Aquipuribacter_hungaricus	0	0	0	0	0	0	0	0	0	0	0	0	0	0	0	0	0	0	0	0	0	0.000296613	0	0	0	0	0	0	0	0	0	0	0	0	0	0	0	0	0	0	0	0	0	0	5.93e-05	0	0	0	0
Paenibacillus_yonginensis	0	0	0	0.000296613	0	5.93e-05	0	0	0	0	0	0	0	0	0	0	0	0	0	0	0	0	0	0	0	0	0	0	0	0	0	0	0	0	0	0	0	0	0	0	0	0	0	0	0	0	0	0	0
Bacteroides_caccae	0	0.000177968	0	0	0	0	0	0	0	0	0	0	0	0	0	0	0	0	0	0	0	0	0	0	0	0	0	0	0	0	0	0	0	0	0	0	0	0	0	0	0	0	0	5.93e-05	0	0	0	0	0
Hydrogenophaga_atypica	0	0.00023729	0	0	0	0	0	0	0	0	0	0	0	0	0	0	0	0	0	0	0	0	0	0	0	0	0	0	0	0	0	0	0	0	0	0	0	0	0	0	0	0	0	0	0	0	0	0	0
Corynebacterium_thomssenii	0	0	0	0	0	0	0	0	0	0	0	0	0	0	0	0	0	0	0	0	0	0	0	0	0	0	0	0	0	0	0	0	0	5.93e-05	0	0	0	0	0	0	0	0	0	0	0	0	0	0	0
Psychrobacter_sp_C_209	0	5.93e-05	0	0	0	0	0	0	0	0	0	0	0	0	0	0	0	5.93e-05	0	0	0	0	0	0	0	0	0	0	0	0	0	0	0	0	0	0	0	0	0	0	0	0	0	0	0.000177968	5.93e-05	0	0	0
Alloprevotella_sp_feline_oral_taxon_309	0	0.000296613	0	0	0	0	0	0	0	0	0	0	0	0	0	0	0	0	0	0	0	0	0	0	0	0	0	0	0	0	0	0	0	0	0	0	0	0	0	0	0	0	0	0	0	0	0	0	0
Parabacteroides_goldsteinii	0	0	0	0.000296613	0	0	0	0	0	0	0	0	0	0	0	0	0	0	0	0	0	0	0	0	0	0	0	0	0	0	0	0	0	0	0	0	0	0	0	0	0	0	0	0	0	0	0	0	0
Propionimicrobium_lymphophilum	0	0	0	0	0	0	0	0	0	0	0	0	0	0	0	0	0	0	0	0	0	0	0	0	0	0	0	0	0	0	0.000296613	0	0	0	0	0	0	0	0	0	0	0	0	0	0	0	0	0	0
[Clostridium]_colinum	0	0	0	0	0	0	0	0	0	0	0	0	0	0	0	0	0	0	0	0	0	0	0	0	0	0	0	0	0	0	0	0	0	0	0	0	0	0	0	0	0	0	0	0	0	0	0	0	0
Sporomusa_sphaeroides	0	0	0	0	0	0	0	0	0	0	0	0	0	0	0	0	0	0	0	0	0	0	0	0	0	0	0	0	0	0	0	0	0	0	0	0	0	0	0	0	0	0	0	0	0.000296613	0	0	0	0
Clostridium_sp_enrichment_culture_clone_VanCtr97	0	0	0	0	0	0	0	0	0	0	0	0	0	0	0	0	0	0	0	0	0	0	0	0	0	0	0	0	0	0	0	0	0	0	0	0	0	0	0	0	0	0	0	0.000296613	0	0	0	0	0
Dietzia_timorensis	0	0	0	0.000296613	0	0	0	0	0	0	0	0	0	0	0	0	0	0	0	0	0	0	0	0	0	0	0	0	0	0	0	0	0	0	0	0	0	0	0	0	0	0	0	0	0	0	0	0	0
Vaucheria_litorea	0	0	0	0	0	0	0	0	0	0	0	0.000296613	0	0	0	0	0	0	0	0	0	0	0	0	0	0	0	0	0	0	0	0	0	0	0	0	0	0	0	0	0	0	0	0	0	0	0	0	0
Bacillus_shackletonii	0	0	0	0.000296613	0	0	0	0	0	0	0	0	0	0	0	0	0	0	0	0	0	0	0	0	0	0	0	0	0	0	0	0	0	0	0	0	0	0	0	0	0	0	0	0	0	0	0	0	0
Ruminococcus_sp_DJF_VR67	0	0.000296613	0	0	0	0	0	0	0	0	0	0	0	0	0	0	0	0	0	0	0	0	0	0	0	0	0	0	0	0	0	0	0	0	0	0	0	0	0	0	0	0	0	0	0	0	0	0	0
Propionibacterium_sp_canine_oral_taxon_321	0	0	0	0	0	0	0	0	0	0	0	0	0	0	0	0	0	0	0	0	0	0	0	0	0	0	0	0	0	0	0	0	0	0	0.000296613	0	0	0	0	0	0	0	0	0	0	0	0	0	0
Brevundimonas_albigilva	0	0	0	0	0	0	0	0	0	0	0	0	0	0	0	0	0	0	0	0	0	0	0	0	0	0	0	0	0	0	0	0	0	0	0	0	0	0	0	0	0	0	0	0	0	0	0	0	0
Leptospira_biflexa	0	0	0	0	0	0	0	0	0	0	0	0	0	0	0	0	0	0.000296613	0	0	0	0	0	0	0	0	0	0	0	0	0	0	0	0	0	0	0	0	0	0	0	0	0	0	0	0	0	0	0
Ralstonia_pickettii	0	0	0	0	0	0	0	0	0	0	0	0	0	0	0	0	0	0.000296613	0	0	0	0	0	0	0	0	0	0	0	0	0	0	0	0	0	0	0	0	0	0	0	0	0	0	0	0	0	0	0
Hyaloperonospora_arabidopsidis	0	0	0	0	0	0	0	0	0	0	0	0	0	0	0	0	0	0	0.000296613	0	0	0	0	0	0	0	0	0	0	0	0	0	0	0	0	0	0	0	0	0	0	0	0	0	0	0	0	0	0
Pyramidobacter_piscolens	0	0	0	0	0	0	0	0	0	0	0	0	0	0	0	0	0	0	0	0	0	0	0	0	0	0	0	0.000296613	0	0	0	0	0	0	0	0	0	0	0	0	0	0	0	0	0	0	0	0	0
Selenomonas_sp_DJF_CR90	0	0.000296613	0	0	0	0	0	0	0	0	0	0	0	0	0	0	0	0	0	0	0	0	0	0	0	0	0	0	0	0	0	0	0	0	0	0	0	0	0	0	0	0	0	0	0	0	0	0	0
Synergistetes_bacterium_oral_taxon_360	0	0	0	0	0	0	0	0	0	0	0	0	0	0	0	0	0	0	0	0	0	0	0	0	0	0	0	0.000118645	0	0	0	0	0	0	0	0	0	0	0	0	0	0	0	0	0	0	0	0	0
Streptococcus_halichoeri	0	0	0	0	0	0	0	0	0	0	0	0	0	0	0	0	0	0	0	0	0	0	0	0	0	0	0	0	0	0	0	0	0	0	0	0	0	0	0	0	0	0	0	0	0	0	0	0	0
Bacillus_gibsonii	0	0	0.000177968	0	0	0	0	0	0	0	0	0	0	0	0	0	0	0	0	0	0	0	0	0	0	0	0	0	0	0	0	0	0	0	0	0	0	0	0	0	0	0	0	0	0	0	0	0	0
Treponema_vincentii	0	0	0	0	0	0	0	0	0	0	0	0	0	0	0	0	0	0	0	0	0	0	0	0	0	0	0	0.000177968	0	0	0	0	0	0	0	0	0	0	0	0	0	0	0	0	0	0	0	0	0
Mycoplasmataceae_genomosp_P1_oral_clone_MB1_G23	0	0	0	0	0	0	0	0	0	0	0	0	0	0	0	0	0	0	0	0	0	0	0	0	0	0	0	0.000177968	0	0	0	0	0	0	0	0	0	0	0	0	0	0	0	0	0	0	0	0	0
Steroidobacter_sp_WWH78	0	0	0	0.000118645	0	0	0	0	0	0	0	0	0	0	0	0	0	0	0	0	0	0	0	0	0	0	0	0	0	0	0	0	0	0	0	0	0	0	0	0	0	0	0	0	0	0	0	0	0
Stenotrophomonas_acidaminiphila	0	0	0	0	0	0	0	0	0	0	0	0	0	0	0	0	0	0	0	0	0	0	0	0	0	0	0	0	0	0	0	0	0	0	0	0	0	0	0	0	0	0	0	0	0	0	0	0	0
Acidobacteria_bacterium_LWH4	0	0	0	0	0	0	0	0	0	0	0	0	0	0	0	0	0	0	0	0	0	0	0	0	0	0	0	0	0	0	0	0	0	0	0	0	0	0	0	0	0	0.00023729	0	0	0	5.93e-05	0	0	0
Treponema_maltophilum	0	0	5.93e-05	0	0	0	0	0	0	0	0	0	0	0	0	0	0	0	0	0	0	0	0	0	0	0	0	0.00023729	0	0	0	0	0	0	0	0	0	0	0	0	0	0	0	0	0	0	0	0	0
Clostridium_sp_CAG:306	0	0.00023729	0	0	0	0	0	0	0	0	0	0	0	0	0	0	0	0	0	0	0	0	0	0	0	0	0	0	0	0	0	0	0	0	0	0	0	0	0	0	0	0	0	0	0	0	0	0	0
Prevotella_copri	0	0.000118645	0	0	0	0	0	0	0	0	0	0	0	0	0	0	0	0	0	0	0	0	0	0	0	0	0	0	0	0	0	0	0	0	0	0	0	0	0	0	0	0	0	0	0	0	0	0	0
Bacillus_halosaccharovorans	0	0	0	0	0	0	0	0	0	0	0	0	0	0	0	0	0	0	0	0	0	0	0	0	0	0	0	0	0	0	0	0	0	0	0	0	0	0	0	0	0	0	0	0	0	5.93e-05	0	0	0
Prevotella_heparinolytica	0	0	0	0	0	0	0	0	0	0	0	0	0	0	0	0	0	0	0	0	0	0	0	0	0	0	0	5.93e-05	0	0	0	0	0	0	0	0	0	0	0	0	0	0	0	0	0	0	0	0	0
bacterium_LF-3	0	0.000177968	0	0	0	0	0	0	0	0	5.93e-05	0	5.93e-05	0	0	0	0	0	0	0	0	0	0	0	0	0	0	0	0	0	0	0	0	0	0	0	0	0	0	0	0	0	0	0	0	0	0	0	0
Lactobacillus_oris	0	0	0	0	0	0	0	0	0	0	0	0	0	0	0	0	0	0	0	0	0	0	0	0	0	0	0	5.93e-05	0	0	0	0	0	0	0	0	0	0	0	0	0	0	0	0	0	0	0	0	0
Sphingomonas_sp_FQM01	0	5.93e-05	0	0	0	0	0	0	0	0	0	0	0	0	0	0	0	0	0	0	0	0	0	0	0	5.93e-05	0	0	0	0	0	0	0	0	0	0	0	0	0	0	0.000118645	0	5.93e-05	0	0	0	0	0	0
Calothrix_sp_PCC_7103	0	0.00023729	0	0	0	0	0	0	0	0	0	0	0	0	0	0	0	0	0	0	0	0	0	0	0	0	0	0	0	0	0	0	0	0	0	0	0	0	0	0	0	0	0	0	0	0	0	0	0
Xanthomonas_sp_3C_3	0	0	0	0	0	0	0	0	0	0	0	0	0	0	0	0	0	0	0	0	0	0	0	0	0	0	0	0	0	0	0	0	0	0	0	0	0	0	0	0	0	0	0	0	0	0	0	0	0.00023729
Dactylopius_coccus	0	0	0	0	0	0	0	0	0	0	0	0	0	0	0	0	0	0.00023729	0	0	0	0	0	0	0	0	0	0	0	0	0	0	0	0	0	0	0	0	0	0	0	0	0	0	0	0	0	0	0
Capnocytophaga_canimorsus	0	0	0	0	0	0	0	0	0	0	0	0	0	0	0	0	0	0	0	0	0.00023729	0	0	0	0	0	0	0	0	0	0	0	0	0	0	0	0	0	0	0	0	0	0	0	0	0	0	0	0
Lachnoclostridium_sp_YL32	0	0	0	0	0	0	0	0	0	0	0	0	0	0	0	0.00023729	0	0	0	0	0	0	0	0	0	0	0	0	0	0	0	0	0	0	0	0	0	0	0	0	0	0	0	0	0	0	0	0	0
uncultivated_soil_bacterium_clone_S023	0	0	0	0	0	0	0	0	0	0	0	0	0	0	0	0	0	0	0	0	0	0	0	0	0	0	0	0	0	0	0	0	0	0	0	0	0	0	0	0	0	0	0	0	0	0	0	0	0.00023729
Siphonobacter_sp_BAB-5405	0.00023729	0	0	0	0	0	0	0	0	0	0	0	0	0	0	0	0	0	0	0	0	0	0	0	0	0	0	0	0	0	0	0	0	0	0	0	0	0	0	0	0	0	0	0	0	0	0	0	0
Delftia_sp_EK3	0	0	0	0	0	0	0	0	0	0	0	0	0	0	0	0	0	0	0	0	0	0	0	0	0	0	0	0	0	0	0	0	0	0	0	0	0	0	0	0	0	0	0	0	0	0	0	0	0
Lactobacillus_intestinalis	0	0	0	0.00023729	0	0	0	0	0	0	0	0	0	0	0	0	0	0	0	0	0	0	0	0	0	0	0	0	0	0	0	0	0	0	0	0	0	0	0	0	0	0	0	0	0	0	0	0	0
Paenibacillus_sp_FUJX_401	0	0	0	0.00023729	0	0	0	0	0	0	0	0	0	0	0	0	0	0	0	0	0	0	0	0	0	0	0	0	0	0	0	0	0	0	0	0	0	0	0	0	0	0	0	0	0	0	0	0	0
Rhizobium_sp	0	0	0	0	0	0	0	0	0	0	0	0	0	0	0	0	0	0	0	0	0	0	0	0	0	0	0	0	0	0	0	0	0	0	0	0	0	0	0	0	0	0	0	0	0	0	0	0	0
rumen_bacterium_NK4A214	0	0.00023729	0	0	0	0	0	0	0	0	0	0	0	0	0	0	0	0	0	0	0	0	0	0	0	0	0	0	0	0	0	0	0	0	0	0	0	0	0	0	0	0	0	0	0	0	0	0	0
Rhodospirillales_bacterium_URHD0088	0	0	0	0	0	0	0	0	0	0	0	0	0	0	0	0	0	0	0	0	0	0	0	0	0	0	0	0	0	0	0	0	0	0	0	0	0	0	0	0	0	0	0	0	0	0.00023729	0	0	0
Brevundimonas_intermedia	0	0.00023729	0	0	0	0	0	0	0	0	0	0	0	0	0	0	0	0	0	0	0	0	0	0	0	0	0	0	0	0	0	0	0	0	0	0	0	0	0	0	0	0	0	0	0	0	0	0	0
Bacteroidetes_bacterium_OLB8	0	0.00023729	0	0	0	0	0	0	0	0	0	0	0	0	0	0	0	0	0	0	0	0	0	0	0	0	0	0	0	0	0	0	0	0	0	0	0	0	0	0	0	0	0	0	0	0	0	0	0
Okadaella_gastrococcus	0	0	0	0	0	0	0	0	0	0	0	0	0	0	0	0	0	0	0	0	0	0	0	0	0	0	0	0	0	0	0	0	0	0	0	0	0	0	0	0	0	0	0	0	0	0	0	0	0
Oxalobacter_formigenes	0	0.00023729	0	0	0	0	0	0	0	0	0	0	0	0	0	0	0	0	0	0	0	0	0	0	0	0	0	0	0	0	0	0	0	0	0	0	0	0	0	0	0	0	0	0	0	0	0	0	0
Bergeyella_zoohelcum	0	0	0	0	0	0	0	0	0	0	0	0	0	0	0	0	0	0	0	0	0.00023729	0	0	0	0	0	0	0	0	0	0	0	0	0	0	0	0	0	0	0	0	0	0	0	0	0	0	0	0
Reyranella_massiliensis	0	0	0	0	0	0	0	0	0	0	0	0	0	0	0	0	0	0	0	0	0	0	0	0	0	0	0	0	0	0	0	0	0	0	0	0	0	0	0	0	0	0	0	0	0	0	0	0	0
Wolinella_sp_feline_oral_taxon_098	0	0	0	0	0	0	0	0	0	0	0	0	0	0	0	0	0	0	0	0	0	0	0	0	0	0	0	0	0	0	0	0	0	0	0	0	0	0	0	0	0	0	0	0	0	0	0	0	0
Bacillus_oleronius	0	0	0	0	0	0	0	0	0	0	0	0	0	0	0	0	0	0	0	0	0	0	0	0	0	0	0	0	0	0	0	0	0	0	0	0	0	0	0	0	0	0	0	0	0	0	0	0	0
gamma_proteobacterium_WY1	0	0	0	0	0	0	0	0	0	0	0	0	0	0	0	0	0	0	0	0	0	0	0	0	0	0	0	0	0	0	0	0	0	0	0	0	0	0	0	0	0	0	0	0	0	0	0	0	0
Ruminococcus_bicirculans	0	0	0	0	0	0	0	0	0	0	0	0	0	0	0	0.00023729	0	0	0	0	0	0	0	0	0	0	0	0	0	0	0	0	0	0	0	0	0	0	0	0	0	0	0	0	0	0	0	0	0
Leptotrichia_wadei	0	0	0	0	0	0	0	0	0	0	0	0	0	0	0	0	0	0	0	0	0	0	0	0	0	0	0	0	0	0	0	0	0	0	0	0	0	0	0	0	0	0	0	0	0	0	0	0	0
Ramlibacter_sp	0	0.000118645	0	0	0	0	0	0	0	0	0	0	0	0	0	0	0	0	0	0	0	0	0	0	0	0.000118645	0	0	0	0	0	0	0	0	0	0	0	0	0	0	0	0	0	0	0	0	0	0	0
Lactobacillus_jensenii	0	0	0	0	0	0	0	0	0	0	0	0	0	0.000118645	0	0	0	0	0	0	0	0	0	0	0	0	0	0	0	0	0	0	0	0	0	0	0	0	0	0	0	0	0	0	0	0	0	0	0
Miniimonas_arenae	0	0	0	0	0	0	0	0	0	0	0	0	0	0	0	0	0	0	0	0	0	0	0	0	0	0	0	0	0	0	0	0	0	0	0	0	0	0	0	0	0	0	0	0	0	0	0	0	0
Roseburia_faecis	0	0.000118645	0	0	0	0	0	0	0	0	0	0	0	0	0	0	0	0	0	0	0	0	0	0	0	0	0	0	0	0	0	0	0	0	0	0	0	0	0	0	0	0	0	0	0	0	0	0	0
Oceanobacillus_manasiensis	0	0	0	0	0	0	0	0	0	0	0	0	0	0	0	0	0	0	0	0	0	0	0	0	0	0	0	0	0	0	0	0	0	0	0	0	0	0	0	0	0	0	0	0	0	0	0	0	0
Corynebacterium_callunae	0	0	0	0	0	0	0	0	0	0	0	0	0	0	0	0	0	0.000177968	0	0	0	0	0	0	0	0	0	0	0	0	0	0	0	0	0	0	0	0	0	0	0	0	0	0	0	0	0	0	0
Bacillus_clausii	0	0	0	0	0	0	0	0	0	0	0	0	0	0	0	0	0	0	0	0	0	0	0	0	0	0	0	0	0	0	0	0	0	0	0	0	0	0	0	0	0	0	0	0	0	0	0	0	0
proteobacterium_symbiont_of_Nilaparvata_lugens	0	0	0	5.93e-05	0	0	0	0	0	0	0	0	0	0	0	0	0	0	0	0	0	0	0	0	0	0	0	0	0	0	0	0	0	0	0	0	0	0	0	0	0	0	0.000177968	0	0	0	0	0	0
Alkalibacterium_olivapovliticus	0	0.000177968	0	0	0	0	0	0	0	0	0	0	0	0	0	0	0	0	0	0	0	0	0	0	0	0	0	0	0	0	0	0	0	0	0	0	0	0	0	0	0	0	0	0	0	0	0	0	0
Thermoactinomyces_vulgaris	0	0	0	0	0	0	0	0	0	0	0	0	0	0	0	0	0	0	0	0	0	0	0	0	0	0	0	0	0	0.000177968	0	0	0	0	0	0	0	0	0	0	0	0	0	0	0	0	0	0	0
Fusobacterium_mortiferum	0	0	0	0	0	0	0	0	0	0	0	0	0	0	0	0	0	0	0	0	0	0	0	0	0	0	0	0	0	0	0	0	0	0	0	0	0	0	0	0	0	0	0.000177968	0	5.93e-05	0	0	0	0
Atopobium_deltae	0	0	0	0	0	0	0	0	0	0	0	0	0	0	0	0	0	0	0	0	0	0	0	0	0	0	0	0	0	0	0	0	0	0	0	0	0	0	0	0	0	0	0	0	0	0	0	0	0
Mesorhizobium_sp_UASWS1009	0	0	0	0	0	0	0	0	0	0	0	0	0	0	0	0	0	0	0	0	0	0	0	0	0	0	0	0	0	0	0	0	0	0	0	0	0	0	0	0	0	0	0	0	0	0	0	0	0
Bacillus_pseudofirmus	0	0	0	0	0	0	0	0	0	0	0	0	0	0	0	0	0	0	0	0	0	0	0	0	0	0	0	0	0	0	0	0	0	0	0	5.93e-05	0	0	0	0	0	0	0	0	0	0	0	0	0
Blautia_obeum	0	0	0	0	0	0	0	0	0	0	0	0	5.93e-05	0	0	0	0	0	0	0	0	0	0	0	0	0	0	0	0	0	0	0	0	0	0	0	0	0.000118645	0	0	0	0	0	5.93e-05	0	0	0	0	0
Devosia_riboflavina	0	0.000118645	0	0	0	0	0	0	0	0	0	0	0	0	0	0	0	0	0	0	0	5.93e-05	0	0	0	0	0	0	0	0	0	0	0	0	0	0	0	0	0	0	0	0	0	0	0	0	0	0	5.93e-05
Roseomonas_sp_BZ31r	0	0	0	0	0	0	0	0	0	0	0	0	0	0	0	0	0	0	0	0	0	0	0	0	0	0	0	5.93e-05	0	0	0	0	0	5.93e-05	0	0	0	5.93e-05	0	0	0	0	0	0	0	0	0	0	0
Parabacteroides_sp_YL27	0	0	0	0.000177968	0	0	0	0	0	0	0	0	0	0	0	0	0	0	0	0	0	0	0	0	0	0	0	0	0	0	0	0	0	0	0	0	0	0	0	0	0	0	0	0	0	0	0	0	0
Simplicispira_metamorpha	0	0.000177968	0	0	0	0	0	0	0	0	0	0	0	0	0	0	0	0	0	0	0	0	0	0	0	0	0	0	0	0	0	0	0	0	0	0	0	0	0	0	0	0	0	0	0	0	0	0	0
Prauserella_rugosa	0	0	0	0	0	0	0	0	0	0	0	0	0	0	0	0	0	0	0	0	0	0	0	0	0	0	0	0	0	0	0	0	0	0	0	0	0	0	0	0	0	0	0	0	0	0	0	0	0
bacterium_YE57	0	0.000177968	0	0	0	0	0	0	0	0	0	0	0	0	0	0	0	0	0	0	0	0	0	0	0	0	0	0	0	0	0	0	0	0	0	0	0	0	0	0	0	0	0	0	0	0	0	0	0
Rubrobacter_xylanophilus	0	0	0	0	0	0	0	0	0	0	0	0	0	0	0	0	0	0	0	0	0	0	0	0	0	0	0	0	0	0	0	0	0	0	0	0	0	0	0	0	0	0	0	0	0	0	0	0	0
Burkholderiales_bacterium_YL45	0	0	0	0.000177968	0	0	0	0	0	0	0	0	0	0	0	0	0	0	0	0	0	0	0	0	0	0	0	0	0	0	0	0	0	0	0	0	0	0	0	0	0	0	0	0	0	0	0	0	0
Capnocytophaga_gingivalis	0	0	0	0	0	0	0	0	0	0	0	0	0	0	0	0	0	0	0	0	0	0	0	0	0	0	0	0	0	0	0	0	0	0	0	0.000177968	0	0	0	0	0	0	0	0	0	0	0	0	0
Bacillus_okhensis	0	0	0	0.000177968	0	0	0	0	0	0	0	0	0	0	0	0	0	0	0	0	0	0	0	0	0	0	0	0	0	0	0	0	0	0	0	0	0	0	0	0	0	0	0	0	0	0	0	0	0
Chryseobacterium_sp_THG-DN37	0	0	0	0.000177968	0	0	0	0	0	0	0	0	0	0	0	0	0	0	0	0	0	0	0	0	0	0	0	0	0	0	0	0	0	0	0	0	0	0	0	0	0	0	0	0	0	0	0	0	0
Saccharomonospora_cyanea	0	0	0	0	0	0	0	0	0	0	0	0	0	0	0	0	0	0	0	0	0	0	0	0	0	0	0	0	0	0	0	0	0	0	0	0	0	0	0	0	0	0	0	0	0	0	0	0	0
Chelatococcus_sp_CO-6	0	0	0	0	0	0	0	0	0	0	0	0	0	0	0	0	0	0	0	0	0	0	0	0	0	0	0	0	0	0	0	0	0	0	0	0	0	0	0	0	0	0	0	0	0	0	0	0	0
Aminicenantes_bacterium_clone_OPB95	0	0	0	0	0	0	0	0	0	0	0	0	0	0	0	0	0	0	0	0	0	0	0	0	0	0	0	0	0	0	0	0	0	0	0	0	0	0	0	0	0	0	0	0	0	0	0	0	0
Clostridium_sp_enrichment_culture_clone_7-25	0	0	0	0	0	0	0	0	0	0	0	0	0	0	0	0	0	0	0	0	0	0	0	0	0	0	0	0	0	0	0	0	0	0	0	0	0	0	0	0	0	0	0	0.000177968	0	0	0	0	0
Clostridium_sp_Culture_Jar-56	0	0	0	0	0	0	0	0	0	0	0	0	0	0	0	0	0	0	0	0	0	0	0	0	0	0	0	0	0	0	0	0	0	0	0	0	0	0	0	0	0	0	0	0	0	0	0	0	0
Sphingobium_herbicidovorans	0	0	0	0	0	0	0	0	0	0	0	0	0	0	0	0	0	0	0	0	0	0	0	0	0	0	0	0	0	0	0	0	0	0	0	0	0	0	0	0	0	0	0	0	0	0	0	0	0
Clostridiales_bacterium_canine_oral_taxon_100	0	0	0	0	0	0	0	0	0	0	0	0	0	0	0	0	0	0	0	0	0	0	0	0	0	0	0	0.000177968	0	0	0	0	0	0	0	0	0	0	0	0	0	0	0	0	0	0	0	0	0
Vampirovibrio_chlorellavorus	0	0	0	0	0	0	0	0	0	0	0	0	0	0	0	0	0	0	0	0	0	0	0	0	0	0	0	0	0	0	0	0	0	0	0	0	0	0	0	0	0	0	0	0	0	0	0	0	0
Nitrospira_sp_enrichment_culture_clone_80	0	0	0	0	0	0	0	0	0	0	0	0	0	0	0	0	0	0	0	0	0	0	0	0	0	0	0	0	0	0	0	0	0	0	0	0	0	0	0	0	0	0	0	0	0	0	0	0	0
Sphingomonas_phyllosphaerae	0	0.000177968	0	0	0	0	0	0	0	0	0	0	0	0	0	0	0	0	0	0	0	0	0	0	0	0	0	0	0	0	0	0	0	0	0	0	0	0	0	0	0	0	0	0	0	0	0	0	0
Pedobacter_namyangjuensis	0	0.000177968	0	0	0	0	0	0	0	0	0	0	0	0	0	0	0	0	0	0	0	0	0	0	0	0	0	0	0	0	0	0	0	0	0	0	0	0	0	0	0	0	0	0	0	0	0	0	0
planctomycete_str_292	0	0	0	0	0	0	0	0	0	0	0	0	0	0	0	0	0	0	0	0	0	0	0	0	0	0	0	0	0	0	0	0	0	0	0	0	0	0	0	0	0	0	0	0	0	0	0	0	0
Fusobacterium_canifelinum	0	0	0	0	0	0	0	0	0	0	0	0	0	0	0	0	0	0	0	0	0	0	0	0	0	0	0	0	0	0	0	0	0	0	0	0	0	0	0	0	0	0	0	0	0	0	0	0	0
Fenollaria_timonensis	0	0	0	0	0	0	0	0	0	0	0	0	0	0	0	0	0	0	0	0	0	0	0	0	0	0	0	0	0	0	0	0	0	0	0	0	0	0	0	0	0	0	0	0	0	0	0	0	0
Acidobacteria_bacterium_WY11	0	0	0	0	0	0	0	0	0	0	0	0	0	0	0	0	0	0	0	0	0	0	0	0	0	0	0	0	0	0	0	0	0	0	0	0	0	0	0	0	0	0	0	0	0	0.000177968	0	0	0
Shewanella_xiamenensis	0	0	0	0	0	0	0	0	0	0	0	0	0	0	0	0	0	0	0	0	0	0	0	0	0	0	0	0	0	0	0	0	0	0	0	0	0	0	0	0	0	0	0	0	0	0	0	0	0.000177968
Klebsormidium_flaccidum	0	0	0	0	0	0	0	0	0	0	0	0	0	0	0	0	0	0	0	0	0	0	0	0	0	0	0	0	0	0	0	0	0	0	0	0	0	0	0	0	0	0	0	0	0	0	0	0.000177968	0
[Clostridium]_leptum	0	0	0	0	0	0	0	0	0	0	0	0	0	0	0	0	0	0	0	0	0	0	0	0	0	0	0	0	0	0	0	0	0	0	0	0	0	0	0	0	0	0	0	0	0	0	0	0	0
Streptomyces_pseudogriseolus	0	0	0	0	0	0	0	0	0	0	0	0	0	0	0	0	0	0	0	0	0	0	0	0	0	0	0	0	0	0	0	0	0	0	0	0	0	0	0	0	0	0	0	0	0	0	0	0	0
Corynebacterium_imitans	0	0	0	0	0	0	0	0	0	0	0	0	0	0	0	0	0	0	0	0	0	0	0	0	0	0	0	0	0	0	0	0	0	0.000177968	0	0	0	0	0	0	0	0	0	0	0	0	0	0	0
Paracoccus_sp_CJSPY1_(P-I)	0	0	0	0	0	0	0	0	0	0	0	0	0	0	0	0	0	0	0	0	0	0	0	0	0	0	0	0	0	0	0	0	0	0	0	0	0	0	0	0	0	0	0	0	0	0	0	0	0
Paracoccus_marinus	0	0.000177968	0	0	0	0	0	0	0	0	0	0	0	0	0	0	0	0	0	0	0	0	0	0	0	0	0	0	0	0	0	0	0	0	0	0	0	0	0	0	0	0	0	0	0	0	0	0	0
Hypsibius_dujardini	0	0	0	0	0	0	0	0	0	0	0	0	0	0	0	0	0	0	0	0	0	0	0	0	0	0	0	0	0	0	0	0	0	0	0	0	0	0	0	0	0	0	0	0	0	0	0	0	0
Ihubacter_massiliensis	0	0	0	0.000177968	0	0	0	0	0	0	0	0	0	0	0	0	0	0	0	0	0	0	0	0	0	0	0	0	0	0	0	0	0	0	0	0	0	0	0	0	0	0	0	0	0	0	0	0	0
Lentimicrobium_saccharophilum	0	0	0	0	0	0	0	0	0	0	0	0	0	0	0	0	0	0	0	0	0	0	0	0	0	0	0	0	0	0	0	0	0	0	0	0	0	0	0	0	0	0	0.000177968	0	0	0	0	0	0
Criibacterium_bergeronii	0	0	0	0	0	0	0	0	0	0	0	0	0	0	0	0	0	0	0	0	0	0	0	0	0	0	0	0	0	0	0	0	0	0	0	0	0	0	0	0	0	0	0	0	0	0	0	0	0
Microbacterium_esteraromaticum	0	0	0	0.000177968	0	0	0	0	0	0	0	0	0	0	0	0	0	0	0	0	0	0	0	0	0	0	0	0	0	0	0	0	0	0	0	0	0	0	0	0	0	0	0	0	0	0	0	0	0
Chryseobacterium_sp	0	0	0	0	0	0	0	0	0	0	0	0	0	0	0	0.000177968	0	0	0	0	0	0	0	0	0	0	0	0	0	0	0	0	0	0	0	0	0	0	0	0	0	0	0	0	0	0	0	0	0
Paenibacillus_alginolyticus	0	0	0	0	0	0	0	0	0	0	0	0	0	0	0	0	0	0	0	0	0	0	0	0	0	0	0	0	0	0	0	0	0	0	0	0	0	0	0	0	0	0	0	0	0	0	0	0	0
bacterium_MS4	0	0	0	0	0	0	0	0	0	0	0	0	0	0	0	0	0	0	0	0	0	0	0	0	0	0	0	0	0	0	0	0	0	0	0	0	0	0	0	0	0	0	0	0.000177968	0	0	0	0	0
Megasphaera_cerevisiae	0	0	0	0	0	0	0	0	0	0	0	0	0	0	0	0	0	0	0	0	0	0	0	0	0	0	0	0	0	0	0	0	0	0	0	0	0	0	0	0	0	0	0	0	0	0	0	0	0
Xanthomonadales_bacterium_66-474	0	0.000177968	0	0	0	0	0	0	0	0	0	0	0	0	0	0	0	0	0	0	0	0	0	0	0	0	0	0	0	0	0	0	0	0	0	0	0	0	0	0	0	0	0	0	0	0	0	0	0
cyanobacterium_enrichment_culture_clone_CAWBG90	0	0	0	0	0	0	0	0	0	0	0	0	0	0	0	0	0	0	0	0	0	0.000177968	0	0	0	0	0	0	0	0	0	0	0	0	0	0	0	0	0	0	0	0	0	0	0	0	0	0	0
Faecalitalea_cylindroides	0	0	0	0	0	0	0	0	0	0	0	0	0	0	0	0	0	0	0	0	0	0	0	0	0	0	0	0	0	0	0	0	0	0	0	0	0	0	0	0	0	0	0	0	0	0	0	0	0
Enterococcus_sp_Gf2	0	0	0	0	0	0	0	0	0	0	0	0	0	0	0	0	0	0	0	0	0	0	0	0	0	0	0	0	0	0	0	0	0	0	0	0	0	0	0	0	0	0	0	0	0	0	0	0	0
Panax_vietnamensis	0	0.000177968	0	0	0	0	0	0	0	0	0	0	0	0	0	0	0	0	0	0	0	0	0	0	0	0	0	0	0	0	0	0	0	0	0	0	0	0	0	0	0	0	0	0	0	0	0	0	0
Sphingopyxis_chilensis	0	0	0	0	0	0	0	0	0	0	0	0	0	0	0	0	0	0	0	0	0	0	0	0	0	0	0	0	0	0	0	0	0	0	0	0	0	0	0	0	0	0	0	0	0	0	0	0	0
Lactobacillus_perolens	0	0	0	0	0	0	0	0	0	0	0	0	0	0	0	0	0	0	0	0	0	0	0	0	0	0	0	0	0	0	0	0	0	0	0	0	0	0	0	0	0	0	0	0	0	0	0	0	0.000177968
Xylochloris_irregularis	0	0	0	0	0	0	0	0	0	0	0	0	0	0	0	0	0	0	0	0	0	0	0	0	0	0	0	0	0	0	0	0	0	0	0	0	0	0	0	0	0	0	0	0	0	0	0	0	0
Neisseria_subflava	0	0	0	0	0	0	0	0	0	0	0	0	0	0	0	0	0	0	0	0	0	0	0	0	0	0	0	0	0	0	0	0	0	0	0	0	0	0	0	0	0	0	0	0	0	0	0	0	0
Acidobacteria_bacterium_LX3	0	0	0	0	0	0	0	0	0	0	0	0	0	0	0	0	0	0	0	0	0	0	0	0	0	0	0	0	0	0	0	0	0	0	0	0	0	0	0	0	0	0	0	0	0	0.000177968	0	0	0
Gemmatimonadetes_bacterium_SCN_70-22	0	0.000177968	0	0	0	0	0	0	0	0	0	0	0	0	0	0	0	0	0	0	0	0	0	0	0	0	0	0	0	0	0	0	0	0	0	0	0	0	0	0	0	0	0	0	0	0	0	0	0
Fusobacterium_massiliense	0	0	0	0	0	0	0	0	0	0	0	0	0	0	0	0	0	0	0	0	0	0	0	0	0	0	0	0	0	0	0	0	0	0	0	0	0	0	0	0	0	0	0	0	0	0.000177968	0	0	0
Anaerococcus_prevotii	0	0	0	0	0	0	0	0	0	0	0	0	0	0	0	0	0	0	0	0	0	0	0	0	0	0	0	0	0	0	0	0	0	0	0	0	0	0	0	0	0	0	0	0	0	0	0	0	0
Streptomyces_albus	0	0	0	0	0	0	0	0	0	0	0	0	0	0	0	0	0	0	0	0	0	0	0	0	0	0	0	0	0	0	0	0	0	0	0	0	0	0	0	0	0	0	0	0	0	0	0	0	0
Defluvibacter_sp_enrichment_culture_clone_SA_NR1_12	0	0.000118645	0	0	0	0	0	0	0	0	0	0	0	0	0	0	0	0	0	0	0	0	0	0	0	0	0	0	0	0	0	0	0	0	0	0	0	0	0	0	0	0	0	0	0	0	0	0	0
Ruminococcus_sp_HUN007	0	0	0	0	0	0	0	0	0	0	0	0	0	0	0	0	0	0.000118645	0	0	0	5.93e-05	0	0	0	0	0	0	0	0	0	0	0	0	0	0	0	0	0	0	0	0	0	0	0	0	0	0	0
Lactobacillus_japonicus	0	5.93e-05	0	0	0	0	0	0	0	0	0	0	0	0	0	0	0	0	0	0	0	0	0	0	0	0.000118645	0	0	0	0	0	0	0	0	0	0	0	0	0	0	0	0	0	0	0	0	0	0	0
Aggregatibacter_aphrophilus	0	0	0	0	0	0	0	0	0	0	0	0	0	0	0	0	0	0	0	0	0	0	0	0	0	5.93e-05	0	0	0	0	0	0	0	0	0	0	0	0	0	0	0	0	0	0	0	0	0.000118645	0	0
Prevotella_fusca	0	0	0	0	0	0	0	0	0	0	0	0	5.93e-05	0	0	0	0	0	0	0	0	0	0	0	0	0	0	0.000118645	0	0	0	0	0	0	0	0	0	0	0	0	0	0	0	0	0	0	0	0	0
Paenibacillus_prosopidis	0	0	0.000118645	0	0	0	0	5.93e-05	0	0	0	0	0	0	0	0	0	0	0	0	0	0	0	0	0	0	0	0	0	0	0	0	0	0	0	0	0	0	0	0	0	0	0	0	0	0	0	0	0
Marinococcus_halophilus	0	0	0	0	0	0	0	0	0	0	0	0	0	0	0	0	0	0	0	0	0	0	0	0	0	0	0	0	0	0	0	0	0	0	0	0	0	0	0	0	0	0	0	0	0.000118645	0	0	0	5.93e-05
[Clostridium]_algidixylanolyticum	0	0	0	0	0	0	0	0	0	0	0	0	0	0	0	0	0	0	0	0	0	0	0	0	0	0	0	0	0	0	0	0	0	0	0	0	0	0	0	0	0	0.000118645	0	0	0	0	0	0	0
Hymenobacter_sp_TP-Snow-C79	0	0	0	0	0	0	0	0	0	0	0	0	0	0	0	0	0	0	0	0	0	0	0	0	0	0	0	0	0	0	0	0	0	0	0	0	0	0	0	0	0	0	0	0	0	0	0	0	0
Lautropia_sp_canine_oral_taxon_060	0	0	0	0	0	0	0	0	0	0	0	0	0	0	0	0	0	0	0	0	0	0	0	0	0.000118645	0	0	5.93e-05	0	0	0	0	0	0	0	0	0	0	0	0	0	0	0	0	0	0	0	0	0
Corynebacterium_massiliense	0	0	0	0	0	0	0	0	0	0	0	0	0	0	0	0	0	0	0	0	0	5.93e-05	0	0	0	0	0	0	0	0	0	0	0	0	0	0	0	0	0	0	0	0	0	5.93e-05	0	0	0	0	0
Lactobacillus_manihotivorans	0	0	0	0	0	0	0	0	0	0	0	0	0	0	0	0	0	0	0	0	0	0	0	0	0	0	0	0	0	0	0	0	0	0	0	0	0	0	0	0	0	0	0	0	0	0	0	0	0
Aminobacter_ciceronei	0	0.000118645	0	0	0	0	0	0	0	0	0	0	0	0	0	0	0	0	0	0	0	0	0	0	0	0	0	0	0	0	0	0	0	0	0	0	0	0	0	0	0	0	0	0	0	0	0	0	0
Lachnospiraceae_bacterium_NK3A20	0	0	0	0	0	0	0	0	0	0	0	0	0	0	0	0	0	0	0	0	0	0	0	0	0	0	0	0	0	0	0	0	0	0	0	0	0	0	0	0	0	0	0	0	0	0	0	0	0
Lactobacillus_taiwanensis	0	0.000118645	0	0	0	0	0	0	0	0	0	0	0	0	0	0	0	0	0	0	0	0	0	0	0	0	0	0	0	0	0	0	0	0	0	0	0	0	0	0	0	0	0	0	0	0	0	0	0
bacterium_PFCr-1	0	0	0	0	0	0	0	0	0	0	0	0	0	0	0	0	0	0	0	0	0	0	0	0	0	0	0	0	0	0	0	0	0	0	0	0	0	0	0	0	0	0	0	0.000118645	0	0	0	0	0
Peptostreptococcaceae_bacterium_SK031	0	0	0	0	0	0	0	0	0	0	0	0	0	0	0	0	0	0	0	0	0	0	0	0	0	0	0	0	0	0	0	0	0	0	0	0	0	0	0	0	0	0	0	0	0	0	0	0	0
Haemophilus_parainfluenzae	0	0	0	0	0	0	0	0	0	0	0	0	0	0	0	0	0	0	0	0	0	0	0	0	0	0	0	0	0	0	0	0	0	0	0	0	0	0	0	0	0	0	0	0	0	0	0.000118645	0	0
Desulfovibrio_piger	0	0.000118645	0	0	0	0	0	0	0	0	0	0	0	0	0	0	0	0	0	0	0	0	0	0	0	0	0	0	0	0	0	0	0	0	0	0	0	0	0	0	0	0	0	0	0	0	0	0	0
Paenibacillus_sp_YN15	0	0	0	0	0	0	0	0	0	0	0	0	0	0	0	0	0	0	0	0	0	0	0	0	0	0	0	0	0	0	0	0	0	0	0.000118645	0	0	0	0	0	0	0	0	0	0	0	0	0	0
Clostridiales_bacterium_FK041	0	0	0	0	0	0	0	0	0	0	0	0	0	0	0	0	0	0	0	0	0	0	0	0	0	0	0	0	0	0	0	0	0	0.000118645	0	0	0	0	0	0	0	0	0	0	0	0	0	0	0
Treponema_sp_feline_oral_taxon_143	0	0	0	0	0	0	0	0	0	0	0	0	0	0	0	0	0	0	0	0	0	0	0	0	0	0	0	0.000118645	0	0	0	0	0	0	0	0	0	0	0	0	0	0	0	0	0	0	0	0	0
Bdellovibrio_bacteriovorus	0	0	0	0	0	0	0	0	0	0	0	0	0	0	0	0	0	0	0	0	0	0	0	0	0	0	0	0	0	0	0	0	0	0	0	0	0	0	0	0	0	0	0	0	0	0	0	0	0
Gracilibacteria_bacterium_oral_taxon_872	0	0	0	0	0	0	0	0	0	0	0	0	0	0	0	0	0	0	0	0	0	0	0	0	0	0	0	0	0	0	0	0	0	0	0	0.000118645	0	0	0	0	0	0	0	0	0	0	0	0	0
Acetobacter_pasteurianus	0	0	0	0	0	0	0	0	0	0	0	0	0	0	0	0	0	0	0	0	0	0	0	0	0	0	0	0	0	0	0	0	0	0	0	0	0	0	0	0	0	0	0	0	0	0	0	0	0
Bacteroidetes_sp_oral_clone_FX069	0	0	0	0	0	0	0	0	0	0	0	0	0	0	0	0	0	0	0	0	0	0	0	0	0	0	0	0.000118645	0	0	0	0	0	0	0	0	0	0	0	0	0	0	0	0	0	0	0	0	0
Neisseria_perflava	0	0	0	0	0	0	0	0	0	0	0	0	0	0	0	0	0	0	0	0	0	0	0	0	0	0	0	0	0	0	0	0	0	0	0	0.000118645	0	0	0	0	0	0	0	0	0	0	0	0	0
bacterium_enrichment_culture	0	0	0	0	0	0	0	0	0	0	0	0	0	0	0	0	0	0	0	0	0	0	0	0	0	0	0	0	0	0	0	0	0	0	0	0	0	0	0	0	0	0	0	0	0	0	0	0	0
Citromicrobium_sp_JLT1363	0	0.000118645	0	0	0	0	0	0	0	0	0	0	0	0	0	0	0	0	0	0	0	0	0	0	0	0	0	0	0	0	0	0	0	0	0	0	0	0	0	0	0	0	0	0	0	0	0	0	0
Planctopirus_limnophila	0	0	0	0	0	0	0	0	0	0	0	0	0	0	0	0	0	0	0	0	0	0	0	0	0	0	0	0	0	0	0	0	0	0	0	0	0	0	0	0	0	0	0	0	0	0	0	0	0
Oryzihumus_leptocrescens	0	0	0	0	0	0	0	0	0	0	0	0	0	5.93e-05	0	0	0	0	0	0	0	0	0	0	0	0	0	0	0	0	0	0	0	0	0	0	0	0	0	0	0	0	0	0	0	0	0	0	0
Bacteroides_finegoldii	0	0	0	0	0	0	0	0	0	0	0	0	0	0	0	0	0	0	0	0	0	0	0	0	0	0	0	0	0	0	0	0	0	0	0	0	0	0	0	0	0	0	0	0	0	0	0	0	0
Corynebacterium_sp_canine_oral_taxon_423	0	0	0	0	0	0	0	0	0	0	0	0	0	0	0	0	0	0	0	0	0	0	0	0	0	0	0	0	0	0	0	0	0	0	0	0	0	0	0	0	0	0	0	0	0	0	0	0	5.93e-05
Rhodobacter_sp_R-8	0	0	0	0	0	0	0	0	0	0	0	0	0	0	0	0	0	0	0	0	0	0	0	0	0	0	0	5.93e-05	0	0	0	0	0	0	0	0	0	0	0	0	0	0	0	0	0	0	0	0	0
Bacteroides_fragilis	0	0	0	0	0	0	0	0	0	0	0	0	0	0	0	0	0	0	0	0	0	0	0	0	0	0	0	0	0	0	0	0	0	0	0	0	0	0	5.93e-05	0	0	0	0	5.93e-05	0	0	0	0	0
Rothia_mucilaginosa	0	0	0	0	0	0	0	0	0	0	0	0	0	0	0	0	5.93e-05	0	0	0	0	0	0	0	0	0	0	0	0	0	0	0	0	0	0	5.93e-05	0	0	0	0	0	0	0	0	0	0	0	0	0
Streptococcus_infantis	0	0	0	0	0	0	0	0	0	0	0	0	0	0	0	0	0	0	0	0	0	0	0	0	0	0	0	5.93e-05	0	0	0	0	0	0	0	5.93e-05	0	0	0	0	0	0	0	0	0	0	0	0	0
Arcobacter_lanthieri	0	0	0	0	0	0	5.93e-05	0	0	0	0	0	0	0	0	0	0	0	0	0	0	0	0	0	0	0	0	5.93e-05	0	0	0	0	0	0	0	0	0	0	0	0	0	0	0	0	0	0	0	0	0
Lotus_japonicus	0	0	0	0	0	0	0	0	0	0	0	0	0	0	0	0	0	0	0	0	0	0	0	0	5.93e-05	0	0	5.93e-05	0	0	0	0	0	0	0	0	0	0	0	0	0	0	0	0	0	0	0	0	0
Clostridium_tunisiense	0	0	0	0	0	0	0	0	0	0	0	0	0	0	0	0	0	0	0	0	0	0	0	0	0	0	0	0	0	5.93e-05	0	0	0	0	0	0	0	0	0	0	0	0	0	0	0	0	0	0	0
Clostridium_isatidis	0	0	0	0	0	0	0	0	0	0	0	0	0	0	0	0	0	0	0	0	0	0	0	0	0	0	0	0	0	0	0	0	0	0	0	0	0	0	0	0	0	0	0	0	0	0	0	0	0
Candidatus_Saccharibacteria_bacterium_RAAC3_TM7_1	0	0	0	0	5.93e-05	0	0	0	0	0	0	0	0	0	0	0	0	0	0	0	0	0	0	0	0	0	0	0	0	0	0	0	0	0	0	0	0	0	0	0	0	0	0	0	0	0	0	0	5.93e-05
Proteiniclasticum_ruminis	5.93e-05	0	0	0	0	0	0	0	0	0	0	0	0	0	0	0	0	0	0	0	0	0	0	0	0	0	0	0	0	0	0	0	0	0	0	0	0	0	0	0	0	0	0	5.93e-05	0	0	0	0	0
Others	0.704692	0.659192	0.507208	0.495106	0.47719	0.732811	0.722845	0.553895	0.652489	0.632912	0.389037	0.474165	0.463665	0.497419	0.677463	0.606988	0.175357	0.724565	0.635997	0.754879	0.749837	0.727057	0.894109	0.738744	0.50525	0.443911	0.0737379	0.594886	0.200332	0.645726	0.203595	0.173815	0.0568903	0.890906	0.774396	0.925847	0.350181	0.805422	0.432283	0.607581	0.481521	0.740108	0.480216	0.827075	0.932669	0.568962	0.863855	0.791541	0.615353
[truncated: 20 more columns]

## Sheet: genus level
Table S1: Relative abundances of bacteria
Climate	Temperate monsoon	Temperate monsoon	Temperate monsoon	Temperate monsoon	Temperate monsoon	Temperate monsoon	Temperate monsoon	Temperate monsoon	Temperate monsoon	Temperate monsoon	Temperate monsoon	Temperate monsoon	Temperate monsoon	Temperate monsoon	Temperate monsoon	Temperate monsoon	Temperate monsoon	Temperate monsoon	Temperate monsoon	Temperate monsoon	Temperate monsoon	Temperate monsoon	Temperate monsoon	Temperate monsoon	Temperate monsoon	Temperate continental	Temperate continental	Temperate continental	Temperate continental	Temperate continental	Temperate continental	Temperate continental	Temperate continental	Temperate continental	Temperate continental	Temperate continental	Temperate continental	Temperate continental	Temperate continental	Temperate continental	Temperate continental	Temperate continental	Temperate continental	Temperate continental	Temperate continental	Temperate continental	Temperate continental	Temperate continental	Subtropical monsoon
Taxonomy	North.1	North.10	North.11	North.12	North.13	North.14	North.15	North.16	North.17	North.18	North.19	North.2	North.20	North.21	North.22	North.23	North.24	North.25	North.3	North.4	North.5	North.6	North.7	North.8	North.9	NW.10	NW.14	NW.24	NW.26	NW.27	NW.28	NW.29	NW.30	NW.32	NW.35	NW.36	NW.37	NW.38	NW.39	NW.40	NW.41	NW.42	NW.43	NW.44	NW.45	NW.46	NW.47	NW.8	South.32
Staphylococcus	0.277214	0.805007	0.109628	0.174883	0.0503648	0.337189	0.0643056	0.800558	0.946372	0.215519	0.0175001	0.321647	0.078543	0.544225	0.417275	0.310316	0.143383	0.250341	0.648633	0.823515	0.151866	0.018212	0.012873	0.917067	0.161891	0.485614	0.700481	0.0735006	0.02539	0.134484	0.0453817	0.113069	0.813015	0.157205	0.0856617	0.1804	0.168951	0.0900516	0.436139	0.223765	0.0707718	0.230705	0.0933737	0.0550513	0.0360681	0.0694074	0.151688	0.37219	0.0784244
Cutibacterium	0.0331613	0.120721	0.110696	0.121077	0.139823	0.594293	0.621344	0.186688	0.0469834	0.635226	0.00284748	0.286409	0.000533903	0.373376	0.353978	0.551937	0.0406359	0.413775	0.313698	0.0457377	0.276206	0.194756	0.0913567	0.0300172	0.551759	0.248621	0.167586	0.105416	0.0456784	0.129798	0.045975	0.337486	0.0326867	0.0666785	0.832592	0.284452	0.63748	0.162247	0.230349	0.32141	0.0655514	0.375986	0.111526	0.113128	0.0553479	0.0071187	0.433055	0.251587	0.016729
Streptococcus	0.47636	0.010856	0.222697	0.0648989	0.196595	0.0363054	0.0335766	0.00379664	0.00284748	0.022068	0.269621	0.0956279	0.0134069	0.0220087	0.0507208	0.0128137	0.248917	0.103874	0.00919499	0.0168476	0.0476953	0.409622	0.239307	0.00071187	0.00350003	0.0729667	0.00486445	0.260307	0.0140001	0.0231951	0.0594412	0.0583734	0.00688141	0.00409325	0.00705938	0.0135849	0.00955093	0.268316	0.0686362	0.00599158	0.14712	0.0210595	0.119654	0.0595598	0.286706	0.012695	0.0256867	0.168476	0.440233
Paracoccus	0.00373732	0	0.0060509	0.000889838	0.000118645	0.00332206	0.00249155	0	0.00023729	0.00071187	0.000415258	0.0065848	0.113662	0.00492377	0.0193391	0.0157798	0.00272884	0.00735599	0.00136442	0.000177968	0.000533903	0.0143561	0.00148306	0.000118645	0	0.00462716	0	0.000652548	0.0429495	0.030907	0.01489	0.161773	0.00694074	0.283206	0.00207629	0.11734	0.00361868	0.0232544	0.00444919	0.187281	0.0208815	0.0276443	0.0123391	0.00177968	0.0268731	0.0491191	0.131103	0.000533903	0.00047458
Neisseria	0.0786024	0.00106781	0.0273477	0.010856	0.516937	0.00527971	0.00160171	0	0	0.00118645	0.0224832	0.00510174	0.000593225	0.00124577	0.00207629	0.00136442	0.0214748	0.00450851	0.0013051	0.0196358	0.00379664	0.0100255	0.208993	0.000177968	5.93e-05	0.000118645	0	0.00023729	0.00296613	0.00563564	0.00694074	0.00563564	0.000296613	0.000177968	0.00047458	0.000889838	0.0128137	0.0310257	0.0134662	0	0.049475	0.000296613	0.0406953	0.00071187	0.0392122	0.00148306	0.000533903	0.0319155	0.156849
Chryseobacterium	0.000415258	0	0	0	0.000177968	0	0	0	0	0	0.000118645	0	0.0380257	0.0013051	0.00409325	0	0.00047458	0.000355935	0	0	0.00195764	0	5.93e-05	0	0	0	0	0	0.111052	0.394969	0.101501	0.0107374	5.93e-05	0.00148306	0	0.00071187	0.00142374	0.000830516	0.00047458	0.0322121	0.00836448	5.93e-05	0.00836448	0.0106781	0.00255087	0.0471614	0.000889838	0.000118645	0.000415258
unidentified_Rhizobiaceae	0.000118645	0	0.0268138	0.00023729	0.000118645	0.000118645	0.00166103	0	0	0	0.000118645	0.000296613	0	0	0.000296613	0	5.93e-05	0	0	0	5.93e-05	0	0.000118645	0	0	0.00616954	0	0	0	0.000830516	0.000830516	0.000652548	0.000593225	0.000296613	0.00124577	0	5.93e-05	0.00213561	0.00373732	0	0.00213561	5.93e-05	0.000355935	0	0.000177968	0.00106781	0	0.000118645	0.000177968
Anaerococcus	0.00243222	0.0250934	5.93e-05	0.397639	0.000771193	0.000652548	0.000415258	0.00427122	0.000177968	0.003678	0.00877974	0.00931364	0.00296613	0.0097289	0.000830516	0.00213561	0.0469241	0.0109153	0.003678	0.00622887	0.00112713	0.00118645	0.00219493	0.00872041	0.000355935	0.0218307	0.0193391	0.00676277	0.00759328	0.0113899	0.00243222	0.0134069	0.00172035	0.00166103	0.00047458	0.00338139	0.042297	0.0285341	0.03678	0.00160171	0.005517	0.0142967	0.186569	0.000949161	0.00201697	0.00142374	0.0150086	0.0376105	0.000177968
Veillonella	0.0111526	0.00557632	0.00688141	0.0119832	0.00201697	0.00118645	0.000652548	0.00136442	0.000415258	0.000652548	0.424393	0.0163137	0.00023729	0.00160171	0.00587293	0.00160171	0.0264579	0.003678	0	0.00148306	0.00433054	0.0805007	0.0259833	0.000177968	0.000118645	0.0399241	0.000296613	0.00023729	0.000355935	0.001839	0.00100848	0.00207629	0.00195764	0.00118645	0	0.000177968	0.000118645	0.0449072	0.022068	0	0.075221	0.00456784	0.011212	0.110637	0.0117459	0.000830516	0.000355935	0.0264579	0.0153052
Lactobacillus	5.93e-05	0.000177968	0.000415258	0	0.00023729	0	0.00023729	0	0	5.93e-05	5.93e-05	0.00913567	0.000118645	0	0	0.000118645	0.00023729	0.00338139	0	0.00302545	0.00468648	0	0.00112713	0	0	0.00225426	0.0797888	0.000652548	0.107611	0.00278816	0.282257	0.00255087	0.00023729	0.00231358	5.93e-05	0.0227799	0.00213561	0.00118645	0.000771193	0	0.00468648	0.00302545	0.00729667	0.00219493	0.000415258	0.000177968	0.00118645	0.00148306	0.00023729
Kocuria	0.000771193	0	0	0	0.00124577	0	0.00124577	0	5.93e-05	0.00118645	0.00047458	0.00112713	0.00195764	0.00136442	0.0029068	5.93e-05	0.0084238	0.0380851	0.000355935	0	0	0.00723735	0.0122204	0	0	0.00403393	0	0.000830516	0.00071187	0.000652548	0.00166103	0.00225426	0.00510174	0.000533903	0.000830516	0.00106781	0.000296613	0.00415258	0.0385003	0.0042119	0.00332206	0.00148306	0.00433054	0.0084238	0.00071187	0.00581361	0.0146527	0.00136442	0.000771193
unidentified_Cyanobacteria	0.0110933	0.000355935	0.321232	0.00379664	0.000593225	0.00100848	0.0118052	0	0	0.00243222	0.000830516	0.00717803	0.00249155	0.000177968	0.00148306	0	0.000830516	0.00148306	0.0023729	0.000177968	0.00700006	0.00516106	0.0211781	5.93e-05	0	0.000296613	0.000593225	0.00201697	0.00717803	0.00272884	0.0192798	0.0013051	0.000118645	0.000355935	0.00563564	0.000652548	0	0.00700006	0.000652548	0.000177968	0.000652548	0.000415258	0.00427122	0.00118645	0.365723	0.00148306	0.00142374	0.00611022	0.000593225
Deinococcus	0.000118645	0	0.00231358	5.93e-05	5.93e-05	0	0.000355935	0	0	0	0.000118645	0.0047458	0.0477546	0.00201697	0.0735599	0.00047458	0.00450851	0.00219493	0	0	0.000118645	5.93e-05	0.00261019	0	0	0.00100848	5.93e-05	5.93e-05	0.00978822	0.080738	0.0224832	0.0133476	0.000296613	0.333867	0.000652548	0.00136442	0.00023729	0.0150086	0.000296613	0.0650768	0.0281189	0.000415258	0.00385596	0.000177968	0	0.00705938	0.0123984	0.000355935	5.93e-05
unidentified_Corynebacteriaceae	0.00142374	0.00438987	0.00219493	0.012695	0.00023729	0.00806787	0.000771193	0.00023729	0.00023729	0.0290087	0.000415258	0.00379664	0.342588	0.0122204	0.00302545	0.0084238	0.011034	0.0145933	0.00700006	0.000296613	0.000415258	5.93e-05	0.00427122	5.93e-05	0.00106781	0.00213561	0.000177968	0.000118645	0.000296613	0.00361868	0.000533903	0.0101442	0.00433054	0.000533903	0.00557632	0.0102628	0.05867	0.00522038	0.00705938	0.00616954	0.00966957	0.00622887	0.00723735	0.001839	0.00154239	0.000533903	0.0175001	0.00522038	0.00261019
Mesorhizobium	0	0	0	0	0	0	0	0	0	0.000296613	0	0.000177968	5.93e-05	0	0.000889838	0	0.000355935	0	0	0	0	0	0	0	0	0	0	0.000177968	0.000177968	0	5.93e-05	0	0	0.000533903	0	0	0	0	0	0	0	0	0	0	0.000296613	0.000533903	0	0	5.93e-05
Granulicatella	0.0325681	0.00047458	0.00219493	0.00664412	0.0320342	0.00118645	0.00195764	5.93e-05	0.000296613	0.000652548	0.0100255	0.0194578	0.00160171	0.00106781	0.00207629	0.000593225	0.00729667	0.0133476	0.0029068	0.00688141	0.00361868	0.0299579	0.0380851	0	0.000177968	0.00735599	0.000177968	0.000830516	0.00148306	0.00462716	0.00320342	0.0112713	0.000889838	0.000830516	0	0.00136442	0.00106781	0.0273477	0.0121611	0.000652548	0.0262206	0.00278816	0.0127543	0.01489	0.00231358	0.000355935	0.00462716	0.0131696	0.0166103
Pseudomonas	0	0	0	0	0	0	0.188586	0	0	0.0607463	0.0350003	0.0462123	0.000177968	0	0	0	5.93e-05	0.00071187	0	0	0	0	0	0	0	0	0	0	0.0042119	5.93e-05	0.00943228	0	0	0	0	0.000296613	0.000118645	0.000296613	0.000296613	0	0	0.00112713	0	0.00023729	0.000118645	0	0.000177968	0.00023729	5.93e-05
Noviherbaspirillum	0	0	0.00047458	0	5.93e-05	0	0.000355935	0	0	0	0	0.000296613	0.000177968	0	0	0.000296613	0	0.000355935	0	0	0.000593225	5.93e-05	0.00047458	0	0	0	0	0.523759	0	0	0	0.00047458	0	0	0	0	0	0	0	0	0	0	0.000118645	0	0	0.000533903	0.000355935	0	0.000118645
Enterococcus	0	0	0.000830516	0	0.000118645	0	0	0	0	0	0	5.93e-05	0	0	5.93e-05	0	5.93e-05	0	0	0	0	0	0.000296613	0	0	0.000118645	0.000533903	0	0.000830516	0.00071187	0.00806787	0	0.000177968	0	0	0.00373732	5.93e-05	0.00700006	0.000533903	0	0.00047458	0.000177968	0.000771193	0	0.000415258	0	5.93e-05	0	0
Brevundimonas	0.000355935	0	0.00266951	0.000118645	5.93e-05	0.00136442	0.00023729	0	0.000771193	0.000771193	5.93e-05	0.00160171	0.00498309	0.00160171	0.00302545	0.0724921	0.000533903	0.00522038	0	0	0.000355935	0.00071187	0.000415258	0	0.000118645	0.0167883	0	0.000118645	0.00866109	0.00148306	0.00201697	0.00492377	0.000118645	0.0208815	0.000652548	0.0353562	0.000593225	0.00124577	0.000533903	0.0374325	0.00587293	0.000652548	0.00492377	0.000889838	0.00023729	0.0154239	0.0042119	0.000296613	0.000533903
Stenotrophomonas	0	0	0.00522038	5.93e-05	0.000118645	0	0	0	0	0.000118645	0	0.000771193	0.000118645	0.000355935	0.000652548	0.000177968	0.000355935	0.00587293	0	0	0	0.00106781	0.00023729	0.000118645	0.000593225	0.000652548	0	5.93e-05	0.0399834	0	0.00771193	5.93e-05	0.000177968	0.00533903	5.93e-05	0.0331613	0	0.00124577	0	0	0.00201697	0.0110933	0.0733227	0.00195764	0.000296613	0	0	0.000177968	0.00023729
Bergeyella	0.000118645	0	0	0.000118645	0.00112713	0	0.00023729	0	0	0.000177968	0.000415258	0.00154239	0	0.00350003	0.00575429	0.000355935	0.248561	0.000415258	0	0	0.00284748	0	0.00415258	0	0	0	0	0.00023729	0	0	0.000296613	0.000652548	0	0	0	0.00124577	0	0	0.00118645	0	0.00492377	0	0.000415258	0.00106781	0.00314409	0	0	0	0.001839
Delftia	0	0	0	0	0	0	0.000296613	0	0	0	0	0	5.93e-05	0.00023729	0.000177968	0	0	5.93e-05	0	0	0	0	5.93e-05	0	0	0	0	0	0.00189832	0.00136442	0.00676277	0	5.93e-05	0.00023729	0.00071187	0.000533903	0.005517	0.00160171	0	0.00023729	0.00023729	0	0.00124577	0.000415258	0	0.000533903	0.00255087	0	5.93e-05
Micrococcus	0.00118645	5.93e-05	0	5.93e-05	0	0	0.00023729	0.00023729	0	0.0013051	0.000830516	0.00593225	0.001839	0.00100848	0.00510174	0.00118645	0.00415258	0.00266951	0.00047458	0	0.00106781	5.93e-05	0.00148306	0	0	0.000118645	0	0.000118645	5.93e-05	0.0608649	0.00955093	0.0202883	0.0557632	0.00177968	0.0013051	0.000533903	0	0.00611022	0.00177968	0.00907635	0.00195764	0.135433	0.00468648	0.00106781	0.00166103	0.0023729	0.0166103	0.00100848	0
Gemella	0.0242629	0.00136442	0.00213561	0.0117459	0.00177968	0.000415258	0.000771193	0.000177968	0	0.00177968	0.00160171	0.00634751	0.00403393	0.000771193	0.00124577	0.000889838	0.0360088	0.000830516	0.000118645	0.00160171	0.00860177	0.0418224	0.0303138	0	0	0.00557632	0.000177968	0.000593225	0.000830516	0.00249155	0.00142374	0.000593225	0.000533903	0.000177968	0.000771193	0.00047458	0.00231358	0.0105001	0.00533903	0.000355935	0.0107967	0.00314409	0.0118052	0	0.00100848	0.000652548	0.000533903	0.00261019	0.0154239
Bosea	0	0	0.00154239	0	0	0.000118645	0	0	0	0.000118645	0	0.000355935	0.003678	0	0.00047458	0	5.93e-05	0	0	0	0	0	0	0	0	0	0	0	0.00765261	5.93e-05	0	0	0	0.00118645	0	0.000415258	0	0	0	0	0	0	0	0.000118645	0	0.0186273	0	0	0
Acinetobacter	0	0	0	0	0	0	0.00332206	0	0	0	0.000355935	0.00409325	0.00142374	0	0	0	0	0.000118645	0	0	0	0	5.93e-05	0	0	0	0	0	0	0.000118645	0.000118645	0	0	0	0	0	0	0.00326274	0.00100848	0	0.000118645	0	0.000771193	0.000296613	0	0.00124577	0	0.00741532	0.000296613
Bradyrhizobium	0	0	0	0	0	0	0	0	0	0	0	0.000415258	0	0	0	0	0	0	0	0	0	0	0	0	0	0	0	0	0	0	0.000118645	0	0	0	0	0	0	0	0	0	0	0	0	0	0	0	0	0	0
Peptoniphilus	0.00047458	0.0109153	0	0.0116865	0.000889838	0	5.93e-05	0.000355935	0.000118645	0.000830516	0.00569496	0.000177968	0.000118645	0.00195764	0.00023729	0.00616954	0.0288901	0.00142374	0.000355935	0.0105001	0.000593225	0.000118645	5.93e-05	0.00723735	0.000177968	0.001839	0.00391529	0.00409325	0.000118645	0.00510174	0.000771193	0.00189832	0.00023729	0.000296613	0.000533903	0.000652548	0.00462716	0.00593225	0.0106781	0.00350003	0.0047458	0.0113899	0.013051	0.00136442	0.00112713	0.00296613	0.00569496	0.0141188	0
Brochothrix	0.000771193	0	0	0	0.000177968	0	0	0	0	0	0	5.93e-05	0	0	0	0	0	0	0	0	0.00023729	0	5.93e-05	0	0	0	0	0	0.000118645	0.00071187	5.93e-05	0.00189832	0.000118645	0	0.00148306	0	0.000177968	0.00296613	0.000177968	0.000593225	0	0	0.000296613	0.296553	0	0	0.00160171	0	0
Finegoldia	0.00166103	0.00332206	0	0.0301952	0.000771193	0	0	0.000296613	0.000118645	0.000415258	0.000415258	0.000177968	0.000533903	0.00569496	0.00118645	0.00195764	0.023907	0.00735599	0.000949161	0.0352969	0.00023729	0.00148306	0.00023729	0.00872041	0.000177968	0.000771193	0.0141781	0.000771193	0.000355935	0.000949161	5.93e-05	0.00118645	0.00118645	0.000889838	0	0.001839	0.00225426	0.00148306	0.00806787	0.00296613	0.00350003	0.00172035	0.0131696	0.000296613	0.000652548	0.000355935	0.00148306	0.00450851	0
Tabrizicola	0	0	0	0	5.93e-05	0	0	0	0	0	0	0	0	0	0.00023729	0	0.000118645	0	0	0	0	0	0	0	0	0	0	0	0.184493	0.000533903	0.0158984	5.93e-05	0	0	0	0.00106781	0	0	0	0	0	0	0	0	0.000830516	0.0321528	0	0	0
Abiotrophia	0.005517	0	0	0.00148306	0.000652548	0	0.00563564	0	0	0	0	0.000355935	0.000593225	0.000177968	0.000533903	0.000177968	0.00189832	0	0.000415258	0	0	0.0169069	0.0204663	0	0	0	0	0	5.93e-05	0	0.000296613	0.000296613	0.000177968	0	0	0	0	0	0	0	0.00581361	0.000771193	0.0060509	0.000177968	0.00071187	0.000830516	0.000177968	0.00154239	0.00106781
Fusobacterium	0.00201697	0.00047458	0.00314409	0.000949161	0.00166103	0.00308477	0.00047458	0.000533903	0	0.00023729	0.00545767	0.0142374	0.00047458	5.93e-05	5.93e-05	0.000177968	0.00676277	0.000177968	0.000177968	0.00510174	0.000652548	0.00118645	0.0183307	0	0.000118645	0.00860177	0.000118645	0	0.00023729	0.000355935	0.000296613	0.000118645	0	5.93e-05	0	0.00047458	5.93e-05	0.00622887	0.0023729	0	0.00172035	0.000415258	0.00498309	0.00284748	0.000771193	0.000830516	0	0.00219493	0.00397461
Leuconostoc	0.00100848	0	0	0.000177968	0	0	0	0	0.000118645	0.00136442	0.00284748	5.93e-05	0	0.000118645	0.000177968	5.93e-05	0.000118645	0	0.000296613	0	0.000830516	0.000533903	0.00071187	0.000177968	0	0.00456784	0.000177968	0.001839	0.00142374	0.00124577	0.0246189	0	0	0.000830516	0.00148306	0.00676277	0.00047458	0.0190425	0.00071187	0.00261019	0	0.000177968	0.00177968	0.020407	0.000771193	0	0.000177968	0.00118645	0.000118645
Haematobacter	0	0	0	0	0	0	0	0	0	0.000296613	0	0	0	0	0	0	0	0.000118645	0	0	0	0	0	0	0	0	0	0.000177968	0	0	0	5.93e-05	0	0	0	0.208815	0	0	0.000118645	0	0.00023729	0.000118645	5.93e-05	0	0	0.000593225	0	5.93e-05	0
Terrimonas	0	0	0	0	0	0	0	0	0	0	0	0	0	0	0	0	0	0	0	0	0	0	0	0	0	0	0	0	0	0	0	0	0	0	0	0	0	0	0	0	0	0	0	0	0	0	0	0	0
Aminobacter	0	0	0	0	0	0	0	0	0	0	0	0	0	0	0	0	0	0	0	0	0	0	0	0	0	0	0	0	0.0186273	0	0	0	0	0	0	0	0	0	0	0.000118645	0	0.000296613	0	0	0	0	0	0	0
Reyranella	0	0	0	0	0	0	0	0	0	0	0	0	0	0	0	0	0	0	0	0	0	0	0	0	0	0	0	0	0	0	0	0	0	0	0	0	0	0.000652548	0	0	0	0	0	0	0	0	0	0	0
Leptotrichia	0.00231358	5.93e-05	0.000296613	0.00023729	0.000415258	0.000118645	0	0	0	0	0.0228392	0.00409325	0.00023729	0.00023729	0.000355935	5.93e-05	0.00278816	0	0	0.000771193	0.00023729	0.000296613	0.0183307	0	5.93e-05	0.000415258	5.93e-05	5.93e-05	0.000652548	0.000533903	0.00047458	0.000889838	5.93e-05	0.000533903	0.000118645	0.000177968	0.000652548	0.00112713	0.00272884	0	0.0270511	0.000118645	0.00308477	0.00272884	0.000652548	0.000830516	0	0.000533903	0.0218307
Lactococcus	0	0	0	0	0	0	0.00023729	0	0	5.93e-05	0	5.93e-05	0	5.93e-05	0	0	0	0.00047458	0.000533903	0	0.000118645	0.000830516	0	0	0	0.00160171	0	0.000296613	0.00100848	0	0.01839	0	0	0.000118645	0	0.00100848	0.00118645	0.00587293	0.000118645	0	0	0.00023729	0.00177968	0.0875601	0	0	0.000118645	0.000118645	0
Empedobacter	0	0	0	0	0	0	0	0	0	0	0	0	0	0	0.000355935	0	0	0	0	0	0	0	0	0	0	0	0	0	0.00023729	0	0	0	5.93e-05	0	0	0	0	0.000652548	0	0	0	0	0.00023729	0	0	0	0	0	0
Janibacter	0	0	0	0	5.93e-05	0	0	0	0	0	0	0.000533903	0	0	0.000177968	0	0	0.000177968	0	0	0	0	0	0	0	0	0	0	0	0.000118645	0.00100848	0.0307884	0	0	0	0.000533903	0.000355935	0.0013051	0	0.00112713	0.000296613	0	0.00355935	0	0	0.0975262	0.00112713	0.000177968	0
Thermomonas	0	0	0	0	0	0	0.00023729	0	0	0	0.000118645	0.00023729	5.93e-05	0	0.000533903	0	0.000177968	0	0	0	0	0	0	0	0	0	0	0	0.000177968	0	0.000830516	0.00023729	0	0	0	0.00142374	0	0	0	0	0.0047458	0	0.000296613	0.000118645	0.000415258	0.0829329	0.00201697	0	0
unidentified_Bacteria	0.000593225	5.93e-05	0.00023729	0.000177968	0.00124577	0.000118645	0	0	0	0	0.000118645	0.00284748	0.00023729	0.00160171	0.000830516	0.000652548	0.0065848	0.0013051	0	0.000118645	0.000177968	0.000889838	0.0146527	0	0	0	0	0	0.00427122	0.00023729	0.000830516	0.000949161	0	0.000415258	0.00154239	5.93e-05	0.000177968	0.000830516	0.000949161	0	0.00450851	0.000889838	0.00225426	0	0.000177968	0.0141781	0.00166103	0.000177968	0.00272884
Ralstonia	0	0	0	0	0	0	0	0	0	0	0	0	0	0	0	0	0	5.93e-05	0	0	0	0	0	0	0	0	0	0	0.104882	0	0.00219493	0	0	0	0	0	0	0	0	0	0	5.93e-05	0.00444919	0.00415258	0	0	0	0	0.000355935
Sandaracinobacter	0	0	0	0	0	0	0	0	0	0	0	0	0	0	0.000652548	0	0	0	0	0	0	0	0	0	0	0	0	0	0.00118645	0.00047458	0.000296613	0.00136442	0	0	0	0.000652548	0	0	0	0	0	0	0.000415258	0	0.000593225	0.101679	0.000118645	0	0
Saccharopolyspora	0	0	0	0	0	0	0	0	0	0	0	0	0	0	0	0	0	0	0	0	0	0	0	0	0	0	0	0	0.00047458	0	0	0	0	0	0	0	0	0	0	0	0.000118645	0	0	0	0	0	0	0	0.0185086
Massilia	5.93e-05	0	0.0252121	0.000118645	5.93e-05	0.000652548	0.0135255	0	0	0.00047458	0	0.000830516	0.000889838	0.000771193	0.0029068	0.000355935	0.00575429	0.000830516	0	0	0.000177968	0.000177968	0.0023729	0	0	0	5.93e-05	0.000118645	0.000771193	0.0119238	0.00272884	0.00047458	0	0	0.00136442	0.000177968	0.00071187	0.00415258	0.000533903	0.00023729	0.0333393	0.00047458	0.00100848	0.00023729	0.00166103	0.00284748	0	0.000889838	0.00332206
Methylobacterium	0	5.93e-05	0.0356528	0.00047458	5.93e-05	0	0.000355935	0	0	0	0.000415258	0.0162544	0.000830516	0	0.000118645	5.93e-05	0.000830516	0.00136442	5.93e-05	0	0.000771193	0.00124577	0.000118645	0.000118645	0	0	0	0	0.000415258	0.00047458	0.00172035	0	0	5.93e-05	0	0	0.0013051	0.00047458	0.000415258	0.000830516	0.00397461	0.00106781	0.000652548	0	5.93e-05	0.0113899	0.000593225	0	0.000652548
Porphyromonas	0.000415258	0	0.000118645	0.00166103	0.00877974	0	0.000296613	0	0	0.00047458	0.000949161	0.00207629	0	0.000593225	0.000889838	0.000949161	0.00207629	0	0	0.00023729	0	0	0.0205849	0	0	0.000771193	0	0	0.000889838	0.000593225	0.000177968	0.000652548	0	5.93e-05	0	0.000415258	0.000118645	0.00723735	0.000889838	0.000889838	0.00296613	0.000177968	0.00403393	0.000889838	0.00361868	0	0	0.000593225	0.00753396
Roseomonas	0	0	0.00344071	5.93e-05	0.000118645	0.000177968	0.000177968	0	0	0.000355935	0	0.000652548	0.031085	0.000177968	0.00201697	0.000118645	0.000296613	0	0	0	5.93e-05	0.00266951	5.93e-05	0	0	0	0.000177968	0	0.00593225	0	0.00023729	0	0	0.00100848	0.00142374	0	0	5.93e-05	0	0	0.000415258	0.000889838	0.000118645	0	0	0.00302545	0.000533903	0.000177968	0.000177968
Hyphomicrobium	0	0	0	0	0	0	0	0	0	0	0	0	0	0.000118645	0	0	0	0	0	0	0	0	0	0	0	0	0	0	0.000355935	0	0	0	0	0	0	0	0	0	0	0	0	0	0	0	0	0.00047458	0	0	0
Sphingomonas	0	0	5.93e-05	0.000177968	0	0.000177968	0	0	0	0	5.93e-05	0.00866109	0.0023729	0	0.000355935	0.000177968	0.00023729	0	0	0	0	0.000355935	5.93e-05	0	0	0	0	0	0.000771193	0.00201697	0.00047458	0.00148306	0.000652548	0.00907635	0.0013051	0.000652548	0	0.00100848	0.00047458	0.000889838	0	0.000652548	0.000533903	0	0.000296613	0.000118645	0.000533903	0.00023729	0.000415258
Peptostreptococcus	0.000949161	0.000593225	0.00403393	0.000118645	0.000296613	0	0	0.000355935	0.00023729	0.000177968	0.000355935	0.00047458	0.00071187	5.93e-05	0.000177968	0.000177968	0.0100255	0.000533903	5.93e-05	0.00616954	0.00124577	0.00350003	0.0196951	0	0	0.00332206	5.93e-05	0	0.000415258	0.000949161	0.000355935	0.000771193	0.000118645	0.000118645	0.000296613	0	0.000118645	0.00498309	0.00225426	0	0	0.000177968	0.00539835	0	0	0.000533903	0.000889838	0.00160171	0.000415258
Microbacterium	0	0	0	0	0	0	0.00023729	0	0	0.000415258	0.00023729	0.000652548	5.93e-05	0	0.000355935	0	0	0	0	0	0	0.000118645	0.000177968	0	0	0	0.000118645	0.0118052	0.00047458	0.000415258	0.00142374	0	0	0.000593225	0	0.000415258	0	0.00136442	0	5.93e-05	0.00136442	5.93e-05	0.000593225	0.000415258	0.00023729	0.0156018	0.00154239	0	5.93e-05
Ottowia	0.00023729	0	0	0	0	0	0	0	0	0	0	0	0.000652548	0	0	0	0.000296613	0	0	0	0	0	0	0	0	0	0	0	0.000593225	0	0	0.000415258	0	0.00118645	0	0.00047458	0	0	0	0	0	0	0.000593225	0.000296613	5.93e-05	0.0385596	0	0	0.000118645
Parvimonas	0.000533903	0	0.00106781	0.000652548	0.00023729	0	0.000177968	0	0	0.000177968	0	0.000177968	0.000593225	0	0.000355935	0.000533903	0.00753396	0.00124577	0	0.00201697	5.93e-05	0.00166103	0.00664412	0	0	0.000355935	0	0	0	0.00207629	0	5.93e-05	0	0	0	0.00106781	0	0	0.00136442	0.00154239	0.001839	5.93e-05	0.00023729	0	0	0	0	0.00148306	0.00112713
Capnocytophaga	0.000830516	0	0.000177968	0	0.000652548	5.93e-05	0	0	0	5.93e-05	0.00937296	0.000415258	0	5.93e-05	0.00023729	0.000652548	0.00118645	0	0	0.000177968	0.000118645	0	0.0241443	0.000177968	0	5.93e-05	0	0.000118645	0	0.000177968	0	0.00142374	0	0.000118645	0	0	0.000830516	0.00444919	0.00142374	0	0	0.000415258	0.00249155	0.00071187	0.00047458	0	0	0.00100848	0.0192205
Brevibacterium	5.93e-05	5.93e-05	0	5.93e-05	0	0	0.00231358	0	0	0	0	0.000118645	0.000533903	0.000118645	0.000830516	0	0.00142374	0.0023729	0	0	0	0.00100848	0	0	0	0	0	0	0.000415258	0.000949161	0	0	0.0189239	5.93e-05	0.000177968	0	0.0121611	0.000415258	0.000118645	0.000177968	0	0.00219493	0.000949161	0	0.000355935	0.000593225	0.000177968	0	0.00023729
unidentified_Prevotellaceae	0.000593225	0.00023729	0.00106781	0	0.000118645	0	0	0	0	5.93e-05	0.000771193	0.000593225	0	0.00023729	0.000593225	0.000830516	0.00154239	0.000771193	0	0	0	0.000118645	0.0157798	0	0	0.00160171	0	0	0.00723735	0.00160171	0.000949161	5.93e-05	0	0.00023729	0	0.000355935	0.000118645	0.00611022	0.00195764	0	0.0210002	0.000415258	0.00231358	0.00106781	0.000830516	5.93e-05	0.000118645	0.00047458	0.00243222
Comamonas	0.000830516	0	0	0.000177968	5.93e-05	0	0.00350003	0	0	0	0	0	0	0	0	0	5.93e-05	0	0	0	0	0	0.00136442	0	0	0	0	0	0.00047458	0	0.000593225	0.000177968	0.00047458	0	0	5.93e-05	5.93e-05	0	5.93e-05	0	0	0	0.000355935	0.00634751	0.00047458	0	0	0	0.001839
Luteimonas	0	0	0.000118645	0	0	0	0.000177968	0	0	0	0	0.00106781	0.0471021	0.000118645	0.000118645	0	0.000177968	0.000177968	0	0	0	0	5.93e-05	0	0	0	0	0	0.000771193	0.000118645	0.00195764	0.0101442	0	0.0065848	0	0.000296613	0	0.00177968	0	0	0	0	0.00622887	0	0	0.0113306	0.000533903	0	0
unidentified_Clostridiales	0.00201697	5.93e-05	0.00201697	0.00385596	0.000889838	5.93e-05	0.000118645	5.93e-05	0	0.000355935	0.000355935	0.00023729	0.000652548	0	5.93e-05	0.00023729	0.000652548	0.00154239	0	0.00189832	0.00047458	0.00177968	0.0122798	0.000118645	0	0.00314409	0	0	0.00118645	0.000177968	0.00047458	0.00557632	0.000177968	0.000118645	0	0.000415258	0	0.00160171	0.00213561	0	0.00249155	0.00112713	0.00172035	0.000118645	0.00361868	5.93e-05	0.00753396	0.003678	0.00071187
Aerococcus	0	0	0	0	5.93e-05	0	0	0	0	0.00023729	0.000177968	5.93e-05	0	0	0.000533903	0	0.00071187	0.00255087	5.93e-05	0.000177968	0.00907635	0.0107967	0.000177968	0	0	0.00201697	0	0	0	0.00160171	0.000296613	0.00195764	0.000118645	0.000296613	0.00112713	0	0.00201697	0.00652548	0.00818651	0.000652548	0.00705938	0.00124577	0.00510174	5.93e-05	5.93e-05	0.000830516	0.00231358	0.00047458	0.00023729
Phyllobacterium	0	0	0	0	0	0	0	0	0	0	0	0	0	0	0	0	0	0	0	0	0	0	0	0	0	0	0	0	0	0	0	0	0	0	0	0	0	0	0	0	0	0	0	0	0	0	0	0	0
Lysobacter	0	0	0.00023729	0	0	0	0	0	0	0	0	0	0.00160171	0	0	0	0	0.00023729	0	0	0	0	0	0	0	0	0	0	0.000533903	0.00225426	0.00266951	0.0213561	0	0.00124577	0	0.00391529	0	0	0	0	0	0.000415258	0.000593225	5.93e-05	5.93e-05	0.00587293	0.000177968	0	0.000355935
Kingella	0.000296613	0.000118645	0.00023729	0.00023729	0.000118645	0	0	0	0	0	0.0678057	0.000177968	0.000296613	0	0	0.000177968	0.000118645	0.000415258	0	0	0	0	0.00112713	0	0	0.000415258	0	0	0	0	0	0	5.93e-05	0	0	0	0	0.000177968	0.000177968	0	0.00112713	5.93e-05	0.00177968	0	0.000889838	0	0	0.00071187	0.00225426
Actinomyces	0.00071187	5.93e-05	5.93e-05	0.000177968	0.000177968	5.93e-05	0.00047458	5.93e-05	0	0.00023729	0.00640683	0.000771193	5.93e-05	0	0.00124577	5.93e-05	0.00261019	0.00207629	0.000118645	0.000296613	0.000177968	0.00213561	0.00557632	0	5.93e-05	0.0023729	0	0	5.93e-05	0.0013051	0.00023729	0	0	0.000296613	0	0	0.000296613	0.016551	0.00160171	0.000652548	0.00355935	0.000533903	0.00284748	0.00177968	0.00047458	0.00124577	0	0.000889838	0.00100848
Rothia	0.00124577	0	0.000415258	0	0.0129323	0.000355935	0.00100848	0	0	0.00023729	0.00877974	0.00361868	0.000415258	0	0.000355935	0	0.00047458	0.000533903	0	0	0.000533903	0.0013051	0.00338139	0	0	0	0	0	0.000415258	0.000771193	0.000533903	0.000118645	0.000296613	0	0	0	0	0.00403393	0.000593225	0	0.00100848	0	0.00118645	0	0.000415258	0.00047458	0	0.000593225	0.0142374
Holophaga	0	0	0	0	0	0	0	0	0	0	0	0	0	0	0	0	0	0	0	0	0	0	0	0	5.93e-05	0	0	0	0	0	0	0	0	0	0	0	0	0	0	0	0	0	0	0	0	0	0	0	0
Yimella	0	0	0	0	0	0	0	0	0	0	0	5.93e-05	0	0	0	0	0	0	0	0	0	0	0	0	0	0	0	0	0	0	0	0	0	0	0	0.000533903	0	0	0	0	0	0	0	0	0	0.0723735	0	0	0
Thiobacillus	0	0	0	0	0	0	0	0	0	0	0	0	0	0	0	0	0	0	0	0	0	0	0	0	0	0	0	0	0	0	0	0	0	0	0	0	0	0	0	0	0	0	0	0	0	0	0	0	0
Enhydrobacter	0.000118645	0	5.93e-05	0	5.93e-05	0	0.0013051	0	0	0.00207629	0.000949161	0.00783057	0.0317969	0.00023729	0	0	0	0	0	0	0.000355935	0	5.93e-05	0	0	0	0.00023729	0	0.00142374	0.00142374	0.00023729	0	0	0	0	0.000296613	0	0.000355935	0.00284748	0.00219493	0	0.000118645	0.00255087	0	0	0.000296613	0	5.93e-05	0
Sphingobacterium	0	0	0	0	0	0	0	0	0	0	0	0	5.93e-05	0.000296613	0.000355935	0	0.000177968	0.000533903	0	0	0	0	5.93e-05	0	0	0	0	0	0.000177968	0	0.00504242	0	0.000118645	0.00106781	0	0.00047458	0	0	0.000177968	0.000177968	0	5.93e-05	0	0.0283562	5.93e-05	0	0	0	0
Alloprevotella	0.00071187	0	0.00189832	0.000177968	0.000177968	0	0.000177968	0	5.93e-05	0.000177968	0	0.0132289	0	0.000118645	0.000355935	0.000118645	0.00219493	0	0	0	0	0	0.0158391	0	0	0.00379664	0	0.000177968	0.00255087	0.000118645	0.00213561	0	0	0.000533903	0.000177968	5.93e-05	5.93e-05	0.00403393	0.000652548	0	0.000949161	0	0.00569496	0.00148306	0.00023729	0	0	0	0
Bacteroides	0	0	0	0	5.93e-05	0	0	0	0	0	0	0	0	5.93e-05	0.000355935	0	0	0	0	0	0	0	5.93e-05	0	0.00355935	0	0	0	0.00201697	0	0.00433054	0	0	0	0.000949161	0.00071187	0	0.000533903	0	0	0.0510174	0.00071187	0	5.93e-05	0	0	0	0	0
Ezakiella	0	0.00462716	0	0.00373732	0.000118645	0	0	0	0	0.000177968	0.000118645	0	0	5.93e-05	0	0	0.00124577	0	0	0.000296613	0.00047458	0	0	0	0	0	0	0	5.93e-05	0	0	0	0.000652548	0	0	0	5.93e-05	0	0.000177968	0.000118645	0.00391529	0.00071187	0.0123391	0.000118645	0.000177968	0	0	0	0
Filifactor	0.0013051	0	5.93e-05	5.93e-05	0.000118645	0	0	0	0	0	0	5.93e-05	0.000355935	0	0	0	0.000415258	0	0	0.00124577	0.00023729	0.000177968	0.00599158	0	0	0.000177968	0.00023729	0	0.00154239	0.00047458	5.93e-05	0.000355935	0	0	0	0.00023729	0	0	0.000296613	0	0	0.00023729	0.00142374	0	0.000830516	0	0	0.003678	0.00047458
Eremococcus	0	0.0023729	0	0.0515513	0	0.000593225	0	0.000177968	0	0	0	5.93e-05	0	0	0	0	0	0.00106781	0.000593225	0	0	0	0	0	0.000118645	0	0	0	0	0	5.93e-05	0.00047458	5.93e-05	0	0	0	0	0.00160171	0.000415258	0.000355935	0.00047458	0.00071187	0.00142374	0	0	0	5.93e-05	0.00071187	0
Haemophilus	0.00023729	0	0.001839	0	0.00148306	0.00023729	0.000652548	0	0	0.000593225	0.0436614	0.00913567	0	0	0	0	0.000355935	0	0	0	0	0	0.0013051	0	0	0	0	0	0	0.000118645	0	0	0	0	0	0	0	0.00136442	0	0	5.93e-05	0	0.000652548	0	0	0	0	0.000296613	0.000533903
Stenotrophobacter	0	0	0	0	0	0	0	0	0	0	0	5.93e-05	0	0	0	0	0	0	0	0	0	0	0	0	0	0	0	0	0	0	0.00023729	0	0	0	0	0	0	0	0	0.00023729	0	0	0	0	0	0.00344071	0	0	0
Prevotella	0.000296613	5.93e-05	0.00071187	0.00023729	0.000177968	0	0	0	0.00023729	0	0.00231358	0.00142374	0	0.000177968	0.000177968	0.000177968	0.00652548	5.93e-05	0	0	0	0	0.00978822	0	0	0.0013051	0.000177968	0	0.000177968	0.00136442	0.000771193	5.93e-05	0	0	0	0	0.000118645	0.00670345	0.000830516	0	0.00397461	0.000593225	0.00682209	0	5.93e-05	0	0	5.93e-05	0.0013051
Facklamia	0.000118645	0.000652548	0	0.0294833	0	0	0	0	0	0	0	0.000118645	0	0	0	0	0.000889838	0	0	0	0	0.000415258	5.93e-05	0	0	0	0	0	0	0	0.000355935	0	0.00243222	0	0	0	0	5.93e-05	0.000533903	0	0	0.00106781	0.0172629	0	0	0.000830516	0	0	0
Achromobacter	0.00023729	0	0	0	5.93e-05	0	0	0	0	0	0	0	0	0	0	0	5.93e-05	0	0	0	0	0	0	5.93e-05	0	0	0	5.93e-05	0.00047458	0	0.0261612	0.00219493	0.000118645	0	0	0.00118645	0	0.00148306	0	0	0	5.93e-05	5.93e-05	0.000118645	0	0	0.00118645	0	0
Romboutsia	5.93e-05	0	0.000533903	0.00112713	0.000355935	0	5.93e-05	0	0	0	0	0.000355935	0	0	0	0	0.000177968	0.000118645	5.93e-05	0	0	0	0.000118645	0	0	0	5.93e-05	5.93e-05	0.00023729	0.000118645	0.00255087	0.00261019	0	0.000355935	0	0.00100848	0.00112713	0.00486445	0.00142374	0.00023729	0.00154239	0.000830516	0.00492377	0	0.000177968	0.00148306	0.00462716	0.000830516	0.00023729
Neomicrococcus	0	0	0	0	0	0	0	0.000177968	0	0	0	0	0	0	0	0	0.000118645	0	0	0	0.000652548	0	0	0	0	0	0	0	0.00320342	0.0047458	0.00195764	0	0.000118645	5.93e-05	0	0.000652548	0	0	0	0.000118645	0	0.000296613	0.000771193	0	0.000415258	0.0438394	0	0	0
Lachnoanaerobaculum	0.00047458	0.000177968	0.000949161	0.00047458	0	0.000296613	0.000177968	0.000118645	0.000118645	0	0.00355935	0.000771193	5.93e-05	5.93e-05	0.000177968	5.93e-05	0.00154239	0.000355935	5.93e-05	0.000771193	0.000177968	0.00071187	0.00326274	0	0	0.000593225	0	5.93e-05	0	0.000533903	0.00047458	0.00023729	0	0	0	5.93e-05	0	0.00177968	0.00166103	0	0.0138222	0.000652548	0.00172035	0.00249155	0.000355935	0	0	0.00106781	0.00047458
Aureimonas	0	0	0.000118645	0	0	0	0	0	0	0	0	0	0.000355935	5.93e-05	0	0	0	0.000593225	0	0	0	0.00160171	5.93e-05	0	0	0.000355935	0	0	5.93e-05	0.00112713	0.000771193	0	0	0.00261019	0	0.0297799	0	5.93e-05	5.93e-05	0	0.00166103	0.0129323	0.000355935	0	0	0.000118645	0	0	0
Lautropia	0.00261019	0	0.000118645	0.000118645	0.000118645	5.93e-05	0.000415258	0	0	0.000652548	0	0.000177968	5.93e-05	5.93e-05	0	0	0	0.00504242	0.000830516	0	0	0.00320342	0.00694074	0.000177968	0	0	0	0.000296613	0	0	0.000296613	0	0	0	0	5.93e-05	0	0.000652548	0.000118645	0	0.00308477	0	0.0013051	0.00047458	0.000415258	0.00480513	0	0.000296613	0.00682209
Ornithobacterium	0	0	0	0	0	0	0	0	0	0	0	0	0	0	0	0	0	0.000118645	0	0	0	0	0	0	0	0	0	0	0	0.00136442	0.00177968	0.0485258	0	0	0	0	0	0	0	0	0	0	0	0	0.000415258	0	0.00047458	0	0
Planococcus	0	0	0.00047458	0	0	0	0.000652548	0	0	5.93e-05	0	0.000415258	0	0	0	0	0	0.000355935	0.000177968	0	0	0	0.000177968	0	0	0	0	0	0.00023729	0.000771193	0.00100848	0.0137035	5.93e-05	0	0	5.93e-05	0	0.000355935	0.00047458	0	0.0013051	0.000355935	0.001839	0	0.000177968	0.000889838	0.0275257	0.000118645	0.000118645
unidentified_Lachnospiraceae	0.000355935	0	0.00047458	5.93e-05	5.93e-05	0	0	0	0	0	0	0.000177968	0	0	0.000177968	0	0.000118645	0	0	5.93e-05	0	0	0.000889838	0	0	0	0	0	0.000415258	0	0.003678	0	0	0	0	0.00023729	0.00100848	0	0.000118645	0	0.0282968	0	0.000415258	0	0	0.000177968	0	0	0.00023729
Bacillus	0.00071187	5.93e-05	0	0	0.000177968	0.00118645	0.00071187	0	0.000118645	0.000355935	0.000177968	0.00136442	0	0.000355935	0.000118645	0	0.00023729	0.000118645	0	0	0.00142374	0.000355935	0.00023729	0	0	0	0	0	0.00100848	0.00023729	0.00195764	0	0	0	0.000118645	0.000118645	0.00071187	0.00243222	0.000415258	0.00338139	0.00100848	0.00071187	0.00172035	0.000296613	0.000355935	0.00148306	0.00142374	0.00682209	0.00160171
Altererythrobacter	0	0	0.000593225	0	0	0.000118645	0.00023729	0	0	0	0	0.000355935	0.000177968	0.000177968	0	0	5.93e-05	0.00023729	0	0	0	0	0	0	0	0	0	0	0	0	0.000118645	0.00100848	0	0.00106781	0	5.93e-05	0	0.00106781	0	0.000652548	0.00700006	0.00100848	0.0268138	0	0	0.000949161	0.00195764	0	5.93e-05
Blautia	0	0	0	0	0	0	0	0	0	0	0	0.000177968	0	0	0.00023729	0	0.000177968	0	0	0	0.000118645	0	0	0	5.93e-05	0	0.00023729	0	0.00047458	0.00112713	0.000949161	0	0	0	0	5.93e-05	0.001839	0.000118645	0.000415258	0	0.0340511	5.93e-05	0.000177968	0	5.93e-05	0	0	0	5.93e-05
Pseudolabrys	0	0	0	0	0	0	0	0	0	0	0	0.00023729	0	0	0	0	0	0	0	0	0	0	0	0	0	0	0	0	0	0	0	0	0	0	0	0	0	0.00219493	0	0	0	0	5.93e-05	0	0	0	0	0	0
Campylobacter	0.000177968	0	0.000415258	0	0.000118645	0	5.93e-05	0.000118645	5.93e-05	0	0.00219493	0.000415258	0	0	5.93e-05	0.00023729	0.000830516	0.000118645	0	0	0	0	0.00213561	0	0	0.000652548	0.000118645	0.000593225	0.00106781	0.000830516	0.000355935	0	0	5.93e-05	0	0	0	0.00379664	0.000355935	0.000118645	0.00527971	0	0.00112713	0.000652548	0	0	0	0.000177968	0.00160171
Ochrobactrum	5.93e-05	0	0	0	0	0	0	0	5.93e-05	0	0	5.93e-05	0	0	0	0.000118645	0.000177968	0	0	0	0	0	0	0	0	0	0	0	0	0	0	0	0	0	0	0	0	0	0	0	0	0.000118645	0.00023729	0	5.93e-05	0	0.000118645	0	0.000118645
Weissella	0.000118645	0	0	0	0	0	0.000355935	0	0	0	0.000118645	0	0	0	0	0	0	0.00047458	0	0	0	0.000296613	0.00023729	0	0	0	0	0	0.00978822	5.93e-05	0.0042119	0.000415258	0	5.93e-05	0	0.000296613	0	0.00326274	5.93e-05	0	0.000296613	0	0.000177968	0.00047458	0	0	0.00023729	0.000652548	0
unidentified_Gammaproteobacteria	0	0	0	0	0	0	5.93e-05	0	0	5.93e-05	0	0.00172035	0	0	0	0	0	0	0	0	0.000118645	0	0	0	0	0	0	0	0	0	0.000296613	0	0	0	0	0.00112713	0	0.000118645	0	0	0	0.000118645	0.000533903	0.00023729	0	0.00172035	0	5.93e-05	0
unidentified_Veillonellaceae	0.00071187	0	0.00142374	0	0	0	0	0	5.93e-05	0	0.00112713	0.000830516	0	0	0.000177968	0	5.93e-05	0.000415258	0	0.0013051	5.93e-05	0	0.00207629	0	0	0.00172035	0.00023729	0	0.000415258	0	0.000118645	0	0	0.000177968	0	0	0	0.00717803	0.000177968	0	0.00717803	0	0.000652548	0.000118645	0.000118645	0	0	0.00160171	0.000533903
Dialister	0.000652548	0	0.00047458	0.00047458	0	0	0	0	0	5.93e-05	0.000118645	0.000177968	0	0	0	0	0.0013051	0	0	0.00160171	0	0.00023729	0.0029068	0	0.000177968	0.000830516	0.000296613	0	0.000652548	0.000533903	0	0	0	0	0	5.93e-05	0	0.00302545	0.000355935	0	0.00249155	0.000118645	0.0013051	0.000118645	0.000296613	0	0	0.00249155	0.000177968
unidentified_Ruminococcaceae	0.00023729	0	0.00023729	0	0.000830516	0	0	0	0	0	0	0.000177968	0	0.000177968	0	0.000355935	0.000296613	0	0	0	0.000118645	0.000296613	0.00249155	0	0	0.00243222	0	0	0.00189832	0.00047458	0.00148306	0.000118645	0	0	0	0.000296613	0	0	0.00106781	0	0.00611022	0.00047458	5.93e-05	0.000118645	0	0.00047458	0	0	0.000949161
Faecalibacterium	0	0	0	0	0.000118645	0	0	0	0	0	0	0	0	0	0	0	0	0	0	0	0	0	0.000118645	0	0.00628819	0	5.93e-05	0	0.000830516	0	0.000296613	0	0	0.000118645	0	0.000118645	0	0	0	0	0.0242629	0	0	0	0	0	0	0	0
Alicycliphilus	0	0	0	0	0	0	0	0	0	0	0	0	0	0	0	0	0	0	0	0	0	0	0	0	0	0	0	0	0	0	0	0	0	0	0	0	0	0	0	0	0	0	0	0	0	0	0	0	0
Janthinobacterium	0	0	0	0	0	0	0	0	0	0	0	0	0	0	0	0	0	0	0	0	0	0	0.000118645	0	0	0	0	0	0.000355935	0	0	0	0.00071187	0	0	0	0.00112713	0	0	0	0	0	0.00023729	0.0313223	0	0	0	0	0
Brachybacterium	0	0	0	0	0	0	0.000533903	0	0.000118645	0.00231358	5.93e-05	0.00071187	0.000177968	0	0.000177968	0	0.00308477	0.000355935	0	0	0	0	5.93e-05	0	0	0.000118645	0	0	0.000177968	0.000830516	0	0.000533903	0.0115679	0	0.00023729	0	0.000118645	0	0.00112713	0.000118645	0.000296613	0.00314409	0.00142374	0	0.000118645	0.00124577	0	0	0.00023729
Aquamicrobium	0	0	0	0	0	0	0	0	0	0	0	0	0	0	0	0	0	0	0	0	0	0	0	0	0	0	0	0	0.00433054	0	5.93e-05	0	0	0	0	0	0	0	0	0	0	0	0	0	0	0	0	0	0
Pseudoxanthomonas	0	0	0.000296613	0	0	0	0	0	0	0.00023729	0	0	5.93e-05	0	0.00023729	0	0	0	0	0	0.000118645	0	0	0	0	0	0	0	0.0013051	0	0.000296613	0.000177968	0	0	0	5.93e-05	5.93e-05	0	0	0	0	5.93e-05	0	0	0	0.0121611	0	0.00023729	0
Amaricoccus	0	0	0	0	0	0	0	0	0	0.00071187	5.93e-05	0.00023729	0.00071187	0	0.000889838	0	0.00023729	0.000830516	0	0	0.000118645	0	0.000118645	0	0	0	0	0.000177968	0.000118645	0	0.000652548	0.000296613	0	0	0	0	0	0.00118645	0.00118645	0	0	0	0.00338139	0	0.000533903	0.00444919	0	0	0
Algoriella	0	0	0	0	0	0	0	0	0	0	0	0	0	0	0	0	0	0	0	0	0	0	0	0	0	0	0	0	0	0	0	0	0	0	0	0	0	0	0	0	0	0	0	0.0325088	0	0	0	0	0
Solobacterium	0.00023729	0	0.00379664	0	0.000652548	0	5.93e-05	0	0	0	0.00023729	0.000355935	0.000533903	0	0	0	0.000771193	0	0	0.000177968	0.000118645	0.000118645	0.00344071	0	0	0	0	0	0	0.000533903	0	0.000771193	0	0	0	0	0	0	0.00189832	0	0.000415258	0	0	0	0	0	0.00071187	0.00023729	0.000177968
Flavobacterium	0	0	0	0	0	0	0.00023729	0	0	0	0	0.00106781	0	0	0	0	0	0	0	0	0	0	0	0	0	0	0	0	0.000355935	0	0	0.000177968	0	0.0029068	0.00575429	0	0	0.000533903	0	0	0.000118645	0	0.000118645	0.016373	0	5.93e-05	0	0	5.93e-05
Carnobacterium	0	0	0	0	0	0	0.00023729	0	0	0	0	0	0	5.93e-05	0	0	0	0	0	0	0	0	0.000118645	0	0	0	0	0	0.000177968	0	0.000830516	0.000118645	0	0	0	0	0	0.0115086	0	0	0.00261019	0.000118645	0	0.00225426	0	0	0.000415258	0	5.93e-05
Rhodococcus	0	0	0.000118645	0	0	0	0	0	0	0	0	0.000177968	0	0	0.000355935	0	0	0.000177968	0	0	0	0.000177968	0	0	0	0	0	0	0	0.000118645	5.93e-05	0	0	0.00397461	0	0	0	0	5.93e-05	0	0	5.93e-05	5.93e-05	0	0	0.00142374	0	0	0
Devosia	0	0	0	0	0	0	0	0	0	0	0	0	0.000949161	0	0	0	0	0	0	0	0	5.93e-05	5.93e-05	0	0	0	0	0	0.00071187	0	0	0.00148306	0	0.00320342	0	5.93e-05	0	0.000652548	0.000296613	0.00047458	0.00326274	0.000830516	5.93e-05	0	0	0.00848312	0.00433054	0	0
Arthrobacter	0	0	0	0	0	0	0.000296613	0	0	0	0	0	0	0	0	0	0	0	0	0	0	0	0.00023729	0	0	0	0	0	0.00023729	0.000355935	5.93e-05	5.93e-05	0	0	0.00071187	0	0.000771193	0.000118645	0	0	0	5.93e-05	0.000533903	0.0195764	0.000118645	0.000118645	0.000593225	0.000177968	0
Rubellimicrobium	0	0	5.93e-05	0.000177968	0	5.93e-05	0.00160171	0	0	0.000118645	0	0.000177968	0	0	5.93e-05	0.000177968	5.93e-05	0	0	0	0.000593225	0	5.93e-05	0	0	0	0	0	0	0.000889838	0.00047458	0.00261019	0.000593225	0	0.00177968	0	0	0.00249155	5.93e-05	0.00023729	0.00166103	0.000296613	0.00450851	0	0.00071187	0.000415258	0.00332206	5.93e-05	0
Glutamicibacter	0	0	0	0	0	0	0	0	0	0	0	0	0	0	0	0	0	0.000177968	0	0	0	0	0	0	0	0	0	0	5.93e-05	0	0.000177968	0	0	0	0	0	0	0	0	0	0	0	0	0.00047458	0	0	0	5.93e-05	0
Ideonella	0	0	0	0	0	0	0	0	0	0	5.93e-05	0.000355935	0	0	0	0	0	0	0	0	0	0	0	0	0.000177968	0	0	0	0.00100848	0.000355935	0.000355935	0	0	0.00747464	0	5.93e-05	0	0	0	0.00023729	0	0	0.000652548	0.000177968	0.000118645	0.00344071	0	0	0
Selenomonas	0.00154239	0	0.000771193	0	5.93e-05	0	0	5.93e-05	0	0	0	0.00124577	0	0	5.93e-05	0.000118645	0.000177968	0	0	0.00106781	0	0.000533903	0.001839	0	0	0.000593225	0	0	0.000118645	0	0	0.000177968	0	0	0	0	0	0.0013051	0.000296613	0	0.00522038	0	0	0	0	0	0	0.000593225	0.000415258
Lawsonella	0	0	0.00023729	0.00023729	0	0.000177968	0.000949161	0	0	0.00243222	0	0.00112713	0	0.000118645	0.00071187	0	0	0	0	0	5.93e-05	0.000652548	0	0	0.00148306	0	0.00023729	0	0	0	0	0	0	5.93e-05	0.00901703	0.000118645	0.000771193	0	0.00160171	0	0	0	0.000177968	0	0	0	0.000771193	0.00023729	0
Oribacterium	0.000949161	0	0.00278816	0.000118645	0.000118645	0	0	0	0	0	0.00047458	0.000593225	0	0	0	0	0	0.000177968	0	0.00112713	0.000415258	0.00023729	0.00112713	0	0	0.00047458	0	0	5.93e-05	0.000415258	0.000415258	0	0	0	0	0	0	0.00373732	0.00047458	0	5.93e-05	0	0.001839	0	0	0	0	0.000296613	0.00071187
Pseudoclavibacter	0	0	0	0.000177968	0	0	0	0	0	0	0	0	0	0	0	0	0	0.000118645	0	0	0	0	0	0	0	0	0	0	0	0	0	0.005517	0	0	0	5.93e-05	0.00023729	0	0	0.00207629	0	0	0	5.93e-05	0.000593225	0.00136442	0.0071187	0	0
Tetrasphaera	0	0	0	0	0	0	0	0	0	0	0	0	0	0	0	0	0	0	0	0	0.000177968	0	0	0	0	0	0	0	0	0	0	0	0	0	0	0.000118645	0	0	0	0	0	0	0	0	0	0.0204663	0	0	0
unidentified_Ignavibacteria	0	0	0	0	0	0	0	0	0	0	0	0	0	0	0	0	0	0	0	0	0	0	0	0	0	0	0	0	0	0	0	0	0	0	0	0	0	0	0	0	0	0	0	0	0	0	0	0	0
Corynebacterium	0	0	0.000118645	5.93e-05	0	0	0	0	0	0.000355935	0.000415258	0.00225426	5.93e-05	0	0.000533903	0.00047458	0.000355935	0.00189832	0	5.93e-05	0	0.000118645	0.000652548	0	0.00023729	0	0.000296613	0.000118645	0.000118645	0.000415258	0	0	0	0	0	0	0.000652548	0.000118645	0.00023729	0.00148306	0.000355935	0	0.000593225	0.000177968	0	0	0	0	0.000593225
Variovorax	0	0	0.000415258	0	0	0	5.93e-05	0	0	0	0	0.00071187	5.93e-05	0	0	0	0	0	0	0	0	0	0	0	0	0	0	0	0.000177968	0	0.000177968	0.00112713	0	0.000296613	0	0	0	0	0	0	0	0.00047458	0.000177968	0.000296613	0	0.000296613	0.000177968	0	0
Jeotgalicoccus	0	0	0	0	5.93e-05	0	0.000296613	0	0	0	0	0	0	0	0	0	0	5.93e-05	0	0	0.00023729	0	5.93e-05	0	0	5.93e-05	0	0	0	0	0.000118645	0.000177968	0	0	0	0	0.000533903	0.000533903	0.00456784	0	0.000415258	0.00783057	0.00189832	0	0	0.00177968	0	0.00047458	5.93e-05
Methyloversatilis	0	0	0	0	5.93e-05	0	0	0	0	0	0	0	0	0	0	0	0.000177968	0.000177968	0	0	0	0	0	0	0	0	0	0	0.00172035	0	0.00907635	0	0	0	0	0	0	0	0	0	0	0.00023729	0	0	0	0	0	0	0.000177968
Cloacibacterium	0	0	0	0	5.93e-05	0	0.000177968	0	0	0	0	0	0	0	0	0	0	0	0	0	0	0	0	0	0	0	0	0	0	0	0.000415258	0	0	0	0	0	0	0.000118645	0	0	0	0	0	0	0	0	0	0.00071187	0
Catonella	0.000415258	0	0.00023729	0	5.93e-05	0	0	0	0	0	0	0.000296613	0	0.000118645	5.93e-05	5.93e-05	0.000830516	0	0	5.93e-05	0.00023729	0.000118645	0.00154239	0	0	0.00136442	0	5.93e-05	0.000118645	0	0	0	5.93e-05	0	0	0	0	0.00338139	0.00023729	0	0	0	0.00172035	0	0.000177968	0	0	0.000177968	0.000296613
Afipia	0	0	0	0	0	0	0	0	0	0	0	0.00023729	5.93e-05	0	0	0	0	0	0	0	5.93e-05	0	0	0	0	0	0	0	0.00118645	0	0	0	0	0	0	0	0	0	0	0	0	0	0	0	0.000177968	0	0	0	0
Sphingobium	0	0	0	0	0	0	0	0	0	0	0	0	0.000118645	0	5.93e-05	0	5.93e-05	0	0	0	0	0	0	0.000118645	0	0	0	0	0.00047458	0	0.000949161	0.000652548	0	0	0	0	0	0	0	0	0	0	0	0	0.000177968	0	0	5.93e-05	5.93e-05
Eikenella	0	0	0.00071187	0.000355935	0	0	0	5.93e-05	0	5.93e-05	0.000771193	0	0	0	5.93e-05	0	5.93e-05	0	0	0	0	0	0.000415258	0	0	0	0	0.000118645	0.000177968	0	0	0	0	0	0	0.00023729	0	0.000652548	0	0	0	0	0	0	0	0	0	5.93e-05	0.000355935
unidentified_Staphylococcaceae	0	0	0	0.000296613	0	0	5.93e-05	0	0	0	0	0	0	0	0	5.93e-05	5.93e-05	0	0	0	0	0	0	0	0	0.000889838	0	0	5.93e-05	0.00747464	0.00112713	0	0.000177968	0	0	0	0.00243222	0	5.93e-05	0	0.00361868	0	0.00142374	0	0	5.93e-05	0	0.000118645	0
Alcaligenes	0.000118645	5.93e-05	0.00189832	0	5.93e-05	0	0.000355935	0	0	0	0	0.000177968	0.000296613	0	0	0.000177968	0	0.00047458	5.93e-05	0	0.000533903	0.00207629	0	0	0.000355935	5.93e-05	0	0.00106781	0.000355935	0	0	0.000949161	0.000889838	0	0	0	0	0	0	0	0	0	0.000177968	0.00071187	0.000118645	0	0.00160171	0.00047458	5.93e-05
Exiguobacterium	5.93e-05	0	0.000177968	0	0	0.00047458	0.00023729	0	0	0	0	0	0	0	5.93e-05	0	0	0.00118645	0	0	0	0	0	0	0	0.000118645	0	0	0.000889838	5.93e-05	0.000296613	0	0	0	0.0023729	0.000118645	0.000652548	0.0013051	0.00106781	0	0.00249155	5.93e-05	0.000652548	0	0	0.00047458	0.00023729	5.93e-05	0.000177968
Labrys	0	0	0	0	0	0	0	0	0	0	0	0	0	0	0	0	0	0	0	0	0	0	0	0	0	0	0	0	0	0	0	0	0	0	0	0	0	0	0	0	0	0	0	0	0	0	0	0	0
Lachnoclostridium	0	0	0	0	0	0	0	0	0	0	0	0	0	0	0	0	0	0	0	0	0	0	0	0	0.000177968	0	0	0	5.93e-05	0	0.00195764	0	0	0	0	0	0	0	0	0	0.0132289	0	0	0	0	0	0	0	0
Dubosiella	0	0	0	0	0	0	0	0	0	0	0	0	0	0	0	0	0	0	0	0	0	0	0	0	0	0	0	0	0	0	0.0133476	0	0	5.93e-05	0	0	0	0	0	0	0	0	0	0	0	0	0	0	0
Johnsonella	0.000296613	5.93e-05	0.00047458	0	0	0	0	0	0	0	0.000177968	0.000355935	0	0	0	5.93e-05	5.93e-05	0	0	0.00023729	0	0.000889838	0.00225426	0	0	0.000355935	0	0	0	0	0.000296613	0	0	0	0	0.000415258	0	0.00213561	0.000177968	0	0	0.000118645	0.000593225	0	0.00023729	0	0	0	0.000177968
Mogibacterium	0.000415258	0	0.000830516	0.000415258	0	0	0	0	0	0	0	0	5.93e-05	0	0.000177968	0	0.000177968	0	0.000118645	0	0	0.000296613	0.00136442	0	0	0.000177968	0	0	5.93e-05	0.000949161	0	0	0	5.93e-05	0	0	0	0.000118645	0.000652548	0	0.00166103	0.000118645	0.000949161	0	0	0.000296613	0	0.00023729	0
Acidovorax	0	0	0	0	0	5.93e-05	0.00023729	0	0	0	5.93e-05	0	0	0.00023729	5.93e-05	0	0	0	0	0	0	0	0	0	0	0	0	0	0.000533903	0.000415258	5.93e-05	0.000118645	0	0	0	0.000118645	0	0.00106781	0.000177968	0	0.000830516	0.000118645	0.000177968	0.00071187	0.000177968	0.00219493	0.00213561	0	0.00023729
Ferruginibacter	0	0	0	0	0	0	0	0	0	0	0	0	0	0	0	0	0	0	0	0	0	0	0	0	0	0	0	0	0	0	0	0	0	0	0	0	0	0	0	0	0	0	0	0	0	0	0	0	0
Salinicoccus	0	0	0	0	0	0	0	0	0	0	0	0	0	0	0.000118645	0	0	0	0	0	0	0	0	0	0	0	0	5.93e-05	0.000355935	5.93e-05	0.00023729	0.000296613	0	0	0	5.93e-05	0.00201697	0	0.000296613	0	0.000533903	0.00195764	0.000889838	0	0	0.00177968	0.00350003	0.000415258	0
Helcococcus	0	0	0	0.00462716	0	0	0	0	0	0	0	0.000355935	0	0	0	0	0	0	0	0	0	0	0	0	0	0	0	0	0	0	0	0	0	0	0	0	0	0	0	0	0	0	0.00676277	0	0	0	0	0	0
Fastidiosipila	0	0	0	0.0047458	0	0	0	0	0	0	0	0	0	0	0	0	0.000533903	0	0	0	0	0	0.00213561	0	0	0	0	0	0	0	0	0	0	0	0	0	0	0	0	0	0	0	0.000415258	0	0	0	0	0	0
unidentified_Rickettsiales	0	0	0	0	0	0	0	0	0	0	0	0	0	0	0	0	0	0	0	0	0	0	0.00100848	0	0	0	0	0	0.00189832	0	0	0	0	0	0	0	0.000118645	0	0	0	0	0	0.000949161	0	0.000415258	0	0	0	0.00023729
unidentified_Rhizobiales	0	0	0	0	0	0	0	0	0	0	0	0	0	0.000177968	0	0	0	0	0	0	0	0	0	0	0	0	0	0	0	0	0	0	0	0	0	5.93e-05	0	0	0	0	0	0	0	0	0	0.0118645	0	0	0
Falsirhodobacter	0	0	0	0	0	0	0	0	0	0	0	0	0	0	0	0	0	0	0	0	0	0	0	0	0	0.00634751	0	0.000118645	0	0	0	0	0.000830516	0	0.00023729	0.000355935	0	0	0	0	0.00320342	0.000949161	0.00023729	0	5.93e-05	0	0	0	0
Elizabethkingia	0	0	0	0	0	0	0	0	0	0	0	0	0	0	0	0	0	0	0	0	0	0	0	0	0	0	0	0	0	0	0	0	0	0	0	0	0	0	0.000355935	0	0	0	0	0	0	0	0	0	0
Kytococcus	0	0	0	0	0	0	0	0	0	0	0	0.000177968	0	0	0	0	0	0	0	0	0	0	0	0	0	0	0	0	0	0	0	0.00189832	0.00557632	0	0	0	0	0	5.93e-05	0.00023729	0.000415258	0.000296613	0	0	0.000296613	0	0.00284748	0	0
Tannerella	0.000118645	0	0.000118645	0	5.93e-05	0	0	0	0	0	5.93e-05	0.000355935	0	0	0	0	0.00023729	0	0	0	0	0	0.000533903	0	0	0	0	0	0.000177968	0	0.000177968	0	0	0	0	0	0	0.000355935	0	0	0.00462716	0	0.00154239	0.000177968	0.000296613	0	0	0.00023729	5.93e-05
unidentified_Enterobacteriaceae	0	0	0	0	0	0	0	0	0	0	0	0	0	0	0	0	0	0	0	0	0	0	0	0	0	0	0	0	0	0	0.00154239	0	0	0	0	0	0	0	0	0	0	0	0	0	0	0	0	0	0
Haliangium	0	0	0	0	0	0	0	0	0	0	0	0.000355935	0	0	0	0	0	0.000593225	0	0	0	0	0	0	0	0	0	0	0	0	0	0	0	0	0	0.000118645	0	0	0	0	0	0	0	0	0	0.0023729	0	0	0
Murdochiella	0	0	0	0.00172035	5.93e-05	0	0	0	0	0	0	0	0	0	0	0	0.000177968	0	0	0.000355935	0	0	0.00611022	0	0	0	0	0	0	0	0	0	0	0	5.93e-05	0	0	0	5.93e-05	0.000533903	0	0	0.00047458	0	0	0	0	0	0
Taonella	0	0	0	0	0	0	0	0	0	0	0	0	0	0	0	0	0	0	0	0	0	0	0	0	0	0	0	0	0	0	0	0	0	0	0	0	0	0	0	0	0	0	0	0	0	0	0	0	0
Ramlibacter	0	0	0.000118645	0	0	0	0	0	0	0	0	0	0	0	0	0	0	0	0	0	0	0	0	0	0	0	0	0	0.000889838	0	0	0	0	0	0	0	0	0	0	0	0	0	0	0	0	0.00023729	0	0	0
Turicibacter	0	0	0	0	0	0	0.000355935	0	0	0	0	0	0	0	0	0	0	0.000118645	0	0	0	0	0.000118645	0	0	0	0	0	0.000415258	0.00124577	0.000296613	0	0	0	0.000652548	0	0	0.00296613	0.000415258	0	5.93e-05	0.00023729	0	0	0	0.000296613	0	0.000118645	0
Pseudopropionibacterium	0	0	0	0	0	0	0.00023729	0	0	0	0	5.93e-05	0	0	5.93e-05	0	0.00023729	0.000177968	0	0	0	0.000296613	0.000652548	0	0	0	0	0	0	0	0	0	0	0	0	0	0	0.001839	0	0	0	0	0.000415258	0.000771193	0.000118645	0	0	0	5.93e-05
Sphingorhabdus	0	0	0	0	0	0	0	0	0	0	0	0	0	0	0	0	0	0	0	0	0	0	0	0	0	0	0	0	0.00023729	0	0	0	0	0	0	0.000118645	0	0	0	0	0	0	0	0	0	0.00812719	0	0	0
Solirubrobacter	0	0	0	0	0	0	0.000177968	0	0	5.93e-05	0	0	5.93e-05	0	0	0	0	0	0	0	0	0	5.93e-05	0	0	0	0	0	0	0	0	0	0	0	0	0	0	0.003678	5.93e-05	0	0	0	0	0	0	5.93e-05	0.00296613	0	0
Gemmatirosa	0	0	0.00142374	0	0	0	0	0	0	0.000177968	0	0	0	0	0	0	0	0	0	0	0	0	0	0	0	0	0	0	0	0.000296613	0	0.00166103	0	0	0	0	0	0	0	0	0	0	0	0	0	0.000652548	0.00355935	0	0
Pseudooceanicola	0	0	0	0	0	0	0	0	0	0	0	0	0	0	0	0	0	0	0	0	0	0	0	0	0	0	0	0	0.00800854	0	0	0	0	0	0	0	0	0	0	0	0	0	0	0	0	0	0	0	0
Macrococcus	0.000118645	0	0	0	0	0	0.000296613	0	0	0.000177968	0	5.93e-05	0	0	0	0	5.93e-05	0	0	0	0	0	0.000355935	0	0	0.00177968	0	0	0.000118645	0	0	0.00166103	0	0	0	5.93e-05	0	0	0	0	0	0	0	5.93e-05	0	0	0.000355935	5.93e-05	0.000177968
Pseudorhodoferax	0	0	0	0	0	0	0	0	0	0	0	0	0	0	0.000118645	0	0	0	0	0	0	0	0	0	0	0	0	0	0	5.93e-05	0	0	0	0	0	0	0	0	0	0	0	0	0	0	0	0.00771193	0	0	0
Duganella	0	0	0	0	5.93e-05	0	0	0	0	0	0	0	0	0	0	0	0.000415258	0	0	0	0	0	0	0	0	0	0	0	0.000118645	0	0	0	0	0	0	0	0	0	0	0	0	0	0	0.00723735	0	0	0	0	0
unidentified_Spirochaetaceae	5.93e-05	0	0.000355935	0	0	0	0	0	0	0	0	0	0	0	0	5.93e-05	0.000118645	0	0	0	0	0	0.00177968	0	0	0.00112713	0	0	5.93e-05	0	0.00047458	0	0	0	0	0	0	0.000830516	0.000296613	0	0	0	0	0	0.000296613	0	0	0.000593225	0.000177968
Qipengyuania	0	0	0	0	0	0	0	0	0	0	0	0	0	0.000177968	0.000177968	0	0	0	0	0	0	0	0	0	0	0	0	0	0	0	0.000118645	0.000415258	0	0	5.93e-05	5.93e-05	0	0	5.93e-05	0.00023729	0.000593225	0	0.00112713	0	0	0.00350003	0	0	0.000118645
Nannocystis	0	0	0	0	0	0	0	0	0	0	0	0	0	0	0	0	0	0	0	0	0	0	0	0	0	0	0	0	0	0	0	0	0	0	0	0	0	0	0	0	0	0	0	0	0	0.00023729	0	0	0
Xanthobacter	0	0	0.00136442	0	0	0	0	0	0	0	0	0	0	0	0	0	0	0	0	0	0	0	0	0	0	0	0	0	0	0	0	0	0	0	0	0	0	0	0	0	0	0	0.000177968	0	0	0	0	0	0
Klebsiella	0	0	0	0	0	0	0	0	0	0	0.000177968	0.000118645	0	0	0	0	0	0	0	0	0	0	0	0	5.93e-05	0	0	0	0	0	0.0071187	0	0	0	0	0	0	0	0	0	0	0	0	0	0	0	0	0	0
Rhodanobacter	0	0	0	0	0	0	0	0	0	0	0	0	0	0	0	0	0.000177968	0	0	0	0	0	0	0	0	0	0	0	0	0.000415258	0.000296613	0	0	0	0	0	0	0	0	0	0	0	0	0	0	0	0	0	0
Geobacillus	0	0	0	0	0	0	0	0	0	0	0	0	0	0	0	0	0	0	0	0	0	0	0	0	0	0	0	0	0.00735599	0	0	0	0	0	0	0	0	0	0	0	0	0	0	0	0	0	0	0	0
Gordonia	0	0	0.000652548	0	0	0	0	0	0	0	0	0	0	0	0.000177968	0	0	0	0	0	0	0	0	0	0	0	0	0	0	0	0.00023729	0.000118645	0	0	0	0	0	0	0	0	0	0	0	0	0	0.00100848	0	0	0
Roseburia	5.93e-05	0	0	0	0	0	0	0	0	0	0	0	0	0	0	0	0	0	0	0	0	0	0	0	0.000118645	0.000652548	0	0	0.000652548	0	0.00023729	0	0	0	0	0	0	0	0	0	0.00231358	0.000118645	0.000533903	0	0	0	0.00112713	5.93e-05	0
Microvirga	0.000177968	5.93e-05	0.000593225	0	0	0	0.00023729	0	0	0	0	0	0.000118645	0	0	5.93e-05	0	0	0.000118645	0	0	0	0.000118645	0	5.93e-05	0	0	0	0	0	0	0.0013051	0	0	0	0	0	0	0	0	0	0.00023729	0.000177968	0	0	0.000355935	0.00255087	0.000355935	0
unidentified_Sphingobacteriales	0	0	0	0	0	0	0	0	0	0	0	0	0	0	0	0	0	0	0	0	0	0	0	0	0	0	0	0	0	0	0	0	0	0	0	0	0	0	0	0	0	0	0	0	0	0	0	0	0
Cupriavidus	0	0	0	0	0	0	0	0	0	0	0	0.000593225	0	0	0	0	0	0	0	0	0	0	0	0	0	0	0	0	0	0	0	0	0	0	0	0	0	0	0	0	0	0	0.000118645	0	0	0	0	0	0
Lysinibacillus	0.000177968	0	0	0	0.000118645	0	0	0	0	0	0	0.000177968	0	0	0	0	0	0	0	5.93e-05	0	0	0	0	0	0	0	0	0	0	0	0	0	0	0	0	0	0.0042119	0.000177968	0	0.00201697	0	0	0	0	0	0	0	0
Fluviicola	0	0	0	0	0	0	0	0	0	0	0	0	0	0	0	0	0	0	0	0	0	0	0	0	0	0	0	0	0	0	0	0	0	0	0	0	0	0	0	0	0	0	0	0.000296613	0	0	0	0	0
Intestinibacter	0	0	0	5.93e-05	0	0	0	0	0	0	0	0	0	0	0	0	0	0	0	0	0	0	0	0	0	0	0	0	0.000771193	0	0	0	0	0	0	0.000177968	0	0	0	0	0.00593225	0	0	0	0	0	0	0	0
Sneathia	0	0	0	0	0	0	0	0	0	0	0	0	0	0.00023729	0	0	0.0065848	0	0	0	0	0	0	0	0	0	0	0	0	0	0	0	0	0	0	0	0	0	0	0	5.93e-05	0	0	0	0	0	0	0	0
Stomatobaculum	0.000533903	0	0.000118645	0	5.93e-05	0	0.000177968	0	0	0	0	0	0	0	0	0	0	0	0	0	0	0	0.000415258	0	0	0.000652548	0	0	0	0.00106781	0	0	0	0	0	0	0	5.93e-05	0.000533903	0	0.000593225	0	0.000118645	0	0	0	0	0	0
Flavihumibacter	0	0	0	0	0	0	0	0	0	0	0	0	0	0	0	0	0	0	0	0	0	0	0	0	0	0	0	0	0	0	0	0	5.93e-05	0.000296613	0	0	0	0.00189832	0	0	0	0	0	0.000355935	0	0.00320342	0	0	0
Skermanella	5.93e-05	0	0	0	0	0	0	0	5.93e-05	0	0	0	5.93e-05	0	0.000118645	0	0	0	0	0	0	0.000177968	0.000415258	5.93e-05	0	0	0	0	0	0	0	0.00142374	0	0	0	0	0	0	5.93e-05	0	0.00308477	0	0.000177968	0	0	0	0	5.93e-05	0
unidentified_Acidobacteria	0	0	0	0	0	0	0	0	0	0	0	0.00160171	0	0	0	0	0.00023729	0.000533903	0	0	0	0	0	0	0	0	0	0	0	0.000177968	0.00023729	0.000118645	0.000118645	0	0	0	0	0.000415258	0	0	0	0.000118645	0	0	0	0	0.000177968	0	0
Phascolarctobacterium	0	0	0	0	0	0	0	0	0	0	0	0	0	0	0	0	0	0	0	0	0	0	0	0	0.000296613	0	0	0	0.00112713	0	0.003678	0	5.93e-05	0	0	0	0	0	0.000177968	5.93e-05	0	0.000296613	0	0	0	0	0	0	0.000118645
Novosphingobium	0	0	0.00023729	0	0	0	0	0	0	0	0	0.000415258	0.000296613	0	0	0	0	0	0	0	0	0	0	0	0	5.93e-05	0	0	5.93e-05	0	0	0	0	0	0.000177968	0.000118645	0	0.000533903	0	0	0	0	5.93e-05	0	0	0.00195764	0	0	0
unidentified_Beijerinckiaceae	0	0	0	0	5.93e-05	0	0	0	0	0	0	0.00071187	0.000118645	0	0	0	0	0	0	0	0	0.000771193	0	0	0	0	0	0	0.000118645	0	0	0	0	0	0	0	0	0	0	0	0	0	0.00023729	0	0	0.00195764	0	0	0
Rhodocytophaga	0	0	0	0	0	0	5.93e-05	0	0	0	0	0	0	0	0	0	0	0	0	0	0	0	0.000415258	0	0	0	0	0	0	0	0	0	0	0	0	0	0	0	0	0	0.00296613	0	0.000830516	0	0	0	0	0	0.000296613
Candidatus_Saccharimonas	0.000118645	0	0	0	0	0	0	0	0	0	0	0	0	0	0	0	0	0	0	0	0	0	0.000830516	0	0	0	0	0	0	0	0.00344071	0	0	0	0	0	0	0	0	0	0	0	0	0	0	0	0	0	0.000177968
Peptococcus	0.00047458	5.93e-05	0	0.00023729	0	0	0	5.93e-05	0	0	0	0.000652548	0	0	5.93e-05	0	0	0	0	0	0	0	0.000296613	0	0	0.00278816	0	0	0	0	0	0	0	0	0	0	0	0	0	0	0	0	0.000177968	0	0	0	0	0.00047458	0
Xenophilus	0	0	0	0	0	0	0	0	0	0	0	0	0	0	0	0	0	0	0	0	0	0	0	0	0	0	0	0	0	0	0	0	0	0	0	0	0	0	0	0	0	0	0.000177968	5.93e-05	0	0.00569496	0	0	0
Atopobium	0.00023729	5.93e-05	0.000533903	0	0.000118645	0	0	0	0	0	0	0	0	0	0	0	0.00071187	0	0	0	0	0.000177968	0.000949161	0	0	0.000652548	0	0	0	0.000177968	0	0	0	0	0	0	0	0.000177968	5.93e-05	0	0	0	0.000355935	0	0	0	0	5.93e-05	0
Geothrix	0	0	0	0	0	0	0	0	0	0	0	0	0	0	0	0	0	0	0	0	0	0	0	0	0	0	0	0	0	0	0	0	0	0	0	0	0	0	0	0	0	0	0	0	0	0	0	0	0
Mycobacterium	0	0	0	0	5.93e-05	0	0	0	0	0	0	0.000177968	0	0	0.000177968	0	0.00023729	0	0	0	0	0	0	0	0	0	0	0	0	0	0	0	0	0	0	5.93e-05	0	0.00148306	0	0.000415258	0	0	0	0	0	0.00302545	0	0	0
Terrisporobacter	0	0	0	5.93e-05	0	0	0	0	0	0	0	0	0	0	0	0	0	0.00071187	0	0	0	0	0	0	0	0	0	0	0.00231358	0	0	0	0	0	0	0	0	0.00207629	0	0	0	0.000296613	0.00023729	0	0	0	0	0	0
unidentified_Defluviitaleaceae	5.93e-05	0	0	0	0	0	0	0	0	0	0	0	0	0	0	0	0	0	0	0	0	0.000118645	0.00172035	0	0	0.000355935	0	0	0	0	0	0	0	0	0	0	0	0	0.000118645	0	0	0	0	0	0	0	0	0	5.93e-05
Dyadobacter	0	0	0	0	0	0	0	0	0	0	0	0	0	0.000177968	0	0	0	0	0	0	0	0	0	0	0	0	0	0	0	0	0	0	0	0	0	0	0	0	0	0	0	0	0.000889838	0.0023729	0	0.00201697	0.00023729	0	0
Vagococcus	0.00047458	0	0	0	0	0	0	0	0	0	0	0	0	0	0	0	0	0	0	0	5.93e-05	0	0	0	0	0	0	0	0	0	0	0	0	0	0	0	0	0.00409325	0	0	0	0	0.000533903	0.000415258	0	0	0	0	0
Megasphaera	0	0	0	0	0	0	0.000296613	0	0	0	0	0	0	0	0	0	0.00100848	0	0	0	0	0	5.93e-05	0	0	0	0	0	0	0.000296613	0.000415258	0	0	5.93e-05	0	0	0	0	0.000355935	0	0.00201697	0	0	0	0	0	0	0	0
Cnuella	0	0	0.000355935	0	0	0	0	0	0	0	0	0	0	0.000533903	0	0	0	0	0	0	0	0	0	0	0	0	0	0	0	0	0.000177968	0	0	0	0	0	0	0.000296613	0	0	0	0	0	0	0	0	0	0	0
Cardiobacterium	0	0	0	0	0	0	0.00023729	0	0	0	0.0047458	0.000355935	0	0	0	0	0	0	0	0	0	0	0.000118645	0	0	0	0	0	0	0	0	0	0	0	0	0	0	0	0	0	0	0	0	0	0	0	0	0	5.93e-05
Gallicola	0	0	0	0.00124577	0	0	0	0	0	0	0	0	0	0	0	0	5.93e-05	0	0	0	0	0	0	0	0	0	0	0	0	0	0	0	0	0	0	0	0	0	0	0	0	0	0	0	0.000118645	0	0	0	0
Phenylobacterium	0	0	0	0	0	0	0	0	0	0	0	0	0.00023729	0	0	0	0	0	0	0	0	0	0	0	0	0	0	0	0	5.93e-05	0	0	0	0	0.00023729	0	5.93e-05	0	0	0	0	0	0.000593225	0	0	0.000593225	0	0	0
Aggregatibacter	0	0	5.93e-05	0	0	0	0.00047458	0	0	0	0.00338139	0.00071187	0	0	0	0	0	0	0	0	0	0	0.000118645	0	0	0	0	0	0	0	0	0	0	0	0	0	0	0	0	0	0	0	0.000415258	0	0	0	0	0	0
unidentified_Alphaproteobacteria	0	0	0	0	0	0	0	0	0	0	0	0.000771193	0	0	0	0	0	0	0	0	0	0	0	0	0	0	0	0	0	0	0	0	0	0	0	0.000415258	0	0	0.000533903	0	0	0	0	0	0	0	0	0	0
Sulfitobacter	0	0	0	0	0	0	0	0	0	0	0	0	0	0	0	0	0	0	0	0	0	0	0	0	0	0	0	0	0.00462716	0	0	0	0	0	0	0	0	0	0	0	0	0	0	0	0	0	0	0	0
Anaerovibrio	0	0	0	0	0	0	0	0	0	0	0	0	0	0	0	0	0	0	0	0	0	0	0	0	0	0	0	0	0.00504242	0	0	0	0	0	0	0	0	0	0	0	0	0	0	0	0	0	0	0	0
Sphingopyxis	0	0	0	0	0	0	0	0	0	0	0	0	0	0	0	0	0	0.000177968	0	0	0	0	0	0	0	0	0	0	0	0	0	0	0	0.000118645	0	0	0	0.000415258	0	0	0	0.000355935	0	0	0	0.00243222	0	0	0
Parabacteroides	0	0	0	0	5.93e-05	0	0	0	0	0	0	0	0	0	0	0	0	0	0	0	0	0	0	0	0.000118645	0	0	0	0.00154239	0	0.00172035	0	0	0	0	5.93e-05	0	0	0.000177968	0	0	0	0	0	0	0	0	0	0
Ignavigranum	0	0	0	0	0	0	0	0	0	0	0	0	0	0	0	0	0	0	0	0	0	0	0	0	0	0	0	0	0	0	0	0	0	0	0	0	0.000296613	0	0	0	0	0	0.0042119	0	0	0	0	0.000118645	0
Pelomonas	0	0	0	0	0	0	0	0	0	0	0	0	0	0	0.000177968	0	5.93e-05	0	0	0	0	0	0	0	0	0	0	0	0	0	0	0	0	0	0	0	0	0.00195764	0	0	0.000118645	0	0	0	0	0.00249155	0	0	0
Muricauda	0	0	0	0	0	0	0	0	0	0	0	0	0	0	0	0	0	0	0	0	0	0	0	0	0	0	0	0	0.00468648	0	0	0	0	0	0	0	0	0	0	0	0	0	0	0	0	0	0	0	0
Eggerthia	5.93e-05	0	0	0	5.93e-05	0	0	0	0	0	0	0	0	0	0	0	0	0	0	0	0	0	0.00373732	0	0	0	0	0	0	0	0	0	0	0	0	0	0	0	0	0	0	0	0	0	0	0	0	0.000355935	0
Ponticaulis	0	0	0	0	0	0	0	0	0	0	0	0	0	0	0	0	0	0	0	0	0	0	0	0	0	0	0	0	0.00427122	0	0	0	0	0	0	0	0	0	0	0	0	0	0	0	0	0	0	0	0
Psychrobacillus	0	0	0	0	0	0	0	0	0	0	0	0	0	0	0	0	0	0	0	0	0	0	0	0	0	0	0	0	0	0	0	0	0	0	0	0	0	0	5.93e-05	0	0	0	0	0	0	0.00450851	0	0.000118645	0
Hymenobacter	0	0	0	0	0	0	0	0	0	0	0	5.93e-05	0	0	0	0.000533903	0	0.000177968	0	0	0	0	0.00023729	0	0	0	0	0	0	0.000593225	0	0	0	0	0	0	0	0	0	0	0.00207629	0.00023729	0	0	0	0	0	0	5.93e-05
Endobacter	0	0	0	0	0	0	0	0	0	5.93e-05	0	0	0	0	0	0	0	0	0	0	0	0	0	0	0	0	0	0	0	0	0	0	0	0	0	0	0	0	0	0	0	0	0	0	0	0	0	0	0
Myroides	0	0	0	0	0	0	0	0	0	5.93e-05	0	0	0	0	0	0	0	0	0	0	0	0	0	0	0	0	0	0	0	0	0	0	0	0	0	0	0	0	0	0	0	0	0.000533903	0.00391529	0	0	0	0	0
Limnobacter	0	0	0.000771193	0	0	0	0	0	0	0	0	0	0	0	0	0.000355935	0	0	0	0	0	0	5.93e-05	0	0	0	0.000177968	0	0	0	0	0	0.00047458	0	0	0	0	0	0	0	0	0.000118645	0	0	0.00023729	0	0	0	0
Acidibacter	0	0	0	0	0	0	0	0	0	0	0	0	0	0	0	0	0	0	0	0	0	0	0	0	0	0	0	0	0	0	0	0	0	0	0	0.00142374	0	0	0	0	0	0.000296613	0	0.000177968	0	0	0	0	0
Mucilaginibacter	0	0	0	0	0	0	0	0	0	0	0	0	0	0	0	0	0	0	0	0	0	0	0	0	0	0	0	0	0	0	0	0	0	0	0	0	0	0	0	0.00071187	0	0	0	0	0	0	0	0	0
Streptobacillus	0	0	0	0	0	0	0	0	0	0	0	0.00118645	0	0	0	0	0.000415258	0	0	0	0	0	0	0	0	0	0	0	0	0	0	0	0	0	0	0	0	0	0	0	0	0	0.00255087	0	0	0	0	0	0
Planomicrobium	0	0	0.000118645	0	0	0	0	0	0	0	0	0.000118645	0	0	0	0	0	0	0	0	5.93e-05	0	0	0	0	0.00142374	0	0	0	0.000355935	0	5.93e-05	0	0	0	0	0.00118645	0	5.93e-05	0	0	0.000415258	5.93e-05	0	0	0	0	5.93e-05	0
Rhodopirellula	0	0	0	0	0	0	0	0	0	0	0	0	0	0	0	0	0	0	0	0	0	0	0	0	0	0	0	0	0	0	0	0	0	0.000177968	0	0	0	0	0	0	0.00255087	0	0.000355935	0	0	0.000771193	0	0	0
Alistipes	0	0	0	0	0	0	0	0	0	0	0	0	0	0	0	0	0	0	0	0	0	0	0	0	0.000177968	0	0	0	0.000652548	0	0.000889838	0	0	0	0	0	0	0	0	0	0.000889838	0	0	0	0	0	0	0	0
Orrella	0	0	0	0	0	0	0	0	0	0	0	0	0	0	0	0	0	0	0	0	0	0	0	0	0	0.00403393	0	0	0	0	0	0	0	0	0	0	0	0	0	0	0	0	0	0	0	0	0	0	0
unidentified_Gracilibacteria	0	0	0	0	0.00047458	0	0	0	0	0	0	0	0	0	0	0	0	0	0	0	0	0	0.000889838	0	0	0	0	0	0	0	0	0	0	0	0	0.000118645	0	0.000415258	0	0	0	0	0	0	0	0	0	0	0.00023729
Oscillospira	0	0	0	0	0	0	0	0	0	0	0	0	0	0	0	0	0	0	0	0	0	0	0	0	0	0	0	0	0.00397461	0	0	0	0	0	0	0	0	0	0	0	0	0	0	0	0	0	0	0	0
Faecalibaculum	0	0	0	0	0	0	0	0	0	0	0	0	0	0	0	0	0	0	0	0	0	0	0	0	0	0	0	0	0	0	0.00361868	0	0	0	0	0	0	0	0	0	0	0	0	0	0	0	0	0	0
Marinomonas	0	0	0	0	0	0	5.93e-05	0	0	0.000415258	0.00350003	0	0	0	0	0	0	0	0	0	0	0	0	0	0	0	0	0	0	0	0	0	0	0	0	0	0	0	0	0	0	0	0	0	0	0	0	0	0
unidentified_Leptotrichiaceae	0	0	0	0	0	0	0	0	0	0	0	0	0	0	0	0	0	0	0	0	0	0	0.00106781	0	0	0	0	0	0	0	0	0	0	0	0	0	0	0	0	0	0	0	0	0	0	0	0	0	0
Bulleidia	0	0	0	0	0	0	0	0	0	0	0	0	0	0	0	0	0.000177968	0.00148306	0	0	0	0	0	0	0	0	0	0	0	0	0	0	0	0	0	0	0	0	0.000118645	0	0	0	0.00106781	0	0	0	0	0.000177968	0
Pseudonocardia	0	0	0	0	0	0	0	0	0	0	0	0	0	0	0	0	0	0	0	0	0	0	0.000118645	0	0	0	0	0	0	0	0	0	0	0	0	0	0	0.00023729	0	0	0	0	0	0	0	0	0	0	0
Paenibacillus	0	0	0	0	0	0	0	0	0	0	0	0.00023729	0	0	0	0	0	0	0	0	0	0.000118645	5.93e-05	0	0	0	0	0	0.000118645	0	0.00148306	0	0	0	0	0	5.93e-05	0	0	0	0	0.000355935	0	0	0.000118645	0	0	5.93e-05	0
Truepera	0	0	0	0	0	0	0	0	0	0	0	0	0	0	0	0	0	0	0	0	0	0	0	0	0	0	0	0	0.000118645	0	0.000177968	0.000652548	0	0	0	0	0.000296613	0	0	0	0.000652548	0.000118645	0.000415258	0.000118645	0	0	0.00112713	0	0
Tahibacter	0	0	0	0	0	0	0	0	0	0	0	0	0	0	0	0	0	0	0	0	0	0	0	0	0	0	0	0	0	0	0	0	0	0	0	0	0	0	0	0	0	0	0	0	0	0	0	0	0
unidentified_Nostocales	5.93e-05	0	0	0	0.000533903	0	0.000533903	0	0	0.00023729	0	0	0.000177968	0	0	0	0	0	0	0	0	0	0	0	0	0	0	0	0	0	0	0	0	0	0.00124577	0	0	0	0	0	0	0	0	0	0	0	0	0	0
Blastococcus	0	0	0	0	0	0	0	0	0	0	0	0	0	0	0	0	0	0	0	0	0	0	5.93e-05	0	0	0	0	0	5.93e-05	0.00023729	0	0.00071187	0	5.93e-05	0	0	0	0	0.000177968	0	0	0.000177968	0.000593225	0	0	0.00023729	0.00112713	0	0
Pedobacter	0	0	0	0	0	0	0.000177968	0	0	0	0	0	0	0	0	0	0	0	0	0	0	0	0.000177968	0	0	0	0	0	0.000177968	0.000118645	0.00023729	0	0	0	0	0	0	0	0	0	0	0	0	0.0023729	0	0.000296613	0	0	0
Dolosigranulum	0	0	0	5.93e-05	0	0	0	0	0	0	0	0	0	0	0	0	0	0	0	0	0	0	0.000771193	0	0	0	0	0	0	0	0	0.000355935	0	0	0	0	0	0	0	0	0	0	0	0	0.000118645	0	0.00118645	0	0
Marinilactibacillus	0	0	0	0	0	0	0	0	0	0	0	0	0	0	0	0	0	0	0	0	0	0	0	0	0	0	0	0	0.000177968	0	0	0.00112713	0	0	0	0	0	0	0	0	0	0.00136442	0	0	0	0	0.000593225	0	0
Tessaracoccus	0	0	0	0.000177968	0	0	0.000177968	0	0	0	0	0	5.93e-05	0	0	0	0	0	0	0	0	0	0	0	0	0	0	0	0	0	0	0.000830516	0	0	0	0	0	0	5.93e-05	0	0	0	0	0	0	0	0.00219493	0	0
Atopostipes	0	0	0	5.93e-05	0	0	0	0	0	0	0	0.000118645	0	0	0	0	0	0	0	0	0.000177968	0	0	0	0	0	0	0	0	0	0	0	0	0	0	0	0	0	0	0	0	0.00308477	0	0	0	0	0	0	0
Arcobacter	0	0	0	0	0	0	0	0	0	0	0	0	0	0	0	0	0	0	0	0	0	0	5.93e-05	0	0	0	0	0	0	0	0	0	0	0	0	0	0	5.93e-05	0	0	0	0	0	0	0	0.00332206	0	0	0
Acetobacterium	0	0	0	0	0	0	0	0	0	0	0	0	0.00231358	0	0	0	0	0	0	0	0	0	0	0	0.00106781	0	0	0	0	0	0	0	0	0	0	0	0	0	0	0	0	0	0	0	0	0	0	0	0
Odoribacter	0	0	0	0	0	0	0	0	0	0	0	0	0	0	0	0	0	0	0	0	0	0	0.000118645	0	0	0	0	0	0	0	0.00213561	0	0	0	0	0	0	0	0	0	0	0	0	0	0	0.000118645	0	0	0
Pirellula	0	0	0	0	0	0.00023729	0	0	0	0	0	0	0	0	0	0	0	0	0	0	0	0	0	0	0	0	0	0	0	0	0	0	0	0	0	0	0	0	0	0	0	0	0	0	0	0	0	0	0
Anoxybacillus	0	0	0	0	0	0	0	0	0	0	0	0	0	0	0	0	0	0	0	0	0	0	0	0	0	0.000118645	0	0	0	0	0	0	0	0	0	0	0	0.00314409	0	0	0	0	0	0	0	0	0	0	0
Halomonas	0	0	0	0	0	0	5.93e-05	0	0	0	0	0	0	0	0	0	0	0	0	0	0	0	0	0	0	0	0	0	0.000355935	0	0.00023729	0	0	0	0	0	0	0	0	0	0	0	0	0	0	0	0	0	0.000415258
Nocardioides	0	0	0	0	0	0	0	0	0	0	0	0	0	0	0	0	0	0	0	0	0	0	0	0	0	0	0	0	0	0	0.000118645	0.00023729	0	5.93e-05	0.00023729	0	0	0	5.93e-05	0	5.93e-05	0.000118645	0.00047458	0	5.93e-05	0.000177968	0	0	0
Millisia	0	0	0	0	0	0	0	0	0	0	0	0	0	0	0	0	0	0	0	0	0	0	0	0	0	0	0	0	0	0	0.000177968	0	0	0	0	0	0	0	0	0	0	0	0	0	0	0.00314409	0	0	0
Enterobacter	0	0	0	0	0	0	5.93e-05	0	0	0	0	0.000118645	0	0	0	0	0	0	0	0	0	0	0	0.000118645	0	0	0	0	0	5.93e-05	0.00071187	0	0	0	0	0	0	0	0	0	0	0	0.000296613	0.000296613	0	0	0	0	0
Citrobacter	0	0	0	0	0	0	0.00314409	0	0	0	0	0	0	0	0	0	0	0	0	0	0	0	0	0	0	0	0	0	0	0	0	0	0	0	0	0	0	0	0	0	0	0	0	0	0	0	0	0	0
Nosocomiicoccus	0	0	0	0	0	0	0	0	0	0	0	0	0	0	0	0	0	0	0	0	0	0	0	0	0	0	0	0	0	0	0	0	0	0	0	0	5.93e-05	0	0	0	0	0	0	0	0	0	0	0	0
Desemzia	0	0	0	0	0	0	0.000177968	0	0	0	0	5.93e-05	0	0	0	0	0	0	0	0	0	0	0	0	0	0	0	0	0	0	0	0	0	0	0	0	0	0	0.000771193	5.93e-05	0.00148306	0.000177968	0	0	0.000177968	0	0	0	5.93e-05
Agathobacter	0	0	0	0	5.93e-05	0	0	0	0	0	0	0	0	0	0	0	0.000177968	0	0	0	0	0	0	0	0.000355935	0	0	0	0.000830516	0	5.93e-05	0	0	0	0	0	0	0	0	0	0.00112713	0	0	0	0	0	0	0	0
unidentified_Rikenellaceae	0	0	0	0	0	0	0	0	0	0	0	0	0	0	0	0	0	0	0	0	0	0	0.000355935	0	0	0.001839	0	0	0	0	0	0	0	0	0	0	0	0.000593225	0	0	0	0	0	0	0	0	0	0	0
Mycoplasma	0	0	0.000296613	0	0	0	0	0	0	0	0	0	0	0	0	0	0.00100848	0	0	0	5.93e-05	0	0	0	0	0.000593225	0	0	0.000118645	0	0.000415258	0	0	0	0	0	0	0	0	0	0	0	0	0	0	0	0	0	0
Nesterenkonia	0	0	0	0	0	0	0	0	0	0	0	0.000533903	0	0.00023729	0.000355935	0	0.000118645	0.00023729	0	0	0	0	0	0	0	0	0	0	0	0	0	0.000118645	0	0	0	0	0	0	0	0	0	0	0	0	0	0	0	0.00047458	0.000177968
Paeniglutamicibacter	0	0	0	0	0	0	0	0	0	0	0	0	0	0	0	0	0	0	0	0	0	0	0	0	0	0	0	0	0	0.000118645	0.000177968	0.000177968	0	0	0.000177968	0	0	0	0	0	0	0	0.000177968	0.00219493	0	0	0	0	0
Brevibacillus	0	0	0	0	0	0	0	0	0	0	0	0	0	0	0	0	0	0	0	0	0	0	0	0	0	0	0	0	0	0.000415258	0	0	0	0	0	0	0	0	0	0	0.00201697	0	0	0	0	0	0.000355935	0	0
Fimbriiglobus	0	0	0	0	0	0	0	0	0	5.93e-05	0	0	0	0	0	0	0	0	0	0	0	0	0	0	0	0	0	0	0	0	0	0	0	0	0	0	0	0	0	0	0	0	0	0	0	0.00201697	0	0	0
Erythrobacter	0	0	0	0	0	0	0.000355935	0	0	0	0	0	0	0	0	0	0	0	0	0	0	0	0	0	0	0	0	0	0.000296613	0	5.93e-05	0	0	0	0	0	0	0	0	0	0	0	0	0	0	0	0	0	0.000118645
Pseudarthrobacter	0	0	0	0	0	0	5.93e-05	0	0	0	0	0	0	0	0	0	0	0	0	0	0	0	0	0	0	0	0	0	0	5.93e-05	0	0	0	0	0.000118645	0	0.000118645	0.000118645	0	0	0	0.000118645	5.93e-05	5.93e-05	0	0	0	0.000118645	0.000118645
Jeotgalibacillus	0	0	0	0	0	0	0	0	0	0	0	0	0	0	0	0	0	0	0	0	0	0	0	0	0	0	0	0	0	0	0	0	0	0	0	5.93e-05	0	0	0	0	0.00261019	0	0	0	0	0	0	0.00023729	0
Hydrogenophaga	0	0	0	0	0	0	0.000177968	0	0	0	0	0	0	0	0	0	0	0	0	0	0	0	0	0	0	0	0	0	0.000415258	0	0	0	0	0	0	0	0	0.000830516	0.00023729	0	0	0	0	0.00023729	0	0	0	0.00047458	0
Tumebacillus	0	0	0	0	0	0	0.000415258	0	0	0	0	0.00023729	0	0	0	0	0	0	0	0	0	0	0	0	0	0	0	0	0	0	0	0.000830516	0	0	0	0	0	0	0	0	0	0.000177968	0.000177968	0	0	0	0.000296613	0	0
Dermabacter	0	0	0	0.000593225	0	0	0	0	0	0.00207629	0	0	0	0	0	0	0	0	0	0	0	0	0	0	0	0	0	0	0	0	0	0	0	0	0	0	0	0	0	0	0	5.93e-05	0	0	0	0	0	0	0
Maricaulis	0	0	0	0	0	0	0	0	0	0	0	0	0	0	0	0	0	0	0	0	0	0	0	0	0	0	0	0	0.00272884	0	0	0	0	0	0	0	0	0	0	0	0	0	0	0	0	0	0	0	0
Peptoanaerobacter	0	0	0	0	0	0	0	0	0	0	0	0	0	0	0	0	0	0	0	0	0	0	0.00047458	0	0	5.93e-05	0	0	0	0	0	0	0	0	0	0	0	0	0.000415258	0	0	0	0.00112713	0	0	0	0	0	0
Citricoccus	0	0	0	0	0	0	0	0	0	0	0	0	0	0	0	0	0.000177968	0	0	0	0	0	0	0	0	0	0	0	0	0	0	0	0	0	0	5.93e-05	0	0	5.93e-05	0.000415258	0	0.000830516	0.000177968	0	0	0.00100848	0	0	0
Shuttleworthia	0.00106781	0	0	0	0.000118645	0	0	0	0	0	0	0	0	0	0	0	0	0	0	0	0.000177968	0	0.00112713	0	0	0	0	0	0	0	0	0	0	0	0	0	0	0	0	0	0	0	0.000118645	0	0	0	0	0	0
Tsukamurella	0	0	0	0	0	0	0	0	0	0	0	0	0	0	0	0	0	0	0	0	0	0	0	0	0	0	0	0	0	0	0	0	0	0	0	0	0	0	0	0.000177968	0	0	0	0	0	0.00243222	0	0	0
unidentified_Chitinophagales	0	0	0	0	0	0	0	0	0	0	0	0	0	0	0	0	0	0	0	0	0	0	0	0	0	0	0	0	0	0	0	0	0	0	0	0	0	0	0	0	0	0	0	0	0	0	0	0	0
unidentified_Bacteroidales	0	0	0	0	0	0	0	0	0	0	0	0	0	0	0	0	0	0	0	0	0	0	0.000771193	0	0	0	0	0	0.000177968	0	0	0	0	0	0	0	0	0	0	0	0	0.00166103	0	0	0	0	0	0	0
Undibacterium	0	0	0	0	0	0	0	0	0	0	0	0	0	0	0	0	0	0	0	0	0	0	0	0	0	0	0	0	0	0	0	0	0	0	0.000949161	0	0	0	0	0	0	0	0	0	0	0	0	0	0
Craurococcus	0	0	0.00071187	0	0	0	0	0	0	0	0	0	5.93e-05	0	0	0	0	0.00023729	0	0	0	0	5.93e-05	0	0	0	0	0	0	0	0	0.000177968	0	0	0	0	0	0	0	0	0	0	0	0	0	0	0.000889838	0	0
Gemmatimonas	0	0	0	0	0	0	0	0	0	0	0	0.000177968	0	0	0	0	0	0.000415258	0	0	0	0	0	0	0	0	0	0	0	0	0	0.00154239	0.000177968	0	0	0	0	0	0	0	0	0	0	0	0	0	0.000177968	0	0
Sporosarcina	0	0	0	0	0	0	0	0	0	0	0	0.00071187	0	0	0	0	0	0	0	0	0.000118645	0	0	0	0	0	0	0	5.93e-05	0	0	0	0	0	0	0	0	0	0	0	0.0013051	0	0	0	0	0	0	0	0
unidentified_Burkholderiaceae	0	0	0	0	0	0	0	0	0	0	0	0.000652548	0	0	0	0	0.000177968	0	0	0	0	0	0	0	0	0	0	0	0	0	0	0	0	0	0	0	0	0	0	0	0	0	0	0	0.00100848	0	0	0	0
Dorea	0	0	0	0	0	0	0	0	0	0	5.93e-05	0	0	0	0	0	0	0	0	0	0	0	0	0	0	0	0	0	0	0	0.000296613	0	0	0	0	0	0	0	0.000415258	0	0.000771193	0.000652548	0	0	0	0	0	0	0
Pontibacter	0	0	0	0	0	0	0.00047458	0	0	0	0	0	0	0	0	0	0	0	0	0	0	0	0	0	0	0	0	0	0	0	0.000177968	5.93e-05	0	0	0	0	0	0	0	0	0.000177968	0.000296613	0	0	0	0	0.00106781	0	0
Chujaibacter	0	0	0	0	0	0	0	0	0	0	0	0.000355935	0	0	0	0	0	0	0	0	0	0	0	0	0	0	0	0	0.000177968	0	0	0	0	0	0	0	0	0	0	0	0	0	0	0	0	0	0	0	0
Iamia	0	0	0	0	0	0	0	0	0	0	0	0	0	0	0	0	0	0	0	0	0	0	0	0	0	0	0	0	0	0	5.93e-05	0	0	0.00166103	0	0	0	0	0.000118645	0	0	0	0	0	0	0.00047458	0	0	0
Segetibacter	0	0	0	0	0	0	0	0	0	0	0	0	0	0.000118645	0	0.000118645	0	0	0	0	0	0	0.000593225	0	0	0	0	0	0	0.000415258	0	0	0	0.000355935	0	0	0	0	0.000415258	0	0	0	0	0.00023729	0	0	0	0	0
Agrococcus	0.000177968	0	0	0	0	0	0.000355935	0	0	0	0	0	0	0	0	0	0	0	0	0	0	0	0	0	0	0	0	0	0	0	0	0	0	0	0	0	0	0	0.000118645	0.00023729	0	0.000177968	0.000593225	0	0	0	0	0	0
Singulisphaera	0	0	5.93e-05	0	0	0	0.000118645	0	0	0	0	0	0.000118645	5.93e-05	0	0	0	0	0	0	0	0	0	0	0	0	0	0	0	0	0	0	0	0.000118645	0	0	0	0	0	0	0	0	0	0	0	0	0	0	0
unidentified_Nitrosomonadaceae	0	0	0	0	0	0	0	0	0	0	0	0	0	0	0	0	0	0	0	0	0	0	0	0	0	0	0	0	0	0	0.00124577	0	0	0	0	0	0	0	0	0	0	0	0	0	0	0	0	0	0
Paeniclostridium	0	0	0	0	0	0	0	0	0	0	0	0	0	0	0	0	0	0	0	0	5.93e-05	0	0	0	0	0	0	0	0	0	0	0	0	0	0.000296613	0.000177968	0	0	0.000296613	0	0	0.000533903	0.000652548	0	0	0	0	0.000177968	0
Allobaculum	0	0	0	0	0	0	0	0	0	0	0	0	0	0	0	0	0	0	0	0	0	0	0	0	0	0	0	0	5.93e-05	0	0.00195764	0	0	0	0	0	0	0	0	0	0	0	0	0	0	0	0	0	0
Ornithinimicrobium	0.00023729	0	0	0	0	0	0	0	0	0	0	0.000296613	0	0	0	0	0	0	0	0	0	0	0	0	0	0	0	0	0	0	0	0.000355935	0	0	0	0	0	0	0	0	5.93e-05	0.000118645	0.000652548	0	0	0.00047458	0	0	0
Porphyrobacter	0	0	0	0	0	0	0	0	0	0	0	0.000118645	0	0	0	0	0	0	0	0	0	0	0	0	0	0	0	0	0	0	0.000177968	0	0	0	0	0	0	0	0	0	0	0	0	0	0	0	0	0	0
Zoogloea	0	0	0	0	0	0	0	0	0	0	0	0	0	0	0	0	0.00023729	0	0	0	0	0	0	0	0	0	0	0	0	0	0	0	0	0	0	0	0	0	0	0	0	0	0	0	0	0.001839	0	0	0
Flaviaesturariibacter	0	0	0	0	0	0	0	0	0	0	0	0	0	0	0	0	0	0	0	0	0	0	0	0	0	0	0	0	5.93e-05	0	0	0.000652548	0	0	0	0	0	0	0.000118645	0	0	0	0.00106781	0	5.93e-05	0	0.000118645	0	0
Legionella	0	0	0	0	0	0	0	0	0	0	0	0	0	0	0	0	0	0	0	0	0	5.93e-05	0	0	0	0	0	0	0.000177968	0	0	0	0	0	0	0	0	5.93e-05	0	0	0	0	0	0	0	0	0	0	0
Subdoligranulum	0	0	0	0	0	0	0	0	0	0	5.93e-05	5.93e-05	0	0	0	0	0	0	0	0	0	0	0	0	0.000177968	0	0	0	0.000830516	0	0	0	0	0	0	5.93e-05	0	0	5.93e-05	0	0	0	0.000177968	0	0	0	0	0	0
Hyphomonas	0	0	0	0	0	0	0	0	0	0	0	0	0	0	0	0	0	0	0	0	0	0	0	0	0	0	0	0	0.00195764	0	0	0	0	0	0	0	0	0	0	0	0	0	0	0	0	0	0	0	0
Snodgrassella	0	0	0	0	0	0	0	0	0	0	0	0	0	0	0	0	0	0	0	0	0	0	0	0	0	0	0	0	0.001839	0	0	0	0	0	0	0	0	0	0	0	0	0	0	0	0	0	0	0	0
Rummeliibacillus	0	0	0	0	0	0	0	0	0	0	0	0	0	0	0	0	0	0	0	0	0	0	0	0	0.00047458	0	0	0	0	0	0	0	0	0	0	5.93e-05	0	0	0	0	0.00142374	0	0	0	0	0	0	0	0
Akkermansia	0	0	0	0	0	0	0	0	0	0	0	0	0	0	0	0	0	0	0	0	0	0	0	0	0	0	0	0	0	0	0.00189832	0	0	0	0	0	0	0	0	0	0	0	0	0	0	0	0	0	0
Collinsella	0	0	0	0	0	0	0	0	0	0	0	0	0	0	0	0	0	0	0	0	0	0	0	0	0	0	0	0	0	0	0	0	0	0	0	0	0	0	0	0	0.00177968	0	0	0	0	0	0	0	0
Friedmanniella	0	0	0	0	0	0	0.000118645	0	0	0	0	5.93e-05	0	0	0	0	0	0	0	0	0	0	0	0	0	0	0	0	0	0	0	0	5.93e-05	0	0	0	5.93e-05	0.00124577	0	0	0	0	0	0.00023729	0	0	0	0	0
Sporocytophaga	0	0	0	0	0	0	0	0	0	0	0	0	0	0	0	0	0	0	0	0	0	0	0	0	0	0	0	0	0	0	0	0	0	0	0	0	0	0	0	0	0	0	0	0	0	0	0	0	0
Thauera	0	0	0	0	0	0	0.00118645	0	0	0	0	0	0	0	0	0	0	0	0	0	0	0	0	0	0	0	0	0	0	0	0.000652548	0	0	0	0	0	0	0	0	0	0	0	0	0	0	0	0	0	0
Candidatus_Alysiosphaera	0	0	0	0	0	0	0	0	0	0	0	0	0	0	0	0	0	0	0	0	0	0	0.000771193	0	0	0	0	0	0	0	0	0	0	0	0	0	0	0	0	0	0	0	0	0	0	0	0	0	0
Pediococcus	0	0	0	0.000177968	0.000118645	0	0	0	0	0	0	0	0	0	0	0	0	0	0	0	0	0	0.000296613	0	0	0	0	0	0	0	0	0	0	0	0	0	0	0	0.000118645	0	0	0	0	0.000118645	0	0	0	0.00100848	0
Bryobacter	0	0	0	0	0	0	0.00023729	0	0	0	0	0	0	0	0	0	0	0	0	0	0	0	0	0	0	0	0	0	0	0.00023729	0	0	0	0	0	0.000355935	0	0	0	0	0.000415258	0	0	0	0	0	0	0	0
Oscillibacter	0	0	0	0	0	0	0	0	0	0	0	0	0	0	0	0	0	0	0	0	0	0	0	0	0.000177968	0	0	0	0.000118645	0	0.000593225	0	0	0	0	0	0	0	0.000118645	0	0	0.000355935	0	0	0	0	0	0	0
unidentified_Holophagae	0	0	0	0	0	0	0	0	0	0	0	0	0	0	0	0	0	0	0	0	0	0	0	0	0	0	0	0	0	0	0	0	0	0	0	0	0	0	0	0	0	0	0	0	0	0	0	0	0
Williamsia	0	0	0	0	0	0	0	0	0	0	0	0	0	0	0	0	0	0	0	0	0	0	0	0	0	0	0	0	0	0	0	0	0	0	0	0	0	0	0	0	0	0	0	0	0	0	0	0	0
Erysipelatoclostridium	0	0	0	0	0	0	0	0	0	0	0	0	0	0	0	0	0	0	0	0	0	0	0	0	0	0	0	0	0	0	0.000533903	0	0	0	0	0	0	0	0	0	0.000652548	0	0	0	0	0	0	0	0
Aquipuribacter	0	0	0	0	0	0	5.93e-05	0	0	0	0	0	0	0	0	0	0	0	0	0	0	0	0	0	0	0	0	0	0	0	0	0	0	0	0	0	0	0	0	0	0	0	0.000296613	0	0	0	0.00142374	0	0
Hansschlegelia	0	0	0	0	0	0	0	0	0	0	0	0	0	0	0	0	5.93e-05	0	0	0	0	0	0	0	0	0	0	0	0	0	0	0	0	0	0	0	0	0	0	0	0	0	0	0	0	0	0	0	0
unidentified_Bradymonadales	0	0	0	0	0	0	0	0	0	0	0	0	0	0	0	0	0	0	0	0	0	0	0	0	0	0	0	0	0.00172035	0	0	0	0	0	0	0	0	0	0	0	0	0	0	0	0	0	0	0	0
Herbaspirillum	0	0	0	0	0	0	0	0	0	0	0	0	0	0	0	0	0	0	0	0	0	0	0	0	0	0	0	0	0	0	0	0	0	0	0.00142374	0	0	0	0	0	0	0	0	0	0	0	0	0	0
Blastomonas	0	0	0	0	0	0	0	0	0	0	0	0	0	0	0.00023729	0	0	0	0	0	0	0	0	0	0	0	0	0	0.00023729	0	0	0	0	0	0	0	0	0	0	0	0	0	0	0	0	0	0	0	0
Dermacoccus	0	0	0	0	0	0	0	0	0	0.000415258	0	0	0	0	0.000355935	0	0	0	0	0	0	0	0	0	0	0	0	0	0	0	0	0	0	0	0	0	0	0	0	0	0	0	0	0	0	0	0	0	0
Aestuariimicrobium	0.000177968	0	0	0	0	0	0	0	0	0	0	0	0.000415258	0	0	0	0	0	0	0	0	0.000118645	0	0	0	0	0	0	0	0	0	0	0	0	0	0	0	0	0	0	0	0	0	0	0.000177968	0	0	0	0
Kurthia	0	0	0	0	0	0	0	0	0	0	0	0	0	0	0	0	0	0	0	0	0	0	0	0	0	0	0	0	5.93e-05	0	0.000118645	0	0	0.000118645	0	0	0	0	0	0	0	0	0	0	5.93e-05	0	0	0	0
Thermus	5.93e-05	0	0	0	0	0	0	0	0	0	0	0	0	0	0	0	0	0	0	0	0	0	0	0	0	0	0	0	0	0	0	0	0	0	0	0	0	0	0	0	0.00112713	0	0	0	0	0	0	0	0
unidentified_Planctomycetales	0	0	0	0	0	0	0	0	0	0	0	0.000296613	0.000177968	0	0	0	0	0	0	0	0	0	0	0	0	0	0	0	0	0	0	0	5.93e-05	0	0	0	0	0	5.93e-05	0	0	0	0	0	0	5.93e-05	0	0	0
Spirosoma	0	0	0	0	0	0	0	0	0	0	0	0	0	0	0	0	0	0	0	0	0	0	0	0	0	0	0	0	0	0	0	0	0	0	0	0	0	0	0	0	0	0	0	0	0	0	0	0	0
Trichococcus	0	0	0	0	0	0	0	0	0	0	0	0	0	0	0	0	0	0	0	0	0	0	0.000415258	0	0	0	0	0	0	0	0	0	0	0	0	0	0.000177968	0	0	0	0	0	0.000296613	0	0	0	0	0	0.00023729
unidentified_Pseudonocardiaceae	0	0	0	0	0	0	0	0	0	0	0	0	0	0	0	0	0	0	0	0	0	0	0	0	0	0	0	0	0	0	0	0	0	0	0	0	0	0	0	0	0	0	0	0	0	0	0	0	0.00047458
Taeseokella	0	0	0	0	0	0	0	0	0	0	0	0	0	0	0	0	0	0	0	0	0	0	0	0	0	0	0	0	0.00124577	0	0	0	0	0	0	0	0	0	0	0	0	0	0	0	0	0	0	0	0
Branchiibius	0	0	0	0	0	0	0	0	0	0	0	0	0	0	0	0	0	0	0	0	0	0	0	0	0	0	0	0	0.000118645	0	0.00023729	0	0	0	0	0	0	0	0	0	0	0	0	0	0	0	0	0	0
Marmoricola	0	0	0	0	0	0	0	0	0	0	0	0	0	0	0	0	5.93e-05	0	0	0	0	0	0	0	0	0	0	0	0	0	0	0	0	0	0	0	0	0	0	0	0	0	0	0	0	0.00148306	0	0	0
Psychrobacter	0	0	0	0	0	0	0.000830516	0	0	0	0	0.000177968	0	0	0	0	0	0	0	0	0	0	0	0	0	0	0	0	5.93e-05	0	0.000177968	0	0	0	0	0	0	0	0.00023729	0	0	5.93e-05	0	5.93e-05	0	0	0	0	0
Mycetocola	0	0	0	0	0	0	0.000355935	0	0	0	0	5.93e-05	0	0	0	0	0	0	0	0	0	0	0	0	0	0	0	0.000118645	0	0	0	0	0	0	0	0	0	0	0	0	0	0	0	0.000533903	0	0	0	0	0
Negativicoccus	0	0	0	0	0	0	0	0	0	0	0	0	0	0.000177968	0	0	5.93e-05	0	0	0	0	0	0	0	0	0	0.000118645	0	0	0.00047458	0	0	0	0	0	0	0	0	0	0	0	0.000177968	0	0	0	0	0	0	0
Verticia	0	0	0	0	0	0	0.000177968	0	0	0	0	0	0	0	0	0	0	0	0	0	0	0	0	0	0	0	0	0	0	0	0	0	0	0	0	0	0	0.00106781	0	0	0	0	0	0	0	0	0	0	0
Dongia	0	0	0	0	0	0	0	0	0	0.000177968	0	0	0	0	0	0	0	0	0	0	0	0	0	0	0	0	0	0	0	0	0	0	0	0	0	0	0	0	0	0.000652548	0	0.000415258	0	0	0	0	0	0	0
Luteibacter	0	0	0	0	0	0	0	0	0	0	0	0	0	0	0	0	0	0	0	0	0	0	0	0	0	0	0	0	0	0	0	0	0	0	0	0	0	0	0	0	0	0	0	0	0.00148306	0	0	0	0
Rhizorhapis	0	0	0	0	0	0	0	0	0	0	0	0	0	0	0	0	0	0	0	0	0	0	0	0	0	0	0	0	0	0	0	0	0	0	0	0	0	0	0	0	0	0	0	0	0	0.00148306	0	0	0
Dietzia	0	0	0	0	0	0	0	0	0	0	0	0	0	0	0	0	0	0	0	0	0	0	0	0	0	0	0	0	0	0	0.000296613	0	0	0	0	0	0	0	0.000415258	0	0	0	0.00047458	0	0	0	0	0	0
unidentified_Myxococcales	0	0	0	0	0	0	0	0	0	0	0	0	0	0	0	0	0	0	0	0	0	0	0	0	0	0	0	0	0	0	0	0	0	0	0.00142374	0	0	0	0	0	0	0	0	0	0	0	0	0	0
Runella	0	0	0	0	0	0	0	0	0	0	0	0	0	0	0	0	0	0	0	0	0	0	0	0	0	0	0	0	0	0	0	0	0	0	0	0	0	0	0	0	0	0	0	0	0	0.00142374	0	0	0
Celeribacter	0	0	0	0	0	0	0	0	0	0	0	0	0	0	0	0	0	0	0	0	0	0	0	0	0	0	0	0	0.000889838	0	0	0	0	0	0	0	0	0	0	0	0	0	0	0	0	0	0	0	0
Vulcaniibacterium	0	0	0	0	0	0	0	0	0	0	0	0	0.000296613	0	0	0	0	0.000415258	0	0	0	0	0	0	0	0	0	0	0	0	0	0	0	0	0	0	0	0	0	0	0	0	0	0	0	0	0	0	5.93e-05
Anaeroglobus	0	0	0	0	0	0	0	0	0	0	0	0	0	0	0	0	0	0	0	0	0	0	0	0	0	0	0	0	0.000118645	0	0	0	0	0	0	0	0	0	0	0	0.000889838	0	0	0	0	0	0	0	0
Megamonas	0	0	0	0	0	0	0	0	0	0	0	0	0	0	0	0	0	0	0	0	0	0	0	0	0	0	0	0	0	0	0.00124577	0	0	0	0	0	0	0	0	0	0	0	0	0	0	0	0	0	0
Nibribacter	0	0	0	0	0	0	0.000177968	0	0	0	0	0	0	0	0	0	0	0	0	0	0	0	0	0	0	0	0	0	0	0	0	0	0	0	0	0	0	0.00118645	0	0	0	0	0	0	0	0	0	0	0
Varibaculum	0	0	0	0	0	0	0	0	0	0	0	0	0	0	0.000118645	0	0	0	0	0	0	0	0	0	0	0	0	0	0	0	0	0	0	0	0	0	0	0	0	0	0	0	0	0	0	0	0	0	0
Niabella	0	0	0	0	0	0	0	0	0	0	0	0	0	0	0	0	0	0	0	0	0	0	0	0	0	0	0	0	0	0	0	0	0	0	0	0	0	0	0	0	0	0	0	0	0	0.00071187	0	0	0
Anaerostipes	0	0	0	0	0	0	0	0	0	0	5.93e-05	0	0	0	0	0	0	0	0	0	0	0	0	0	0	0	0	0	0.00023729	0	0	0	0	0	0	0	0	0	0	0	0.00106781	0	0	0	0	0	0	0	0
Thermicanus	0	0	0	0	0	0	0	0	0	0	0	0	0	0	0	0	0	0	0	0	0	0	0	0	0	0	0	0	0	0	0	0	0	0	0	0	0	0.0013051	0	0	0	0	0	0	0	0	0	0	0
unidentified_Melainabacteria	0	0	0	0	0	0	0	0	0	0	0	0	0	0	0	0	0	0	0	0	0	0	0	0	0	0	0	0	0.00106781	0	0	0	0	0	0	0	0	0	0	0	0	0	0	0	0	0	0	0	0
Gemmata	0	0	0	0	0	0	0	0	0	0	0	0.00023729	0	0	0	0	0	0.000830516	0	0	0	0	0	0	0	0	0	0	0	0	0	0	0	0	0	0	0	0	0	0	0	0	0	0	0	0	0	0	0
Sphingosinicella	0	0	0	0	0	0	0	0	0	0	0	0	0	0	0	0	0	0	0	0	0	0	0	0	0	0	0	0	0.000415258	0	0	0	0	0	0	0	0	0	0	0	0	0	0	0	0	0	0	0	0
Muribaculum	0	0	0	0	0	0	0	0	0	0	0	0	0	0	0	0	0	0	0	0	0	0	0	0	0	0	0	0	0	0	0.00112713	0	0	0	0	0	0	0	0	0	0	0	0	0	0	0	0	0	0
Paludisphaera	0	0	0	0	0	0	0	0	0	0	0	0	0.000415258	0	0	0	0	0	0	0	0	0	0	0	0	0	0	0	0	0	0	0	0	0	0	0	0	0	0	0	0	0	0	0	0	0	0	0	0
Pantoea	0	0	0	0	0	0	0	0	0	5.93e-05	0	0	0	0	0	0	0	0	0	0	0	0	0	0	0	0	0	0	0	0	0	0	0	0	0	0	0	0	0	0	0	0	0	0	0	0	0	5.93e-05	0
Tianweitania	0	0	0	5.93e-05	0	0	0	0	0	0	0	0	0	0	0	0	0	0	0	0	0	0	0	0	0	0	0	0	0	0	0	0	0	0.00023729	0	0	0	0	0	0	0	5.93e-05	0	0	0	0	0	0	0
Aerosphaera	0	0	0	0	0	0	0	0	0	0	0	0	0	0	0	0	0	0	0	0	0	0	0	0	0	0	0	0	0	0	0	0	0	0	0.00100848	0	0	0	0	0	0	0.000177968	0	0	0	0	0	0	0
Uruburuella	0	0	0	0	0	0	0	0	0	0	0	0	0	0	0	0	0	0	0	0	0	0	0	0	0	5.93e-05	0	0	0	0	0	0	0	0	0.000177968	0	0	0.000118645	0	0	0	0	0	0	0	0	0	0	0
Phreatobacter	0	0	0	0	0	0	0	0	0	0	0	0	0	0	0	0	0	0	0	0	0	0	0	0	0	0	0	0	5.93e-05	0	0	0	0	0	0	0	0	0	0	0	0	0	0	0	0	0	0	0	0
Mobiluncus	0	0	0	0	0	0	0	0	0	0	0	0	0	0	0	0	0	0	0	0	0	0	0	0	0	0	0	0	0	0	0	0	0	0	0	0	0	0.00047458	0	0	0	5.93e-05	0	0	0	0	0	0	0
Blastocatella	5.93e-05	0	0.000118645	0	0	0	5.93e-05	0	0	0	0	0.000177968	5.93e-05	0	0	0	0	0	0	0	0	0	0	0	0	0	0	0	0	0.00023729	0.000177968	0	0	0	0	0	0	0	0	0	0	0	0	0	0	0	0	0	0
Actinobacillus	0	0	0	0	0	0	0.000949161	0	0	0	0	0	0	0	0	0	0	0	0	0	0	0	0	0	0	0	0	0	0	0	0	0	0	0	0	0	0	0	0	0	0	0	0.000177968	0	0	0	0	0	0
unidentified_Aerococcaceae	0	0	0	0	0	0	0	0	0	0	0	0	0	0	0	0	0	0	0	0	0	0.00112713	0	0	0	0	0	0	0	0	0	0	0	0	0	0	0	0	0	0	0	0	0	0	0	0	0	0	0
unidentified_Solirubrobacteraceae	0	0	0	0	0	0	0	0	0	0	0	0	0.00023729	0	0	0	0	0	0	0	0	0	0	0	0	0	0	0	0	0	0	0	0	0.000593225	0	0	0	0	0	0	0	0	0	0	0	0.000296613	0	0	0
Alkalibacterium	0	0	0	0	0	0	0	0	0	0	0	0	0	0	0	0	0	0	0	0	0	0	0	0	0	0	0	0	0.000177968	0	0	0	0	0	0	0	0	0	0	0	0	0.000415258	0.000296613	0	0	0	0	0	0
Pseudochelatococcus	0	0	0	0	0	0	0.00106781	0	0	0	0	0	0	0	0	0	0	0	0	0	0	0	0	0	0	0	0	0	0	0	0	0	0	0	0	0	0	0	0	0	0	0	0	0	0	0	0	0	0
Rhodoferax	0	0	0	0	0	0	0	0	0	0	0	0	0	0	0	0	0	0	0	0	0	0	0	0	0	0	0	0	0	0	0	0	0	0	0	0	0	0	0	0	0	0	0	0	0	0.000771193	0	0	0
unidentified_Christensenellaceae	0	0	0	0	0	0	0	0	0	0	0	0	0	0	0	0	0	0	0	0	0	0	0.000593225	0	0.000296613	0	0	0	0.000177968	0	0	0	0	0	0	0	0	0	0	0	0	0	0	0	0	0	0	0	0
Nubsella	0	0	0	0	0	0	0	0	0	0	0	0	0	0	0	0	0	0	0	0	0	0	0	0	0	0	0	0	0	0	0	0	0	0	0	0	0	0	0	0	0	0	0	0	0	0	0	0	0
Psychroglaciecola	0	0	0.000118645	0	0	0.000177968	0	0	0	0	0	0	0	0	0	0	0	0	0	0	0	0	0	0	0	0	0	0	0	0	0	0	0	0	0	0	0	0	0	0	0	5.93e-05	0	0	0	0	0	0	0
Conchiformibius	0	0	0	0	0	0	0	0	0	0	0	0	0	0	0.000118645	0	0	5.93e-05	0	0	0	0.000889838	0	0	0	0	0	0	0	0	0	0	0	0	0	0	0	0	0	0	0	0	0	0	0	0	0	0	0
Gaiella	0	0	0	0	0	0	0	0	0	0	0	0	0	0	0	0	0	0	0	0	0	0	0	0	0	0	0	0	0	0	0	0	0	0	5.93e-05	0	0	0	0	0	0	0	0	0	0	0	0.000593225	0	0
Taibaiella	0	0	0	0	0	0	0	0	0	0	0	0	0	0	0	0	0	0	0	0	0	0	0	0	0	0	0	0	0	0	0	0	0	0	0	0	0	0	0	0	0	0	0	0	5.93e-05	0.000118645	0	0	0
Mucispirillum	0	0	0	0	0	0	0	0	0	0	0	0	0	0	0	0	0	0	0	0	0	0	0	0	0	0	0	0	0	0	0.00100848	0	0	0	0	0	0	0	0	0	0	0	0	0	0	0	0	0	0
Aeromonas	0	0	0	0	0	0	0	0	0	0	0	0	0	0	0	0	0	0	0	0	0	0	0	0	0	0	0	0	0	0	0	0	0	0	0	0	0	0	0	0	0	0	0	0	0	0	0	0	0
Lentimicrobium	0	0	0	0	0	0	0	0	0	0	0	0	0.000652548	0	0	0	0	0	0	0	0	0	0	0	0.000355935	0	0	0	0	0	0	0	0	0	0	0	0	0	0	0	0	0	0	0	0	0	0	0	0
Conexibacter	0	0	0	0	0	0	0	0	0	0	0	0	0	0	0	0	0	0	0	0	0	0	0	0	0	0	0	0	0	0	0	0.000177968	0	0	0	0	0	0.000593225	0	0	0	0	0	0	0	0	0	0	0
Vibrio	0	0	0	0	0	0	0.00023729	0	0	0.000177968	0.000355935	0.00023729	0	0	0	0	0	0	0	0	0	0	0	0	0	0	0	0	0	0	0	0	0	0	0	0	0	0	0	0	0	0	0	0	0	0	0	0	0
unidentified_Actinomycetaceae	5.93e-05	0	0	0	0	0	0	0	0	0	0	0	0	0	0	0	0	0	0	0	0	0	0.000771193	0	0	0	0	0	0	0	0	0	0	0	0	0	0	0	0	0	0	0	0.000177968	0	0	0	0	0	0
Pelagibacterium	0	0	0	0	0	0	0	0	0	0	0	0	0	0	0	0	0	0	0	0	0	0	0	0	0	0	0	0	0	0	0	0	5.93e-05	0	0	0	0	0.000355935	0	0	0	0.000296613	0	0	0	0.000296613	0	0	0
Flavisolibacter	0	0	0	0	0	0	0.000177968	0	0	0	0	0	0	0	0	0	0	0	0	0	0	0	0	0	0	0	0	0	0	0	0	0.000118645	0	0	0	0	0	0	0	0	0	0	0.000118645	0	0	0	0	0	0
Propioniciclava	0	0	0	0	0	0	0	0	0	0	0	5.93e-05	0	0	0	0.000118645	0	0	0	0	0.000296613	0.000296613	0	0	0	0	0	0	0	0	0	0	0	0	0	0	0	0	0	0	0	0	0.00023729	0	0	0	0	0	0
Pannonibacter	0	0	0	0	0	0	0.000949161	0	0	0	0	0	0	0	0	0	0	0	0	0	0	0	0	0	0	0	0	0	0	0	0	0	0	0	0	0	0	0	0	0	0	0	0	0	0	0	0	0	0
Coxiella	0	0	0	0	0	0	0	0	0	0	0	0	0	0	0	0	0	0	0	0	0	0	0	0	0	0	0	0	0	0	0	0	0	0	0	0	0	0	0	0	0	0	0	0	0	0	0	0	0
Ilumatobacter	0	0	0	0	0	0	0	0	0	0	0	0	0	0	0	0	0	0	0	0	0	0	0	0	0	0	0	0	0	0	0	0	0	0	0	0	0	0	0	0	0	0	0	0	0	0.000771193	0	0	0
Moraxella	0	0	0	0	0	0	0.000771193	0	0	0	0	0	0	0	0	0	0	0	0	0	0	0	0.000177968	0	0	0	0	0	0	0	0	0	0	0	0	0	0	0	0	0	0	0	0	0	0	0	0	0	0
Bdellovibrio	0	0	0	0	0	0	0	0	0	0	0	0.000177968	0.000118645	0	0	0	0	0	0	0	0	0.000415258	0	0	0	0	0	0	0	0	0	0	0	0	0	0	0	0	0	0	0	0	0	0	0	0	0	0	0
Lacunisphaera	0	0	0	0	0	0	0	0	0	0	0	0	0	0	0	0	0	0	0	0	0	0	0	0	0	0	0	0	0	0	0	0	0	0	0	0	0	0	0	0	0	0	0	0	5.93e-05	0	0	0	0
Pajaroellobacter	0	0	0	0	0	0	0	0	0	0	0	0	0	0	0	0	0	0	0	0	0	0	0	0	0	0	0	0	0	0	0.00023729	0	0	0	0	0	0	0	0	0	0	0	0	0	0	0.000177968	0	0	0
Meiothermus	0	0	0	0	0	0	0	0	0	0	0	0	0.000118645	0	0	0	0	0	0	0	0	0	0	0	0	0	0	0	0	0	0	0	0	0	0	0	0	0	0	0	0	0	0	0	0	0	0	0	0
Oceanicaulis	0	0	0	0	0	0	0	0	0	0	0	0	0	0	0	0	0	0	0	0	0	0	0	0	0	0	0	0	0.000889838	0	0	0	0	0	0	0	0	0	0	0	0	0	0	0	0	0	0	0	0
Rikenella	0	0	0	0	0	0	0	0	0	0	0	0	0	0	0	0	0	0	0	0	0	0	0	0	0	0	0	0	0	0	0	0	0	0	0	0	0	0	0	0	0	0	0	0	0	0	0	0	0
unidentified_Thermomicrobiales	0	0	0	0	0	0	0	0	0	0	0	0	0	0	0	0	0	0	0	0	0	0	0	0	0	0	0	0	0	0	0	0.000118645	0	0	0	0	0	0	0	0	0	0	0	0	0	0	0.000771193	0	0
Rufibacter	0	0	0	0	0	0	0.000177968	0	0	0	0	0	0	0	0	0	0	0	0	0	0	0	0	0	0	0	0	0	0	0	0	0	0	0	0	0	0	0	0	0	0	0	0	0	0	0.00071187	0	0	0
Blastopirellula	0	0	0	0	0	0	0	0	0	0	0	0	0	0	0	0	0	0	0	0	0	0	0	0	0	0	0	0	0.000652548	0	0	0	0	0	0	0	0	0	0	0	0	0	0	0	0	0	0	0	0
Dechloromonas	0	0	0	0	0	0	0	0	0	0	0	0	0	0	0	0	0	0	0	0	0	0	0	0	0	0	0	0	0	0	0.000593225	0	0	0	0	0	0	0	0	0	0	0	0	0	0	0	0	0	0
Gemmobacter	0	0	0	0	0	0	0.000118645	0	0	0	0	0	0	0	0	0	0	0	0	0	0	0	0	0	0	0	0	0	0.000118645	0	0.000533903	0	0	0	0	0	0	0	0	0	0	0	0	0	0	0	0	0	0
Erysipelothrix	0	0	0	0	0	0	0.000355935	0	0	0	0	0	0	0	0	0	0	0	0	0	0	0	0	0	0	0	0	0	0	0	0	0	0	0	0	0	0	0	0	0	0	0	0.000533903	0	0	0	0	0	0
Adhaeribacter	0	0	0	0	0	0	0.000177968	0	0	0	0	0	0	0	0	0	0	0	0	0	0	0	0	0	0	0	0	0	0	0.000177968	0	0	0	0	0	0	0	0	0	0	0	0.000177968	5.93e-05	0	0	0.000296613	0	0	0
Dyella	0	0	0	0	0	0	0	0	0	0	0	0	0	0	0	0	0	0	0	0	0	0	0	0	0	0	0	0	0	0	0	0	0	0	0	0	0	0	0	0	0	0	0	0	0	0	0	0	0
Fretibacterium	0.000118645	0	0	0	0	0	0	0	0	0	0	0	0	0	0	0	0	0	0	0	0	5.93e-05	0.000177968	0	0	0	0	0	0	0	0	0	0	0	0	0	0	0	0	0	0	0	0	0	0.000296613	0	0	0	0.000177968
Archangium	0	0	0	0	0	0	0	0	0	0	0	5.93e-05	0	0	0	0	0	0	0	0	0	0	5.93e-05	0	0	0	0	0	0	0	0	0	0	0	0	0	0	0	0	0	0	0.000771193	0	0	0	0	0	0	0
Olsenella	0	0	0	0	0	0	0	0	0	0	0	5.93e-05	0	0	0	0	0	0	0	0	0	0	0.000593225	0	0	0	0	0	0	0	0	0	0	0	0	0	0	0	0	0	0	0	0	0	0	0	0	0	0
Hyphobacterium	0	0	0	0	0	0	0	0	0	0	0	0	0	0	0	0	0	0	0	0	0	0	0	0	0	0	0	0	0.000830516	0	0	0	0	0	0	0	0	0	0	0	0	0	0	0	0	0	0	0	0
Silvanigrella	0	0	0	0	0	0	0	0	0	0	0	0	0	0	0	0	0	0	0	0	0.000415258	0	0	0	0	0	0	0	0	0	0	0	0	0	0	0	0	0	0	0	0	0	0	0	0	0	0	0	0
Anaerotruncus	0	0	0	0	0	0	0	0	0	0	0	0	0	0	0	0	0	0	0	0	0	0	0	0	0	0	0	0	0	0	0.000415258	0	0	0	0	0	0	0	0	0	0	0	0	0	0	0	0	0	0
Desulfovibrio	0	0	0	0	0	0	0	0	0	0	0	0	0	0	0	0	0	0	0	0	0	0	0	0	0	0	0	0	0.000118645	0	0.00071187	0	0	0	0	0	0	0	0	0	0	0	0	0	0	0	0	0	0
Psychromonas	0	0	0	0	0	0	0	0	0	0	0.000771193	0	0	0	0	0	0	0	0	0	0	0	0	0	0	0	0	0	0	0	0	0	0	0	0	0	0	0	0	0	0	0	0	5.93e-05	0	0	0	0	0
unidentified_Lentimicrobiaceae	0	0	0	0	0	0	0	0	0	0	0	0	0	0	0	0	0	0	0	0	0	0	0.000118645	0	0	0	0	0	0	0	0	0	0	0	0	0	0	0	0	0	0	0.000415258	0	0	0	0	0	0.000118645	0
Arenimonas	0	0	0	0	0	0	0.000355935	0	0	0	0	0.000177968	0	0	0	0	0	0	0	0	0	0	0	0	0	0	0	0	0	0	0	0	0	0	0	0	0	0	0	0	0	0	0	0.00023729	0	0	0	0	0
Arsenicicoccus	0	0	0	0	0	0	0.000355935	0	0	0	0	0	0	0	0	0	0	0	0	0	0	5.93e-05	0.000296613	0	0	0	0	0	0	0	0	0	0	0	0	0	0	0	0	0	0	0	0	0	0	0	0	0	0
Actinotalea	0	0	0	0	0	0	0	0	0	0	0	0	5.93e-05	0	0	0	0	5.93e-05	0	0	0	0	5.93e-05	0	0	0	0	0	0	0	0	0	0	0	0	0.000118645	0	0	0	0	0	0	0	0	0	0.000415258	0	0.000118645	0
Oceanobacillus	0	0	0	0	0	0	0	0	0	0	0	0	0	0	0	0	0	0	0	0	0	0	0	0	0	0	0	0	0	0	0	0	0	0	0	0	0	0	0	0.000533903	0	0	0	0	0	0	0	0	0.000118645
Planctopirus	0	0	0	0	0	0	0	0	0	0	0	0	0	0	0	0	0	0	0	0	0	0	0	0	0	0	0	0	0	0	0	0	0	0	0	0	0	0	0	0	0	0	0	0	0	0	0	0	0
Helicobacter	0	0	0	0	0	0	0	0	0	0	0	0	0	0	0	0	0	0	0	0	0	0	0	0	0	0	0	0	0	0	0.000355935	0	0	0	0	0	0	0	0	0	0	0	0	0	0	0	0	0	0
Haematomicrobium	0	0	0	0	0	0	0	0	0	0	0	0	0	0.000118645	0.000355935	0	5.93e-05	0	0	0	0	0	0	0	0	0	0	0	0	0	0	0	0	0	0	0	0	0	0	0	0	0	0	0	0	0	0	0	0
Cellulosimicrobium	0	0	0	0	0	0	0	0	0	0	0	0	0	0	0	0	0	0	0	0	0	0	0	0	0	0	0	0	0	0	0	0	0	0	0	0	0	0	0	0	0	0	0	0	0	0	0	0	0
Pseudoramibacter	5.93e-05	0	0	0	0	0	0	0	0	0	0	0	0	0	0	0	0	0	0	0	0	0	0.000177968	0	0	0	0	0	0	0	0	0	0	0	0	0	0	0	0	0	0	0	0	0	0	0	0	0	0
Gluconobacter	5.93e-05	0	0	0	0	0	0	0	0	0	0	0	0	0	0	0	0	0	0	0	0	0	0	0	0	0	0	0	0	0	0	0	0	0	0	0	0	0	0	0	0	0	0	0	0	0	0	0	0
Ruminiclostridium	0	0	0	0	0	0	0	0	0	0	0	0	0	0	0	0	0	0	0	0	0	0	0	0	0	0	0	0	5.93e-05	0	0.000118645	0	0	0	0	0	0	0	0	0	0	0	0	0	0	0	0	0	0
Knoellia	0	0	0	0	0	0	0	0	0	0	0	0.00023729	0.000118645	0	0	0	0	0	0	0	0	0	0	0	0	0	0	0	0	0	0	0	0	0	0	0	0	0	0.000296613	0	0	0	0	0	0	0	0	0	0
Desulfobulbus	0	0	0	0	0	0	0	0	0	0	0	0	0	0	0	0	0	0	0	0	0	0	0.000177968	0	0	0	0	0	0	5.93e-05	0	0	0	0	0	0	0	0	0	0	0	0	0	0	0	0	0	0	0
Fusicatenibacter	0	0	0	0	0	0	0	0	0	0	0	0	0	0	0	0	0	0	0	0	0	0	0	0	5.93e-05	0	0	0	0.000296613	0	0	0	0	0	0	0	0	0	0	0	0	0	0	0	0	0	0	0	0
unidentified_Mollicutes	0	0	0	0	0	0	0	0	0	0	0	0	0	0	0	0	0	0	0	0	0	0	5.93e-05	0	0	0	0	0	0	0	0	0	0	0	0	0	0	0	0	0	0	5.93e-05	0	0	0	0	0	0	0
Rhodobacter	0	0	0	0	0	0	0	0	0	0	0	0	0	0	0	0	0	0	0	0	0	0	5.93e-05	0	0.000296613	0	0	0	0	0	0	0	0	0	0	0	0	0	0	0	0	0	0	0	0	0.00023729	0	0	0
Barrientosiimonas	0.000118645	0	0	0	0	0	0	0	0	0	0	0	0.000118645	0	5.93e-05	0	5.93e-05	0	0	0	0	0	0	0	0	0	0	0	0	0	0	0	0	0	0	0	0	0	0	0	0.000118645	0.000177968	0	0	0	0	0	0	0
Chelatococcus	0	0	0	0	0	0	0	0	0	0	0	0	0	0	0	0	0	0	0	0	0	0	0	0	0	0	0	0	0	0	0	0	0	0	0	0	0	0	0	0	0	0	0	0	0	0.000296613	0	0	0
Streptomyces	0	0	0	0	0	0	0	0	0	0	0	0	0	0	0	0	0	0	0	0	0	0	0	0	0	0	0	0	0	0	0	0	0	0	0	0	0	0	0	0	0	0	0	0	0	0	0	0	0.000177968
Chiayiivirga	0	0	0	0	0	0	0	0	0	0	0	0	0	0	0	0	0	0	0	0	0	0	0	0	0	0	0	0	0	0	0	0	0	0	0	0	0	0	0	0	0	0	0	0	0	0.000652548	0	0	0
Apibacter	0	0	0	0	0	0	0	0	0	0	0	0	0	0	0	0	0	0	0	0	0	0	0	0	0	0	0	0	0.000652548	0	0	0	0	0	0	0	0	0	0	0	0	0	0	0	0	0	0	0	0
Fodinicola	0	0	0	0	0	0	0	0	0	0	0	0	0	0	0	0	0	0	0	0	0	0	0	0	0	0	0	0	0	0	0	0	0	0	0	0	0	0	0	0	0	0	0	0	0	0	0	0	0
Solibacillus	0	0	0	0	0	0	0	0	0	0	0	0	0	0	0	0	0	0	0	0	0	0	0	0	0	0	0	0	0	0	0.000118645	0	0	0	0	0	0	0	0.000533903	0	0	0	0	0	0	0	0	0	0
Parviterribacter	0	0	0	0	0	0	0	0	0	0	0	0	0	0	0	0	0	0	0	0	0	0	0	0	0	0	0	0	0	0	0	0	0	0.00047458	0	0	0	0	0	0	0	0	0	0	0	0	0.000177968	0	0
Candidatus_Soleaferrea	0	0	0	0	0	0	0	0	0	0	0	0	0	0	0	0	0	0	0	0	0	0	0	0	0	0	0	0	0.000415258	0	0	0	0	0	0	0	0	0	0	0	0	0	0.00023729	0	0	0	0	0	0
Rickettsia	0	0	0	0	0	0	0	0	0	0	0	0	0	0	0	0	0	0	0	0	0	0	0	0	0	0	0	0	0	0	0.000118645	0	0	0	0	0	0.000118645	0	0	0	0	0	0	0	0	0	0.000415258	0	0
Rubritepida	0	0	0	0	0	0	0	0	0	0	0	0	0	0	0	0	0	0	0	0	0	0	0	0	0	0	0	0	0	0	0	0	0	0	0	0	0	0	0	0	0	0	0	0	0	0	0	0	0
Alysiella	0	0	0	0	0	0.000177968	0	0	0	0	0	0	0	0	0	0	0	0	0	0	0	0	0	0	0	0	0	0	0	0	0	0	0	0	0	0	0	0	0.00023729	0	0	0	0	0	0	0	0	0.000118645	0
Geminicoccus	0	0	0	0	0	0	0	0	0	0	0	0	0	0	0	0	0	0	0	0	0	0.000118645	0	0	0	0	0	0	0	0	0	0	0	0	0	5.93e-05	0	0	0	0	0	0	0	0	0	0.00047458	0	0	0
Nakamurella	0	0	0	0	0	0	0	0	0	0	0	0	0	0	0	0	0	0	0	0	0	0	0	0	0	0	0	0	0	0	0	0	0	0	0	0	0	0	0	0	0	0	0	0	0	0	0	0	0
Patulibacter	0	0	0	0	0	0	0	0	0	0	0	0	0	0	0	0	0	0	0	0	0	0	0	0	0	0	0	0	0	0	0	0	0	0	0	0	0	0	0	0	0	0	0	0	0	0.000118645	0	0	0
Salinimicrobium	0	0	0	0	0	0	0	0	0	0	0	0	0	0	0	0	0	0	0	0	0	0	0	0	0	0	0	0	0	0	0	0	0	0	0	0.000177968	0	0.000177968	0	0	0	0	0	0	0	0.00023729	0	0	0
Cryptobacterium	0	0	0	0	0	0	0	0	0	0	0	0	0	0	0	0	0	0	0	0	0	0	0	0	0	0	0	0	0	0	0	0	0	0	0	0	0	0	0	0	0.000593225	0	0	0	0	0	0	0	0
Diaminobutyricimonas	0	0	0	0	0	0	0	0	0	0	0	0	0	0	0	0	0	0	0	0	0	0	0	0	0	0	0	0	0	0	0	0	0	0	0	0	0	0	0	0	0	0	0	0	0	0.000593225	0	0	0
Seohaeicola	0	0	0	0	0	0	0	0	0	0	0	0	0	0	0	0	0	0	0	0	0	0	0	0	0	0	0	0	0.000593225	0	0	0	0	0	0	0	0	0	0	0	0	0	0	0	0	0	0	0	0
unidentified_Oligoflexales	0	0	0	0	0	0	0	0	0	0	0	0	0	0	0	0	0	0	0	0	0	0	0	0	0	0	0	0	0	0	0	0	0	0	0	0	0	0	0	0	0	0	0	0	0	0	0	0	0
Succiniclasticum	0	0	0	0	0	0	0	0	0	0	0	0	0	0	0	0	0	0	0	0	0.00047458	0	0	0	0	0	0	0	0	0	0	0	0	0	0	0	0	0	0	0	0	0	0	0	0	0	0	0	0
Fructobacillus	0.00023729	0	0	0	0	0	0	0	0	0	0	0	0	0	0	0	0	0	0	0	0	0	0	0	0	0	0	0	0	0	0.000355935	0	0	0	0	0	0	0	0	0	0	0	0	0	0	0	0	0	0
Parasutterella	0	0	0	0	0	0	0	0	0	0	0	0	0	0	0	0	0	0	0	0	0	0	0	0	0	0	0	0	0.00023729	0	0.000355935	0	0	0	0	0	0	0	0	0	0	0	0	0	0	0	0	0	0
Proteiniphilum	0	0	0	0	0	0	0	0	0	0	0	0	5.93e-05	0	0	0	0	0	0	0	0	0	0	0	0.000355935	0	0	0	0	0	0	0	0	0	0	0	0	0	0	0	0	0	0	0	0	0	0	0	0
Arcticibacter	0	0	0	0	0	0	0	0	0	0	0	0	0	0	0	0	0	0	0	0	0	0	5.93e-05	0	0	0	0	0	0	0	0	0	0	0	0	0	0	0	0	0	0.000533903	0	0	0	0	0	0	0	0
Planctomicrobium	0	0	0	0	0	0	0	0	0	0	0	0	0	0	0	0	0	0	0	0	0	0	0	0	0	0	0	0	0	0	0	0	0	0	0	0	0	0	0	0	0	0	0	0	0	0	0	0	0
Rhodovulum	0	0	0	0	0	0	0	0	0	0	0	0	0	0	0	0	0	0	0	0	0	0	0	0	0	0	0	0	0.000177968	0	0	0	0	0	0	0	0	0	0	0	0	0	0	0	0	0	0	0	0
Rhizobacter	0	0	0	0	0	0	0	0	0	0	0	0	0	0	0	0	0	0	0	0	0	0	0	0	0	0	0	0	0	0	0.000118645	0	0	0	0	0	0	0	0	0	0	0	0	0	0	0.00023729	0	0	0
Xanthomonas	0	0	0	0	0	0	0	0	0	0	0	0	0	0	0	0	0	0	0	0	0	0	0	0	0	0	0	0	0	0	0	5.93e-05	0	0	0	0	0	5.93e-05	0	0	0	0	0.00047458	0	0	0	0	0	0
Belnapia	0	0	0	0	0	0	5.93e-05	0	0	0	0	0	0.000118645	0	0	0	0	0	0	0	0	0	0	0	0	0	0	0	0	0	0	0	0	0	0	0	0	0	0	0	0	0	0	0	0.000296613	0	0	0	0
Tepidisphaera	0	0	0	0	0	0	0	0	0	0	0	0	0	0	0	0	0	0	0	0	0	0	0	0	0	0	0	0	0	0	0	0.000533903	0	0	0	0	0	0	0	0	0	0	0	0	0	0	0	0	0
Serratia	0	0	0	0	0	0	0	0	0	0	0	0	0	0	0	0	0	0	0	0	0	0	0	0	0	0	0	0	0	0	0	0	0	0	0	0	0	0	0	0	0	0	0	0	0	0	0	0	0
Defluviimonas	0	0	0	0	0	0	0	0	0	0	0	0	0	0	0	0	0	0	0	0	0	0	0	0	0	0	0	0	0	0	0	0	0	0	0	0	0	0	0	0	0	0	0	0	0	0	0	0	0
Kaistia	0	0	0	0	0	0	0	0	0	0	0	0	0	0	0	0	0	0	0	0	0	0	0	0	0	0	0	0	0	0	0	0	0	0	0	0	0	0	0	0	0	0	0	0	0	0	0	0	0
Thermobacillus	0	0	0	0	0	0	0	0	0	0	0	0	0	0	0	0	0	0	0	0	0	0	0	0	0	0	0	0	0	0	0	0	0	0	0	0	0	0	0	0	0	0	0.000177968	0	0	0	0	0	0
Pelospora	0	0	0	0	0	0	0	0	0	0	0	0	0	0	0	0	0	0	0	0	0	0	0.000177968	0	0	0	0	0	0	0	0	0	0	0	0	0	0	0	0	0	0	0	0	0	0	0	0	0	0
Tepidiphilus	0	0	0	0	0	0	0	0	0	0	0	0	0	0	0	0	0	0	0	0	0	0	0	0	0	0	0	0	0.000355935	0	0	0	0	0	0	0	0	0	0	0	0	0	0	0	0	0	0	0	0
unidentified_Muribaculaceae	0	0	0	0	0	0	0	0	0	0	0	0	0	0	0	0	0.000177968	0	0	0	0	0	0	0	0	0	0	0	0	0	0	0	0	0	0	0	0	0	0	0	0	0	0	0	0	0	0	0	0
Niastella	0	0	0	0	0	0	0.000296613	0	0	0	0	0	0	0	0	0	0	0	0	0	0	0	0	0	0	0	0	0	0	0	0	0	0	0	0	0	0	0	0	0	0	0	0	0	0	0	0	0	0
Centipeda	0	0	0	0	0	0	0	0	0	0	0	0	0	0	0	0	0	0	0	0	0	0	0	0	0	0	0	0	0	0	0	0	0	0	0	0	0	0	0	0	0	0	0	0	0	0	0	0	0.000118645
unidentified_Gemmatimonadaceae	0	0	0	0	0	0	0	0	0	0	0	0.000118645	0	0	0	0	0	0	0	0	0	0	0	0	0	0	0	0	0.000177968	0	0	0	0	0	0	0	0	0	0	0	0	0	0	0	0	0	0	0	0
Muricoccus	0	0	0	0	0	0	0	0	0	0	0	0	0	0	0	0	0	0	0	0	0	0	0	0	0	0	0	0	0	0	0	0	0	0.000118645	0	0	0	0	0	0	0	0	0.00023729	0	0	0	0	0	0
Thermoactinomyces	0	0	0	0	0	0.000177968	0	0	0	0	0	0	0	0	0	0	0	0	0	0	0	0	0	0	0	0	0	0	0	0	0	0	0	0	0	0	0	0	0.000296613	0	0	0	0	0	0	0	0	0	0
Anaeromyxobacter	0	0	0	0	0	0	0	0	0	0	0	5.93e-05	0	0	0	0	0	0.000355935	0	0	0	0	0	0	0	0	0	0	0	0	0	0	0	0	0	0	0	0	0	0	0	0	0	0	0	0	0	0	0
Serinicoccus	0	0	0	0	0	0	0	0	0	0	0	0.000118645	0	0	5.93e-05	0	0.00023729	0	0	0	0	0	0	0	0	0	0	0	0	0	0	0	0	0	0	0	0	0	0	0	0	0	0	0	0	0.000118645	0	0	0
Isoptericola	0	0	0	0	0	0	0	0	0	0	0	0	0	0	0	0	0	0	0	0	0	0	0	0	0	0	0	0	0	0	0	0	0	0	0	0	0	0	0	0	0	0	0.000118645	0	0	0	0	0	0
unidentified_Xenococcaceae	0	0	0	0	0.000118645	0	0	0	0	0	0	5.93e-05	0	0	0	0	0	0	0	0	0	0	0.000296613	0	0	0	0	0	0	0	0	0	0	0	0	0	0	0	5.93e-05	0	0	0	0	0	0	0	0	0	0
Halobacillus	0	0	0	0	0	0	0	0	0	0	0	0	0	0	0	0	0	0	0	0	0	0	0	0	0	0	0	0	5.93e-05	0	0	0	0	0	0	0	0	0	0	0	0	0	0	0	0	0	0	5.93e-05	0.000177968
Luteitalea	0	0	0	0	0	0	0	0	0	0	0	0	0	0	0	0	0	0	0	0	0	0	0	0	0	0	0	0	0	0	0	0	0	0	0	0	0	0	0	0	0	0	0.000296613	0	0	0.000177968	0	0	0
Pedomicrobium	0	0	0	0	0	0	0	0	0	0	0	0.000177968	0	0	0	0	0	0	0	0	0	0	0	0	0	0	0	0	0	0	0	0	0	0	0	0	0	0	0	0	0	0.000177968	0	0	0	0	0	0	0
Rubrobacter	0	0	0	0	0	0	0.000118645	0	0	0	0	0	0	0	0	0	0	0	0	0	0	0	0	0	0	0	0	0	0	0.000177968	0	0	0	0	0	0	0	0	0	0	0	0	0	0	0	0	0	0	0
Ureaplasma	0	0	0	0	0	0	0	0	0	0	0	0	0	0	0	0	0	0	0	0	0	0	0	0	0	0	0	0	0	0	0.00047458	0	0	0	0	0	0	0	0	0	0	0	0	0	0	0	0	0	0
Microvirgula	0	0	0	0	0	0	0	0	0	0	0	0	0	0	0	0	0	0	0	0	0	0	0	0	0	0	0	0	0	0	0	0	0	0	0	0	0	0	0	0	0.00047458	0	0	0	0	0	0	0	0
Chelativorans	0	0	0	0	0	0	0	0	0	0	0	0	0	0	0	0	0	0	0	0	0	0	0	0	0	0	0	0	0	0	0	0	0	0	0	0	0	0	0	0	0	0	0.00047458	0	0	0	0	0	0
Sphaerochaeta	0	0	0	0	0	0	0	0	0	0	0	0	0	0	0	0	0	0	0	0	0	0	0	0	0	0	0	0	0.00047458	0	0	0	0	0	0	0	0	0	0	0	0	0	0	0	0	0	0	0	0
Catabacter	0	0	0	0	0	0	0	0	0	0	0	0	0	0	0	0	0	0	0	0	0	0	0	0	0	0	0	0	0	0	0	0	0	0	0	0	0	0	0	0	0	0	0	0	0	0.00047458	0	0	0
Ampullimonas	0	0	0	0	0	0	0	0	0	0	0	0	0	0	0	0	0	0	0	0	0	0	0	0	0	0	0	0	0	0	0	0	0	0	0.00047458	0	0	0	0	0	0	0	0	0	0	0	0	0	0
Rathayibacter	0	0	0	0	0	0	0	0	0	0	0	0	0	0	0	0	0	0	0	0	0	0	0	0	0	0	0	0	0	0	0	0	0	0	0	0	0	0	0	0	0	0.000118645	0.000355935	0	0	0	0	0	0
Defluviicoccus	0	0	0	0	0	0	0	0	0	0	0	0	0	0	0	0	0	0	0	0	0	0	0	0	0	0	0	0	0	0	0	0	0	0	0	0	0	0	0.000118645	0	0	0	0	0	0	0.000118645	0	0	0
Tissierella	0	0	0	0	0	0	0	0	0	0	0	0	0	0	0	0	0	0	0	0	0	0	0	0	0	0	0	0.00023729	0	0	0	0	0	0	0	0	0	0	0	0	0	0	0.00023729	0	0	0	0	0	0
Lachnospira	0	0	0	0	0	0	0	0	0	0	0	0	0	0	0	0	0	0	0	0	0.000177968	0	0	0	0	0	0	0	0	0	0	0	0	0	0	0	0	0	0.000118645	0	0	0	0	0	0	0	0	0	0
Palleronia	0	0	0	0	0	0	0	0	0	0	0	0	0	0	0	0	0	0	0	0	0	0	0	0	0	0	0	0	0	0	0	0	0	0	0	0	0	0	0.000415258	0	0	0	0	0	0	5.93e-05	0	0	0
Propionibacterium	0	0	0	0	0	0	0	0	0	0	0	0	0	0	0	0	0	0	0	0	0	0	0	0	0	0	0	0	0	0	0	0	0	0	0	0	0	0.000415258	0	0	0	0	0	0	0	0	0	0	0
Peptoclostridium	0	0	0	0	0	0	0	0	0	0	0	0	0	0	0	0	0	0	0	0	0	0	0	0	0	0	0	0	0	0	0	0	0	0	0	0	0	0	0.000415258	0	0	0	0	0	0	0	0	0	0
Caldimonas	0	0	0	0	0	0	0	0	0	0	0	0	0	0	0	0	0	0.000415258	0	5.93e-05	0	0	0	0	0	0	0	0	0	0	0	0	0	0	0	0	0	0	0	0	0	0	0	0	0	0	0	0	0
Simonsiella	0	0	0	5.93e-05	0	0	0	0	0	0	0	0	0	0	0	0	0	0	0	0	0	0	0	0	0	0	0	0	0	0	0	0	0	0	0	0	0	0	0	0	0	0	0.000415258	0	0	0	0	0	0
Geodermatophilus	0	0	0	0	0	0	0	0	0	0	0	0	0	0	0	0	0	0	0	0	0	0	0	0	0	0	0	0	0	0.000177968	0	5.93e-05	0	0	0	0	0	0	0	0	0	0	0	0	0	0	0.00023729	0	0
Nordella	5.93e-05	0	0	0	0	0	0	0	0	0	0	0	0	0	0	0	0	0	0	0	0	0	0	0	0	0	0	0	0	0	0	0	0	0	0	0	0	0	0	0	0	0	0	0	0	0	0	0	0
Kouleothrix	0	0	0	0	0	0	0	0	0	0	0	0	0	0	0	0	0	0	0	0	0	0	0	0	0	0	0	0	0	0	0	0	0	0	0	0	0	0	0	0	0	0	0	0	0	0	0	0	0
Tellurimicrobium	0	0	0	0	0	0	0	0	0	0	0	0	0	0	0	0	0	0	0	0	0	0	0	0	0	0	0	0	0	0	0.000415258	0	0	0	0	0	0	0	0	0	0	0	0	0	0	0	0	0	0
Terrabacter	0	0	0	0	0	0	0	0	0	0	0	0	0	0	0	0	0	0	0	0	0	0	0	0	0	0	0	0	0	0	0	0	0	0	0	0.000415258	0	0	0	0	0	0	0	0	0	0	0	0	0
Moryella	0	0	0	0	0	0	0	0	0	0	0	0	0	0	0	0	0	0	0	0	0	0	0	0	0	0	0	0	0	0	0	0	0	0	0	0	0	0	0	0	0	0	0	0	0	0	0	0	0
Anaerosporobacter	0	0	0	0	0	0	0	0	0	0	0	0	0	0	0	0	0	0	0	0	0	0	0	0	0	0	0	0	0	0	0	0	0	0	0	0	0	0	0	0	0	0.000415258	0	0	0	0	0	0	0
Cytophaga	0	0	0	0	0	0	0	0	0	0	0	0	0	0	0	0	0	0	0	0	0	0	0	0	0	0	0	0	0	0	0	0	0	0	0	0	0	0	0	0	0	0	0	0	0	0.000415258	0	0	0
Geovibrio	0	0	0	0	0	0	0	0	0	0	0	0	0.000415258	0	0	0	0	0	0	0	0	0	0	0	0	0	0	0	0	0	0	0	0	0	0	0	0	0	0	0	0	0	0	0	0	0	0	0	0
Alkaliphilus	0	0	0	0	0	0	0	0	0	0	0	0	0	0	0	0	0	0	0	0	0	0	0	0	0	0	0	0	0	0	0	0	0	0	0	0	0	0	0	0	0	0	0	0	0	0.000415258	0	0	0
Hungatella	0	0	0	0	0	0	0	0	0	0	0	0	0	0	0	0	0	0	0	0	0	0	0	0	0	0	0	0	0	0	0.000415258	0	0	0	0	0	0	0	0	0	0	0	0	0	0	0	0	0	0
Leucobacter	0	0	0	0	0	0	0	0	0	0	0	0	0	0	0	0	0	0	0	0	0	0	0	0	0	0	0	0	0	0	0	0	0	0	0	0	0	0	0	0	0	0	0	0.000415258	0	0	0	0	0
Actinotignum	0	0	0	0	0	0	0	0	0	0	0	0	0	0	0	0	0	0	0	0	0	0	0	0	0	0	0	0	0	0.000177968	0.00023729	0	0	0	0	0	0	0	0	0	0	0	0	0	0	0	0	0	0
Methylopila	0	0	0	0	0	0	0	0	0	0	0	0	0	0	0	0	0.000177968	0	0	0	0	0	0	0	0	0	0	0	0	0	0	0	0	0	0	0	0	0	0	0	0	0	0	0	0	0	0	0	0
Bartonella	0	0	0	0	0	0	0	0	0	0	0	0	0	0	0	0	0	0	0	0	0	0	0	0	0	0	0	0	0.000118645	0	0	0	0	0	0	0	0	0	0	0	0	0	0	0	0	0	0	0	0.000118645
Caulobacter	0	0	0	0	0	0	0	0	0	0	0	0	0	0	0	0	0	0	0	0	0	0	0	0	0	0	0	0	0	0	0	0	0	0	0	0	0	0	0	0	0	0	0	0	0	0	0	0	0.000177968
Sanguibacter	0	0	0	0	0	0	0.00023729	0	0	0	0	0	0	0	0	0	0	0	0	0	0	0	0.000118645	0	0	0	0	0	0	0	0	0	0	0	0	0	0	0	5.93e-05	0	0	0	0	0	0	0	0	0	0
Mobilicoccus	0	0	0	0	0	0	0	0	0	0	0	0.000118645	0	0	0	0	0	0	0	0	0	0	0.000177968	0	0	0	0	0	0	0	0	0	0	0	0	0	0	0	0	0	0	0	0	0	0	0	0	0	0
Azospirillum	0	0	0	0	0	0	0	0	0	0	0	0.000355935	0	0	0	0	0	0	0	0	0	0	0	0	0	0	0	0	0	0	0	0	0	0	0	0	0	0	0	0	0	0	0	0	0	0	0	0	0
Flexilinea	0	0	0	0	0	0	0	0	0	0	0	0	0	0	0	0	0	0	0	0	0	0	0.000355935	0	0	0	0	0	0	0	0	0	0	0	0	0	0	0	0	0	0	0	0	0	0	0	0	0	0
Hydrogenispora	0	0	0	0	0	0	0	0	0	0	0	0	0	0	0	0	0	0	0	0	0	0	0	0	0	0	0	0	0.000355935	0	0	0	0	0	0	0	0	0	0	0	0	0	0	0	0	0	0	0	0
Negativibacillus	0	0	0	0	0	0	0	0	0	0	0	0	0	0	0	0	0	0	0	0	0	0	0	0	0	0	0	0	0	0	0.000355935	0	0	0	0	0	0	0	0	0	0	0	0	0	0	0	0	0	0
Vitreoscilla	0	0	0	0	0	0	0	0	0	0	0	0	0	0	0	0	0	0	0	0	0	0	0	0	0	0	0	0	0	0	0	0	0	0	0	0	0	0	0	0	0	0	0.000355935	0	0	0	0	0	0
Aequorivita	0	0	0	0	0	0	0	0	0	0	0	0	0	0	0	0	0	0	0	0	0	0	0	0	0	0	0	0	0	0	0	0	0	0	0	0	0	0	0	0	0	0	0	0	0	0	0	0	0
Sandaracinus	0	0	0	0	0	0	0	0	0	0	0	0	0	0	0	0	0	0	0	0	0	0	0	0	0	0	0	0	0	0	0	0	0	0	0	0	0	0	0	0	0	0	0	0	0	0	0	0	0
Polaromonas	0	0	0	0	0	0	0	0	0	0	0	0	0	0	0	0	0	0	0	0	0	0	0	0	0	0	0	0	0	0	0	0.00023729	0	0	0	0	0	0	0	0	0	0	0	0	0	0	0.000118645	0	0
Antricoccus	0	0	0	0	0	0	0	0	0	0	0	0.000118645	0	0	0	0	0	0	0	0	0	0	0	0	0	0	0	0	0	0	0	5.93e-05	0	0	0	0	0	0	0	0	0	0	0	0	0	0	0.000177968	0	0
Pseudochrobactrum	0	0	0	0	0	0	0	0	0	0	0	0	0	0	0	0	0	0	0	0	0	0	0.000177968	0	0	0	0	0	0	0	5.93e-05	0	0	0	0	0	0	0	0	0	0	0	0	0.000118645	0	0	0	0	0
Slackia	0	0	0	0	0	0	0	0	0	0	0	0	0	0	0	0	0	0	0	0.000118645	0	0	5.93e-05	0	0	0	0	0	0	0	0	0	0	0	0	0	0	0	0	0	0	0	0	0	0	0	0	0	0
Curtobacterium	0	0	0	0	0	0	0	0	0	0	0	0	0.000118645	0	0.000177968	0	0	0	0	0	0	0	0	0	0	0	0	0	0	0	0	0	0	0	0	0	0	0	0	0	0	0	0	0	0	0	0	0	0
Azohydromonas	0	0	0	0	0	0	0	0	0	0	0	0	0	0	0	0.000296613	0	0	0	0	0	0	0	0	0	0	0	0	0	0	0	0	0	0	0	0	0	0	0	0	0	0	0	0	0	0	0	0	5.93e-05
Acetobacter	5.93e-05	0	0	0	0	0	0	0	0	0	0	0	0	0	0	0	0	0	0	0	0	0	0	0	0	0	0	0	0	0	0	0	0	0	0	0	0	0	0	0	0	0	0	0	0	0	0	0	0
Paenisporosarcina	0	0	0	0	0	0	0	0	0	0	0	0	0	0	0	0	0	0	0	0	0	0	0	0	0	0	0	0	0	0	0	0	0	0	0	0	0	0	0	0	0	0	0	0	5.93e-05	0.00023729	0	0	0
Lapillicoccus	0	0	0	0	0	0	0	0	0	0	0	0	0	0	0	0	0	0	0	0	0	0	0	0	0	0	0	0	5.93e-05	0	0	0	0	0	0	0	0	0	0	0	0	5.93e-05	0	0	0	0	0	0	0
Methylophilus	0	0	0	0	0	0	0	0	0	0	0	5.93e-05	0	0	0	0	0	0	0	0	0	0	0	0	0	0	0	0	0	0	0	0	0	0	0	0	0	0	0	0	0	0	5.93e-05	0.00023729	0	0	0	0	0
Bauldia	0	0	0	0	0	0	0	0	0	0	0	0	0	0	0	0	0	0	0	0	0	0	0	0	0	0	0	0	0	0	0	0	0	0	0	0	0	0	0	0	0	0	0	0	0	0	0	0	0
Lacticigenium	0	0	0	0	0	0	0	0	0	0	0	0	0	0	0	0	0	0	0	0	0	0	0	0	0	0	0	0	0	0	0	0	0	0	0	0	0	0	0	0	0.000296613	0	0	0	0	0	0	0	0
Dickeya	0	0	0	0	0	0	0	0	0	0	0	0	0	0	0	0	0	0	0	0	0	0	0	0	0	0	0	0	0	0	0	0	0	0	0	0	0	0	0	0	0	0	0	0	0	0	0	0	0
Steroidobacter	0	0	0	0	0	0	0	0	0	0	0	0	0	0	0	0	0	0	0	0	0	0	0	0	0	0	0	0	0	0	0	0	0	0	0	0	0	0	0	0	0	0	0	0	0	0	0	0	0
Pyramidobacter	0	0	0	0	0	0	0	0	0	0	0	0	0	0	0	0	0	0	0	0	0	0	0.000296613	0	0	0	0	0	0	0	0	0	0	0	0	0	0	0	0	0	0	0	0	0	0	0	0	0	0
Leptospira	0	0	0	0	0	0	0	0	0	0	0	0	0	0	0	0	0	0	0	0	0	0	0	0	0	0	0	0	0	0	0	0	0	0	0	0	0	0	0	0	0	0	0	0.000296613	0	0	0	0	0
Propionimicrobium	0	0.000296613	0	0	0	0	0	0	0	0	0	0	0	0	0	0	0	0	0	0	0	0	0	0	0	0	0	0	0	0	0	0	0	0	0	0	0	0	0	0	0	0	0	0	0	0	0	0	0
Dokdonella	0	0	0	0	0	0	0	0	0	0	0	0	0	0	0	0	0	0	0	0	0	0	0	0	0	0	0	0	0	0	0	0	0	0	0	0	0	0	0	0	0	0	0.000296613	0	0	0	0	0	0
Gillisia	0	0	0	0	0	0	0	0	0	0	0	0	0	0	0	0	0	0	0	0	0	0	0	0	0	0	0	0	0	0	0	0	0	0	0	0	0.000296613	0	0	0	0	0	0	0	0	0	0	0	0
Sporomusa	0	0	0	0	0	0	0.000296613	0	0	0	0	0	0	0	0	0	0	0	0	0	0	0	0	0	0	0	0	0	0	0	0	0	0	0	0	0	0	0	0	0	0	0	0	0	0	0	0	0	0
Candidatus_Solibacter	0	0	0	0	0	0	0	0	0	0	0	0.000296613	0	0	0	0	0	0	0	0	0	0	0	0	0	0	0	0	0	0	0	0	0	0	0	0	0	0	0	0	0	0	0	0	0	0	0	0	0
Candidatus_Stoquefichus	0	0	0	0	0	0	0	0	0	0	0	0	0	0	0	0	0	0	0	0	0	0	0	0	0	0	0	0	0	0	0.000296613	0	0	0	0	0	0	0	0	0	0	0	0	0	0	0	0	0	0
Aureimarina	0	0	0	0	0	0	0	0	0	0	0	0	0	0	0	0	0	0	0	0	0	0	0	0	0	0	0	0	0.000296613	0	0	0	0	0	0	0	0	0	0	0	0	0	0	0	0	0	0	0	0
Inquilinus	0	0	0	0	0	0	0	0	0	0	0	0	0	0	0	0	0	0	0	0	0	0	0	0	0	0	0	0	0	0	0	0	0	0	0	0	0	0	0	0	0	0	0	0	0	0	0	0	0
Methylobacillus	0	0	0	0	0	0	0.000177968	0	0	0	0	0	0	0	0	0	0	0	0	0	0	0	0	0	0	0	0	0	0	0	0	0	0	0	0	0	0	0	0	0	0	0	0	0	0	0	0	0	0
Acholeplasma	0	0	0	0	0	0	0	0	0	0	0	0	0	0	0	0	0	0	0	0	0	0	0.000177968	0	0	0	0	0	0	0	0	0	0	0	0	0	0	0	0	0	0	0	0	0	0	0	0	0	0
Nitrosospira	0	0	0	0	0	0	0	0	0	0	0.000118645	0.000177968	0	0	0	0	0	0	0	0	0	0	0	0	0	0	0	0	0	0	0	0	0	0	0	0	0	0	0	0	0	0	0	0	0	0	0	0	0
Phocaeicola	0	0	0	0	0	0	0	0	0	0	0	0	0	0	0	0	0	0	0	0	0	0	0	0	0	0	0	0	0	0	0	0	0	0	0	0	0	0	0	0	0	0	0	0	0	0	0	0	0
Subsaxibacter	0	0	0	0	0	0	0	0	0	0	0	0	0	0	0	0	0	0	0	0	0	0	0	0	0	0	0	0	0.00023729	0	0	0	0	0	0	0	0	0	0	0	0	0	0	0	0	0	0	0	0
Quadrisphaera	0	0	0	0	0	0	0	0	0	0	0	0	0	0	0	0	0	0	0	0	0	0	0	0	0	0	0	0	0	0	0	0	0	0	0	0	0	0	0	0	0	5.93e-05	0	0	0	0.00023729	0	0	0
unidentified_Caulobacteraceae	0	0	0	0	0	0	0	0	0	0	0	0	5.93e-05	0	0	0	0	0	0	0	0	0	0	0	0	0	0	0	0	0	0	0	0	0	0	0	0	0	0	0	0	0	0	0	0	0.00023729	0	0	0
Actinoplanes	0	0	0	0	0	0	0	0	0	5.93e-05	0	0	0	0	0	0	0	0	0	0	0	0	0	0	0	0	0	0	0	0	0	0	0	0	0	0	0	0	0	0	0	0	0	0	0	0.00023729	0	0	0
Chryseomicrobium	0	0	0	0	0	0	0	0	0	0	0	0	0	0	0	0	0	0	0	0	0	0	0	0	0	0	0	0	0	0	0	0	0	0	0	0	0	0	0	0	0	0	0	0	0	0	0	0.000118645	0
unidentified_Erysipelotrichaceae	0	0	0	0	0	0	0	0	0	0	0	0	0	0	0	0	0	0	0	0	0	0	0	0	0	0	5.93e-05	0	0.000177968	0	0	0	0	0	0	0	0	0	5.93e-05	0	0	0	0	0	0	0	0	0	0
Oxalobacter	0	0	0	0	0	0	0	0	0	0	0	0	0	0	0	0	0	0	0	0	0	0	0	0	0	0	0	0	0.00023729	0	0	0	0	0	0	0	0	0	0	0	0	0	0	0	0	0	0	0	0
Salana	0	0	0	0	0	0	0	0	0	0	0	0	0	0	0	0	0	0	0	0	0	0	0	0	0	0	0	0	0	0	0	0	0	0	0	0	0	0	0	0	0	0.00023729	0	0	0	0	0	0	0
Prosthecobacter	0	0	0	0	0	0	0	0	0	0	0	0	0	0	0	0	0	0	0	0	0	0	0	0	0	0	0	0	0	0	0	0	0	0	0	0	0	0	0	0	0	0	0	0	0	0.00023729	0	0	0
Candidatus_Udaeobacter	0	0	0	0	0	0	0	0	0	0	0	0.00023729	0	0	0	0	0	0	0	0	0	0	0	0	0	0	0	0	0	0	0	0	0	0	0	0	0	0	0	0	0	0	0	0	0	0	0	0	0
Jonquetella	0	0	0	0	0	0	0	0	0	0	0	0	0	0	0	0	0	0	0	0	0	0	0	0	0	0	0	0	0	0	0	0	0	0	0	0	0	0	0	0	0	0	0	0	0	0	0	0	0
Advenella	0	0	0	0	0	0	0	0	0	0	0	0	0	0	0	0	0	0	0	0	0	0	0	0	0	0	0	0	0	0	0	0	0	0	0	0	0	0	0	0	0	0	0	0	0	0	0	0	0
Methanobrevibacter	0	0	0	0	0	0	0	0	0	0	0	0	0	0	0	0	0	0	0	0	0	0	0.00023729	0	0	0	0	0	0	0	0	0	0	0	0	0	0	0	0	0	0	0	0	0	0	0	0	0	0
Kroppenstedtia	0	0	0	0	0	0	0	0	0	0	0	0	0	0	0	0	0	0	0	0	0	0	0	0	0	0	0	0	0	0	0	0	0	0	0	0	0	0	0	0	0	0	0	0	0	0	0	0	0.00023729
Papillibacter	0	0	0	0	0	0	0	0	0	0	0	0	0	0	0	0	0	0	0	0	0	0	0	0	0	0	0	0	0	0	0.00023729	0	0	0	0	0	0	0	0	0	0	0	0	0	0	0	0	0	0
unidentified_Pyrinomonadaceae	0	0	0	0	0	0	0	0	0	0	0	0	0	0	0	0	0	0	0	0	0	0	0	0	0	0	0	0	0	0	0	0	0	0	0	0	0	0	0	0	0	0	0	0	0	0	0	0	0
unidentified_Nostocaceae	0	0	0	0	0	0	0	0	0	0	0	0	0	0	0	0	0	0	0	0	0	0	0	0	0	0	0	0	0.00023729	0	0	0	0	0	0	0	0	0	0	0	0	0	0	0	0	0	0	0	0
Schlesneria	0	0	0	0	0	0	0	0	0	0	0	0	0	0	0	0	0	0	0	0	0	0	0	0	0	0	0	0	0	0	0	0	0	0	0	0	0	0	0	0	0	0	0	0	0	0.00023729	0	0	0
unidentified_Saprospiraceae	0	0	0	0	0	0	0	0	0	0	0	0	0	0	0	0	0	0	0	0	0	0	0	0	0	0	0	0	0.00023729	0	0	0	0	0	0	0	0	0	0	0	0	0	0	0	0	0	0	0	0
Candidatus_Chloroploca	0	0	0	0	0	0	0	0	0	0	0	0	0	0	0	0	0	0	0	0	0	0	0	0	0	0	0	0	0	0	0	0	0	0	0	0	0	0	0	0	0	0	0	0	0	0	0	0	0
Vicinamibacter	0	0	0	0	0	0	0	0	0	0	0	0	0	0	0	0	0	0	0	0	0	0	0	0	0	0	0	0	0	0	0	0	0	0	0	0	0	0	0	0	0	0	0	0	0	0	0	0	0
Candidatus_Arthromitus	0	0	0	0	0	0	0	0	0	0	0	0	0	0	0	0	0	0	0	0	0	0	0	0	0	0	0	0	0	0	0.00023729	0	0	0	0	0	0	0	0	0	0	0	0	0	0	0	0	0	0
Siphonobacter	0	0	0	0	0	0	0	0	0	0	0	0	0	0	0	0	0	0	0	0	0	0	0	0	0	0	0	0	0	0	0	0	0	0	0	0	0	0	0	0	0	0.00023729	0	0	0	0	0	0	0
Cavicella	0	0	0	0	0	0	0	0	0	0	0	0	0	0	0	0	0	0	0	0	0	0	0	0	0	0	0	0	0	0	0	0	0	0	0	0	0	0	0	0	0	0	0	0	0	0	0	0	0
Wolinella	0	0	0	0	0	0	0	0	0	0	0	0	0	0	0	0	0	0	0	0	0	0	0	0	0	0	0	0	0	0	0	0	0	0	0	0	0	0	0	0	0	0	0	0	0	0	0	0	0
Solimonas	0	0	0	0	0	0	0	0	0	0	0	0	0	0	0	0	0	0	0	0	0	0	0	0	0	0	0	0	0	0	0	0	0	0	0	0	0	0	0	0	0	0	0.00023729	0	0	0	0	0	0
Diplorickettsia	0	0	0	0	0	0	0	0	0	0	0	0	0	0	0	0	0	0	0	0	0	0	0	0	0	0	0	0	0	0	0.00023729	0	0	0	0	0	0	0	0	0	0	0	0	0	0	0	0	0	0
Wolbachia	0	0	0	0	0	0	0	0	0	0	0	0	0	0	0	0	0	0	0	0	0	0	0	0	0	0	0	0	0	0	0	0	0	0	0	0	0	0	0	0	0	0	0	0.00023729	0	0	0	0	0
Cesiribacter	0	0	0	0	0	0	0	0	0	0	0	0	0	0	0	0	0	0	0	0	0	0	0	0	0	0	0	0	0	0	0	0	0	0	0	0	0	0	0	0	0	0	0	0	0	0.00023729	0	0	0
Sutterella	0	0	0	0	0	0	0	0	0	0	0	0	0	0	0	0	0	0	0	0	0	0	0	0	0	0	0	0	0	0	0.00023729	0	0	0	0	0	0	0	0	0	0	0	0	0	0	0	0	0	0
Luteolibacter	0	0	0	0	0	0	0	0	0	0	0	0	0	0	0	0	0	0	0	0	0	0	0	0	0	0	0	0	0	0	0	0	0	0	0	0	0	0	0	0	0	0	0	0	0	0.00023729	0	0	0
Rhodovastum	0	0	0	0	0	0	0	0	0	0	0	0	0	0	0	0	0	0	0	0	0	0	0	0	0	0	0	0	0	0.00023729	0	0	0	0	0	0	0	0	0	0	0	0	0	0	0	0	0	0	0
Roseiarcus	0	0	0	0	0	0	0	0	0	0	0	0	0	0	0	0	0	0	0	0	0	0	0	0	0	0	0	0	0	0	0	0	0	0	0	0	0	0	0	0	0	0	0	0.00023729	0	0	0	0	0
Agromyces	0	0	0	0	0	0	0	0	0	0	0	0	0	0	0	0	0	0	0	0	0	0	0	0	0	0	0	0	0	0	0	0	0	0	0	0	0	0	0	0	0	0	0	0	0	0	0	0	0
Acetatifactor	0	0	0	0	0	0	0	0	0	0	0	0	0	0	0	0	0	0	0	0	0	0	0	0	0	0	0	0	0	0	0	0	0	0	0	0	0	0	0	0	0	0	0	0	0	0	0	0	0
Jeotgalibaca	0	0	0	0	0	0	0	0	0	0	0	0	0	0	0	0	0	0	0	0	0	0	0	0	0	0	0	0	0	0	0	0	0	0	0	0	0	0	0	0	0	0	0	0	0	0	0	0	0
Fibrobacter	0	0	0	0	0	0	0	0	0	0	0	0	0	0	0	0	0	0	0	0	0	0	0	0	0	0	0	0	0	0	0	0	0	0	0	0	0	0	0	0	0	0.00023729	0	0	0	0	0	0	0
Ohtaekwangia	0	0	0	0	0	0	0	0	0	0	0	0	0	0	0	0	0	0	0	0	0	0	0	0	0	0	0	0	0	0	0	0	0	0	0	0	0	0	0	0	0	0	0.00023729	0	0	0	0	0	0
Pseudorhodobacter	0	0	0	0	0	0	0	0	0	0	0	0	0	0	0	0	0	0	0	0	0	0	0	0	0	0	0	0	0	0	0	0	0	0	0	0	0	0	0	0.00023729	0	0	0	0	0	0	0	0	0
Plantibacter	0	0	0	0	0	0	0	0	0	0	0	0	0	0	0	0	0	0	0	0	0	0	0	0	0	0	0	0	0	0	0	0	0	0	0	0	0	0	0	0	0	0	0	0	0	0	0	0	0
Miniimonas	0	0	0	0	0	0	0	0	0	0	0	0	0	0	0	0	0	0	0	0	0	0	0	0	0	0	0	0	0	0	0	0	0	0	0	0	0	0	0	0	0	0	0	0	0	0	0	0	0
unidentified_Chitinophagaceae	0	0	0	0	0	0	0	0	0	0	0	0	0	0	0	0	0	0	0	0	0	0	0	0	0	0	0	0	0.000118645	0	0	0	0	0	0	0	0	0	0	0	0	0	0	0	0	0	0	0	0
Barnesiella	0	0	0	0	0	0	0	0	0	0	0	0	0	0	0	0	0	0	0	0	0	0	0	0	0	0	0	0	0.000177968	0	0	0	0	0	0	0	0	0	0	0	0	0	0	0	0	0	0	0	0
Promicromonospora	0	0	0	0	0	0	0	0	0	0	0	0	0	0	0	0	0	0	0	0	0	0	0	0	0	0	0	0	0	0	0	0	0	0	0	0	0	0	0	0	0	0	0	0	0	0	0	0	0
Rhodoplanes	0	0	0	0	0	0	0	0	0	0	0	0.000118645	0	0	0	0	0	0	0	0	0	0	0	0	0	0	0	0	0	0	0	0	0	0	0	0	0	0	0	0	0	0	0	0	0	0	0	0	0
Domibacillus	0	0	0	0	0	0	5.93e-05	0	0	0	0	0	0	0	0	0	0	0	0	0	0	0	0	0	0	0	0	0	0	0	0	0.000118645	0	0	0	0	0	0	5.93e-05	0	0	0	0	0	0	0	0	0	0
Caproiciproducens	0	0	0	0	0	0	0	0	0	0	0	0	0	0	0	0	0	0	0	0	0	0	0	0	0.000177968	0	0	0	0	0	0	0	0	0	0	0	0	0	0	0	0	0	0	0	0	0	0	0	0
Perlucidibaca	0	0	0	0	0	0	0	0	0	0	0	0	0	0	0	0	0	0	0	0	0	0	0	0	0	0	0	0	0	0	0	0	0	0	0	0	0	0	0	0	0	0	0	0	0	0	0	0	0
Anaerobacterium	0	0	0	0.000177968	0	0	0	0	0	0	0	0	0	0	0	0	0	0	0	0	0	0	0	0	0	0	0	0	0	0	0	0	0	0	0	0	0	0	0	0	0	0	0	0	0	0	0	0	0
Prauserella	0	0	0	0	0	0	0	0	0	0	0	0	0	0	0	0	0	0	0	0	0	0	0	0	0	0	0	0	0	0	0	0	0	0	0	0	0	0	0	0	0	0	0	0	0	0	0	0	0
Lysinimonas	0	0	0	0	0	0	0	0	0	0	0	0	0	0	0	0	0	0	0	0	0	0	0	0	0	0	0	0	0	0	0	0	0	0	0	0	0	0	0	0	0	0	0	0	0	0	0	0	0
Garciella	0	0	0	0	0	0	0	0	0	0	0	0.000177968	0	0	0	0	0	0	0	0	0	0	0	0	0	0	0	0	0	0	0	0	0	0	0	0	0	0	0	0	0	0	0	0	0	0	0	0	0
unidentified_Peptostreptococcaceae	0	0	0	0	0	0	0	0	0	0	0	0	0	0	0	0	0	0	0	0	0	0	0	0	0	0	0	0	0	0	0	0	0	0	0	0	0	0	0	0	0	0	0	0	0	0	0	0	0
Paraprevotella	0	0	0	0	0.000177968	0	0	0	0	0	0	0	0	0	0	0	0	0	0	0	0	0	0	0	0	0	0	0	0	0	0	0	0	0	0	0	0	0	0	0	0	0	0	0	0	0	0	0	0
Occallatibacter	0	0	0	0	0	0	0	0	0	0	0	0.000177968	0	0	0	0	0	0	0	0	0	0	0	0	0	0	0	0	0	0	0	0	0	0	0	0	0	0	0	0	0	0	0	0	0	0	0	0	0
unidentified_Leptolyngbyaceae	0	0	0	0	0	0	0	0	0	0	0	0	0	0	0	0	0	0	0	0	0	0	0	0	0	0	0	0	0	0	0	0	0	0	0	0	0	0	0	0	0	0	0.000177968	0	0	0	0	0	0
Simplicispira	0	0	0	0	0	0	0	0	0	0	0	0	0	0	0	0	0	0	0	0	0	0	0	0	0	0	0	0	0.000177968	0	0	0	0	0	0	0	0	0	0	0	0	0	0	0	0	0	0	0	0
Shewanella	0	0	0	0	0	0	0	0	0	0	0	0	0	0	0	0	0	0	0	0	0	0	0	0	0	0	0	0	0	0	0	0	0	0	0	0	0	0	0	0	0	0	0	0	0	0	0	0	0
Yaniella	0	0	0	0	0	0	0	0	0	0	0	0	0	0	0	0	0	0	0	0	0	0	0	0	0	0	0	0	0	0	0	0	0	0	0	0	0	0	0	0	0	0.000177968	0	0	0	0	0	0	0
Candidatus_Finniella	0	0	0	0	0	0	0	0	0	0	0	0	0	0	0	0	0	0	0	0	0	0	0	0	0	0	0	0	0	0	0	0	0	0	0	0	0	0	0	0	0	0	0	0	0	0	0	0	0
Sphingoaurantiacus	0	0	0	0	0	0	0.000177968	0	0	0	0	0	0	0	0	0	0	0	0	0	0	0	0	0	0	0	0	0	0	0	0	0	0	0	0	0	0	0	0	0	0	0	0	0	0	0	0	0	0
Sporotomaculum	0	0	0	0	0	0	0	0	0	0	0	0.000177968	0	0	0	0	0	0	0	0	0	0	0	0	0	0	0	0	0	0	0	0	0	0	0	0	0	0	0	0	0	0	0	0	0	0	0	0	0
Rheinheimera	0	0	0	0	0	0	0	0	0	0	0	0.000177968	0	0	0	0	0	0	0	0	0	0	0	0	0	0	0	0	0	0	0	0	0	0	0	0	0	0	0	0	0	0	0	0	0	0	0	0	0
Curvibacter	0	0	0	0	0	0	0	0	0	0	0	0	0	0	0	0	0	0	0	0	0	0	0	0	0	0	0	0	0	0	0	0.000177968	0	0	0	0	0	0	0	0	0	0	0	0	0	0	0	0	0
Pandoraea	0	0	0	0	0	0	0	0	0	0	0	0	0	0	0	0	0	0	0	0	0	0	0	0	0	0	0	0	0	0	0.000177968	0	0	0	0	0	0	0	0	0	0	0	0	0	0	0	0	0	0
Isosphaera	0	0	0	0	0	0	0	0	0	0	0	0	0	0	0	0	0	0	0	0	0	0	0	0	0	0	0	0	0	0	0	0	0	0	0	0	0	0	0	0	0	0	0	0	0	0	0	0	0
Sedimentibacter	0	0	0	0	0	0	0	0	0	0	0	0	0	0	0	0	0	0.000177968	0	0	0	0	0	0	0	0	0	0	0	0	0	0	0	0	0	0	0	0	0	0	0	0	0	0	0	0	0	0	0
Fournierella	0	0	0	0	0	0	0	0	0	0	0	0	0	0	0	0	0	0	0	0	0	0	0	0	0	0	0	0	0	0	0.000177968	0	0	0	0	0	0	0	0	0	0	0	0	0	0	0	0	0	0
Candidatus_Paracaedibacter	0	0	0	0	0	0	0	0	0	0	0	0	0	0	0	0	0	0	0	0	0	0	0	0	0	0	0	0	0	0	0	0	0	0	0	0	0	0	0	0	0	0	0	0	0	0	0	0	0
Saccharomonospora	0	0	0	0	0	0	0	0	0	0	0	0	0	0	0	0	0	0	0	0	0	0	0	0	0	0	0	0	0	0	0	0	0	0	0	0	0	0	0	0	0	0	0	0	0	0	0	0	0
unidentified_Nitrospiraceae	0	0	0	0	0	0	0	0	0	0	0	0	0	0	0	0	0	0	0	0	0	0	0	0	0	0	0	0	0	0	0	0	0	0	0	0	0	0	0	0	0	0	0	0	0	0	0	0	0
Tepidimonas	0	0	0	0	0	0	0	0	0	0	0	0	0	0	0	0	0	0	0	0	0	0	0	0	0	0	0	0	0	0	0	0	0	0	0	0	0	0	0	0	0	0	0	0	0	0	0	0.000177968	0
Flavitalea	0	0	0	0	0	0	0	0	0	0	0	0	0	0	0	0	0	0	0	0	0	0	0	0	0	0	0	0	0	0	0	0	0	0	0	0	0	0	0	0	0	0	0	0	0	0	0	0	0
Faecalitalea	0	0	0	0	0	0	0	0	0	0	0	0	0	0	0	0	0	0	0	0	0	0	0	0	0	0	0	0	0	0	0	0	0	0	0	0	0	0	0	0	0	0	0	0	0	0	0	0	0
Nonomuraea	0	0	0	0	0	0	0	0	0	0	0	0	0	0	0	0	0	0	0	0	0	0	0	0	0	0	0	0	0	0	0	0	0	0	0	0	0	0.000177968	0	0	0	0	0	0	0	0	0	0	0
Butyricicoccus	0	0	0	0	0	0	0	0	0	0	0	0	0	0	0	0	0	0	0	0	0	0	0	0	0	0.000177968	0	0	0	0	0	0	0	0	0	0	0	0	0	0	0	0	0	0	0	0	0	0	0
unidentified_Planctomycetacia	0	0	0	0	0	0	0	0	0	0	0	0	0	0	0	0	0	0	0	0	0	0	0	0	0	0	0	0	0	0	0	0	0	0	0	0	0	0	0	0	0	0	0	0	0	0	0	0	0
Asticcacaulis	0	0	0	0	0	0	0	0	0	0	0	0	0	0	0	0	0	0	0	0	0	0	0	0	0	0	0	0	0	0	0	0	0	0	0	0	0	0	0	0	0	0	0.000177968	0	0	0	0	0	0
Rahnella	0	0	0	0	0	0	0	0	0	0	0	0	0	0	0	0	0	0	0	0	0	0	0	0	0	0	0	0	0	0	0.000177968	0	0	0	0	0	0	0	0	0	0	0	0	0	0	0	0	0	0
Nisaea	0	0	0	0	0	0	0	0	0	0	0	0	0	0	0	0	0	0	0	0	0	0	0	0	0	0	0	0	0.000118645	0	0	0	0	0	0	0	0	0	0	0	0	0	0	0	0	0	0	0	0
Pseudorhodoplanes	0	0	0	0	0	0	0	0	0	0	0	0	0	0	0	0	0	0	0	0	0	0	0	0	0	0	0	0	0	0	0	0	0	0	0	0	0	0	0	0	0	0	0	0	0	0	0	0	0
Micropruina	0	0	0	0	0	0	0	0	0	0	0	0	0	0	0	0	0	0	0	0	0	0	0	0	0	0	0	0	0	0	0	0	0	0	0	0	0	0	0	0	0	0	0	0	0	0	0	0	0
Aliihoeflea	0	0	0	0	0	0	0	0	0	0	0	0	0	0	0	0	0	0	0	0	0	0	0	0	0	0	0	0	0	0	0	0	0	0	0	0	0	0	0	0	0	0	0	0	0	0	0	0	0
Anaerobacillus	0	0	0	0	0	0	0	0	0	0	0	0	0	0	0	0	5.93e-05	0	0	0	0	0	0	0	0	0	0	0	0	0	0	0	0	0	0	0	0	0	0	0	0	0	0	0	0	0	0	0	0
Marinococcus	0	0	0	0	0	0	0.000118645	0	0	0	0	0	0	0	0	0	0	0	0	0	0	0	0	0	0	0	0	0	0	0	0	0	0	0	0	0	0	0	0	0	0	0	0	0	0	0	0	0	0
Angelakisella	0	0	0	0	0	0	0	0	0	0	0	0	0	0	0	0	0	0	0	0	0	0	0	0	0	0	0	0	0.000118645	0	0	0	0	0	0	0	0	0	0	0	0	0	0	0	0	0	0	0	0
Parafilimonas	0	0	0	0	0	0	0	0	0	0	0	0	0	0	0	0	0	0	0	0	0	0	0	0	0	0	0	0	0	0	0	0	0	0	0	0	0	0	0	0	0	0	0	0	0	0	0	0	0
Youngiibacter	0	0	0	0	0	0	0	0	0	0	0	0	0	0	0	0	0	0	0	0	0	0	0	0	0	0	0	0	0	0	0	0	0	0	0	0	0	0	0.000118645	0	0	0	0	0	0	0	0	0	0
Rubrivirga	0	0	0	0	0	0	0	0	0	0	0	0	0	0	0	0	0	0	0	0	0	0	0	0	0	0	0	0	0	0	0	0	0	0.000118645	0	0	0	0	0	0	0	0	0	0	0	0	0	0	0
Brachymonas	0	0	0	0	0	0	0	0	0	0	0	0	0	0	0	0	0	0	0	0	0	0	0	0	0	0.000118645	0	0	0	0	0	0	0	0	0	0	0	0	0	0	0	0	0	0	0	0	0	0	0
Tepidanaerobacter	0	0	0	0	0	0	0	0	0	0	0	0	0	0	0	0	0	0	0	0	0	0	0	0	0	0	0	0	0	0	0	0	0	0	0	0	0	0	0	0	0	0	0	0	0	0.000118645	0	0	0
Anaerolinea	0	0	0	0	0	0	0	0	0	0	0	0	0	0	0	0	0	0	0	0	0	0	0	0	0	0	0	0	0	0	0	0	0	0	0	0	0	0	0	0	0	0	0	0	0	0	0	0	0
Tetragenococcus	0	0	0	0	0	0	0	0	0	0	0	0	0	0	0	0	0	0	0	0	0	0	0	0	0	0	0	0	0.000118645	0	0	0	0	0	0	0	0	0	0	0	0	0	0	0	0	0	0	0	0
Gelidibacter	0	0	0	0	0	0	0	0	0	0	0	0	0	0	0	0	0	0	0	0	0	0	0	0	0	0	0	0	0.000118645	0	0	0	0	0	0	0	0	0	0	0	0	0	0	0	0	0	0	0	0
Elusimicrobium	0	0	0	0	0	0	0	0	0	0	0	0	0	0	0	0	0	0	0	0	0	0	0	0	0	0	0	0	0	0	0	0	0	0	0	0	0	0	0.000118645	0	0	0	0	0	0	0	0	0	0
Filomicrobium	0	0	0	0	0	0	0	0	0	0	0	0	0	0	0	0	0	0	0	0	0	0	0	0	0	0	0	0	0.000118645	0	0	0	0	0	0	0	0	0	0	0	0	0	0	0	0	0	0	0	0
Aquabacterium	0	0	0	0	0	0	0	0	0	0	0	0	0	0	0	0	0	0	0	0	0	0	0	0	0	0	0	0	0	0	0	0	0	0	0	0	0	0	0	0	0	0	0	0	0	0	0	0	0
Butyricimonas	0	0	0	0	0	0	0	0	0	0	0	0	0	0	0	0	0	0	0	0	0	0	0	0	0	0	0	0	5.93e-05	0	0	0	0	0	0	0	0	0	0	0	0	0	0	0	0	0	0	0	0
Cereibacter	0	0	0	0	0	0	0	0	0	0	0	0	0	0	0	0	0	0	0	0	0	0	0	0	0	0	0	0	0	0	0	0	0	0	0	0	0	0	0	0	0	5.93e-05	0	0	0	0	0	0	0
Proteiniclasticum	0	0	0	0	0	0	0	0	0	0	0	0	0	0	0	0	0	0	0	0	0	0	0	0	5.93e-05	0	0	0	0	0	0	0	0	0	0	0	0	0	0	0	0	5.93e-05	0	0	0	0	0	0	0
Modestobacter	0	0	0	0	0	0	0	0	0	0	0	0	0	0	0	0	0	0	0	0	0	0	0	0	0	0	0	0	0	5.93e-05	0	0	0	0	0	0	0	0	0	0	0	5.93e-05	0	0	0	0	0	0	0
Oryzihumus	0	0	0	0	0	0	0	0	0	0	0	0	0	0	0	0	0	0	0	0	0	0	0	0	0	0	0	0	0	5.93e-05	0	0	0	0	0	0	0	0	0	0	0	0	0	0	0	0	0	0	0
Others	0.00314409	0.000296613	0.0395681	0.0261612	0.0174408	0.000593225	0.00498309	0.000177968	0.000118645	0.00118645	0.000415258	0.0188646	0.205731	0.00071187	0.019873	0.00166103	0.001839	0.067687	0.00385596	0.00302545	0.45886	0.118645	0.0100255	0.0256867	0.262384	0.00901703	0.00450851	0.00071187	0.0988313	0.0304325	0.122204	0.0414071	0.0203476	0.062526	0.0131696	0.0105001	0.00783057	0.0325681	0.0276443	0.0707718	0.0352969	0.0761701	0.0287121	0.0206442	0.127781	0.03678	0.0468648	0.00433054	0.122738
[truncated: 20 more columns]
