# Supplementary material for: The facial microbiome and metabolome across different geographic regions
Source: Microbiol Spectr. 2023 Dec 8;12(1):e03248-23. doi: 10.1128/spectrum.03248-23 (PMC10783011; doi:10.1128/spectrum.03248-23)
Supplement: Table S2 — Relative abundances of fungi at genus and species levels. [file spectrum.03248-23-s0002.xlsx]

## Sheet: species level
Climate	Temperate monsoon	Temperate monsoon	Temperate monsoon	Temperate monsoon	Temperate monsoon	Temperate monsoon	Temperate monsoon	Temperate monsoon	Temperate monsoon	Temperate monsoon	Temperate monsoon	Temperate monsoon	Temperate monsoon	Temperate monsoon	Temperate monsoon	Temperate monsoon	Temperate monsoon	Temperate monsoon	Temperate monsoon	Temperate monsoon	Temperate monsoon	Temperate monsoon	Temperate continental	Temperate continental	Temperate continental	Temperate continental	Temperate continental	Temperate continental	Temperate continental	Temperate continental	Temperate continental	Temperate continental	Temperate continental	Temperate continental	Temperate continental	Temperate continental	Temperate continental	Temperate continental	Temperate continental	Temperate continental	Temperate continental	Temperate continental	Temperate continental	Temperate continental	Temperate continental	Subtropical monsoon	Subtropical monsoon	Subtropical monsoon	Subtropical monsoon
Species	North.1	North.10	North.11	North.12	North.13	North.15	North.16	North.17	North.18	North.19	North.2	North.20	North.21	North.22	North.23	North.24	North.25	North.5	North.6	North.7	North.8	North.9	NW.10	NW.14	NW.24	NW.26	NW.27	NW.28	NW.29	NW.30	NW.32	NW.35	NW.36	NW.37	NW.38	NW.39	NW.40	NW.41	NW.42	NW.43	NW.44	NW.45	NW.46	NW.47	NW.8	South.32	South.33	South.34	South.35
unidentified.Malassezia	0.0759381	0.392205	0.372191	0.394164	0.413575	0.446134	0.402535	0.240973	0.46196	0.434783	0.40783	0.367845	0.442117	0.439807	0.436575	0.389201	0.462171	0.131077	0.380647	0.237794	0.263265	0.137041	0.175455	0.258089	0.332235	0.216569	0.350066	0.23444	0.259783	0.389799	0.132444	0.162466	0.350974	0.417216	0.109414	0.426499	0.132578	0.186775	0.330467	0.0484736	0.262183	0.126301	0.0682854	0.280555	0.187377	0.192354	0.318395	0.139542	0.337912
Malassezia_globosa	0.0133038	0.129241	0.0401065	0.0848429	0.0477403	0.0561419	0.0754859	0.0184017	0.0376033	0.0383192	0.0788227	0.0260685	0.0192365	0.033985	0.0709446	0.0431059	0.0142907	0.0599837	0.0203406	0.0689382	0.0719512	0.297132	0.0137098	0.0118248	0.0214289	0.0153966	0.0145205	0.0260303	0.027564	0.0328873	0.0442895	0.00450248	0.00249906	0.011991	0.0203524	0.0127236	0.00736697	0.024531	0.0234271	0.0101902	0.181221	0.0477818	0.0158418	0.00832816	0.068895	0.0106243	0.00751	0.0196172	0.104746
Cladosporium_tenuissimum	0.220406	0.0107304	0.0488141	0.0224001	0.0153219	0.00496857	0.0100916	0.146984	0.00249763	0.00502719	0.0171278	0.0248082	0.00682637	0.0031242	0.00539492	0.021509	0.016821	0.182106	0.0411634	0.112705	0.104115	0.0147657	0.0920378	0.0440636	0.0168925	0.125411	0.0446281	0.0644309	0.0385178	0.00616746	0.10226	0.139331	0.0220271	0.00287785	0.055795	0.00507981	0.127146	0.0446079	0.0480611	0.180268	0.026795	0.167499	0.0723925	0.0131589	0.138399	0.0446368	0.00964758	0.0548553	0.0140939
Candida_haemulonis	0	0	0.000262	5.55e-05	0.000651	0.00177661	0.00748105	0.0161481	0	0.000129	0.000212	0.00329065	0.000936	0.00110217	0.000152	0.000463	0.000865	0.000249	0.000389	0.000462	0.000761	0.00365122	0.0398159	0.070002	0.147567	0.0120729	0.0386143	0.121809	0.141976	0.00456462	0.184622	0.0339487	0	0.0779845	0.0282744	0.0144329	0.0352633	0.124418	0.00410456	0.0145959	0.0161702	0.0186511	0.0190861	0.015871	0.0105221	0.00117101	0.000455	0.0003	0.00158348
Aspergillus_fumigatus	0.000464	0.000221	0.0700383	8.88e-05	0.00232795	0.00186587	0.00335089	0.00292102	0.00103252	0.00181783	0.0024219	0	0.000204	0.000298	0.000477	0.00145268	0.000367	0.00196833	0.00174802	0.000594	0.0224253	0	0.141068	0.0450412	0.0237678	0.010159	0.019622	0.0122111	0.0127393	0.00256687	0.00793142	0.0178298	0.00371542	0.00232593	0.131957	0.00303946	0.0476446	0.00686665	0.00141902	0.0090915	0.00241037	0.00162649	0.026334	0.0682507	0.0281489	0.00118166	0	0.000713	0.000507
Candida_albicans	0	0.00134068	0.00367795	0.000783	0.00404511	0.00194663	0.00250018	0.000998	0.000437	0.0039574	0.0167893	0.00196039	0.000189	0.00270156	0.00206363	0.00293465	0.00213826	0.00216284	0.00145212	0.00114677	0.00162428	0.0105033	0.00396991	0.0200261	0.00154853	0.00361418	0.0014392	0.0141455	0.00316104	0.0012544	0.00942073	0.0574025	0.0128602	0.00168203	0.0103682	0.00980451	0.0792017	0.0211989	0.00125988	0.00887606	0.00757861	0.0200243	0.00572927	0.00684882	0.0136695	0.013786	0.000439	0.000835	0.0020559
Cryptococcus_neoformans	0	0.000216	0.00270869	0.00127683	0.00790582	0.000315	0.00477307	0.00626548	0.0038648	0.00156848	0.00402416	0.0172779	3.93e-05	0.00466558	0.00179831	0.0209936	0.00269829	0.00272299	0.00517283	0.00175728	0.00662882	0.0236766	0.00522511	0.00333638	0.00223606	0.00202497	0.00336028	0.00491152	0.000907	0.000389	0.00238116	0.0214236	0.000431	0.00161633	0.00126581	0.00248574	0.0102011	0.00123161	0	0.00196049	0.000458	0.0014804	0.0122524	0.0032783	0.00426592	0.0343745	0.00118665	0.00250484	0.0168497
Candida_parapsilosis	0.000172	0.000152	0.00242053	0.0004	0.00649983	0.00017	0.00112346	0.00132056	0.00145695	0.000265	0.000698	0.00269164	0	0.000356	0.000796	0.00403587	0.000438	0.00210838	0.0014302	0.00239254	0.0054289	0.0112432	0.00204334	0.00231219	0.000771	0.00106802	0.0016191	0.00228461	0.00220248	0.000517	0.00110832	0.000679	0	0.00113011	0.00105247	0.00103522	0.00966517	0.00388042	0.000398	0.00512743	0.000133	0.00218164	0.00125975	0.000356	0.0040885	0.00519503	0.0165399	0.00202657	0.000997
Mycosphaerella_tassiana	0.00213135	0.000152	0.000173	0.00265359	0.000519	0.00137709	0.00011	0.000876	4.08e-05	0	0.000307	0	0.000275	0.000124	5.9e-05	0.000117	0.000102	0.00127592	0.00104662	0.00195528	0.000388	0	0.0056727	0.000435	0.00451067	0.0283922	0.00251218	0.000796	0.0152125	0.000209	0.0090484	0.0253203	0	0.000296	0.00253161	0.000861	0.0169776	0.00782832	0.000365	0.0789689	0.000784	0.0065644	0.0147201	0.0013241	0.0045282	0	0.00116226	0.000438	0.00042
Filobasidium_magnum	0.00195947	0.000167	0.000796	0.000405	0.00216085	0.000803	0.00120138	0.00151434	0.000253	0	0.000227	0.00166477	0.000393	0.000191	0.00027	0.00128867	0.000209	0.00552379	0.00260833	0.00260705	0.00692148	0.00487366	0.0174268	0.00327431	0.000977	0.0331001	0.00805053	0.0288562	0.018915	0.000656	0.00232055	0.0394826	3.32e-05	0.000986	0.00787928	0.0027626	0.0069582	0.00615805	0.000789	0.012797	0.00212941	0.00331142	0.00728239	0.00491288	0.0201571	0.00220363	0.000171	5.67e-05	0
Candida_sake	0	0.000216	0.0026563	0.000255	0.0024893	0.00145359	0.00862399	0.00129903	3.67e-05	5.63e-05	0.00166043	0	0.000362	7.46e-05	0.000162	0.000715	0.000361	0.000459	0.000636	0.00436433	0.00402411	0	0.0111411	0.00879875	0.00381672	0.00047	0.00204958	0.0109295	0.00229761	0.00043	0.0272664	0.00128525	0	0.00275301	0.00770861	0.00393625	0.0341733	0.00965886	0.00113389	0.0079389	0.0556085	0.00933041	0.00964658	0.00326004	0.0022371	0.00245912	0.000553	0.000227	0.00642142
Nothophoma_variabilis	0.0343079	0.000589	0.00287111	0.00559031	0.00172292	0.000604	0.00163648	0.008031	0.000163	0.000209	0.000931	0.0223422	0.000385	0	0.000305	0	0	0.036986	0.00844421	0.0234304	0.00464602	0.0026218	0.000827	0.00255272	0.000308	0.000829	0.000797	0.00136918	0.00962946	9.29e-05	0.0097411	0.00190741	0.000409	0.000578	0.0011378	0.00255194	0.00218011	0.00209205	0.000703	0	0.00374864	0.0154858	0.00888728	0.000758	0.00435849	0.000979	0.00013	0.000454	0
Candida_tropicalis	0	2.95e-05	0.000749	0.00410808	0.0026564	0.000332	0.0005	0.000711	0.000139	8.85e-05	0.000254	0.0007	3.93e-05	0.000638	0.000255	0.000146	0.000591	0.000622	0.000312	0.000223	0.00212912	0.00340995	0.0049332	0.00272342	0.00265371	0.00145251	0.00239653	0.00109056	0.000739	0.000732	0.00108234	0.00837461	0	0.000664	0.00103824	0.000572	0.0136802	0.000852	0.000365	0.000905	0.000207	0.00352569	0.00346863	0.0102276	0.0308489	0.000575	0	0.000105	0.000192
Candida_auris	0	4.42e-05	0.000597	0.000261	0.000939	0.000289	0.00240926	0.00257652	0	8.85e-05	0.000524	0.000996	0.000456	3.31e-05	3.44e-05	0.000135	0.000234	0.0010892	0.000367	0.000734	0.00136088	0.00899133	0.0060619	0.00830993	0.0042922	0.0011022	0.00134925	0.00818322	0.00945384	0.00135312	0.0210148	0.00822725	0	0.00321294	0.00655658	0.00287695	0.00750322	0.0402888	0.00135934	0.00377017	0.00460632	0.00798637	0.0090771	0.00368923	0.00236053	0.00204395	0.000528	0.000551	0.00339443
Fusarium_solani	0	0	4.19e-05	0	0	2.55e-05	0.00101955	0.000553	9.79e-05	0.000282	2.64e-05	0.000723	0.000126	0.000464	0	0.00048	0	4.67e-05	0	0.000173	3.66e-05	0.0096508	0	0	2.57e-05	0.000342	0.00045	0	0	0.0248499	6.06e-05	0	0.0118761	0.000158	0.0112642	0.000488	0	0.000228	0.000133	0.00473964	8.13e-05	0.00247382	0.000276	0.00218249	0.000424	0.000213	7.31e-05	0.000251	0
Aspergillus_heterocaryoticus	0.00489867	0	0.0012679	0.000128	0.000836	0.00129633	0.00273396	0.00394014	0.000167	0.000201	0.000677	0.000475	3.15e-05	0.000215	0	0.00145268	0.00106404	0.0125569	0.000532	0.0026318	0	0.00249312	0.0450313	0.0225012	0.00110518	0.00601509	0.00467098	0.000199	0.00182199	0.000273	0.00129881	0.0106422	0	0.000637	0.00961443	0.00153478	0.000218	0.000413	0.00115379	0.0122584	0.00181147	0.000526	0.00657486	0.00127845	0.00178197	0.00505663	0.000122	0.000268	8.75e-05
Neosetophoma_rosarum	0.000498	0	0.000131	0	0	0	3.9e-05	0	0	0	0	0	0.000134	0	0	0	0	0	0	0	0	0	0	0.000388	0	0	0	0	0	0.00270044	1.73e-05	0	0	0.000499	0.00163559	0	0	0.00102072	0.183518	0.000463	0	0	0.00162214	0.000374	0	0.000149	0	0.000113	0
Phialophora_verrucosa	0	7.86e-05	0.000503	0.000183	0.00116974	0.00034	0.000169	0.00119137	0	0	6.87e-05	0	0	0	0.000236	0.000902	0.000107	0.000194	8.77e-05	0.000248	0.00533378	0.00109376	0.0146245	0.00207166	0.00161922	0.000496	0.000302	0.00364583	0.0015293	0.00036	0.00013	0.00769514	0	0.000604	0.00197693	0.000223	0.0170866	0.00218484	0.000676	0.0113428	0.00200371	0.00038	0.0122006	0.00147934	0.0354388	0.00916582	8.94e-05	0.0100356	0.00270329
Volutella_ciliata	0	0	0	0	0	0	0	0	0	0	0	0	0	0	0	0	0	0	0	0	0	0	0	0	0	0.000325	0	0	0	0	0	0	0	0	0	0	0	0	0	0	0	0	0	0	0	0.00103262	0.00151988	0.187969	0
Pleurotus_columbinus	0.129411	3.93e-05	0.00102689	0.000361	0.0054511	0	0	5.02e-05	0.000106	3.22e-05	7.93e-05	0.000288	0	0	4.91e-05	0.00024	0	0.00130704	0.000132	0.000726	2.19e-05	0	0	0.000923	0	0.000803	0	0.00266671	0.000278	2.9e-05	0.00112564	0.00310262	0	0	0.0221445	0	0.00851153	0.000413	7.96e-05	0.000237	0	0.000419	8.63e-05	0.00141542	0.000147	0	0	7.3e-05	0
Aspergillus_flavus	0	0.00029	0	0	0	0	0	0	0	0.000346	0.00161812	0.000436	7.86e-05	0.000622	0.000369	0.000398	8.65e-05	0	0	0.00101477	0	0.00553313	0	0.0154715	0.00255733	0.00736507	0.0138459	0.00119405	0	0.000232	0.0206078	0.0205477	0	0.000545	0.00607302	0.00053	0.0128536	0.00898401	0.00063	0.0131956	0.00281703	0.00353543	0.00362394	0.000639	0	0.0123382	0.000211	0.000649	0.00505665
Aspergillus_penicillioides	0.00352361	0.000236	0.00223716	0.000211	0.00106602	0.00031	0.000513	0.0410091	0.00104884	0.000105	9.52e-05	0	0.00011	0.00116018	0.00056	0.000269	0	0.00741432	0.000444	0.00561835	0.000776	0.00146371	0.00437858	0.000155	0.000694	0	0.000443	0.00114629	0.000344	0	0.00510867	0	0	0	0.000356	0.000132	0	0.000616	7.29e-05	0	5.18e-05	0	0.00172569	0.00277605	8.49e-05	0.0210037	0.000146	0.00561766	0.000175
Armillaria_borealis	0	0.000147	0.000346	0.000178	0.000985	0.000183	0.000675	0.000675	0	0	0.000455	0	0	0	0	0	0	0.132797	0.000411	0.000619	0.000446	0	0	0	0	0	0	0	0	0	0	0	0	0	0	0	0	0	0	0	0	0	0	0	0	0	0	0	0
Peyronellaea_eucalypti	0.0388456	7.37e-05	0.000995	0.000588	0.00118703	0.000255	0.000714	0.0257652	0	6.43e-05	0.000714	0.00146251	6.29e-05	0	0.000609	0.00106022	0.000473	0.0111798	0.00116169	0.00777164	0.000527	0.000273	8.76e-05	0.000124	0.00097	0.000162	0.0050629	0.000159	0.000168	0	0.00219932	8.19e-05	0	0	0.000142	0.000307	0	0	0	8.62e-05	0	0.00105186	0	0	0.00371822	0.00256558	0.000252	0.00102139	0.00448799
Penicillium_melanoconidium	0.000756	0	5.76e-05	0.00118246	0.0012216	0.000812	0	0.00228945	0.000661	0	0.000201	7e-05	0.000142	0	0.000216	0.000258	0	9.34e-05	0.000263	0.00204604	0.000439	0	0.0428225	0.000853	0.00129152	0.0272217	0.001542	0	0.000637	6.97e-05	0	0	0	0	0.00153603	0.000481	0	0.00016	0	0.009587	0.00121997	0.00353543	0.00940498	0	0.0107844	0.000841	0	0	0
Mortierella_globalpina	0	2.46e-05	0	1.11e-05	0	0	0	0.000165	0.00029	0	0	0.000132	0.000818	0.000713	0.00083	7.61e-05	5.09e-05	0.000576	4.38e-05	0.000751	0	0.00164064	0	2.33e-05	0	0.0012389	0.00404775	0.00152838	0.00160979	0.000709	0.00225994	0.00103966	0.0022005	0.000401	0.0194706	0.00474276	0.000164	0.000304	0.000915	0.00297305	0.00482074	0.0338641	0.00723062	0.00722322	0	0	1.63e-05	0.000389	0
Wickerhamomyces_anomalus	0	0.000192	0.00488822	0.000361	0.000749	0.000667	0.000565	0.000789	0	0	0.00190896	0.000373	0.000165	7.46e-05	0.000113	0.000527	3.56e-05	0.000327	0.000148	0.00115502	0.00245837	0.00781715	0.00384342	0.00497354	0.000957	0.00501542	0.00018	0.00657523	0.0148174	0.000424	0.00937743	0.000147	0	0.000631	0.000768	0.000205	0.00854786	0.00781145	0.000179	0.00477196	0.00034	0.000273	0.000311	0.000365	0.00333251	0.00321495	9.75e-05	0.000211	0.00436551
Aspergillus_sydowii	0.0141288	0.000722	0.000692	0.000372	0.000519	0.000332	0.001078	0.00878458	0.000118	0.000458	0.000915	0.00781043	0	0.00100273	2.95e-05	0.00222002	0.000107	0.00271521	0.000811	0.00190578	0.000315	0.000129	0.00106059	0.000815	0.000488	0.000325	0.00285913	0.00117813	0.00108295	0.000157	0.023344	0.000327	4.42e-05	0.000145	0.00177782	0.000578	0.000145	0.00242948	0	0.000808	0.00496861	0.000906	0.000483	0.00377141	0.00017	0.000649	0.000106	0.00251295	6.12e-05
Leptobacillium_leptobactrum	0	0.00027	0.00203807	0	0	0.000153	0.00024	0	0	0	0	0	0	0	0	0	0	0	0	0	0	0	0.00108005	0.0012492	0.000681	0	0	0	0	0	0	0	0	0	0	0	0	0	0	0	0	0	0	0	0.000633	0	0	0	0.000402
Rhizopus_arrhizus	0.00012	0.000118	0.00054	0	0.000138	8.5e-05	7.79e-05	2.15e-05	0.000135	0	0.000323	0.00145473	2.36e-05	0.000124	3.44e-05	0.000228	0.000153	0.00220173	0.000132	0.000132	8.05e-05	0.00492191	0.000759	0.000559	0	0.000649	0.000135	0.0452226	0.00041	0.00036	0.0142177	0.00063	0.00592697	0.000125	0.00027	0.000163	0.00194393	3.37e-05	0.000597	0.00421182	0.000148	0.000653	0.000138	0.00347007	0.000586	0.00146908	0.000358	0.000576	0.000814
Aureobasidium_pullulans	0.0198525	0.000108	0.000461	0.00675057	0.00145785	5.53e-05	0.00052	0.00240428	5.31e-05	5.63e-05	0.000249	0.00230268	0.000912	0.000116	0.000486	0.00261834	0.000428	0.00192166	0.00138088	0.00775514	0.00544353	0.000965	0	0.00204063	0.000122	0.000342	0.000161	3.98e-05	0.00299274	0.000232	5.2e-05	0	0	0	0	0.000138	4.54e-05	0.000127	0	0	0	0	0.00358942	0	0	0.0059828	0.000382	0.000186	0.00135602
Wallemia_tropicalis	0.000378	0	0.000278	9.44e-05	0.0011755	0.00124533	0.00052	0.00178706	0	0	0.000164	0.00098	3.93e-05	0	5.4e-05	0	2.55e-05	0.0021784	0.00160555	0.000272	0.00244374	0.0041981	0.0246271	0.000877	0.000649	0.00199933	0	0.00324781	0.000849	0.000441	0.000156	0.000786	0	0.000394	0.00176359	0.000349	0.000863	0.00351768	0.00232083	0.00178814	0.000577	0.000993	0.00388279	0.000877	0.00383393	0.00116037	0.000276	0	0
Candida_apicola	0	0.00342782	2.62e-05	1.67e-05	0.00019	0.000191	0.00013	0.000316	0	5.63e-05	0.000169	0	0	0	0	0	0	0.000132	7.12e-05	0.000462	8.05e-05	0.000322	0.000321	5.43e-05	7.71e-05	4.27e-05	5.14e-05	6.37e-05	0.00112685	0.00566803	8.66e-05	2.46e-05	6.63e-05	0.000204	0.00318585	0.000241	0.000345	0.0579363	0.000252	0.000226	0.000126	0.000604	0.000587	0.000493	0.00081	0	0	6.49e-05	0
Rhodotorula_mucilaginosa	0.00146101	0.000108	0.000623	0.00401925	0.0083207	0.000242	0.000455	0.000574	0	0	0.000264	0.000552	0	4.97e-05	0	0	0	0.00035	0.0277108	0.00267305	0.000351	0.00138328	2.92e-05	6.98e-05	0.000122	6.84e-05	0	0	1.46e-05	0	7.79e-05	0.0013753	0	0	0.000128	3.61e-05	0	0	0	0	0.00014	4.87e-05	0	0.000128	0.00131912	0.000266	0.000219	0.000195	0.000131
Aureobasidium_thailandense	0.0029392	5.89e-05	0.000115	0.00389157	0.000138	7.23e-05	0.000448	0.000754	0	0	0.000169	0.000202	0.00150212	0	0	0	0	0.00694752	0.00313986	0.000495	0.00171208	0	0	0.000675	0	0	0	0	0	0	0	0	0	0	0	0	0	0	0	0	0	0.000166	0	0	0	0	0	0	0
Phialemoniopsis_pluriloculosa	0	0	0	0	0	0	0	0	0	0	0	0	0	0	0	0	0	0	2.19e-05	0	0	0	0	0	0	0	0	0	0	0	0	0	0	7.23e-05	0	0	0	0	0	0	1.48e-05	0	0	0	0	0.0803739	0.000463	0.000511	0
Sarocladium_kiliense	0	3.93e-05	0	0	8.64e-05	0	0	0	0	0	0	0	0	0	0	0	0	0	0	0.000701	7.32e-05	0	0.000253	0.000178	0.000193	0	0	0	0	0	0	0	0.000199	0	0	0	0	0	0	0	0	0	0	0	0.000779	0	0	7.3e-05	0
Naganishia_diffluens	0.00259544	0	0.000126	0.000638	0.000801	0	0.000208	0.0033014	0	0	0	0.000171	6.29e-05	0	0	0.000264	0	0	0.00086	0	9.51e-05	0	0	0	0.000148	0.000205	0.000225	0.000326	0.000307	7.55e-05	0.000216	0.00176006	0	0.00023	0.000185	0	0.000127	0.000169	3.32e-05	0.00822974	0	0.000214	0.000138	0.000228	0.000609	0.000681	6.5e-05	0.00017	0
Acremonium_furcatum	0.00061878	5.89e-05	0.000231	0	2.3e-05	0	0.000571	0.000237	4.08e-05	0.00307262	0	0	0	0	5.4e-05	0.000164	0	6.22e-05	0.000132	0.000776	3.66e-05	0	7.78e-05	0.013555	0.000116	0	0	0	0	6.97e-05	0	0	0	5.26e-05	0.000455	0.000403	0	8.44e-05	0.000206	0.00318849	2.22e-05	0.000156	0.00505626	0	3.86e-05	0	9.75e-05	0.00448278	0.000437
Sarocladium_hominis	0.00067	0	0.000105	0.00133235	0.00038	6.38e-05	0.000104	0.000258	0	8.85e-05	4.23e-05	0.000179	3.15e-05	0	0	1.17e-05	0	0.000101	0.000241	0.000165	0	0.00537228	0.00405749	0.000644	0.000366	0.00117909	0	0.000884	0.000483	0.000679	0.00143735	0.00723671	0	0.000105	0.000583	0.000114	7.27e-05	0.0163484	0.000252	0.000205	0.000458	0.00270757	0	0.000384	0.0135075	0	0	0	0
Acremonium_persicinum	0	0	0	0	0	0	0	0	0	0	0	0	0	0	0	0	0	0	0	0	0	0	0	0	0	0	0	0	0	0	0	0	0.0129597	0	0.00173515	0	0	0	0	0.00447034	0	0.000312	0.000104	3.65e-05	0	0	0	0.000251	0
Fusarium_sporotrichioides	0.000688	0	7.86e-05	0	9.22e-05	5.1e-05	7.79e-05	0.00281336	0	0	0	0	0	0	0	0	8.65e-05	0.00174272	9.32e-05	0.00193878	7.32e-05	0.000708	0	0	0.000848	0.00407556	0.00303902	0.00327965	0.00215126	8.13e-05	0	0	6.63e-05	0.000348	0.000683	0.000247	0.0315662	0.000245	0.000153	0.000248	0	0.00167519	0.000449	0.00021	0.000679	0.00033	0	0	0
Cystofilobasidium_infirmominiatum	0	0	0.000262	2.22e-05	0	4.68e-05	0.00115593	0	2.04e-05	0.000105	4.23e-05	0	0	0	9.83e-06	0	0	0	0	0.000289	0	0	0.000837	0.0265359	0.000167	5.13e-05	5.78e-05	4.78e-05	8.05e-05	0	0.000303	4.91e-05	0	0	0.000114	3.61e-05	0	5.9e-05	0	0.00113105	0.00363774	0	0	1.83e-05	0.000108	0.000373	0	0	0
Malassezia_sympodialis	0.000138	0.00100183	0.000189	8.88e-05	0.000421	0.00187862	0.000403	0.0157462	0.00111822	0.00352305	0.000286	0.000202	0.000142	1.66e-05	0	0	0	0.00269187	0.00159459	0.000157	0.000154	0.00374773	0.000341	0.00166819	0.00101522	0.000103	7.71e-05	0	0.00019	0	0.00146333	0.000205	0.00121636	0	0	1.81e-05	0	0.000599	0	0	0	0.000545	0.000569	3.65e-05	0.00181282	0	0	0	0
Gibberella_pulicaris	0	0	0	0	0	0	0	0	0	0	0	0	0	0	0	0	0	0	0	0	0	0	0	0	0	0	0	0	0.000878	0	0	0	0	0.000125	0.000725	0.000114	0.000282	0.0455021	0	0.00134649	0.000111	0.000789	0.000656	0.000265	0	0	0	0	0
Fusarium_nurragi	0	0.00156658	5.24e-05	0	0	0	0.00011	0.00405497	0	0	0	0	0.000118	0	0.000211	0	0	0	0	0	0	0	0	0	0	0	0	0	5.12e-05	0	0.000407	0	0.00031	0	0.016171	0	0	0.00206674	0	0.00324235	0.000118	0.000526	0.000311	0.00227381	0	0.0058657	0.00138171	0.000219	0
Aspergillus_alabamensis	0.000172	0	3.67e-05	0	0.000219	0	0.000331	0	0	0	0	0	0	0	0.000703	0.000275	0.000199	0.000436	0.000142	0	0	0	0.000126	0.00737884	0.000148	8.54e-05	0.00262782	0.000541	6.59e-05	0	0	0.00239041	0	0.000105	0.0134261	0.000247	5.45e-05	0.000886	3.32e-05	0.000722	0	5.84e-05	0.000173	0.000155	0.0021291	0.00336399	0	0	7.87e-05
Hormonema_macrosporum	8.59e-05	0	0	0	0	0	0	0	0	0	0	0	0.000637	0	0	0	0	0	0	0	0	0	0	0	0	0	0	0.000199	0	2.9e-05	7.79e-05	3.27e-05	0	0.000105	0.000327	6.02e-05	0.0112276	0.000202	0.000225	0.00126031	0.00146397	0.000575	0.0311659	0.00116886	0	0	0	0	0
Mortierella_zonata	0	0	0	0	0	0	0	0	0	0	0	0	0	0	0	0	0	0	0	0	0	0	0	0	0	0	0	0	0	0	0.000727	0	0.0105049	0.000329	0	0.000578	0.0157967	0.000312	7.29e-05	0	0	0.0010129	0.00895631	0.000493	0	0	0	0	0
Plectosphaerella_cucumerina	0.000808	0	0	0	4.03e-05	2.55e-05	9.09e-05	0.00131338	0.000147	0.000177	0.000275	0	4.72e-05	0	3.93e-05	0.00186271	3.05e-05	0.00464465	0	0.000132	2.19e-05	0	0	0	5.78e-05	0.000137	0.00043	0	0	2.32e-05	0.000312	0	0	0	0	9.63e-05	0	0	0	0.00104488	0.000133	0.000214	0.000431	0	0	0	0	0.000803	0.00242334
Pseudosperma_conviviale	0	0	0	0	0	0	0	0	0	0	0	0	0.00116394	0.000646	0.000447	0.000732	3.05e-05	0	0	0	0	0	0	0	0	0	0.00391925	0	0	0.000163	0.000346	4.91e-05	0	0.000664	0	0.00110745	0	2.53e-05	0.00067	0.00931771	0.00377822	0.0140443	0	0.00936005	0	0	0	0	0
Hyaloscypha_bicolor	0	0	0	0	0	0	0	0	0	0	0	0	0	0	0	0	0	0	0	0	0	0	0	0	0	0	0	0	0	0	0	0	0	0	0	0	0	0	0	0	0	0	0	0	0	0.0219405	0.0206119	0.00333169	0
Trichoderma_lixii	0.00012	2.95e-05	4.72e-05	0	0.00038	0	0.000136	0.00201672	0.000195893	0	3.7e-05	0.000187	0	0	0	0	0	0.000303	0.00167131	0.00014	0.000541	0.000145	0	0.00059	9.64e-05	0.00250344	0	0.0121793	0.000329	0	0.00102173	0.000115	0	1.31e-05	0.000469	0	0.000145	0	0	0.00102333	0.000628	0.000584	0.001881	0.00269387	0.00375679	0.0044179	0.00234891	0.000932	0
Candida_zeylanoides	0	0	2.62e-05	2.78e-05	0.000138	0	0.000526	0	0	5.63e-05	0	0	0	0	0	7.03e-05	0	0	0	0.00014	0	0	0.000117	0.0104902	0.000103	1.71e-05	3.86e-05	0.000287	4.39e-05	0	6.06e-05	0	0	5.26e-05	0.000256	8.43e-05	0.00807551	0.00016	4.64e-05	0.0021113	0.000229	0.000224	0	0	6.94e-05	0	5.69e-05	0	0
Mycothermus_thermophilus	0	0	0	0	0	0	0	0	0	0	0	0	2.36e-05	0.000489	6.88e-05	0.000246	0	0	0	0	0	0	0	0	0	0.000427	0.000103	0	0	0.00498856	0	0	0	1.97e-05	0.00216182	7.82e-05	0	2.53e-05	0	0.000452	0.000133	0	0.0149962	0	0	0	0	0	0
Cladosporium_sphaerospermum	0.00467523	0	0.000278	7.22e-05	0.000144	0.000136	0.000403	0.000825	8.98e-05	8.85e-05	0.000243	0.000428	4.72e-05	0	6.39e-05	0.000252	8.15e-05	0.0080834	0	0.000446	0	0.0015763	0.00208226	0.000248	0	0.00443442	0	4.78e-05	0	4.07e-05	0.00150662	0.00121976	0	0	0.000668	0	0	0	0.000345	0.00173428	0	0	0.000138	0.000137	0	0	0.00242206	0.00137807	0
Trichosporon_asahii	0	0	0.000126	0	0.000438	0	0	0	0	0	0.000735	0.000288	0	0	0	4.1e-05	0	0	0	0	0	0.00394074	0	0	0	0	0	0	0	0	0	0	0	0.000112	0	0	0	3.37e-05	0	0.000323	0	0	0	0	0.000447	0.000969	0.0025521	0.00192119	0.0195442
Mortierella_minutissima	0	0	0	0	0	8.5e-06	0	0	0	0	0	0	0.000118	0.000356	0.000108	8.2e-05	0.00110986	0	0	0	0	0.000772	0	0	0	0.000162	0.00061	6.37e-05	2.93e-05	0.00433813	6.06e-05	8.19e-05	0	0.000815	0.000967	0.000915	0.000282	0.000354	0.000431	0.00461038	0.00108688	0.0115121	0.00326154	0.0025295	0	0	0	0	0
Rhizopus_microsporus	0	3.44e-05	0.000194	3.33e-05	0.00087	5.1e-05	0.000201	0.00292102	0.00121617	0.000611	0.000576	0.00239603	0	7.46e-05	5.9e-05	0.000961	0.000168	0.00021	0.000121	0.000157	0	0.00497016	0.000749	0.00066	0.000347	0	8.35e-05	0.000446	0.000124	5.23e-05	0.000173	0	0	0	0	6.62e-05	0.00138074	0	4.64e-05	0	0	0	0	0.000621	0.000116	0.00476921	5.69e-05	0.000308	0.00113731
Naganishia_albida	0	7.37e-05	0.000141	0.000699	0.000876	0	0	0.00171529	0	0	0.0001	0	0	0	3.44e-05	0.00360827	3.05e-05	0.00218617	0.00128225	0.00242554	0	0.00350646	0.000847	0.00014	0.000154	0	0.000141	0.000135	0	7.55e-05	0	0	0	0	0.00037	0.000199	0.0022982	0.000194	2.65e-05	0.000743	7.39e-05	0.000185	0.00517705	0.0001	0.00787614	0	0	0	0.000315
Mrakia_frigida	3.44e-05	9.33e-05	0.000351	0	0	0	8.44e-05	0.000194	0	0	0	0	0	0	0	0	0	0	6.58e-05	0.000528	0	0.000338	0	0.000985	3.86e-05	5.13e-05	0.000116	0.000302	0.026803	0.000116	0.000165	0	0	0	0.000185	3.61e-05	0	0.000869	0	0.00421182	5.92e-05	7.79e-05	0	5.48e-05	0	0	0	0	0
Candida_metapsilosis	0	0	0	0	0.00225304	0	0	0	0	0	0	0	0	0	0	0	0	7e-05	0	0	0	0.00165672	0	0	0	0	0.000238	0.000382	0.000263	0	0.00142004	0.00394581	0	5.91e-05	0.000242	0.000132	0.00155333	0.00550007	0	0.000345	0.000148	0	0.000121	0.000484	0.00151969	0	0	7.3e-05	0.000455
Cutaneotrichosporon_cyanovorans	0.000327	0	0	0	0	0	0	0	0	0	0	0.00105021	0	0	0	0	0	0	0	0	0	0.0240144	0	0	0	0	0	0	0	0	0	0	0	0	0	0	0	0	0	0	0.000259	0	0	0	0	0	0	0	0
Tausonia_pullulans	0	0	0	0.000289	0.000294	0	0.000169	0.000208	4.49e-05	0	0.000518	5.45e-05	0	0.000133	0	0	0	0	0.000137	0.000215	0.000271	0.000901	0	0.00133455	1.29e-05	0.00148668	5.14e-05	1.59e-05	0.000132	0	0.00058	0	0	0.000342	0.0013227	7.22e-05	0	0.000143	3.32e-05	0.00014	0.0058189	0.00162649	0.00981915	4.57e-05	3.86e-05	0.00082	0.000268	0.00147535	1.75e-05
Acremonium_brachypenium	0	0	0	0	0	6.8e-05	0	0	0	0	0	0.000124	0	0	0	0	5.6e-05	0.00021	0	0	0	0	0.00468022	0	0.000141	0	0	0.000279	0	1.74e-05	0	0	0	0.000506	0.00037	0.000163	0.0202478	0.000295	0.00174394	0.000916	2.96e-05	0.00038	0.000621	0.000137	4.63e-05	0	0.000171	0	0
Inocybe_phaeodisca	0	0	0	0	0	0	0	0	0	0	0	0	0.000385	0.000514	3.44e-05	0.000111	2.55e-05	0	0	0	0	0	0	0	0	4.27e-05	0.0016191	0	0	0	0	0.00267693	0	0.000125	0.000384	0.00161302	0	0	0.000696	0.00469655	0.00212941	0.00902849	0.00019	0.00513205	0	0	0	0	0
Apiotrichum_domesticum	0	0	0	0	0	0	0	0	0	0	0	0.000389	0.000142	0	5.4e-05	0	0	0	0	0	0	0.00466455	0	0	0	0.000453	0.000707	0	2.2e-05	0	0.00125552	0	0	0.000145	0.0142794	0.000524	0.000282	0.00038	0	0.000194	0.000628	0.000448	0.00243322	0.00157066	0	0	0	0	0
Penicillium_aurantiogriseum	0.0086973	0	0.000335	0.00162102	0	8.5e-05	0	0	0.00673381	0.000563	0	0.000311	0	0	0	0.000515	0	0	0	0.000479	0	0	0	0	0	0.00126454	0	0	0.00041	0	0.00119491	0	0	0	0.000455	0	0	0	0	0.00123877	0	0.000516	0.00103541	0	0	0.0005	0.000138	0	0
Kazachstania_bulderi	0	0	0	0	5.19e-05	0	0	0	0	0	0	0	1.57e-05	0.000746	0	0	0	0	0	0	0	0	0	5.43e-05	0	0	0	0	0	0.000128	6.93e-05	0	0	0	0.000156	4.81e-05	6.36e-05	0.000127	0.000219	0.0120861	3.7e-05	0.000175	0	0.00663878	0.00248395	0	0	0	0
Papiliotrema_laurentii	0	0	0	0	3.46e-05	0.000196	0	0.000194	0	0	0	0.000194	0	0	0	3.51e-05	0	0	0	0	0	0.000483	0.00610082	0.000489	0.00239027	0.000111	0.00121433	0.00039	0.000168	0.000157	7.79e-05	0.000131	0	7.88e-05	0.000313	0.000163	0.000772	0.00146781	0	0.000689	8.13e-05	0.000282	0.003158	9.13e-05	0.000216	0	0	0	0
Phialocephala_bamuru	0	0	0	0	0	0	0	0	0	0	0	0	0	0	0	0	0	0	0	0	0	0	0	0	0	0	0	0	0	0	0	0	0	0	0	0	0	0	0	0	0	0	0	0	0	0.0136795	0.00863975	0.00254537	0
Stemphylium_vesicarium	0.000223	0	5.76e-05	0	9.22e-05	0	0	0	2.86e-05	0	4.76e-05	0	0.000102	0	0	0	0	0	0	0	0	0	0	0	0	0.000325	0	7.16e-05	0.000227	4.65e-05	7.79e-05	0.0124514	0	4.6e-05	0.000142	0	0	0.000127	0.000769	0.00598919	0	0.000156	0	0.000475	0.00107227	0	0	9.73e-05	0
Naganishia_globosa	5.16e-05	0	1.57e-05	0.000999	0.000213	2.13e-05	8.44e-05	7.18e-05	0	0	3.17e-05	0.000101	0	0	0	0	4.58e-05	0	0.000351	9.9e-05	0.00174866	0	0	0	0	6.84e-05	6.43e-05	0.00573939	0.000124	2.9e-05	7.79e-05	0.00292252	0	3.94e-05	0.000654	0.000108	0.00888396	0.000169	4.64e-05	0.000118	9.61e-05	0.000156	0.000397	0.000329	0	0	2.44e-05	0	0
Setophaeosphaeria_sidae	0.000481	2.46e-05	0.000152	0.000128	0.000254	0.000111	0.000331	0.0200165	1.63e-05	0	6.35e-05	3.11e-05	0	3.31e-05	0.000162	0	0	0.00102696	0.000132	0.000256	0.000161	0	0	3.1e-05	0.000688	0	0	0	0	0	0	0	0	0	4.27e-05	0	0	0	0	0	0	0	0	0	0	0	0	0	0
Pseudosperma_ponderosum	0	0	0	0	0	0	0	0	0	0	0	0	0.000362	0.000307	0.000251	0.000949	0	0	0	0	0	0	0	0	0	5.13e-05	0.000405	0	0	3.48e-05	0	0.0032336	0	9.2e-05	0.000441	0.00108337	4.54e-05	0	0.000411	0.00217593	0	0.00537619	0.00207082	0.00648355	0	0	0	0	0
Golubevia_pallescens	0	0	5.24e-05	0	8.07e-05	1.28e-05	7.79e-05	8.61e-05	0	0	5.29e-05	0	0	0	0	0	0.000779	1.56e-05	0	0.00886066	0	0	0	0	0	2.56e-05	0	0	0	0	0.0108667	0	0	0	0	0	0	0	0	0.000269	0	0.00036	0	0	0	0	7.31e-05	0	0
Aspergillus_restrictus	0	0	0.00055	0	5.76e-05	0	9.74e-05	0.00213155	0	0	0	0	0	0	0	0	0	0.000319	0	0.000239	0	0.000161	0	0.000644	0.000116	0	0	0	0	0	0	0.00183374	0	0	0	0	0	0	0	0.000388	0	0	0	0	0.000154	0.000937	0.000252	0.00701194	0
Acremonium_acutatum	0	0	2.62e-05	0	4.61e-05	0	3.25e-05	0	0	0	4.23e-05	0	0	0	0	0	0	0.00393667	0	6.6e-05	2.19e-05	0	0	0	0	0	2.57e-05	0	0.000161	0	4.33e-05	0	0	0.000125	0.000853	0	0	0.00657984	0	0	4.44e-05	0.000117	0.000259	0	0	0	0	0.000146	0
Trechispora_nivea	0	0	1.57e-05	0	0	0	0	0	0	0	2.12e-05	0	0	0	0	0	0	7.78e-05	1.1e-05	0	0	0	0	6.98e-05	0	0	0	0	0	0	0	0	0	0	0	0	0	0	0	0	0	0	0	0	3.09e-05	0.0173416	5.69e-05	6.49e-05	3.5e-05
Trichomerium_dioscoreae	0.000739	0	8.91e-05	0	4.61e-05	0	0	0.00465066	8.16e-05	0	2.64e-05	0.000187	0	0	0	0	0	1.56e-05	0	9.08e-05	0	0.00374773	0	0	7.71e-05	0	0	0	0	0	0	0	0	0	0	0	0	0	0	0	0	0	0	0	0	0.00497147	0	5.67e-05	0.00182844
Zasmidium_fructigenum	0	2.46e-05	0	0	0	0	0	0	0	0	0	0	0	0	4.42e-05	0	8.15e-05	5.45e-05	0	0	8.05e-05	0	0	3.88e-05	0	0.0104153	3.21e-05	0.000159	0.000102	0	0.000139	5.73e-05	0	4.6e-05	0.000754	0	6.36e-05	0	1.99e-05	0.00127109	0	5.84e-05	0.0026403	0	0	0	0	3.24e-05	0
Malassezia_slooffiae	3.44e-05	4.42e-05	2.1e-05	0	0.000219	0.000234	1.95e-05	0	4.49e-05	0	0.00018	0	0	0	0	8.2e-05	0	0.000194	0	0.00019	0	0	0.00035	0	3.21e-05	0	0	0	0	0	0	0	0	0	0	0	0	0	0	0	0	0	0	0	0.000532	0	0	3.24e-05	0.00139102
Aspergillus_nidulans	0	0	0	0	0	0.00922734	0	0	0	0.000812	0	0	0	0	0	0	0	0	0	0	0	0	0	0	0	0	0	0	0	0.00100468	0	0	0	0	0	0	0	0	0	0	0	0	0	0	0	0	0	0	0
Malassezia_furfur	0	8.84e-05	7.86e-05	2.78e-05	0.00169987	3.83e-05	0	2.15e-05	0	0	0	0	0	0.000564	7.86e-05	8.2e-05	0.00747883	4.67e-05	2.74e-05	6.6e-05	0	0	0	5.43e-05	0	0	0	0.000175	0	0	0	0	0	0	0	0	0.000254	0	0	0	0	0	0	0	0.000108	0	0.000268	0	0.000175
Sordaria_alcina	0.000275	4.91e-05	1.57e-05	1.67e-05	0.000496	1.7e-05	2.6e-05	0	0	0	2.64e-05	0	0	0	0	0.00072	0	0.00752324	0	7.43e-05	2.19e-05	0	4.87e-05	0	0	0	0	0	0	0	0	0	0	0	0	3.61e-05	0	5.06e-05	0	0.00277915	3.7e-05	0	0	1.83e-05	0.00627931	0	0	0	0
Kabatina_thujae	0.001186	9.82e-06	0.000304	0.000361	6.91e-05	9.35e-05	4.55e-05	0.000122	0	0	2.12e-05	0.000871	4.72e-05	0	8.35e-05	0	0	3.89e-05	0.000142	0.000743	0.00182914	0	0	0	9.64e-05	5.13e-05	3.21e-05	0	0.00791723	0	0	6.55e-05	0	3.94e-05	0	0	0	0.000186	0	0	0	0	0	0.00031	3.86e-05	0	0	0	0
Botryotrichum_atrogriseum	0	0	0	0	0	0	0	0	0.000175	0	0	0	0	0	0	0	0	0	0	0	0	0.000869	0	0	0	0.000188	0	0	0	3.48e-05	0	0	0	0	0.00200538	0	0	0	0	0	0	0	0.00541865	0	0.00205196	0	0	0	0
Phaeotheca_fissurella	0	0	0	0	0	0	0.000195	0	0	0	0	0	0	0	0	0	0	0	0	0	0	0	0	0.00921773	0	0	0	0	0	0	0.000156	0	0	2.63e-05	0.000242	9.03e-05	0	0	0	0.000722	0.00134567	0	0.00460758	0.000521	3.86e-05	0	0	0	0
Papiliotrema_flavescens	0.000103	0	0	0	0.000288	2.55e-05	0.000123	0.000373	0	0	3.7e-05	0	0	0.000257	0	0	0	0.000397	3.29e-05	9.9e-05	0	0.00147979	7.78e-05	0.000202	0.00018	0.000795	9e-05	0	0.000439	0	6.93e-05	0	0	7.88e-05	0	0.000102	0.000236	0.00442873	4.64e-05	0.000118	0.000133	0.000292	0.00355491	0.00011	0.00138855	0	9.75e-05	0.000138	0
Bulleromyces_albus	0	0	0	0	0	0	0	0	0	6.43e-05	0	0.000101	0	0	0	8.79e-05	3.56e-05	0	0	0	0	0.00037	0.00588676	0.000722	0.00018	0	0	0.00326373	5.85e-05	1.16e-05	0	0	0	3.29e-05	0	0	0.000209	5.9e-05	0	0.00370554	0	5.84e-05	0	1.83e-05	0	0	0	0	0
Myrmecridium_phragmitis	5.16e-05	0	1.57e-05	0	6.34e-05	0	2.6e-05	0.0001	1.22e-05	0	0	0	0	0	0	0	0	0.00604505	0	3.3e-05	2.19e-05	0	0	0	0	0	0	0	2.93e-05	0	0	0	0	0	0	0	0	0	0	0	0	0	0.000155	0	0	0	0	0	0
Saccharomycopsis_fibuligera	0	0	0	0	0	3.83e-05	0	0	0	0	0	0.000677	0	0.000307	0	0	0	0	2.19e-05	0	0	0.0127712	0	0	0	0	0	0	0	0.000145	0	0	0	0	0	4.81e-05	0	0	0.000199	0.00113105	0	0	0	0.000447	0	0	0	0	0
Curvularia_verruculosa	0	0	0	0	0	0	0	0	0	0	0	0	0	0	0	0	0	8.56e-05	0	0	0	0	0	0	0	0	0	0	0	0	0	0	0	0	0	0	0	0	0	0	0	0	0	0	0	0.00938937	7.31e-05	8.92e-05	0
Neomicrosphaeropsis_elaeagni	0	0	0	0	0	0	0	0	0	0	0	0	0	0	0	0	0	0	0	0	0	0	0	0	0	0	0	0	0	0	0	0	0	0	0.000128	0	0.000136	0	0	0	0	0	0.0145993	0	0	0	0	0	0
Monocillium_mucidum	0	0	0	0	0	0	0	0.000316	0	0	0	0	0	0	0	0	0	0	0	0	0	0	0	0	0	6.84e-05	0	0	0	0	0	0	0	0	0.0148483	0	0	3.37e-05	0	0	0	0	5.18e-05	0	0	0	0	0	0
Debaryomyces_prosopidis	0	0	0	0	0	0	0	0	0	0	0	0.00077	0	0	0	0	0	0.000241	0	0	0	0	0	0	0	0	0	0	0	0	0	0	0	0	0.0142367	0	0	0	0	0	0	0	0	0	0	0	0	0	0
Itersonilia_perplexans	0	0	0	0	0	0	0	0	0	0	0	0	0	0.000564	0	0	0	0	0	0	0	0	0	0	0	0	0	0	0	0.00108018	0	9e-05	0	0.000105	0.000384	0.000132	0	0.00027	0.00104106	0.0075188	8.87e-05	0.000156	0.00124249	0.00207291	0	0	0	0	0
Cercophora_mirabilis	0	0	0	0	0	0	4.55e-05	0.000266	0	0	0	0	0	0.000431	0	0	0	0	0	0	2.93e-05	0	0	0	0	0	0	0	0	0	0	3.27e-05	0	3.94e-05	8.53e-05	0	0	4.22e-05	1.99e-05	4.31e-05	0	0.00036	0.00650583	0.000858	0	0	0	0	0
Hannaella_oryzae	0	0	6.81e-05	4.44e-05	3.46e-05	2.13e-05	5.2e-05	6.46e-05	0	0	4.23e-05	3.11e-05	0	0	0	3.51e-05	0	0.00100362	0	3.3e-05	0.000571	0.00045	0	0	6.43e-05	0	0	0	5.12e-05	0.000116	6.93e-05	0	0	6.57e-05	7.11e-05	0	0	0	9.28e-05	0.000172	0.000414	5.84e-05	5.18e-05	0	0	0.000149	0.000146	0.000462059	0
Vishniacozyma_victoriae	0.000206	1.47e-05	0	0.000194	0	0	0.000182	2.87e-05	0	0	0	6.22e-05	0	0	1.47e-05	0	0	0	0	0.000512	0	0	0	8.53e-05	7.71e-05	0.00124745	2.57e-05	0.000111	0.000483	2.32e-05	0.00471037	5.73e-05	0	0	0.000882	1.81e-05	1.82e-05	0.000152	0	2.15e-05	9.61e-05	0.00036	6.9e-05	3.65e-05	0	0	0	4.05e-05	0.00388434
Sarocladium_implicatum	0.000309	1.47e-05	0.000126	0	0.000375	7.23e-05	0.000779	0	0	0	5.82e-05	3.11e-05	0	0	3.44e-05	0	0	0.000591	3.29e-05	6.6e-05	0.000161	0	0.00433966	8.53e-05	0	0	0	0.00399608	0	0	0	0	0	0	0	0	0	0	0	0	0	0	0	0	0.000139	0	0.000106	8.92e-05	0
Acremonium_alternatum	0.000395	0	0.000131	0.000294	0	0	4.55e-05	0	0	0.000113	0	0	0	0	1.97e-05	0.00183928	0	0	0.000225	0.000107	0	0.00127069	4.87e-05	0	3.86e-05	0.000137	5.14e-05	0	4.39e-05	0	0	0	0	0.000151	0	0.00012	0	0.00178837	0	4.31e-05	0	4.87e-05	0.000121	6.39e-05	0	0	0.000382	0.000332	0
Exserohilum_rostratum	0	0	1.57e-05	0	0	0	4.55e-05	0.0001	0	0	0	0	0	0	0	0	0	0.000233	0	0	0	0	0	0.0028786	0	0	0	0	0	0	0	0	0	0	0	0	0	0	0	0	0	0	0	0	0	0	0	0	6.12e-05
Knufia_epidermidis	0	2.95e-05	8.38e-05	0	0.000167	0	0.000286	0	0	0	0	0.000101	0	0	1.97e-05	0.000182	0	0.00140818	3.29e-05	0.000206	0.000746	0.000466	4.87e-05	0	0	4.27e-05	0	0	0	0	0	0	0	0	0.000455	0	0	0	0	0	0	2.92e-05	0	1.83e-05	0.000123	0	0	0	0
Udeniomyces_pyricola	0	0	0	0	0	0	0	0	0	0	0	0	0	0.000149	0	0	0	0	0	0.000231	0	0	4.87e-05	6.21e-05	6.43e-05	0	0	0	0	0	0	0	0	0	0	0	0	0	0	0	0	0	0	0	0.000154	0	0	0	0
Vishniacozyma_tephrensis	0	0	0	0	0.000259	8.08e-05	0	4.31e-05	0	0	0	0	0	0	0	0	0	0	0	0	0	0	0.00224767	9.31e-05	0.000315	0.00140979	0	0.000255	7.32e-05	0	8.66e-05	4.09e-05	0	0	0.000441	0	0	5.06e-05	0.000119	0	0	0.000195	0	0	0.00462849	0	0	0	0
Bjerkandera_adusta	0.000189	0	0	2.78e-05	0	0	0	0	0	0	0	0	0	0	0	0	0	0.000179	7.12e-05	7.43e-05	0	0	0	0	1.29e-05	0	0	0	0	0	0	0	0	0	0	0	0	0	0	0	0	0	0	0	0	0	0	0	0
Metarhizium_anisopliae	0	0	0	0	0	0	0	0	0	0	0	0	0	0.000232	0	0	0	0	0	0	0	0	0	0	0	0.000444	0.000109	0.0025473	0.000234	6.97e-05	0.00032	0.000131	0	0.000887	0	0	6.36e-05	0	0	0	0	0.00108108	0.0011217	0	0	0	0	0	0
Schizophyllum_amplum	0	0.000113	0.00237338	0.000266	9.8e-05	0	0.000123	0.00198801	0	0	0.000164	0	0	0	0	5.27e-05	0.000143	0.000568	0.000197	0.00103952	5.12e-05	0	0	0	4.5e-05	0	0	0.0029294	2.93e-05	0	4.33e-05	2.46e-05	0	0	0.000228	0	8.18e-05	0	0	0	0.000177	0.00129535	0	0	3.09e-05	0	1.63e-05	0.000422	6.12e-05
Meyerozyma_guilliermondii	0	0.000103	0	0	0	0	0.000188	0.000251	0	0	0	0	0.000142	0	0	0.00160498	0	0	0	0	0	0.00299175	0	0.000132	0.000116	0	0	0	0	0	0	0	0	0	0	6.62e-05	5.45e-05	0	0	0	0	0.00313611	5.18e-05	4.57e-05	2.31e-05	0	0	0.000219	0.000219
Neoascochyta_desmazieri	0	0	2.1e-05	0.000661	0	0	0	8.61e-05	0	0	0.000539	0.00021	3.15e-05	0	0	0	0	0	0	4.95e-05	0	0	0	0	0	0	0	0	0	0	0	0	0	9.86e-05	0.00027	9.03e-05	9.08e-05	0.000152	7.29e-05	0.00952237	5.18e-05	0.00038	0.000242	0.000119	0	0	0	0	0
Inocybe_obsoleta	0	0	0	0	0	0	0	0	0	0	0	0	0.000189	0.000157	0.000378	8.79e-05	0	0	0	0	0	0	0	0	0	0	0.000321	0	0	0	0.000147	0	0	0.000177	0.00027	0.000794	0	0	0.000113	0.00106642	0.00386694	0.00385683	0.000138	0.000941	0	0	0	0	0
Cutaneotrichosporon_moniliiforme	0	0	0	0	0	5.1e-05	0.000104	0	0	0	7.93e-05	0.00056	0	0	0	0	0.000143	0	0	0	0	0	0	0	0	0	0	0	0	0	0	0	0	0.000125	0.000341	0	0.00825718	0.00027	7.96e-05	0.000194	9.61e-05	0.000253	0.000569	0.00011	0	7.45e-05	0	0	0
Aspergillus_sepultus	0	0	0	7.22e-05	0	0	5.2e-05	7.18e-05	0	0	0	0	0	1.66e-05	0.000978	0	0	0.000459	0	0	0	0	0	0	1.29e-05	5.13e-05	0	0	0.00958555	1.16e-05	0	0	0	0	0	0	0	0.000194	0	0	0	0	0	0	0	0	0	0	0
Trichothecium_roseum	0.000155	0	0	0	0	0	0	0.000222	0	0	0	0	0	0	1.97e-05	6.44e-05	0	0	0	0	0	0	0	0	0	0.00755304	7.07e-05	9.55e-05	0.000139	0	0	0.0011952	0	2.63e-05	0.000313	0	0	0.000987	0	0	0	0	0.000138	5.48e-05	0	0	0	0	0
Tilachlidium_brachiatum	0	0	0	0	0	0	0	0	0	0	0	0	0	0	0	0	0	0	0	0	0	0	0	0	0	0.000162	0.0012336	0.00043	0.00019	0	0	6.55e-05	0	7.88e-05	0	9.03e-05	0	0.00393103	0	0.00102333	0	0.000175	0.000828	0	0.00120341	0	0	0	0
Candida_saitoana	0	0	0	1.67e-05	0	0	0.00222094	0	0	0	4.23e-05	0	0	0	0	0	0	0	0	0	0.00223887	0	0	0.00119489	0	0	0	0	0	0	0.000113	0	0	0	0	0	0	0	0	0	0.00113864	0	0	0	0	0	0	0	0
Symmetrospora_oryzicola	0	1.96e-05	0.0011474	0	0	0.000196	9.09e-05	0.00154304	0	0	0	0	0	0	0	0.000146	0	0.000257	0.00112334	6.6e-05	0.000241	0	0.00447588	6.21e-05	0.00018	0.000641	0	0	0	0	6.06e-05	1.64e-05	0	3.94e-05	0	0	0	0	7.96e-05	0	0	0	0	0	0	0	3.25e-05	0.000259	0
Alternaria_metachromatica	0	0	0	0	0	0	1.95e-05	0	0	0	0	0	0	0	0	0	0	0	0	0	0	0	0	0.000163	0	5.98e-05	0	0	0	0	0	0.000303	0	0	0.0027165	0	0	2.53e-05	0	0	0	0	0	0.000584	0	0	0	0	0
Rhizomucor_pusillus	0	0	0	0	0	0	0	0	0	0	0	0.000389	0	0	0	1.17e-05	0	1.56e-05	2.19e-05	0	0	0.00144762	0	0	0	0	0.00194035	0	0	0	0	1.64e-05	0	0	0	7.22e-05	0	0.00081	0	0	0	0	0.0052806	0.0001	0	4.26e-05	0	0.000235	0
Lectera_capsici	0.000138	0	0.000267	0	0	0	0	0	0	0	0	0	0	0	0	0	0	0.000871	0	0	0	0	0	5.43e-05	0	0	0	0	0	0	0	0	0	0	0	0	0	0	0	0	0	0	0	0	0	0	0	0	0
Sarocladium_summerbellii	0	0	0	0	3.46e-05	0	0	0	0	0	0	0	0	0	0	0	0	0	0	0	0	0	0	0	0	0	0	0	0	0	0	0	0	0	0.000242	6.62e-05	0.00818451	0.000127	0	0.000162	6.65e-05	0.000117	0.00101815	0	0.000571	0	0	3.24e-05	0
Malassezia_obtusa	0	0	1.57e-05	0	0.000351	8.5e-06	0.000403	0	4.49e-05	6.43e-05	0	0	4.72e-05	0.000133	0	0	0	0	0	0	5.12e-05	0	8.76e-05	0.000132	5.78e-05	0.000103	5.14e-05	0	0	1.74e-05	1.73e-05	0	0	9.86e-05	0	0	0	0	0	0.00142189	0	0	0	0	3.86e-05	0.000958	8.94e-05	8.11e-05	0.000709
Aspergillus_foetidus	0.00448616	0	0.000168	0	0.000133	0	0	0.000352	4.08e-05	0.000217	0	0	0	0	0	0	0	0	8.77e-05	0	0	0	0.000895	8.53e-05	0.000398	0	0	0	0	0	0	4.09e-05	0	7.88e-05	0	0	4.54e-05	0.00107133	0	0.000732	0	0	0	0	0.000532	6.39e-05	0	0	0
Dichotomophthora_lutea	0	0	0	0	0	5.1e-05	0	0	0	0	0	0	0	0	0	0	0	0	0.0100552	0	5.12e-05	0	0	0	0	0	0	0	0	0	0	0	0	0	0	0	0	0	0	0	0	0	0	0	0	0	0	0	0
Moesziomyces_aphidis	0.00168446	0	0	2.22e-05	0	0	6.49e-05	0	0	0	0	6.22e-05	0	0.000149	0	0.000129	0	0	0	0.00113852	0	0.00144762	0	0	0	0.00201642	0	0	0	0	0.00215603	0	0	0	8.53e-05	0	0	0	0	0	0	0.000175	0	0	0	0	0.000211	0	0
Atrocalyx_bambusae	6.88e-05	0	0	0	0	0	0	0	0	0	0	0	7.08e-05	0.000149	0.000447	0.00433461	0	0	0	0	0	0	0	0	0	4.27e-05	0.000334	0	0	0	0	0	0	0	0.000356	0.000945	0	5.06e-05	0.000206	0	2.96e-05	0.00284393	0	0.000192	0	0	0	0	0
Lapidomyces_hispanicus	0	0	0	0	0	2.55e-05	0	0	0	0	0	0	0.000543	0	0	0	0	0	0	0	0	0	0	0	0	0	2.57e-05	0	0	0	0	0	0	3.94e-05	0	0.000229	0	5.06e-05	0	0.000636	0	0	0.00507351	0.00324177	0	0	0	0	0
Flammulina_filiformis	0.00151257	6.88e-05	0.00118931	0	0	0	0	0	0	0.000273	0	0	0	0	0	0	0	0	0	0	0.00270713	0	0	0	0.000148	0	0	0	0	0	0.000113	0	0	1.97e-05	0	0	0	0	0	0	0.00359337	6.82e-05	6.9e-05	1.83e-05	0	0	0	0	0
Vishniacozyma_carnescens	0	0	2.1e-05	1.67e-05	6.91e-05	4.68e-05	4.55e-05	0.000179	0	0	0	0	0	0	0	0	0	0.00106586	0	4.13e-05	0.00011	0.000386	3.89e-05	0.000116	5.14e-05	0.000504	0	0.000223	0.00082	0	0.000216	0.0017928	0	3.94e-05	0	2.41e-05	4.54e-05	0.000101	0	0.000905	0.00150093	0.000127	8.63e-05	0.000247	0	0	0	0	0
Malassezia_yamatoensis	0.00012	0	0	0	0	0	0	0	0	1.61e-05	0	0.000109	4.72e-05	0.00157453	1.97e-05	0.00226102	8.15e-05	0	0	0	0	0	0	0	0	0	3.86e-05	0.000183	0	0	0	0	0	8.54e-05	5.69e-05	0.000223	0.00414222	0	1.99e-05	6.46e-05	0	0	0.000121	2.74e-05	0	0	0	0	0
Malassezia_dermatis	0	0	7.33e-05	0	0	0	1.95e-05	0	0.00125698	0.000804	0	0	0	0	1.97e-05	0	0	2.33e-05	0	0	0	0	8.76e-05	0.000124	5.14e-05	0	0	4.78e-05	2.93e-05	2.32e-05	0	0	0	3.94e-05	0	0	0	0	0	0	0	0	0	0	0	0	0	0	0
Stagonosporopsis_valerianellae	0	0	0.000162	0	0	0	0	0	0	0	0.000286	0.000249	0	0	0	0	0	0	0.000373	0.00179028	0	0	0	0	4.5e-05	0	0	0	0	0	0	0	0	2.63e-05	4.27e-05	0	0	0.000405	0	0	2.22e-05	0	0.0032788	0	0	0.000511	8.94e-05	0	0
Simplicillium_obclavatum	0	0	0	0	0.000236	0	0	0	0	0	0	0	0	0	0	0	0	0	0	0	0	0	0	2.33e-05	2.57e-05	0	6.43e-05	0	0	0	0	0	0	0	0	0	0	0	0	0	0	0	0	0	0.00847784	0	0	0	0
Pyxidiophora_arvernensis	0	0	2.1e-05	0	0	1.7e-05	1.95e-05	7.18e-05	1.22e-05	0	0	0	0	0	0	0	0	0	4.93e-05	0.000206	0	0	0	0	0	4.27e-05	0.00740803	6.37e-05	8.05e-05	0	8.66e-05	0	0	0	0	0.000349	0	0	0	0	0	0	0	0	0	0	0	0	0
Coniochaeta_cipronana	0	0	0	0	0	0	0	0	0	0	0	0	0	0	0	0	0	0	0	0	0	0	0	0	0	0	0	0	0	0	0	0	0	0	0	0	0	0	0	0	0	0	0	0	0	0.00277849	0.00325108	0.00258591	0
Nigrospora_oryzae	0.00061878	0	0	0	0	0	0	7.89e-05	0	0	5.29e-05	0	0	0	0	0	0	0.00266075	6.58e-05	0	0	0	0	0.000209	6.43e-05	0	0.00240295	0	0	8.71e-05	5.2e-05	0	0	0	0	0	0	0	0.0010079	0	0	0	0	0	0	0	0	0	0
Rhizopus_stolonifer	0	0	0	0	0	0	0	0	0	0	0	0	0	0	0	0	0	0.000241	0	0	0	0	0	0	0	2.56e-05	0	0	0	0	0	0	0	0	0	0	0	0	0	0	0	0	0	0	0	0	0	0	0
Kockovaella_mexicana	0	0	0	0	0	0	0	0	0	0	0	0	0	0	0	0	0	0	0	0	0	0	0	0	0	0	0	0	0	0	0	0	0	0	0	0	0	0	0	0	0	0	0	0	0	0	0	0	0
Cutaneotrichosporon_jirovecii	0	0	0	0	0	0	0	0	0	0	0	0.000132	0	0	1.47e-05	0.000668	0	0	4.93e-05	0.00163353	0	0.0046163	0	0	0	0	7.71e-05	0	0	0	0	0	0	0	0	0.000114	0	0	0	0	0	0	0	0	2.31e-05	0	0	0	0
Coniosporium_apollinis	0.000464	0	8.91e-05	0	0	0	0	0	0	0	5.29e-05	0	0	0	0	0	0	0.00028	0.000444	3.3e-05	0.0015877	0	0	0	2.57e-05	0	0.00112437	3.98e-05	4.39e-05	0	5.2e-05	0	0	0	0.000128	0.00132412	0	6.75e-05	1.99e-05	0.000474	4.44e-05	0	0	3.65e-05	0	0	0	3.24e-05	0
Cryptococcus_uniguttulatus	0	0	1.57e-05	0	6.91e-05	0	0	0	0	0	0	5.45e-05	0	0	0	0	7.13e-05	0	0	5.78e-05	0	0	0	0	0	0	0	5.57e-05	0.000783	0	8.66e-05	3.27e-05	0	1.97e-05	0	0	0	0.000202	0	0.000485	1.48e-05	0	0	0	2.31e-05	0.000607	0.000236	4.86e-05	0
Fusicolla_merismoides	0	0	0	0	0.000156	0	0	0	0	0	0	0	0	0	0	0	0	0	0	0	0	0	0	0	0	0	0	0	3.66e-05	0	0	0	0	0	0	0	0	0	0	0	0	0	6.9e-05	0.00176243	0.000201	0	0	0	0
Solicoccozyma_terricola	0	0	0	0	0.000207	0	0	0	0	0	0	0	0	0	0	2.34e-05	0	0	0	0	0	0	0	0	0	3.42e-05	0.00181185	0	3.66e-05	0	0	0	0	0	0.000128	0.00012	0	0	0	0	0	0	0	0	0.00506819	0	0	0	0
Auricularia_americana	0	0	0	0	0	0	0	0	3.67e-05	0	5.29e-05	0	0	0	0	0	0	0	0.00122745	0.00019	0	0	0	0	0	0	0	0	0.000659	0	0	0	0.00430148	0	0	0	0	0	0	0	0	0	0	0	0	0	0	0	0.000962
Tetracladium_setigerum	0	0	0	0	0	0	0	0	0	0	0	0	3.15e-05	9.94e-05	3.44e-05	0	0	0	0	0	0	0	0	0	0	0	0	0	0	0	0	4.09e-05	8.85e-05	0	0.00163559	0	0	0	0	3.23e-05	0.00280224	0.000243	0.000104	0.000365	0	0	0	0.000105	0
Neonectria_major	0	0	0	0	0	0	0	0	0	0	0	0	0	0.000141	0	0	0	0	0	0	0	0	0	0	0	0	0	0	0	0	0	0	0.000155	0	0	0	0	0	0	0.000162	0	0	0	0	0.00671902	0	0	0	0
Xenomyrothecium_tongaense	0	0	0	0	0	0	0	0	0	0	0	0	0	0	0	0	0	0	0	9.08e-05	0	0	0	0	0	0	0	0	0	0.00704438	0	0	0	0	0	0	0	0	0.000113	0	0	0	0	0	0	0	0	0	0
Candida_stellata	0	0.000216	0	0	0	1.7e-05	0.000533	1.44e-05	0	0	0	0	0	0	0	0	0	0	0	0	0	0	0	0.000853	1.93e-05	0	0	0	0	0	0	0	0	0	0	0	0	0	0	0	0	0	0	0	0	0	0	0	7e-05
Trametes_versicolor	0	0	0	0	2.88e-05	0	0	0	6.94e-05	0	0	0	0	0.00029	0	0	0.000102	0.00138484	0	2.48e-05	0	0	0	0.000147	0	0	0	0	0	0	0	0	0	0	0	0	0	0	7.96e-05	0.000345	0	1.95e-05	0.00358942	0	0	0.000405	0	0	0
Perusta_inaequalis	0	0	0	0	0	0	0	9.33e-05	0	0	0	0	0.000126	0	0	0	0	0	0	0	0	0	0	0	0	0	0	0	0	0	0	0	0	0	0	0	0	0	0	0.000194	0	9.74e-05	0.00641955	0	0	0	0	0	0
Pyrenochaetopsis_leptospora	0	0	0	0	0	0	0	0	0	0	0	0	0	0	0	0	0	0	0	0	0.000285	0.000499	0	0	0	0	0	3.98e-05	0	0.00529054	3.46e-05	0	0	0	0	0	0	0	0.000139	0	0	0	0	0	0	3.19e-05	0	0	0
Coprinopsis_asiaticiphlyctidospora	0	0	0	0	0.000167	0	0	0	0	0	0	0	0	0	0	0	0	0	0	0	0	0	0	2.33e-05	0	0	0	0	0	0	0	0	0	0	0	0	0	0	0	0	0	0	0	0	0.00656474	0	0	0	0
Hannaella_zeae	0	0	3.14e-05	0	0	7.65e-05	0	0.000309	0	0	0	7e-05	0	0	0	0	0	0	1.64e-05	0	0	0	0.000954	0.000171	0.00165777	0.00041	0	0	0	5.81e-05	3.46e-05	0	0	5.91e-05	9.96e-05	7.82e-05	0	0.000127	0.000212	0.000539	0	0.000136	0	0.000155	6.94e-05	5.32e-05	0	0	0
Coniochaeta_canina	0	0	0	0	0	0	0	0	2.04e-05	0	0	0	0	0.000116	0	0	0	0	0	0	0	0	0	0	0	0	0	0	0	0	0	0	0	0	0	0	0	0	0	0	0	0	0	0	0	0.00240589	0.00260899	0.00171043	0
Ustilago_maydis	0	0	0	0	0	0	0	0	0	0	0	0	0	0	0	0	0	0	0	0	0	0.00139937	0	0	0	0	0	0	0	0	0	0	0.00448946	0	0	0	0.000917	5.06e-05	0	0	0	0	0	0	0	0	0	0	0
Trichoderma_citrinoviride	0	0	0	0	0	0	0	0	0	0	0	0	0	0	0	0	0	0.00323647	0	7.43e-05	0	0	0	0	0	0	0	0	0	0	0	0	0	0	0	0	0	0	0	0	0	0	0	0	0	0	0	0	0
Acremonium_dichromosporum	0	0	0.000199	0	0	0	0	0	0	0	0	0	0	0	0	0	0	0	0	0	0	0	0	0	0	0	0	0	0	0	0	0	0.000387023	0	0	0	0	0	0	0.000948	0	0	0.000173	0	0	0	0	6.49e-05	0
Malassezia_japonica	0	4.91e-05	0	0	0	0	3.25e-05	0	0	5.63e-05	0	5.45e-05	0	0	0	0	0	0	2.19e-05	0	0	0	3.89e-05	3.88e-05	0	0	0	0	0	0	0	0	0	0	0	0	0	0	0	0	0	0	0	0	2.31e-05	0	7.31e-05	0	0.000114
Cladorrhinum_hyalocarpum	0	0	0	0	0	0	0	0	0	0	0	0	0	0	0	0	0	0	0	0	0	0	0	0	0	0	7.07e-05	0	0	0	0	0	0	0	0	8.43e-05	0	0	0	0	0	0	0	0	0	0	0	0	0
Wickerhamiella_pararugosa	0	0	0	0	0	0	1.95e-05	0	0	0	0	7e-05	0.00202904	7.46e-05	1.47e-05	2.93e-05	5.6e-05	0	0	0	0	0.000113	0	3.1e-05	0	0	0.000122	0	0	0	0	0	0	0.000263	0.000412	0.000241	0.000436	0.000675	0	0.000366	0.000281	0.00036	0.000552	0.000274	0	0	0	2.43e-05	0
Mortierella_capitata	0	0	0	0	0	0	0	0	0	0	0	0	0	0	0	0	0	0	0	0	0	0	0	0	0	0	0	0	0	0	0	0	0.00590486	0	0	0	0	0	5.97e-05	0	0	0	0	0	0	0	0	0	0
Sclerotinia_borealis	0.000138	0	0.000168	0	0	0	2.6e-05	0	0	4.02e-05	0	0	0	5.8e-05	0	0	0	4.67e-05	0	0.000627	5.12e-05	0.000804	0	0	4.5e-05	0	1.29e-05	0	0	9.87e-05	0	0	0	0.000151	0	0	0	0	0	5.39e-05	0	0	0	0.000384	0	0.000394	1.63e-05	0	0
Rhodotorula_diobovata	0.000773	0	0.000304	8.33e-05	0	2.55e-05	0	7.89e-05	0	0	0.000317	0.00014	0	0	0	0	0	0.000545	0.000816	0.000338	8.05e-05	0	0	0	0	0	0	0	0	6.39e-05	0	0	0	0	0	0	0	0	0	0	8.13e-05	0	0	0	0	0.000128	6.5e-05	0.00013	0
Fusicolla_aquaeductuum	0	0	0	0	0	0	0	0	0	0	0	0.000303	0	0	0	0	0	0	0	0	0	0.00382815	0	0	0	0	0	0	0	0	0	0	0	0	0.00106669	0	0	0	0	0	0	0	0	0.000712	0	0	0	0	0
Trichomerium_foliicola	0.000172	0	6.29e-05	0	2.88e-05	0	0	0	0	0	0	0.000156	0	0	0	0	0	0	0	0	0.00425093	0.000933	0	0	0	0	0	0	0	0	0	0	0	0	0	0	0	0	0	0	0	0	0	0	0	0	0	8.92e-05	0
Toxicocladosporium_strelitziae	0.00398769	0	0	0	0	0	0	0	0	0	0	0.00021	0	0	0	0	0	0	0	0	0	0	0	0	0	0	0	0.000302	0	0	0	0	0	0	0	0	0	0	0	0	0	0	0	0	0	0	0	0	0
Trichophyton_rubrum	0	0	0	0	0	0	0	0	0	0	0	0	0	0	0	0	0	7.78e-05	0	0	0	0	0	0	0	0	0	0	0	0	0	0	0	0	0	0	0	0	0	0	0	0	0	0	0	0.000128	0	8.11e-05	0
Ilyonectria_robusta	0	0	0	0	0	0	0	0	0	0	0	0	0	0	0	0	0	0	0	0	0	0	0	0	0	0	0	0	0	0	0	0	0	0	0.00116625	0.0021848	5.45e-05	0	0	7.54e-05	0	0.00075	0.000138	0.0013515	0	0	0	0	0
Podosphaera_astericola	0.000344	0	0	0	0	0	0	0	0	0	0	0.000249	0	0	0	0	0	0	0	0	0	0	0	0	0	0.000316	0	0	0	0	0	0	0	0	5.69e-05	0	0	0	0	0	0	4.87e-05	0	0	0	0.00464146	0	0	0
Aspergillus_parasiticus	0	0	0	0	0	0	0	0	0	0	0	0	0	0	0	0	0	0	0	0	0	0	0	0	0	0	0	0	0	0	0	0	0	0	0	0	0	0	0	0	0	0	0	0	0	0	0	0	0
Yamadazyma_triangularis	0	0	0	0	0	0	0	0	0	0	0	0	0	0	0	0	0	0	0	0	0	0.000917	0	0	0	0	0	0	0	0	0	0	0	0	0.00472188	0	0	0	0	0	0	0	0	0	0	0	0	0	0
Zymoseptoria_ardabiliae	0	0	5.76e-05	0	4.61e-05	0	0	5.74e-05	0	0	1.59e-05	0	0	0	0	0	0	0.00508811	0	0	4.39e-05	0	0	0	0	0	0	0	0	0	0	0	0	0	0	0	0	0	0	0	0	0	0	0	0	0	0	0	0
Mortierella_basiparvispora	0	0	0	0	0	0	0	0	0	0	0	0	0	0	0	0	0	0	0	0	0	0	0	0	0	0	0	0	0	0	0	0	0.00536303	0	0	0	0	0	0	0	0	0	0	0	0	0	0	0	0
Phaeosphaeria_fuckelii	0	0	2.62e-05	0	0	1.28e-05	0	0	0	0	0	0	0	0	0	0	0	0	0.002159	4.95e-05	2.19e-05	0.00284699	0	0	0	0	0	0	0	2.32e-05	0	0	0	0	0	0	0	0	0	0	0	0	0	0	3.09e-05	0	0	0	0
Colletotrichum_truncatum	0.000223	0	0	0	0	0	0	0.000524	0	0	0	0	0.00246158	0	0	0	0	0	0	0	0	0	2.92e-05	0	0	0	0	0	0	5.81e-05	0	0	0	0	4.27e-05	0	1.82e-05	0	0	0.00014	0	4.87e-05	0	4.57e-05	0	0	0	0	0
Uwebraunia_musae	0	0	0	0	0	0	0	0	0	0	0	0	0	5.8e-05	6.88e-05	0	0.00361978	0	0	0	0	0	0	0	0	0.000649	0	0.000167	7.32e-05	0	0	4.09e-05	0	0	0.000142	0	8.18e-05	0	0	0	0	0	0	0	0	0	0	0	0
Naumovozyma_castellii	0	0	0	0	0	0	0	0	0	0	0	0.00021	0	0	0	0	0	0	0	0	0	0.00497016	0	0	0	0	0	0	0	0	0	0	0	0	0	0	0	0	0	0	0	0	0	0	0	0	0	0	0
Platystomum_crataegi	0	0	0	0	0	0	0	0	0	0	0	3.11e-05	0	0	0	0	0	0	0	0	0	0.00508276	0	0	0	0	0	0	0	0	0	0	0	0	0	0	0	0	0	0	0	0	0	0	0	0	0	0	0
Chrysosporium_pilosum	0	0	0	0	0	0	0	0	0	0	0	0	0	0	0	0	0	0	0	0	0	0	0	0	0	0	0	0	0	0	0	0	0	0	7.11e-05	0	0	0	0	0	0	0	0	0	0	0	0	0	0
Curvularia_hawaiiensis	0	0	0	0	0	0	0	0	0	0	0	2.33e-05	0	0	0	0	0	0	0	0	0	0	0	0	0	0	0	0	1.46e-05	0	1.73e-05	0	0	3.29e-05	0	0	0	0	0	0	0	0	0	0	0	0.00311914	0	0.000503	0
Chrysosporium_lobatum	0	0	0	0	7.49e-05	0	0	0	0	0	0	0	0	0	0	0	0	0	0	0	0	0	0	0	0	0	0	3.18e-05	0	0	0	0	5.53e-05	0	0	0	0	0	0.000259	0	0	0	0.000121	0	0.00117255	0	0	0	0
Pseudopithomyces_rosae	0.000344	0	0.00137268	0	0	0	0	1.44e-05	1.63e-05	0	6.35e-05	0.000272	0	0.000116	0	0	0	0.000366	0	0	0	0	0	0	0	0	0	0	0	0	0	0	0	2.63e-05	0	0	0	0	0	0	0	3.9e-05	0	0	0	0.000415	0	0	7.87e-05
Parasarocladium_radiatum	0	1.47e-05	0.000262	0	0	0	4.55e-05	0	1.63e-05	0	4.76e-05	0	0	0	0	0	0	0	0.000477	0	0	0	0	0	0	0	0	0	0	0	0	0	0	0	0	0	0	0	0	0	0.00278745	0	0	0	0	0	0	0.000811	0
Sclerostagonospora_rosae	0	0	1.05e-05	1.67e-05	2.88e-05	0	0	0.00460042	0	0	0	8.56e-05	0	0	0	0	0	3.89e-05	0	0	2.19e-05	0	0	0	0.000129	0	0	0	0	0	0	0	0	0	0	0	0	0	0	0	0	0	0	0	0	0	0	0	0
Talaromyces_wortmannii	0.000688	0	0	0	3.46e-05	5.1e-05	0	0.0013062	0.000106	0.000257	0	0	0	0	0	0	0	0	0	7.43e-05	0	0	0.00140115	2.33e-05	9.64e-05	0.000111	0	0	0	0	0	0	0	1.97e-05	0	0	0	0	0	0.000183	0	0	0	0.000119	0	0	0	0	0
Lentinula_edodes	0.00123756	0	1.05e-05	0	0	0	7.14e-05	0	0	0	0	4.67e-05	0.0013055	0.000298	0	1.76e-05	0	0	0	4.13e-05	0	0	0	0	0	0	0	0	0	0	0	0	0	0	0	9.63e-05	0	0	0	0	0	0	0	0	0	0	0	0	0
Knufia_karalitana	0.000842	0	3.67e-05	2.78e-05	0	2.98e-05	0	0	0	0	0	0.00200706	0	2.49e-05	0	0	0	0	4.38e-05	0	0	0	0	0	0.000328	0	0	0	0	0	0	0	2.21e-05	0	0	0	0	0	0	0	0	6.82e-05	0	0	0	0	0	4.05e-05	0
Trichophyton_benhamiae	0	0	0	0	0	0	0	0	0	0	0	0	0	0	0	0	0	0	0	0	0	0	0	0	0	0	0	0	0	0	0	0	0	0	0	0	0	0	0	0	0	0	0	0	0	0	0	0	0
Pseudeurotium_hygrophilum	0	0	0	0	0	0	0	0	0.00011	0	5.29e-05	0	0	1.66e-05	0	0	0	0	0	0	0	0	0	0	0	6.84e-05	0	0	0	0	0	0	0	2.63e-05	0.000398	0	0	0	0	0	0	0	0.000828	0	0	0	6.5e-05	0.000138	0.0014785
Aspergillus_pseudodeflectus	0	0	0	0	0	0	0	0	1.63e-05	0	0	0	0	0	0	0	0	0	0	0	0	0	0	0	0	0.000137	0	5.57e-05	1.46e-05	0	2.6e-05	9.82e-05	0	3.29e-05	0.000142	3.61e-05	0	5.06e-05	0	4.31e-05	2.22e-05	0.00037	0	0.00359791	0	0	0	0	0
Papulaspora_funabasensis	0	0	0	0	5.19e-05	8.5e-06	0	0	8.16e-06	0	0	0	0	0	0	0	0	0	0	0	0	0	0	2.33e-05	0	0	0	0	0	0	0	0	0	0	0	0	0	0	0	0.00174505	0	0	3.45e-05	0	0.00181282	0	0	0	0
Lodderomyces_elongisporus	0	0	0	0	0	0	0	0.000172	0	0	0	0	0	0	0	0	0	4.67e-05	0	0	0	0.000659	0	0	0	0	0	0	0	0	0	0	0	0	0	0	0	0	0	0	0	0	0	0	0	0.000277	0.00180435	0.000203	0
Starmerella_etchellsii	0	0	0	0	2.3e-05	0	0	0	0	0	0	0.000187	0	0	0	0	0	2.33e-05	1.1e-05	0	0	0.00263789	0	0	0	0	0	0	0	0	0	0	0	0	4.27e-05	0	0	0	0	0	0	0	0	0	0	4.26e-05	5.69e-05	0.000551	0.000306
Cystofilobasidium_macerans	0	0	0	2.22e-05	0	0	3.25e-05	0	0	0	0	0	0	0	0	0	0	0	0	0	0	0	0	0	0	0.00177718	1.93e-05	7.96e-05	2.93e-05	1.16e-05	2.6e-05	0	0	1.97e-05	0.000213	3.61e-05	0	0	0	0.00115259	0	0	0	0	0	0	0	0	0
Cystobasidium_minuta	0	0	0	0.000205	0	0	0	0	2.86e-05	0	0	6.22e-05	0	0	0	0	0	0	0	0	0.000424	0.000386	1.95e-05	0	0	0	0	0	0	0	0	0	0	0	0	0	0	0	0	0	0	0	0	0	0	7.45e-05	0	7.3e-05	7e-05
Albifimbria_verrucaria	0	0	0	0	0	0	0	0	0	0	0	0	0	0	1.47e-05	0	0	0.000467	0	0	0	0	0	0	0	0.0034433	0	4.78e-05	0	4.65e-05	0	0	0	0	0.000299	0	0	0	0	0	0	0	0	3.65e-05	0	0	0	0	0
Hannaella_sinensis	0	1.96e-05	6.81e-05	5e-05	0	2.98e-05	0.000123	0.000617	0	0	7.93e-05	0.000117	0	0	0	0	0.000148	0.000202	0.000132	0.000743	0	0.00045	0	0	9e-05	0	3.86e-05	3.18e-05	2.93e-05	0	0	0	0	0	0	4.81e-05	0	0	0	0	0	0	0	0	2.31e-05	0.000181	0	0.000138	1.75e-05
Candida_nivariensis	0	0	0.000456	0	2.3e-05	2.13e-05	0	0.000266	4.08e-05	7.24e-05	8.46e-05	0.000358	0	4.97e-05	0	7.03e-05	0	0	0.000334	3.3e-05	0	0.000595	0.0011287	0	0	0	0	0	0	0	0	0	0	0	0	0	0	9.28e-05	0	0	0	0	0	0	3.09e-05	0	0	0	0
Rhodotorula_babjevae	0	0	0	0	0	0	0	0	0	0	0	0	0	0	0	0	0	0	0	0.000107	0	0.000499	0	9.31e-05	0.000193	0	0	0	0	0	0	0	0	0	8.53e-05	3.61e-05	0	5.9e-05	0	0.00107719	0	3.9e-05	0	5.48e-05	5.4e-05	0	0	0	0
Trichosporon_ovoides	0	1.96e-05	0	0	0	0	0	6.46e-05	0	0	0	0	0	0	0	0	0	0.00165714	4.93e-05	5.78e-05	0	0.00180148	0	0	0	0	0	0	0	0	0	0	0	0	0	0	0	0	0	0	0	0	0	0	0	0	0	0	0
Geotrichum_klebahnii	0	0	0	0	0	1.28e-05	0	0	0	0	0	0	0	0	0	0	0	0	0	0	0	0	0	0	0	0	0	0	0	0	0	0	0	0	0.000441	0	0	0	0	0.0010341	0	0.00118822	0	0	0	0	0	0	0
Penicillium_adametzioides	0.00043	0	3.14e-05	0	4.03e-05	0	0	2.15e-05	0	0	0	0	0	0	0	0	0	0	4.38e-05	0	0.000849	0	3.89e-05	0.000559	0	0	0	0	0	0	0	0	0	0	0	0	0	0	0	0	0	0	0	0	5.4e-05	0.000458	0	0	0
Coprinellus_radians	0	5.4e-05	0.000508	0	0.000265	0	0	3.59e-05	0	0	0.000534	0	0	0	0	0	0	0.00133038	0	0	0.00122918	0	0	0	0	0	0	0	0	0	0	0	0	0	0	0	0	0	0	0	0	0	0	0	0.000131	0	0	3.24e-05	0
Bipolaris_microstegii	0	0	0	0	0	0	0	0.00138515	0	0	0	0	0	0	0	0	0	0	0.000921	0	0	0	0	0	3.86e-05	0	0	0	0	0	0	0	0	0	4.27e-05	0	0	0	0	0.0016481	0	0	0	0	0	0	0	0	0
Cephalotrichum_stemonitis	0	1.47e-05	0	1.67e-05	0	0	0	0	0	0	0	0	0	0	1.97e-05	0	0	0	0	0	0	0	0	0	0	6.84e-05	2.57e-05	0	0	0	0	0	0	3.29e-05	0.000242	0	0	0	0	0.000355	0	3.9e-05	0.00105267	0.00131497	0	0	0	0	0
Hannaella_luteola	0	0	0	0	0	0	3.25e-05	0	0	0	4.23e-05	5.45e-05	0	0	0	0	0	0	0	0	3.66e-05	8.04e-05	0	0.000132	5.14e-05	0	0	0	0	0	0	0	0	0	0	7.22e-05	7.27e-05	0.000152	0	0.00128186	6.65e-05	0.000146	0.000535	0	0	0	4.06e-05	0	0
Exophiala_equina	0	0	0	0	0	0	0	0	0	0	0	3.89e-05	2.36e-05	4.97e-05	9.83e-06	0	0	0	0	0	0	0.000933	0	0	0	0.000103	3.21e-05	0	0	2.32e-05	0	0	0	0	0.000299	0.000403	0	0	0.000285	0	0	0.000224	0	0	0	0	0	0	0
Periconia_epilithographicola	0.000103	0	0	0	0	0	0	0	0	5.63e-05	0.000677	0	0	0	0	0	0	0	9.32e-05	3.3e-05	1.46e-05	0	0	0	0	0	0	0	0	0	0	0	0	0	0	0	0	0	0	0	0	0	0	0	0	0.00200136	0	0	0
Trichocladium_arxii	0	0	0	0	0	0	0	0	0	0	5.82e-05	0	3.93e-05	0	0.000103	0	0	0	0	0	0	0	0	0	0	0	0	7.96e-05	0	2.32e-05	0	0	0	2.63e-05	0	4.21e-05	1.82e-05	0	3.32e-05	0	0	0.000974	0.001881	0	0	9.58e-05	0	2.43e-05	0.000385
Exophiala_salmonis	0	0	0	0	0	0	0	2.87e-05	0	0	0	0	0	0	0	0	0	0	0	0	0	0	0	0	0.000206	0.000299	0	0	0	0	0	0	0	0	0	0	0	0	0.000159	0	0	0	0.00226065	0	0	0	0	0	0
Neoascochyta_exitialis	0	0	0	0	2.3e-05	0	0.00361065	2.15e-05	0	0	0	0	0	0	0	0	0	0	0	0	0	0	0	0.000116	0	0	0	0	0	0	0	0	0	0	0	0	0	0	0	0	0	0	0	0	0	0	0	0	0
Verticillium_nubilum	0	0	0	0	0	0	0	0	0	0	0	0	0	0	0	0	0	0	0	0	0	0	0	0	0	0	0	0	0	0	0	0	0	0	0.000114	0	0	0	0	0.00340392	4.44e-05	7.79e-05	0	0	0	0	0	0	0
Paraphoma_rhaphiolepidis	8.59e-05	0	0	0	1.15e-05	0	0	0	0	0	0	3.89e-05	0	2.49e-05	9.83e-06	0	0	0	0	0	0	0.000547	0	0	0	8.54e-05	0.000643	0.000143	0.000212	5.81e-05	0.000225	0	9.95e-05	0	0.000398	6.62e-05	0	0	2.65e-05	0	0	0.000721	0	1.83e-05	0	0	4.06e-05	0	0
Striaticonidium_humicola	6.88e-05	0	0	0	0	0	0	0	0	0	0	0	0	0	0	0	0	0	0	0	0	0	0	0	0	0	0	0.000183	0	0	0	0	0	3.29e-05	0.000199	0	0.00287957	3.37e-05	0	5.39e-05	2.22e-05	0	8.63e-05	0	0	0	0	0	0
Talaromyces_albobiverticillius	0	0	0	0	0.000392	0	0	0	0	0	4.23e-05	2.33e-05	0	0	0	0	0	0	9.32e-05	0	0	0	0	0	2.57e-05	0	0	0	0	0	0	0	0	0	0	0	0	0	0	0	0	0	0	0	4.63e-05	0	0	0	0
Sterigmatomyces_halophilus	0	0	6.81e-05	0	0.000311	0	0	7.89e-05	0	0	0	5.45e-05	0	0	0	0	0	4.67e-05	0.000159	0	0	0	0	0	1.93e-05	0	0	0	0	0	3.46e-05	0.000982	0	0	2.84e-05	1.2e-05	0	0	0	0	0	0	0	3.65e-05	2.31e-05	5.32e-05	0	0.000357	0
Claviceps_arundinis	0	0	0	0	0	0	0	0	0	0	0	0	0	0	0	0	0	0	0	0	0	0	0	0	0	0	0	0	0	0	0	0	0	0	2.84e-05	3.61e-05	0	5.06e-05	0	0	0	0.00343803	0.000121	0	0	0	0	0	0
Cladosporium_velox	0.000447	0	0	0.000105	0	0	0	0.000301	0	0	0	0.000101	0	0	0	5.86e-05	0.000219	0	9.32e-05	0.000165	0	0	0	0	0	0	0	0	0	0	0	0	0	0	0	0	0	0	0	0	0	0	0	0	0	0.000671	0	0.000349	0
Trichoderma_virilente	0	0	0	0	0	0	0	0	0	6.43e-05	0	0	0	0	0	0	0	0	0.000121	0	0	9.65e-05	0	0	0	0	0	0.000446	0	0	0	0	0	0.000105	0	0	0	0	0	0	0	1.95e-05	0	0.000822	0	0.000916	0.000406	0.000259	0
Mucor_fragilis	0	1.47e-05	1.05e-05	0.000833	0	0	0	0.000388	0	0	0	0	0	0	0	0.000123	0	0	0	0	0	0.00102942	1.95e-05	0	0.000964	0.000111	0	0	0	0	0	0	0	0	0	0	0	0	0	0	0	0	0	0	1.54e-05	0	0	0	0
Apiotrichum_dehoogii	0	0	0	0	0	0	0	0	0	0	0	0	0	0	0	0	0	0	0	0	0	0	0	0	0	0	5.14e-05	0	9.51e-05	0	0.000156	0.00292252	0	0	0	0	0	0	0	0	0	0	0	0.000247	0	0	0	0	0
Collariella_hilkhuijsenii	0	0	0	0	0	0	0	0	0	0	0	0	0	0	0	0	0	0	0	0	0	0	0	0	0	0	0	0	0	0	0	0	0	0	0	0	0	0	0	0	0	0	0	0	0	0	0	0	0
Talaromyces_marneffei	0.000447	0	1.57e-05	0	0	0	0	0.000574	0	0	0	0	0	0.000406	0	0	0.00029	0	0	0.00014	0	0	0	0	0	0	0	0	0	0	0	0	0	0	0	6.62e-05	0	0	0	0	0	0	0	0.00141542	0	0	0	0	0
Thermomyces_lanuginosus	6.88e-05	0	0	0	0	0	0	0	0	0.000137	1.06e-05	0	2.36e-05	0	0	0	0	0	0	0.00210379	0	0	0	0	0	0.000273	0	0	0	4.65e-05	0	0	2.21e-05	0	0.000171	0	0	0	0	0	0	0	0.000311	0	0	0	0	0	0
Pseudogymnoascus_destructans	0	0	0	0	0	0	0	0	0	0	0	0	0	0	0	0	0	0	0	0	0	0	0	0	0	0	0	0	0	0	0	0	0	0	0.000356	0	0	0	0	0	0	0	0.00153586	0	0	0	0	0	0
Trichophyton_mentagrophytes	0	0	0	0	1.15e-05	0	2.6e-05	1.44e-05	0	0	0.000486	0.000109	0	0	0	0	0	0	0	0	0	0	0	0.000318	0.000141	0	0	0	0	0	0	0.000401	0	0	5.69e-05	0	0	0	0	0	0	2.92e-05	0	0.000502	0	0	0	0	3.5e-05
Flammulina_velutipes_var._himalayana	0	0	0.00100594	0	0	0	6.49e-05	0.000294	0	0	0	0	0	0	0	0	0	0	0.000307	0.000132	0.00108285	0	0	0	0	0	0	0	0	0	0	0	0	0	0	0	0	0	0	0	0	0	0	0	0	0	0	0	0
Coprinellus_micaceus	0.00183915	0	0	0.000339	3.46e-05	0	0	0.000395	0	0	0	0	0	0	0	0	0	0	0	0.000116	0	0	0	0	0	0	0	0	0	0	0	0	0	0	0	0	0	0	0	0	0	0	0	0	0	0	0	0	0
Itersonilia_pannonica	0	0	0	0	0	0	0	0	0	0	0	0	0	0	0	0	0	0	0	0	0	0	0	0	0	0	0	0	0	0	0	0	0	0	0	0	0	0	8.62e-05	0.000657	3.7e-05	8.77e-05	0	0.0023286	0	0	0	0	0
Sarocladium_glaucum	0	0	0	0	7.49e-05	0	0	0	0	0	0	0	0	0	0	0	0	0	0	0	0	0	0	0	0	0.000154	0	0	0	0	0	0	0	0	0	0	0	0	0.0014787	0	0	9.74e-05	0	0	0.00138855	0	0	0	0
Talaromyces_diversiformis	0	0	0	0	0	0	0	0	0	0	0	0	0	0	9.83e-06	0.00113051	0	0	0	0	0	0	0	0	0	0	1.93e-05	0	0	0.00198613	0	0	0	0	0	3.61e-05	0	0	0	0	0	0	0	0	0	0	0	0	0
Monascus_purpureus	0	0	0	0	0	0	0	0	0	0	0	0	0	0.00024	0	0	0	0	0	0	0	0	0	0	0	0	0	0	0	0.000197	0	4.09e-05	0	3.94e-05	0.000199	3.01e-05	0	2.53e-05	0.000265	0.000248	0	2.92e-05	0	0.00178982	0	0	0	0	0
Hansfordia_pulvinata	0	0	0.00225812	0	6.91e-05	0	2.6e-05	3.59e-05	2.04e-05	0	3.17e-05	0	0	0	0	0	0	5.45e-05	0.000263	0.000107	0	0	0	0	0	0	0	0	0	0	0	0	0	0	0	0	0	0	0	0	0	0	0	0	0	0	0	0	0
Ascochyta_medicaginicola_var._macrospora	0	0	0	0	0	0	0	0	2.45e-05	0	0	0	4.72e-05	0	0	0	0	0	0	0	0	0	0	0	0	7.69e-05	0.000135	8.76e-05	8.78e-05	0	0.00013	0	0	0	0.00162137	0	0	0	0	0	0	0.000575	0	0	0	0	0	0	0
Phaeosphaeria_oryzae	0	0	0	0	0	0	0	0	0	0	0	0	0	0	0	0	0	0	0	0	0	0	6.81e-05	0	5.14e-05	0	0	0	0	2.32e-05	0	0	0	1.97e-05	0	0	0	0	6.63e-05	0.000194	0	0	0	0	0	0	0.000154	0	0
Buckleyzyma_aurantiaca	0	0	0.00111072	0	4.61e-05	0	0	4.31e-05	0	0	0	0	0	0	0	0	0	0.000117	3.84e-05	0	0.0013682	0	0	0	0	0	0	0	0	0	0	0	0	0	0	0	0	0	0	0	0	0	0	0	0	0	0	0	0
Cladophialophora_boppii	0	0	0	1.11e-05	0	0	0	0	0	0	0	3.89e-05	0	0	0	0	0	0	0	0	0	0.00273439	0	0	0	0	0	0	0	0	0	0	0	0	0	0	0	0	0	0	0	0	0	0	0	0	0	0	0
Pichia_cephalocereana	0	0	0	2.78e-05	0	1.7e-05	0	0	0	0	0	0	0	5.8e-05	3.93e-05	0	0	0	0	1.65e-05	3.66e-05	0.000466	0	0	0	0.000615	3.21e-05	0	4.39e-05	2.32e-05	6.06e-05	0	0	1.97e-05	0.000668	0	0	0	0	0	0	0	0	0	0	0.000117	0.000171	4.86e-05	0
Cudoniella_acicularis	0	0	0	0	0	0	0	0	0	0	0	0	0	0	0	0	0	0	0	0	0	0	0	0	0	0	0	0	0	0	0	0	0	0	0	0	0	0	0	0	0	0	0	0	0	0.0027359	0	4.05e-05	0
Exophiala_cancerae	0	0	0	0	0	0	0	0	0	0	0	0	0	0	0	0	0	0	0	0	0	0.00180148	0	0	0	0	0	0	0	0	0	0	0	0	0	0	0	0	0	0	0	0	0	0	0	0	0	0	0
Monocillium_griseo-ochraceum	0	0	0	0	0	0	0	0	0	0	0	0	0	0	0	0	0	0	0	0	0	0	0	0	0	0	0	0	0	0	0	0	0	2.63e-05	0	4.81e-05	0	0	0	0	0.000458	0.000321	0	0.00183548	0	0	0	0	0
Verticillium_albo-atrum	0	0	0	0	0	0	0	0	0	0	0	0	0	0	0	0	0	0	0	0	0	0	0	0	0	0	0	0	0	0	0	0	0	0	0	0	0	5.06e-05	0	0.00252063	0	0	0	3.65e-05	0	0	0	0	0
Eleutherascus_lectardii	0	0	0	0	0	0	0	0	0	1.61e-05	0	0	0	0	0	0	0	0	0	0	0	0	0	0	0	0	0	0	0	0	0	0	0	0	0	0	0	0	0	0	0	0	0	0	0	0	0	0	0
Trametes_cubensis	0	0	0	0	0	0	0	0	0	0	0	0	0	0	0	0	0	0	0	0	0	0	0	0	0	0	0	0	0	0	0	0	0	0	0	0	0	0	0	0	0	0	0	0	0	0	0	0	0
Acremonium_fusidioides	8.59e-05	0	0	6.66e-05	0	0	0	0	0	0	0	0.00028	5.51e-05	0	0	4.69e-05	0	0	0	0.000124	0	0.000273	1.95e-05	3.88e-05	0	0	0	0	0	0	0	0	0	0	0	2.41e-05	0	5.06e-05	0	0.000409	0	8.77e-05	0	0	0	0.000255	3.25e-05	8.11e-05	0
Archaeorhizomyces_finlayi	0	0	0	0	0	0	0	0	0	0	0	0	0	0	0	0	0	0	0	0	0	0	0	0	0	0	0	0	0	0	0	0	0	1.97e-05	4.27e-05	0	0	0	0	2.15e-05	0	1.95e-05	0.00236419	0	0	0	0	0	0
Trametes_trogii	0	0	0	0	0	8.5e-05	0	0	0	0	0	0	0	0	0	0	0	0	0	0	0	0	0	0	0	0.00211041	0	0	0	2.9e-05	0	0	0	0	0.000114	0	0	0	0	0	0	0	0	0	0	0	0	0	0
Rhodosporidiobolus_ruineniae	0	0	0	0	0	0	0	0	0	0	0	0	0	0	0	0	0	0	0	0	0	0	0	0	0	0	0	0	0	0	0	0	0	0	0	0	0	0	0	0	0	0	0	0	0	0.00239525	5.69e-05	0	0
Candida_oceani	0	0	0	0	0	0	0	0	0	0	0	0.000132	0	0	0	0	0	0	0	0	0	0.00231619	0	0	0	0	0	0	0	0	0	0	0	0	0	0	0	0	0	0	0	0	0	0	0	0	0	0	0
Mucor_irregularis	0	0	2.62e-05	0	9.8e-05	0	6.49e-05	0	7.35e-05	0	0	0.000358	0	0	0	0.000158	0	0.000358	2.74e-05	0	0	0	0.000195	0.000124	0	4.27e-05	0	0	0	0	1.73e-05	0	0	0	4.27e-05	0	0	0	0	0	0	0	0	0.000174	0	0.00016	0	0	0
Russula_cessans	0	0	0	0	0	0	0	0	0	0	0	0	7.86e-05	0	0	0	0	0	0	0	0	0	0	0	0	0	0	0	0	0	0	0	0	0	0	0	0	1.69e-05	0	0	0	0	0.00224339	0	0	0	0	0	0
Hanseniaspora_guilliermondii	0	0	0.000105	0	2.3e-05	0	0	0.000998	0	0	0.000169	0	0	0	0	0.000223	0	0	7.67e-05	4.13e-05	0	0	0	0	0	0	0	0	0	0	0	0	0	0	0	0	0	0	0	0	0	0	0	0	2.31e-05	0	0	0	0
Pseudopithomyces_karoo	5.16e-05	0	6.29e-05	0	0	0	0	0	0	0	0	0	0	0	0	0	0	0	0	0	0	0	0	0	0	0	0	0	0	0	0	0	0	0	0	0	0	0	0	0	0	0	0	0	2.31e-05	0	0	0	0
Ilyonectria_macrodidyma	0	0	0	0	0	0	0	0	4.9e-05	0	0	0	0	0	0	0	0	0	0	0	0	0	0	0	0	0	0	0	0	0	0.000121	0.000164	0	0	0.00140803	0	0	0	0	0	0	0	0	0	0	0	0	0	0
Hexagonia_tenuis	0	0	0	0	0	0	0	0	0	0	0	0	0	0	0	0	0	0	0	0	0	0	0	0	0	0	0	0	0	5.23e-05	0	5.73e-05	0	0	0	0	0	0	0	0	0	0	0	0.00221902	0	0	0	0	0
Ochroconis_mirabilis	0	0	0	0	0	0	0	0	8.16e-05	0	0	7e-05	0	0	0	0	0	0.000202	0	0	0.00144137	0	0	0	0	0	0	0	0	0	0	0	0	0	0	0	0	0	0	0	0	0	0	0	0	0	0	0	0
Penicillium_steckii	0.00223448	0	0	0	0	0	0	0	0	0	0	0	0	0	0	0	0	0	0	0	0	0	0	0	0	0	0	0	0	0	0	0	0	0	0	0	0	0	0	0	0	0	0	0	0	0	0	0	0
Irpex_hydnoides	0.000172	3.93e-05	0.00054	0	0	3.4e-05	0	0.0001	0	0	0	0	0	0	0	0	0	0	6.03e-05	0.00019	0	0	0	0	0	0	0	0	0	0	0	0	0	0	0	4.21e-05	0	0	0	0	0	0	0	0.000438	0	0	0	0	0
Cystobasidium_slooffiae	0	0	0.000115	0	0.000144	0	0	0	0	0	0	0	0	0	0	0	0	0	0	0	0	0.000563	0	0	0	0.000103	0	0	0	0	0	0	0	0	2.84e-05	0	0	0	0	0	0	0	0	0	9.26e-05	0	2.44e-05	0	0
Terana_coerulea	0	0	0	0	0	0	0	0	0	0	0	0	0	0	0	0	0	0	0	0	0	0	0	0	0	0	0	0	0	0	0	0	0	1.31e-05	0	0	0	2.53e-05	0	0.00204666	0	0	0	0	0	0	0	0	0
Fusicolla_septimanifiniscientiae	0	0	2.62e-05	0	2.3e-05	0	0	0.00033	0	0	0	0	0	0	0	0	0	0	0	0	0	0	0	0	0	0	0	0	0	0	0	0	0	0	0	0	0	0	0	0	0	0	0	0	0	0.000106	0	0.00130511	0
Neosetophoma_samararum	0.00055	0	0	0	0	0	0	0	0	0	0	0	0	0	0.000447	0	0	0	0	0	0	0	0	0	0	0	0.000732	0	0	0	0	0	0	0	0	0	0	0	0.000312	0	0	0	0	0	0	0	0	0	0
Exserohilum_turcicum	0.000963	0	0	0	2.3e-05	8.5e-06	0	0	0	0	0	0	0	0	0	0	0	0.000965	0	3.3e-05	0	0	0	0	0	0	0	0	0	0	0	0	0	0	0	0	0	0	0.000106	0	3.7e-05	0	0	0	0	0	0	0	0
Phaeosphaeria_podocarpi	0.000756	0	0	0.000189	0	0	0	0.000316	0	0	3.17e-05	0	0	0	0	0.000111	0	0	0	0	0	0	0	0	0	0	6.43e-05	0	2.93e-05	0	0	0	0	0	0.000199	3.01e-05	1.82e-05	0	0	0	0	0.000292	0	0	0	0	0	0	0
Rhodosporidiobolus_lusitaniae	0	0	0	0	5.19e-05	0	0	4.31e-05	0	0	2.12e-05	0	0	0	0	0	0	0	4.38e-05	0	0.00190231	0	0	0	0	0	0	0	0	0	0	0	0	0	0	0	0	0	0	0	0	0	0	0	0	0	0	0	0
Curvularia_nodulosa	0	1.47e-05	0	0	0	1.7e-05	0	0	0	0	0	0	0	0	0	0	0	0.00192944	0	1.65e-05	0	0	0	0	0	0	0	0	0	0	0	0	0	0	0	0	0	0	0	0	0	0	0	0	0	0	0	0	0
Acaromyces_ingoldii	0	0	0	0	0	0	0	0	0	0	0	0	0	0	0	0	0	0	0	0.000173	0	0	0	0	0	0	0	0	0	0	0	0	0	0	0	0	0	0.00172932	1.33e-05	0	0	0	0.000104	0	0	0	0	0	0
Kwoniella_bestiolae	0	0	0	0	0	0	0	0	0	0	0	0	0	0	0	0	0	0	0	0	0	0.0019945	0	0	0	0	0	0	0	0	0	0	0	0	0	0	0	0	0	0	0	0	0	0	0	0	0	0	0
Cosmospora_viridescens	0	0	0	0	0	0	0	0	0	0	0	0	0	0	0	0	0	0	0	0	4.39e-05	0	0	0	2.57e-05	0	0	0	0	0	0	0	0	0	0	0	0	0	0	0	0	0	0	0	0	0	0	0	0
Sarocladium_subulatum	0	0	0	0	0	0	0	0	2.86e-05	0	0	0	0	0	0	0	0	0	0	0	0	0	0	0	0	0	0	0	0	0	0	0	0	0	0.000597	0	0	0	0	0	0	0	0	0	0	0	0	0	0.000866
Stephanonectria_keithii	0	0	0	0	0	0	0	0	0	0	0	0	0	0	0	0	0	0	0	0	0	0	0	0	0	0	0	0	0	0	0	0	0	0	0	0	0	0	0.000676	0	0	0	0	0	0	0	0	4.86e-05	0
Fusicolla_acetilerea	0	0	0	0	0	0	0	0	0	0	0	0	0	0	0	0	0	0	0	0	0	0.00144762	0	0	0	0	0	0	0	0	0	0	0.000343	0	0	0	0	0	0	0	0	0	0.000138	0	0	0	0	0	0
Trichoderma_aethiopicum	0.000327	0	0	0	0	0	0	0	0	0	0.000106	0	0	0	0	0	0	0	0.000121	0	0	0	0	0	0	0.000188	0	0.000509	0	0	0	0	0	0.000256	0	0	0	0	0	0	0	0	0	0	0	0	0	0	0
Moesziomyces_antarcticus	0	0	0	0	0	0	0	0	0	0	3.17e-05	0	2.36e-05	0	0	0	0	0	0	0	8.05e-05	0.00037	0	0	0	0	0	0	0	0	0	0	0	0	0	0	0	0	0	0	0	0	0	0	0	0	0	0	0
Trichoderma_pubescens	0	0	0	0	0	0	0	0	6.94e-05	0	0	0	0	0	0	0	0	0	0	0	0	0	0	0	0	0	0	0	0	4.65e-05	0	0	0	0	0	0	0	0	0	0	0	0	5.18e-05	0.00171677	0	0	0	0	0
Penicillium_rolfsii	0	0	0	0	0	0	0	0	0	0	0	0	0	0	0	0	0	0	0	0	0	0	0	0	0	0	0	0	0	0	0	0	0	0	0	0	0	0	0	0	0	0	0	0	0	0.000756	0.000707	0.000397	0
Hypsizygus_marmoreus	0	0	0	1.67e-05	1.73e-05	2.13e-05	0	2.15e-05	0	0	0	0	0	0	0	0	0	0	0	0.00174078	0	0	0	0	0	0	0	0	0	0	0	0	0	0	0	0	0	0	0	0	0	0	0	0	0	0	0	0	0
Syncephalastrum_monosporum	0	0	0	0	0	0	0	0	0	0	0	0	0	0	0	0	0	0	0	0	0	0	0	0	0	0	0	0	0	0	0	0	0	0	0	0	0	0	0	0	0	0	0	0	0	0.0014265	0.000293	0.00013	0
Arthrocatena_tenebrio	0	0	0	0	2.3e-05	0	2.6e-05	2.87e-05	0	0	0	0	0	0	0	0	0	0.00165714	0	0	0	0	0	0	0	0	0	0	0	0	0	0	0	0	0	0	0	0	0	0	0	0	0	0	0	0	0	5.67e-05	0
Rachicladosporium_cboliae	0	0	0	0	5.19e-05	0	5.2e-05	0.00168658	0	0	0	0	0	0	0	0	0	0	0	1.65e-05	0	0	0	0	2.57e-05	0	0	0	0	0	0	0	0	0	0	0	0	0	0	0	0	0	0	0	0	0	0	0	0
Chrysosporium_pseudomerdarium	0	0	0	0	0	0	0	0	0	0	0	0	0	0	0	0	0	0	0	0	0	0	0	0	0	4.27e-05	0	0	0	0	0	0	0	0	5.69e-05	0	0	0	0	0	0	0	0.000932	0	0	0	0	0	0
Tinctoporellus_bubalinus	0	0	0	0	0	0	0	0	0	0	0	0	0	0	0	0	0	5.45e-05	0	0	0	0	0	0	0	0	0	0	0	0	0	0	0	0	0	0	0	0	0	0	0	0	0	0	0	0	0	0	0
Exophiala_dermatitidis	0	0	0	1.67e-05	0	0	0	0	0	0	0	0	0	0	0	4.1e-05	0	0	0	0	0	0	0	0	0	0	0	0	0	0	0	0	0	0	0	0	0	0	0	0	0	0	0	0	0	0	0.000293	0	0
Penicillium_jugoslavicum	0	0	0	0	0	0	0	0	0	0	0	0	0	0	0	0	0	0	0	0	0	0	0	0	0	0	0	0	0	0	0	0	0	0	0	0	0	3.37e-05	0	0.00162656	0	0	0	0	0	0	0	0	0
Lecanicillium_primulinum	0	0	0	0	0	0	0	0	0	0	0	0	0	0	0	0	0	0	0	0	0	0	0	0	0	0	0	0	0	0	0	0	0	0	0	0	0	0	0	0	0	0	0	0	0	0	0	0	0
Inocybe_maculata	0	0	0	0	0	0	0	0	0	0	0	0.000156	0	0	0	0	0	0	0	0	0	0	0	0	0	0	0	0	0	0	0	0	0	0	0	0	0	0	0	0.0014973	0	0	0	0	0	0	0	0	0
Corynespora_torulosa	0	0	0	0	0	0	0	0	1.63e-05	0	0	0	0	0	0	0	0	0.000661	0	0	3.66e-05	0	0	0	0	0	0	0	0	0	0	0	0	0	0	0	0	0	0	0	0	0	0	0	0	0.000405	4.06e-05	0	0
Byssochlamys_zollerniae	0	0	0	0	0	0	0	0	0	0	0	0	0	0	0	0	0	0	0	0	0	0	0	0	0	8.54e-05	0	0	0	4.07e-05	0	0	0	5.91e-05	0.000171	0	0	0	5.3e-05	0	0	0	0.000466	0	0	0	0	0	0
Dioszegia_zsoltii_var._yunnanensis	0	0	2.62e-05	2.22e-05	0	0	0	1.44e-05	0	0	0	3.11e-05	0	5.8e-05	0	0	0.00100295	2.33e-05	0	0	0	0	0	0	0	0	5.14e-05	0.000103	0	1.74e-05	0	0	0	2.63e-05	0	0	8.18e-05	0	0	0	0	0	0	0	1.54e-05	0	0	0	0
Metarhizium_marquandii	0	0	0	0	0	0	0	0	0	0	0	0	0.000149	0.000157	0.000118	0	0	0	0	0	0	0	0	0	0	3.42e-05	0.000129	0	0	0	0	0	0	0	0	0.000126	0	0	0	0	0	0.000672	0.000138	0	0	0	0	0	0
Neoerysiphe_cumminsiana	0	0	0	0	0	0	0	0	0	0	0	0	0	0	1.97e-05	0.00143511	0	0	0	0	0	0	0	0	0	0	0	0	0	0	0	0	0	0	0	6.62e-05	0	0	0	0	0	0	0	0	0	0	0	0	0
Kondoa_sorbi	0	0	0	0	0	0	0.00144166	1.44e-05	0	0	0	0	0	0	0	0	0	0	0	0	1.46e-05	0	0	0	0	0	0	0	0	0	0	0	0	0	0	0	0	0	0	0	0	0	0	0	0	0	0	0	0
Acremonium_hyalinulum	0	0	0	0	0	0	0	0	0	0	0	0	0	0	0	0	0	0	0	0	0	0	0	3.1e-05	0.000353	0	0.000392	0	0	0	0	0	0	0	0	0	0	0	0	0	0	0	0	0	0	0	0	0	0
Acremonium_pilosum	0	2.46e-05	0	0	0	0	2.6e-05	0.000187	0	0	0	0	0	0	0	5.86e-05	0	0	0	0	0	0	0	0	1.93e-05	0	0	0	0	0	0	0	0	0	0	0	0	0	0	2.15e-05	0	0	0	0	0	0	0	0	0
Colletotrichum_kniphofiae	0	0	0	0	0	0	0	0	0	0	0	0	0	0	0	0	0	0	0	0	0	0	0	0	0	0	0	0	0	0	0	0	0	0	0	0	0	0	0	0.000237	0	0	0	0.00122365	0	0	0	0	0
Spegazzinia_radermacherae	0	0	0	0	4.03e-05	0	0	0	1.22e-05	0	0	0	0	0	0	0	0	0	0	0	0	0	0	0	0	0	0	0	0	0	0	0	0	0	0	0	0	0	0	0	0	0	0	0	0	0	0	0	1.75e-05
Setophoma_terrestris	0	0	0	0	0	0	0	0	2.04e-05	0	0	0	0	0	0	0	0	0	0	0	0	0	0	0	0	0	3.21e-05	0	4.39e-05	0	0.000762	0	0	0	0	0	0	0	0	0	0.000251	0.000146	0	0	0	0	0	0	0
Paraconiothyrium_archidendri	0.00104849	0	0.000173	0	0	0	0	0	0	0	0	0.000187	0	0	8.35e-05	0	0	0	0	0	0	0	0	0	0	0	0	0	0	0	0	0	0	0	0	0	0	0	0	0	0	0	0	0	0	0	0	0	0
Candida_atlantica	0	0	0	0	0	0	0	0	0	0	0	0	0	0	0	0	0	0	0	0	0	0.00146371	0	0	0	0	0	0	0	0	0	0	0	0	0	0	0	0	0	0	0	0	0	0	0	0	0	0	1.75e-05
Articulospora_proliferata	0	0	0	0.000305	0	0	2.6e-05	0	2.04e-05	0	0	0	0	0	0	0	0	0	0	0	0	0.000836	0	0	0	0	0	0	0	0	0	0	0	0	0	0	0	0	0	0	0	0	0	0	0	0	0	0	0
Strelitziana_eucalypti	0.000172	0	0	0	0	0	0	0	0	0	0	0.000117	0	0	0	0	0	0	0	0	0	0.00117418	0	0	0	0	0	0	0	0	0	0	0	0	0	0	0	0	0	0	0	0	0	0	0	0	0	0	0
Erythrobasidium_hasegawianum	0	0	0	0	0	0	0	0	0	0	0	0	0	0	0	0	0	0	0	0	0.000183	0.000804	0	0	0	2.56e-05	0.000398	0	0	0	0	0	0	4.6e-05	0	0	0	0	0	0	0	0	0	0	0	0	0	0	0
Phanerochaete_livescens	0	0	0	0	0	0	0	0	0	0	0	0	0	0	0	0	0	0	0	0	0	0	0	0	0	0	0	0	0	0	0	0	0	0	0	1.2e-05	0	0	0	0.00132495	0	0	3.45e-05	0	0	0	0	0	0
Sistotrema_brinkmannii	0	0	0	0	0	0	0	0	1.22e-05	0	0	0	0	0	1.97e-05	0.000428	0	0	0	0	0	0.000917	0	0	0	0	0	0	0	0	0	0	0	0	2.84e-05	0	0	1.69e-05	0	0	0	0	0	0	0	0	0	0	0
Acremonium_charticola	0	0	0	0	0	0	0	0	0	0	0	0	0	0	0	0	0	0	0	0	0	0	0	0	0	0	0	0	0	0	0	0	0	0	0	0	0	0	0	0	0	0	0	0	0	0	0.000983	0	0
Mortierella_angusta	0	0	0	0	0	0	0	0	0	0	0	0	0	0	0	0	0	0	0	0	0	0	0	0	0	0	0.00134282	0	0	0	0	0	0	0	0	3.01e-05	0	0	0	0	0	0	0	0	0	0	0	0	0
Rhodotorula_graminis	0.000292	0	0	0	0	0	0	0	0	0	0	7.78e-05	0	0	0	0	0	0	0	0	0	0.00101333	0	0	0	0	0	0	0	0	0	0	0	0	0	0	0	0	0	0	0	0	0	0	0	0	0	0	0
Neurospora_terricola	0	0	0	0	0	0	0	0	0	0	0	0	0	0	0	0	0	0	0	0	0	0	0	0	0	0	0	0	0	0	0	0	0	0	0	0	0	0	0	0	0	0	0	0	0	0.000394	0.000423	0.000543	0
Kwoniella_newhampshirensis	0	0	0	0	0	0	0	0	0	0	0	0	0	0	0	0	0	0	0	0	0	0	0	0	0	0	0	0	0	0	0	0	0	0	0	0	0	0	0	0	0	0	0.00131152	0	0	0	0	0	0
Bipolaris_yamadae	0	0	0	0.00131014	0	0	0	0	0	0	0	0	0	0	0	0	0	0	0	0	4.39e-05	0	0	0	0	0	0	0	0	0	0	0	0	0	0	0	0	0	0	0	0	0	0	0	0	0	0	0	0
Lophotrichus_fimeti	0	0	0	0	0	0	0	0	0	0	0	0	0	0	0	0.00134724	0	0	0	0	0	0	0	0	0	0	0	0	0	0	0	0	0	0	0	0	0	0	0	0	0	0	0	0	0	0	0	0	0
Naganishia_randhawae	0	0.000177	0.000304	0	3.46e-05	0	0	0	0	0	0	0	0	0	0	0	0	3.11e-05	2.74e-05	0	0	0	0	0	0	0	0	0	0	0	0	0	0	0	4.27e-05	0	0	0	0	0	0	0	0	0	0	0.000255	0.000219	0.000122	0
Candida_taylorii	0	0	0	0	0	0	0	0	0	0	0	0	0	0	0	0	0	0	2.19e-05	0	0	0.000836	0	0	0	0	0	0	0	0	0	0	0	0	0	0	0	0	0	0	0	0	0	0	0	8.52e-05	6.5e-05	0	0
Acremonium_spinosum	0	0	0	0	0	0	0	0	0	0	0	0	0	0	9.83e-05	0	0	0	0	0	0	0	0	0	0	0	0	0	0	0	0	0	0	0	0	0	0	0	0	0.000129	0	0.00100317	0	0	0	0	0	0	0
Exophiala_lecanii-corni	0	0	0	0	0	0	1.95e-05	0	0	0	0	0	0	0	0	0	0	3.89e-05	0	2.48e-05	0	0	0	0	0	0	0	0	0	0	0	0	0	0	0	0	0	0	0	0	0	0	0	0	0	0	0	0	0
Knufia_aspidiotus	0.00123756	5.4e-05	0	0	0	0	0	0	0	0	0	0	0	0	0	0	0	0	0	0	0	0	0	0	0	0	0	0	0	0	0	0	0	0	0	0	0	0	0	0	0	0	0	0	0	0	0	0	0
Bulleribasidium_variabile	0	0	0	0	0	0	0	0	0	0	0	0	0	0	0	0	0.00100804	0	0	0	0	0	0	0	0	0	0	0.000199	0	0	0	0	0	0	0	0	8.18e-05	0	0	0	0	0	0	0	0	0	0	0	0
Neosetophoma_rosigena	0	0	0	0	0	0	0	0	0	0	0	0	0	0	0	0	0	0	0	0	0	0	0	0	0	1.71e-05	0	0	0	0	0	0	0	0	0	0	0	0	0	0	0	0	0	0	0	0	0	0	0
Papiliotrema_rajasthanensis	0	0	3.67e-05	0	0	3.4e-05	0	0.000926	0	0	1.59e-05	0	0	0	0	0	0	0	0	0	0	0	0	0	9e-05	0	0	0	0	0	0	0	0	0	0	0	0	0	0	0	0	0	0	0	0	3.19e-05	0	2.43e-05	0
Microdochium_colombiense	5.16e-05	0	0	0	0	0	0	0	0	0	0	0.000552	0	0	0	0	0	0	0	0	0	0	0	0	0	0	0	0	0	0	0	0	0	0	0	0	0	0	0	0	0	0	0	0	0	0	0	0	0.000656
Magnaporthe_grisea	0	0	0.00099	3.33e-05	0	0	1.3e-05	0	0	0	0	0	0	0	0	0	0	0	0	0	0	0	0	0	0	0	0	0	0	0	0	0	0	0	0	0	0	0	0	0	0	0	0	0	0	0	0	0	0
Schizothecium_carpinicola	0	0	0	0	0	0	0	0	0	0	0	0	0	0	0	0	0	0	0	0	0	0	0	0	0	0	0	0	0	2.9e-05	0	0	0	1.31e-05	0.000142	0	0	0	5.97e-05	0	0	0	0	0.000941	0	4.26e-05	0	0	0
Sawadaea_koelreuteriae	0.000206	0	0	0	0	0	0	0	0	0	0	0	0	0	0	0	0	0	0	0	0	0	0	0	0	0	0	0	0	0	0	0	0	0	0	0	0	0	0	0	0	0	0	0	0	0	0	0	0
Mortierella_wolfii	0	0	0	0	0	0	0	0	0	0	0	0	0	0	0	0	0	0	0	0	0	0	0	0	0	0	7.71e-05	6.37e-05	4.39e-05	7.55e-05	6.93e-05	9e-05	0	0	0	0	0	0	0	0	0	0.000575	3.45e-05	0	0	0	0	0	0
Tilletiopsis_washingtonensis	0	0	0	0	0	0	0	0	0	0	0	0	0	0	0	0	0	0	0	0	0	0	0	0	0	0	0	0	0	0	0	0	0	0	0	0	0	0	0	0	0	0	0	0	0	0.00114972	3.25e-05	0	0
Tritirachium_oryzae	0	0	0	0	0	0	0	0	0	0	0	0	0	0	0	0	0	0	0	0	0	0	0	0	0	0.00108511	0	0	0	0	0	0	0	0	0	0	0	0	0	0	0	0	0	0	0	0	0	0	0
Cystofilobasidium_capitatum	0	0	0	0	1.73e-05	2.13e-05	0	0.000373	0	0	0	6.22e-05	0	0	0	0	0	9.34e-05	1.1e-05	4.95e-05	2.93e-05	0	0	0	0	0	0	0	0	0	0	0	0	0	0	0	0	0	0	0	0	0.000516	0	0	0	0	0	0	0
Buckleyzyma_phyllomatis	0	0	0	0	0	0	0	0	0	0	0	0	0	0	0	0	0	4.67e-05	0	0	0	0.000981	0	0	0	0	0	0	0	0	0	0	0	0	0	0	0	0	0	0	0	0	0	0	0	0.000138	0	0	0
Hebeloma_mesophaeum	0	0	0	0	0	0	0	0	0	0	0	0	0	0	0	0	0	0	0	0	0	0	0	0	0	0	0	0	0	0	0	0	0	0	0.00109513	0	0	0	0	0	0	0	0	0	0	0	0	0	0
Pseudozyma_hubeiensis	0	0	0	0	0	0	0	0	0	0	0	3.11e-05	0	0	0	0	0	0	0	0	0	0.000611	0	0	0	0	0	0	0	0	0	0	0	0	0	0	0	0	0	0	0	0	0	0	0	0	0	0	0
Phaeoisaria_clematidis	8.59e-05	0	0	0	0	0	0	0	0	0	0	0	0	0	0	0	0	0	0	0	0	0	0	0	0	0	0	0	0	0	0	0	0	0	0	0	0	0	0	0	0	0	0	0	0	0.00100068	0	0	0
Blumeria_graminis	0	0	0	0	1.15e-05	5.95e-05	0	5.02e-05	0	0	0	7.78e-05	0	0	0	0	0	0	0	0.000149	0	0	0	0	0.000675	0	0	0	0	0	0	0	0	0	0	0	0	0	0	0	0	0	0	0	0	0	0	0	0
Aspergillus_baarnensis	0	4.91e-05	1.57e-05	0	5.19e-05	0	3.25e-05	0	0	0	6.87e-05	0	0	0	0	0	0	0.000241	0.000104	4.95e-05	0	0	0	0	0	0	0	0	0	0	0	0	0	0	0	0	0	0	0	0	0	0	0	0	0	0	0	0.0003	0
Sporobolomyces_roseus	0	0	0	0	1.73e-05	0	7.14e-05	2.15e-05	0	0	0	0	3.15e-05	0	0	0	0	0.00014	2.74e-05	0	0	0	0	0.000163	0	3.42e-05	0.000161	0	0	9.29e-05	0	0	0	1.97e-05	0	0	0	0	9.28e-05	0	0	0	0	0	0	0	0	0	0
Cyberlindnera_fabianii	0	0	0	0	0	0	0	0	0	0	0	0	0	0	0	0	0	0	3.29e-05	0	0	0	0	0	0	0	0	0	0	0	0	0	0	0	0	0	0	0	0	0	0	0	0	0	0	0	0	0	0
Cystobasidium_benthicum	0	0	0	0	0	0	0	0	0	0	0	0	0	0	0	0	0	0	0	0	0	0	0	4.66e-05	0	0	0	0	0	0	7.79e-05	0	0	0	0	4.81e-05	0	0	0	0	0	0	0	0	0	0	0	0	0
Rhodosporidiobolus_odoratus	0.00098	0	0	0	0	0	0	0	0	0	0	0	0	0	0	0	0	0	0	0	0	0	0	0	0	0	0	0	0	0	0	0	0	0	0	0	0	0	0	0	0	0	0	0	0	0	0	0	0
Aspergillus_japonicus	0.000155	0	0	0	0	0	0	2.15e-05	0	0	0	0	0	0	0	0	0	0	0	0	0	0	0	0	0	0	0	0	0	0	0	0	0	0	0	0	0	0	0	0	0	0	0	0	0	0	0	0	0
Camptophora_hylomeconis	0	0	0	0	0	0	0	0	0	0	0	0	0	0	0	0	0	0	0	0	0	0.000917	0	0	0	0	0	0	0	0	0	0	0	0	0	0	0	0	0	0	0	0	0	0	0	0	0	0	0
Wickerhamomyces_ciferrii	0	0	0	0	0	0	3.9e-05	0	0	0	0	0	0	0	0	0	0	0	0	0	0	0	0	0.000923	0	0	0	0	0	0	0	0	0	0	0	0	0	0	0	0	0	0	0	0	0	0	0	0	0
Slopeiomyces_cylindrosporus	0	0	0	0	0	0	0	0	0	0	1.59e-05	0	0	0	0	0	0	0	0	0	0.000944	0	0	0	0	0	0	0	0	0	0	0	0	0	0	0	0	0	0	0	0	0	0	0	0	0	0	0	0
Ampelomyces_quisqualis	0	0	0	0	0	3.83e-05	0	0	0	0	0	0	0	0	0	0	0	0	0	0	2.19e-05	0	0.000739	0	0	0	0	0	0	0	0	0	0	0	0	0	0	0	0	0.000151	0	0	0	0	0	0	0	0	0
Microsporum_audouinii	0	0	0	0	0	0	0	0	0	0	0	0	0	0	0	0	0	0	0	0	0	0.000273	0	0	0	0	0	0	0	0	0	0	0	0	0	0	0	0	0	0	0	0	0	0	0	0	0	0	0
Gliomastix_murorum	0	0	0	0	0	0	0	0	0	0	0	0	0	0	0	0	0	0	0	0	0	0	0	0	0	0	0	0	0	0	0	0	0	0	0	0	0	0	0	0.000323	0	0	0	0	0	0	0	0	0
Penicillium_javanicum	0	0	0	0	0	0	0	0	0	0	0	0	0	0	0	0	0	0	0	0	0	0	0	0	0	0	0	0	0	0	0	0	0	0	0	0	0	0	0	0	0	0	0	0	0	0.000415	0.000284	0.000235	0
Microascus_atrogriseus	0	0	0	0	0	0	0	0	0	0	0	0	0	0	0	0	0	0	0	0	0	0	0	0	0	0	0	0	0	0	0	0	0	0	0	0	0	0.000337	0.000418	0	0	3.9e-05	0	0	0	0	0	0	0
Trichothecium_ovalisporum	0	0	0	0	0	0	0	0	0	0	0	0	0	0	0	0	0	0	0	0	0	0	0	0	0	0	0	0	0	0	0	0	0	0	0	0	0	0	0	0.000808	0	2.92e-05	0	0	0	0	0	0	0
Rhodotorula_dairenensis	0	0	0	0	0.000738	0	0	0	0	0	0	0	0	0	0	0	0	0	0.000175	0	0	0	0	0	0	0	0	0	0	0	0	0	0	0	0	0	0	0	0	0	0	0	0	0	0	0	0	0	0
Syncephalastrum_racemosum	0	0	0	0	0	0	0	0	0	0	0	0	0	0	0	0	0	0	0	0	0	0	0	0	0	0	0	0	0	0	0	0	0	0	0	0	0	0	0	0	0	0	0	0	0	0.000628	0.000219	6.49e-05	0
Xenocylindrocladium_subverticillatum	0	0	0	0	0	0	0	0	0	0	0	0	0	0.000232	0	0	0	0	0	0	0	0	0	0	0	0	0	0	0	0	0	0	0	0.00021	0	0	3.63e-05	0	0	0	0	0	0	0	0	0	0	0	0
Rhodotorula_paludigena	0	0	0	0	0	0	0	0	0	0	0	0	3.15e-05	0	0	0	0	0	0	0	0	0	0	0	0	0	0	0	0	0	0	0	0	0	0	0	0	0	0	0	0	0	0	0	0	0	0	0	0
Boletus_campestris	0	0	0	0	0	0	0	0	0	0	0	0	0	0	0	0	0	0	0	0	0	0	0	0	0	0	0	0	0	0	0	0	0	0	0	4.21e-05	0	0	0	0	0	0.000117	0.000742	0	0	0	0	0	0
Lasiobolidium_orbiculoides	0	0	0	0	0	0	0	0	0	0	0	0	0	0	0	0	0	0	0	0.000899	0	0	0	0	0	0	0	0	0	0	0	0	0	0	0	0	0	0	0	0	0	0	0	0	0	0	0	0	0
Parengyodontium_album	0	0	0	0	0	0	0	0	0	0	0	0	0	0	0	0	0	0	0	0	0	0	0	0	0	0	0	0	0	0	0	0	0	0	0	0	0	0	0	0	0	0	0	0	0	0	0	0	0
Hannaella_kunmingensis	0	0	0	0	0	0	0	0	0	0	0	0	0	0	0	0	0	0	0	0	0	0.000885	0	0	0	0	0	0	0	0	0	0	0	0	0	0	0	0	0	0	0	0	0	0	0	0	0	0	0
Idriella_lunata	0	0	0	0	0	0	0	0	0	0	0	0	0	0	0	0	0	0	0	0	0	0	0	0	0	0	0	0	0	0	0	1.64e-05	0	0	0	0	0	2.53e-05	0	0	0	0	0	0.00084	0	0	0	0	0
Kernia_geniculotricha	0	0	0	0	0	0	0	0	0	6.43e-05	0	0	0	0	0	0	0	0.000817	0	0	0	0	0	0	0	0	0	0	0	0	0	0	0	0	0	0	0	0	0	0	0	0	0	0	0	0	0	0	0
Cunninghamella_echinulata	0	0	0	0	0	0	0	0	0	0	0	3.89e-05	0	0	0	4.69e-05	0	0	0	0	0	0.000402	0	0	0	0	0	0	0	0	0	0	0	0	0	0	0	8.44e-05	0	0	0	0	0	0	0	0	0	0	3.5e-05
Sarcodontia_delectans	0	0	0	0	0	0	0	0	0	0	0	0	0	0	0	0	0	0	0	0	0	0	0	0	0	0	0	0	0	0	0	0	0	0	0	0	0	0	0	0	0	0	0.000362	0	0	0	0	0	0
Lacrymaria_lacrymabunda	0	0	0	0	0	0	0	0	0	0	0	0	0	0	0	0	0	0	0	0	0	0	0	0	0	0	0	0	0	0	0	0	0	0	5.69e-05	0	0	0	0	0	0	0	0.000449	0	0	0	0	0	0
Papiliotrema_fusca	0	0	1.57e-05	0	0	0	0	0	0	0	0	0	0	0	0	0	0	0	0	0	0	0	5.84e-05	2.33e-05	0	0	0	0	0	0	0	0	0	0	0	0	0	0	0	0	0	0	0	0	0	0	0	0	0
Phaeococcomyces_mexicanus	0	0	0	0	0	0	0	0	0	0	0	0	0	0	0	0	0	0.000832	0	0	0	0	0	0	0	0	0	0	0	0	0	0	0	0	0	0	0	0	0	0	0	0	0	0	0	0	0	0	0
Gamsia_aggregata	0	0	0	0	0	0	0	0	0	0	0	0	0	0	0	0	0	0	0	0	0	0	0	0.000753	0	0	0	0	0	0	0	0	0	0	0	0	0	0	0	0	0	0	0	0	0	0	0	0	0
Sebacina_incrustans	0	0	0	0	0	0	0	0	0	0	0	0	0	0	1.47e-05	0	0	0	0	0	0	0	0	0	0	0.000111	3.86e-05	0	0	0	0	0	0	0	0.000341	4.21e-05	0	0	0	0	0	0.000292	0	0	0	0	0	0	0
Beauveria_malawiensis	0	0	0	0	0	0	0	0	0	0	0	0	0	0	0	0	0	0	0	0	0	0	0	0	0	0	0	0	0	0	0	0	0	0	0	0.000831	0	0	0	0	0	0	0	0	0	0	0	0	0
Penicillium_implicatum	0	0	0	0	0	0	0	0	0	0	0	0	0	0	0	0	0	0.000288	0	0	0	0	0	0	0	0	0	0	0	0	0	0	0	0	0	0	0	0	0.000133	0	0	0	0	0	0	0	0	0	0
Monosporascus_ibericus	0	0	0	0	0	0	0	0	0	0	0	0	0	0	0	0	0	0	0	0	0	0	0	0	0	0	0	0	0	0	0	0	0.000818	0	0	0	0	0	0	0	0	0	0	0	0	0	0	0	0
Stigmina_juniperina	0.000103	0	0	0	0	0	0.000214	0	0	0	3.17e-05	3.11e-05	0	0	0	0	2.04e-05	0	0	0	0	0	0	0	0	0	0	0	0	0	0	2.46e-05	0	0	0	0	0	0	0	0	0	0	0	0	0	0	0	0	0
Wickerhamomyces_onychis	0	0	5.76e-05	0	0	8.5e-06	0	0	0	0	0	0	7.86e-05	0	0	5.27e-05	0	0	0	0	0	0	0	0	0	0.000555	0	0	0	0	0	0	0	0	0	0	0	0	0	0	0	0	0	0	0	0	6.5e-05	0	0
Alternaria_chlamydospora	0	0	0	0	0	0	0	0	0	0	0	0	0	0	0	0	0	0	0	0	0	0	0	0	0	0	0	0	0.000695	0	0	0	0	0	0	0	0	5.06e-05	0	0	0	0	0	0	0	0	0	0	0
Hymenochaete_rheicolor	0	0	0	0	0	0	0	0	0	0	0	0	0	0	0	0	0	0	0	0	0	0	0	0.000776	0	0	0	0	0	0	0	0	0	0	0	0	0	0	0	0	0	0	0	0	0	0	0	0	0
Triadelphia_romanica	0	0	0	0	0	0	0	0	0	0	0	0	0	0	0	0	0	0	0	0	0	0	0	0	0	0	0	0	0	0	0	0	0	0	0	0	0	0	0	0.000614	0	0	5.18e-05	0	0	0	0	0	0
Hyphozyma_roseonigra	0	0	0	0	0	0	0	2.87e-05	0	0	0	0	0	0	0	0	0	0	0	0	0	0	0	0	0.000739	0	0	0	0	0	0	0	0	0	0	0	0	0	0	0	0	0	0	0	0	0	0	0	0
Cladorrhinum_brunnescens	0	0	0	0	0	0	0	0	0	0	0	0	0	0	0	0	0	0	0	0	0	0	0	0	0	0	0	0	0	0	0	0	0	0.000164	0.000441	0	0	0	0	0	0	4.87e-05	0	0	0	0	0	0	0
Tomentella_umbrinospora	0	0	0	0	0	0	0	0	0	0	0	0	0	0	0	0	0	0	0	0	0	0	0	0	0	0	0	0	0	0	0	0	0	0	0	0	0	0	0	0	0	0	0	0.000758	0	0	0	0	0
Dioszegia_patagonica	0	0	0	0	0	0	0	0	0	0	0	0	0	0	0	0	0	0	0	4.95e-05	0	0	0	0	0	0	0	1.59e-05	0.0006	0	0	0	0	0	0	0	0	5.06e-05	0	0	0	0	0	0	0	0	0	0	0
Peroneutypa_scoparia	0	0	0.000136	0	0.000109	0	0	0	0	0	0	0	0	0	0	0	0	0	0	0	0	0	0	0	0	0	0	0.00035	0	0	0	0	0	0	0	0	1.82e-05	0	0	0	0	0	0	0	0	0	0	0	0
Ramularia_pistaciae	0	0	0	0	0	0	0	0	0	0	0	0	0	0	0	0	0	0	0	3.3e-05	0	0	0	0	0	2.56e-05	0	0	0	0	0	0	0	0	0	0	0	0	0	0	0	0	0	0	0	0	0	1.62e-05	0
Talaromyces_atricola	0	0	0	0	0	0	0	0	0	0	0	0	0	0	0	0	0	0	0	0	0	0	0	0	0	0.000145	0	0	0	0	0	0	0	0	0	0	0	0	0	0.000582	0	0	0	0	0	0	0	0	0
Apiotrichum_brassicae	0	0	0	0	0	0	0	0	0	0	0	0	0	0	0	0	0	0	0	0	0	0.000724	0	0	0	0	0	0	0	0	0	0	0	0	0	0	0	0	0	0	0	0	0	0	0	0	0	0	0
Phomatospora_biseriata	0	0	0	0	0	0	0	0	0	0	0	0	0	0	0	0	0	0	0.000115	0	0	0	0	0	0	0	0	0	0	0	0	0	0	0	0	0	0	0	0	0	0	0	0	0	0	0.000468	0	0	0
Bifiguratus_adelaidae	0	0	0	0	0	0	0	0	0	0	0	0	0	0	0	0	0	0	0	0	0	0	0	0	0	0	0	0	0	0	0	0	0	0	0.000228	0	0	0	0	0	0	0	0	0.000493	0	0	0	0	0
Cortinarius_rapaceoides	0	0	0	0	0	0	0	0	0	0	0	0	0	0	0	0	0	0	0	0	0	0	0	0	0	0	0	0	0	0	0	0	0	0	0	0	0	0	0	0.000689	0	0	0	0	0	0	0	0	0
Myxarium_populinum	0	0	0	0	0	0	0	0	0	0	0	0	0	0	0	0	0	0	0	0	0	0	0	0	1.29e-05	0	0	0	0	0	0	0	0	0	0	0	0	0	0	0	0	0	0	0	0	0	0	0	0
Coniochaeta_fasciculata	0	0	0	0	0	0	0	0	0	0	0	0	0	0	0	0	0	0	0	0	0	0	0	0	0	0	0	0	0	0	0	0	0.000111	0	4.27e-05	0.000385	0	0	0	0	0	3.9e-05	0	0	0	0	0	0	0
Leptosphaeria_ebuli	0	0	0	4.44e-05	0	0	0	0	0	0	0	0	0	0	0	0	0	0	0	0	0	0	0	0	0	0	0	0	0	0	0	0	0	0	0	0	0	0	0	0.000485	0	0	0	0	0	0	0	0	0
Sampaiozyma_vanillica	0	0	0	0	0	0	0	0	0	4.02e-05	0	0	0	0	0	0.000568	0	0	0	0	0	0	0	0	0	0	4.5e-05	0	0	0	0	0	0	0	0	3.61e-05	0	0	0	0	0	0	0	0	0	0	0	0	0
Schizothecium_inaequale	0	0	0	0	0	0	0	0	0.000278	0	0	0	0	0	2.95e-05	0	0	0	0	0	0	0	0	0	0	5.13e-05	0	0	0	0	0	0	0	0	0.000299	0	0	0	0	0	0	0	0	0	0	0	0	3.24e-05	0
Hygrocybe_nigrescens	0	0	0	0	2.88e-05	0	0	0	0	0	0	0	0	0	0	0	0	0	0	0	0	0	0	0	0	0	0	0	0	0	0	0	0	0	0	0	0	0	0	0	0	0	0	0	0.000648	0	0	0	0
Didymella_urticicola	0	0	0	0	0	0	0	0	0	0	0	0	0	0	0	0	0	0	0.000674	0	0	0	0	0	0	0	0	0	0	0	0	0	0	0	0	0	0	0	0	0	0	0	0	0	0	0	0	0	0
Cryptococcus_cuniculi	0	0	0	0	0	0	0	0	0	0	1.59e-05	0	0	0	0	0	0	0	0	0.000652	0	0	0	0	0	0	0	0	0	0	0	0	0	0	0	0	0	0	0	0	0	0	0	0	0	0	0	0	0
Aspergillus_waynelawii	0	0	0	0	0	0	0	0	0	0	0	0	0	0	0	0	0	0	0	0	0	0	0	0	0	0	0	0	0	0	0	0	0	0	0	0	0	0	0	0	0	0	0	0	0	0	0	0.000624	0
Radulomyces_paumanokensis	0	0	0	0	0	0	0	0	0	0	0	0	0	0	0	0	0	0	0	0	0	0	0	0	0	0	0	0	0	0	0	0	0	0	0	0	0	0	0	0	0	0	0	0	0	0	0	0	0
Kondoa_aeria	0	0.000629	0	1.67e-05	0	0	0	0	0	0	0	0	0	0	0	0	0	0	0	0	0	0	0	0	0	0	0	0	0	0	0	0	0	0	0	0	0	0	0	0	0	0	0	0	0	0	0	0	0
Neocosmospora_falciformis	0	0	0	0	0	0	0	0	0	0	0	0	0	0	0	0	0	0	0	0	0	0	0	0	0	0	0	0	0	2.9e-05	0	0	0	0	0	0	0	0	0	0	0	0	0	0.000612	0	0	0	0	0
Rhodotorula_taiwanensis	0	0	2.1e-05	0	0	0	0	0	0	0	0	0	0	0	0	0	0.000509	0	0	0	0	0	0	0	0	0	0	2.39e-05	0	0	0	0	0	0	0	0	0	0	0	0	0	0	0	0	0	0	0	0	0
Glomus_indicum	0	0	0	0	0	0	0	0	0	0	0	0	0	0	0	0	0	0	0	0	0	0	0	0	0	0	3.21e-05	0	0	0	0	0	0	0	0	7.22e-05	0	5.06e-05	0	0	0	0.000477	0	0	0	0	0	0	0
Acremoniopsis_suttonii	0	0	0	0	0	0	0	0	0	0	0	0	0	0	0	0	0	0	0	0	0	0	0	0	0	0	0	0	0	0	0	0	0	0	0	0	3.63e-05	5.06e-05	0	0	0	0.000536	0	0	0	0	0	0	0
Talaromyces_helicus	0	0	0	0	0	0	0	0	0	0	0	0	0	0	0	0	0	0	0	0	0	0	0	0	0	0	0	0	0	0	0	0	0	0	0.000612	0	0	0	0	0	0	0	0	0	0	0	0	0	0
Ophiosphaerella_aquatica	0	3.44e-05	0	0	0	0	0	0	0	0	0	0	0	0	1.47e-05	0	0	0.000101	0	0	0	0	0	0	0	0	0	0	0	0	0	0	0	0	0.000242	0	0	2.53e-05	0	0	0	0	0	0	1.54e-05	0	0	0	0
Splanchnonema_pupula	0	0	0	0	0	0	0	0	0	0	0	0	0	0	0	0	0	0	0	0	0	0	0	0	0	0	0	0	0	0	0	0	0	0	0	0	0	0	0	0	0	0	0	0	0	0	0	0	0
Piskurozyma_capsuligena	0	0	0	0	0	0	0	0	0	0	0	0	0	0	0	0	0	0	2.74e-05	0	0	0	0	0	0	0	0	0	0	0	0	0	0	0	0	0	0	0	0	0	0	0	0	0	0	0	0	0	0
Kwoniella_heveanensis	0	0	0	0	0	1.28e-05	0	0.000567	0	0	0	0	0	0	0	0	0	0	0	1.65e-05	0	0	0	0	0	0	0	0	0	0	0	0	0	0	0	0	0	0	0	0	0	0	0	0	0	0	0	0	0
Aspergillus_halophilicus	0	0	0	0	0	0	0	0.000179	6.94e-05	0.000346	0	0	0	0	0	0	0	0	0	0	0	0	0	0	0	0	0	0	0	0	0	0	0	0	0	0	0	0	0	0	0	0	0	0	0	0	0	0	0
Clavaria_globospora	0	0	0	0	0	0	0	0	0	0	0	0	0	0	0	0	0	0	0	0	0	0	0	0	0	0	0	0	0	0	0	0	0	0	0	0	0	0	0	0	0	0.000594	0	0	0	0	0	0	0
Dactylonectria_anthuriicola	0	0	0	0	0	0	0	0	0	0	0	0	0	0	0	0	0	0	0	0	0	0.000483	0	0	0	0	0	0	0	0	0	0	0	0	0	0	0	0	0	0	0	0	0	0	0	0	0	0	0
Aplosporella_longipes	0.000275	0	0	0	0	9.78e-05	0	0	0	0	0	0	0	0	0	0	0	0	0	0	0	0	0	0	0	0	0	0	0	0	0	0	0	0	0	0	0	0	0	0	0.000148	0	0	0	0	0	0	0	0
Curvularia_protuberata	0.000584	0	0	0	0	0	0	0	0	0	0	0	0	0	0	0	0	0	0	0	0	0	0	0	0	0	0	0	0	0	0	0	0	0	0	0	0	0	0	0	0	0	0	0	0	0	0	0	0
Tremella_fuciformis	0	0	0	0	0	0	0	0	0	0	0	0	0	0	0	0	0	0	0	0	0	0	0	0	0	0	0	0	0	0	0	0	0	0	0	0	0	0	0	0	0	0	0	0	0	0	0	0	0
Quambalaria_cyanescens	0	0	0	0	0	0	0	0.000574	0	0	0	0	0	0	0	0	0	0	0	0	0	0	0	0	0	0	0	0	0	0	0	0	0	0	0	0	0	0	0	0	0	0	0	0	0	0	0	0	0
Penicillium_minnesotense	0	0	0	0	0	0	0	0	0	0	0	0	0	0	0	0.000217	0	0	0	0	0	0	0	0	0	0	0	0	0	0	0	0	0	0	0	0	0	0	0.000351	0	0	0	0	0	0	0	0	0	0
Buckleyzyma_kluyveri-nielii	0	0	0	0	0	0	0	0	0	0	0	6.22e-05	0	0	0	0	0	0	0	0	0	0	0	0	0	0	0	0	0	0	0	0	0	0	0	0	0	0	0	0	0	0	0	0	0	0	0	0	0
Pseudogymnoascus_roseus	0	0	0	0	0	0	0	0	0	0.000113	0	0	0	0	0	0	0	0	0	0	0	0	0	0	0	0	0	0	0	0	0	0	0	0	0	0	0	0	0	0	0	0	0.000242	0	0	0	0	0	0
Anthracocystis_heteropogonicola	0	0	0	0	0	0	0	0	0	0	0	0	0	0	0	0	0	0	0	0	0	0	0	0	0	0	0	0	0	0	0	0	0	0	0	0	0	0	0	0	0	0	0	0	0	0.000554	0	0	0
Acremonium_polychromum	0.00012	0	0	0	0	0	0	0	0	0	0	0	0	0	0	0	0	0	0	0	0.00038	0	0	0	0	0	0	0	0	0	0	0	0	0	0	0	0	0	0	0	0	0	0	0	0	0	0	0	0
Apiotrichum_scarabaeorum	0	0	0	0	0	0	0	0	0	0	0	0	0	0	0	0	0	0	0	0	0	0.000547	0	0	0	0	0	0	0	0	0	0	0	0	0	0	0	0	0	0	0	0	0	0	0	0	0	0	0
Candida_inconspicua	0	0	0	0	0	0	0	0	0	0	0	0	0	0	0	0	0	0	0	0	0	0	0	0	0	0	0	0	0	0	0	0	0	0	0	0	0	0	0	0	0	0	0	0	0	0	0	0	0
Ceratobasidium_ramicola	0	0	0	0	0	0	0	0	0	0	0	0	0	0	0	0	0	0	0	0	0	0	0	0	0	0	0	0	0	0	0	0	0	0	0	0	0	0	0	0	0	0	0	0	0	0	0	0	0
Penicillium_dierckxii	0	0	0	0	0	0	0	0	1.22e-05	0	0	0	0	0	0	0	0	0	0	5.78e-05	0	0	0	0	0	0	0	0	0	0	0	0.000467	0	0	0	0	0	0	0	0	0	0	0	0	0	0	0	0	0
Dirkmeia_churashimaensis	0	0	0	0	0	0	0	0	0	0	0	3.11e-05	0	0	0	0	0	0	0	0	0	0	0	0	0	0.000179	0	0	0	0	0	0	0	0	0	0	0.000145	0	0	0	0	0	0	0	0	0	0	0	3.5e-05
Naganishia_friedmannii	0	0	0	0	1.73e-05	0	0	0	0	0	0	0	0	0	0	0	0	0	4.38e-05	0	0	0	0	0	0	0	0	0	0	0	0	0	0	0	0	0	0	0	0	0	0	0	0	0	0.000463	0	0	0	0
Zasmidium_corymbiae	0	0	0	0	0	0	0	0.000524	0	0	0	0	0	0	0	0	0	0	0	0	0	0	0	0	0	0	0	0	0	0	0	0	0	0	0	0	0	0	0	0	0	0	0	0	0	0	0	0	0
Montagnula_scabiosae	0	0	0	0	0	0	0	0	0	0	0	0	0	0	0	0	0	0	0	0	0	0	0	0	0	0	0	0	0	0	0	0	0	0	0	0	0	0	0	0	0	0	0	0	0	0	0	0	0
Mucor_nidicola	0	0	0	0	0	0	0	0	0	0	0	0	0	0	0	0	2.04e-05	0	0	0	0	0	0	0	0	0	0	0.000502	0	0	0	0	0	0	0	0	0	0	0	0	0	0	0	0	0	0	0	0	0
Botryotrichum_spirotrichum	0	0	0	0	0	0	0	0	0	0	0	0	0	0	0	0	0	0	0	0	0	0	0	0	0	0	0	0	0	0	0	0	0	0	0	0	0	0	0	0	0	0	0	0	0	0	0	0	0
Diutina_catenulata	0	0	0	0	0	0	0	0	0	0	0	9.34e-05	0	0	0	0	0	0	0	0	0	9.65e-05	0	0	0	0	5.14e-05	0	0	0	0	0	0	0	0	0.00015	0	0	0	7.54e-05	0	0	0	0	0	0	0	0	0
Clavulina_alpina	0	0	0	0	0	0	0	0	0	0	0	0	0	0	0	0	0	0	0	0	0	0	0	0	0	0	0	0	0	0	0	0	0	0	0	0	0	0	0	0	0	0.000516	0	0	0	0	0	0	0
Rhodotorula_sphaerocarpa	0	0	0	0	0	0	0	0	0	0	0	0	0	0	0	0	0	0	0	0	0	0.000515	0	0	0	0	0	0	0	0	0	0	0	0	0	0	0	0	0	0	0	0	0	0	0	0	0	0	0
Coniochaeta_boothii	0	0	0	0	0	0	0	0	0	0	2.64e-05	0	0	0	0	0	0	0	0	4.13e-05	0	0	0	1.55e-05	0	0	0	0	0	0	0	0	0	0	0	0	0	0	0	0	0	0	0	0	0	0	0	0	0
Trichoderma_reesei	0	0	0	0	0	0	0	0	0	0	0	0	0	0	0	0	0	0	0	0	0	0	0	0	0	0	0	0.000175	0	0	0	0	0	0	0	0	0	0.000321	0	0	0	0	0	0	0	0	0	0	0
Alternaria_subcucurbitae	0	0	0	0	0	0	0	0	0	0	0	0	0	0	0	0	0	0	0	0.00014	0	0	0	0	0	0	0	0	0	0	0	0	0	0	0	0.000349	0	0	0	0	0	0	0	0	0	0	0	0	0
Metarhizium_rileyi	8.59e-05	0	0	0	0	0	0	0	0	4.02e-05	1.59e-05	0	0	0	5.9e-05	2.93e-05	0	0	0.000258	0	0	0	0	0	0	0	0	0	0	0	0	0	0	0	0	0	0	0	0	0	0	0	0	0	0	0	0	0	0
Ramichloridium_cucurbitae	0	0	0	0	0	0	0	0	0	0	4.23e-05	0	0	0	0	0	3.56e-05	0	0	1.65e-05	2.19e-05	0	2.92e-05	0	0	0	0	0	0	0	0	0	0	0	0	0	0	0	0	0	0	0	0	0	0	0	0	0	0
Pichia_terricola	0	0	2.62e-05	0	2.3e-05	1.28e-05	2.6e-05	3.59e-05	0	0	0	0	0	0	0	0	0	0.000171	0	0	0	0	0	0	0	0	0	0	0	0	0	0	0	0	0	0	0	0	0	0	3.7e-05	0	0	0	0	0.000106	0	0	0
Petriella_musispora	0	0	0	0	0	0	0	0	0	0	0	0	0	0	0	0	0	0	0	0	0	0	0	0	0	0	0	0	0	0	0	0	0	0	0	0	0	0	0	0	0	0	0.000276	0	0	0	0	0	0
Thermomyces_dupontii	0	0	0	0	0	0	0	0	0	0	0	0	0	0	0	0	0	0	0	0	0	0	0	2.33e-05	0	0.00012	0	1.59e-05	0	0	0	0	0	0	0	0	0	0	0	0	0	0	0	0	0	0	0	0	0
Penicillium_simplicissimum	0.000464	0	0	0	0	0	0	0	0	0	0	0	0	0	0	0	0	0	0	0	0	0	0	0	0	0	0	0	0	0	0	0	0	0	0	0	0	0	0	0	0	0	0	0	0	0	0	0	0
Penicillifer_diparietisporus	0	0	0	0	0	0	0	0	0	0	0	0	0	0	0	0	0	0	0	0	0	0	0	0	0	0	0	0	0	0	0	0	0	0	0	0	0	0	0	0	0	0.000458	0	0	0	0	0	0	0
Arthroderma_gypseum	0	0	0	0	0	0	0	0	0	0	0	0	0	0	0	0	0	0	0	0	0	0	0	0	0	0	0	0	0	0	0	0	0	0	0	0	0	0	0	0	0	0	0	0	0	0	0	0	0
Phialophora_chinensis	0	0	0	0	0	0	0	0	0	0	0	0	0	0	0	0	0	0	0	0	0	0	0	0	0	0	0	0	0	0	0	0	0	0	0	0	0	0	0	0	0	0	0	0	0	0	0	0	0
Bourdotigloea_grisea	0	0	0	0	0	0	0	0	0	0	0	0	0	0	0	0	0	0	0	0	0	0	0	0	0	0	0	0	0	0	0	0	0	0	0	0	0	0	0	0	0	0	0.000138	0	0	0	0	0	0
Humicola_nigrescens	0	0	0	0	0	0	0	0	0	0	0	0	0	0	0	0	0	0	0	0	0	0	0	0	0	0	0	0	0	0	0	0	9.95e-05	0	0.000341	0	0	0	0	0	0	0	0	0	0	0	0	0	0
Tetracladium_furcatum	0	0	0	0	0	0	0	0	0	0	0	0	0	1.66e-05	0	0.000351	0	0	0	0	0	4.83e-05	0	0	0	0	0	0	0	0	0	0	0	0	0	2.41e-05	0	0	0	0	0	0	0	0	0	0	0	0	0
Acremonium_rutilum	0	0	0	0	2.88e-05	0	0	0.00023	0	0	0	0	0	0	0	0	0	0	0	0	0	0	0	0	0	0	0	0	0	0	0	0	0	0	0	0	0	0	0	0	0	0	0	0	0	0	0	0.000162	0
Cryptococcus_aspenensis	0	0	0	0	0	0	0	0	1.63e-05	0	0	0	0	0	0	0	0	0	0	0	0	0	0	0	0	0	0	0	0	0	0	0	0	0	0	0	0	0	0	0	0	0	0	0	0	0	0	0	0
Entyloma_calendulae	0	0	0	0	0	0	0	0	0	0	0	0	0	0	0	0	0	0	0	0	0	0	0.00037	0	1.29e-05	0	0	0	0	0	0	0	0	0	0	0	0	0	0	0	0	0	0	0	3.09e-05	0	0	0	0
Dothiora_cactacearum	0	0	0	0	0	0	0	0	0	0	0	0	0	0	0	0.000316	0	0	0	5.78e-05	0	0	0	0	0	0	1.93e-05	0	0	0	0	0	0	0	0	0	0	0	0	0	0	0	0	0	0	0	0	0	0
Edenia_gomezpompae	0	0	0	4.44e-05	2.3e-05	0	0	0	0	0	0	0	0	0	0	0	0	0	0	0	0	0	0	0	0	0	0	0	0.0003	0	4.33e-05	0	0	0	0	0	0	0	0	0	0	0	0	0	0	0	0	0	0
Xenophacidiella_pseudocatenata	0	0	0	0	0	0	0	0	0	0	0	0	0	0	0	0	0	0	0	0	0	0	0	0	0	0	0	0	0	0	0	0	0	0	0	0	0	0	0	0	0	0	0	0.000429	0	0	0	0	0
Wallemia_ichthyophaga	0	0	0	0	0	0	0	0	0	0	0	0	0	0	0	0	0	0	0	0	0	0	0	0	0	0	0	0	0	0	0	0	0	0	0.000427	0	0	0	0	0	0	0	0	0	0	0	0	0	0
Podospora_appendiculata	0	0	0	0	0	0	0	0	0	0	0	0	0	0	0	0	0	0	0	0	0	0	0	0	0	0	0	0	0	0	0	0	0	0	0	0	0	0	0	0	0	0	0	0	0	0	0	0	0
Cutaneotrichosporon_mucoides	0	0	0	0	0	0	0	0	0	0	0	0	0	0	0	0	0	0	0	0	0	0	0	0	0	0	0	0	0	0	0	0	0	0	0	0	0	0	0	0	0	0	0	0	0	0	0	0.000138	0
Coriolopsis_aspera	0	0	0	0	0	0	0	0	0	0	0	0	0	0	0	0	0	0	0	0	0	0	0	0	0	0	1.29e-05	0	0	0	0	0	0	0	0	0.000409	0	0	0	0	0	0	0	0	0	0	0	0	0
Phlebia_acerina	0	0	0	0	0	0	0	0	0	0	0	0	0	0	0	0	0	0	0	0	0	0	0	0	0	0	0	0	0	0	0	0	0	0	0	0	0	0	0	0	0	0	0	0	0	0	0	0	0
Leptospora_rubella	0	0	0	0	0	0	0	0	0	0	0	0	0	0	0	0	0	0	0	0	0	0	0	0	0	0	0	0	0	0	0	0	0	0	0	0	0	0	0	0	0	0	0	0	0	0.00016	0	0	0
Acrophialophora_levis	0	0	0	0	0	0	0	0	0	0	0	0	0	0	0	0	0	0	0	0	0	0	0	0	0	0	0	0	0	0	0	0	0.000111	0	0	0	0	0	0	0	0	0	0	0.000301	0	0	0	0	0
Paraphoma_radicina	0	0	0	0	0	0	0	0	7.35e-05	0	0	0	0	0	0	0	0	0	0	0	0	0	0	0	0	0	0	0	0	0	0	0	0.000188	0	0	0	0	0	0	0	0	0	0.000104	0	0	0	0	0	0
Candida_vespimorsuum	0	0	0	0	0	0	0	0	0	0	0	0	0	0	0	0	0	0	0	0	0	0	0	0	0	0	0	0	0	0	0	0	0	0	0	0	0	0	0	0	0.000407	0	0	0	0	0	0	0	0
Kodamaea_ohmeri	0	2.95e-05	0	0	0	0	1.3e-05	0	0	0	0	0	0	0	0	0	0	0	0	0	0	0.000322	0	0	0	0	0	0	0	0	0	0	0	0	0	0	0	0	0	0	0	0	0	0	0	0	0	0	0
Pseudocoleophoma_bauhiniae	0.00012	0	0	0	0	0	0	0	0	0	0	0	0	0	0	0.000269	0	0	0	0	0	0	0	0	0	0	0	0	0	0	0	0	0	0	0	1.2e-05	0	0	0	0	0	0	0	0	0	0	0	0	0
Coprinellus_domesticus	0	0	0	0	0	0	0	0	0	0	0	0	0	0	0	0	0	0	0	0	0	0	0	0	0	0	0	0	0	0	0	0	0	0	0	0	0	0	0	0	0	0	0	0	0	0	0	0	0
Iodophanus_testaceus	0	0	0	0	0	0	0	0	0	0	0	0	0	0	0	0	0	0	0	0	0	0	0	0	0	0	0	0	0	0	0	0	0	0	0	0	0	0	0	0	0	0	0	0	0.000339	0	0	0	0
Neodevriesia_agapanthi	0	0	0	0	0	0	0	0	0	0	0	0	0	0	0	0	0	0	0	0	0	0	0	0	0	0	0	0	0	0	0	0	0	0	0	0	0	0	0	0	0	0	0	0	0	0	0	0	0
Ragnhildiana_ferruginea	0	0	0	0	0	0	0	0	0	0	0	0	0	0	0	0	0	0	0	0	0	0	0	0	0	0	0	0	0	0	0	0	0	0	2.84e-05	0	0	5.9e-05	0	0	0	0.000302	0	0	0	0	0	0	0
Chloridium_aseptatum	0	0	0	0	0	0	0	0	0	0	0	0.000124	0	0	0	0	0	0	0	0	0	0.000257	0	0	0	0	0	0	0	0	0	0	0	0	0	0	0	0	0	0	0	0	0	0	0	0	0	0	0
Bisifusarium_dimerum	0	0	0	5e-05	1.73e-05	0	0	0	0	0	0	0	0	0	0	0	0	0	0	0	0	0	0	0	0	0	0	0	0	0	0	0	0	0	0	0	0	0	0	0	0	0	0	0	0	0	0	0	0
Filobasidium_chernovii	0	0	0	0	0	0	0	0	0	0	0	0	0	0	0	0	0	0	0	0	0	0	0	0	9e-05	0	0	0	0	0	0	0	0	0	0	0	0	0	0	0	0	0	0	0	0	0.000255	1.63e-05	0	0
Stenocarpella_maydis	0	0	0	0	0	0	0	0	0	0	0	0	0	0	0	0	0	0	0	0	0	0	0	0	0	0	0.000353	0	0	0	0	0	0	0	0	0	0	0	0	0	0	0	0	0	0	0	0	0	0
Kondoa_yuccicola	0	0	0	0	0	0	0	0	0	0	0	0	0	0	0	0	0	0	4.93e-05	0	0.000322	0	0	0	0	0	0	0	0	0	0	0	0	0	0	0	0	0	0	0	0	0	0	0	0	0	0	0	0
Lambertella_tubulosa	0	0	0	0	0	0	0	0	0	0	0	0	0	0	0	0	0	0	0	0	0	0	0	0	0	0	0	0	0	0	0	0	0	0	0	0	0	0	0	0	0	0	0.000293	0	0	0	0	0	0
Yarrowia_divulgata	0	0	0	0	0	0	0	0	0	0	0	0	0	0	0	0	0	0	0	0	0	0	0	0	0	0	0	0	0	0	0	0	0	0	0	0	0	0	0	0	0	0	0	0	0	0	0	0	2.62e-05
Curvularia_subpapendorfii	0.000275	0	0	0	0	0	0	0	0	0	0	0	0	0	0	0	0	0	0	0	0	0	0	0	0	0	0	0	0	0	0	0	0	0	0	0	0	0	0	0	0	0	0	0	0	0	0	0	0
Hymenoscyphus_herbarum	0	0	0	0	0	0	2.6e-05	0	0	0	0	0	0	0	0	0	0	0.000272	0	0	0	0	0	0	0	0	0	0	0	0	0	0	0	0	0	0	0	0	0	0	0	0	0	0	0	0	0	0	0
Neocamarosporium_salsolae	0	0	0	0	0	0	3.25e-05	0	4.49e-05	0	0	0	0	0	0	0	0	0	0	0	0	0	0	0.000248	0	0	0	0	0	0	0	0	0	0	0	0	0	0	0	0	0	0	0	0	0	0	0	0	0
Penicillium_laeve	0	0	0	0	0	0	0	0	0	0	0	0	0	0	0	0	0	0	3.84e-05	0	0	0	0	0	0	0	0	0	0	0	0	0	0	0	0	0	0	0	0	0	0	0	0	0	0	0	0	0	0
Cortinarius_infractus	0	0	0	0	0	0	0	0	0	0	0	0	0	5.8e-05	0	0	0	0	0	0	0	0	0	0	0	0	0	0	0	0	0	0	0	0	0	0	0	0	0	0	0	0.000292	0	0	0	0	0	0	0
Aspergillus_caesiellus	0	0	0	0	0	0	0	0	0	0	0	0	0	0	0	0	0	0	0	0	0	0	6.81e-05	0	0	0	0	0	0	0.00011	0	0	0	0	0	0	0	0	0	0	0	0	0	0	0	0	0	0	0
Botryosphaeria_dothidea	0	0	0	0	1.73e-05	0	0	0	0	0	0	0	0	0	0	0	0	0.000163	0	0	0.000168	0	0	0	0	0	0	0	0	0	0	0	0	0	0	0	0	0	0	0	0	0	0	0	0	0	0	0	0
Curvularia_intermedia	0	0	0	0	0	0	0	0	0	0	0	7.78e-05	0	0	0	0	0	0	0	0	0	0	0	0	0	0.000128	0	0	0	0	0	0	0	0	0	0	0	0	0	0	0	0	0	0	0	0	0	0.000138	0
Rhodosporidiobolus_fluvialis	0	0	0	0	0	0	0	0	0	0	0	0	0	0	0	0	0	0	2.19e-05	0	0	0.000322	0	0	0	0	0	0	0	0	0	0	0	0	0	0	0	0	0	0	0	0	0	0	0	0	0	0	0
Exophiala_attenuata	0	0	0	0	0	0	0	0	0	0	0	0	0	0	0	0	0	8.56e-05	0	0	0	0	0	0	0	0	0	0	0	0	0	0.000229	0	0	0	0	0	0	0	0	0	0	0	2.74e-05	0	0	0	0	0
Claviceps_pusilla	0	0	0	0	0	0	0	0	0	0	0	0	0	0	0	0	0	0	0	0	0	0	0	0	0	0	0	0	0	0	0	0	0	0	0.000341	0	0	0	0	0	0	0	0	0	0	0	0	0	0
Alternaria_chlamydosporigena	0	0	0	0	0.000259	0	0	0	0	0	0	0	0	0	0	4.1e-05	0	0	0	0	0	0	0	0	0	0	0	0	0	0	0	0	0	0	0	0	0	0	0	0	0	0	0	0	0	0	0	0	0
Parascedosporium_putredinis	0	0	1.05e-05	0	0	0	0	0	0	0	0	0	0	0	0	0	0	0	0	0.000107	0	0	0	0	0	0	0	0	0	0	0	0	0	0	0	0	0	0	0	0	0	0	0	0	0	0	0	0	0
Mortierella_kuhlmanii	0	0	0	0	0	0	0	0	0	0	0	0	0	0	0	0	0	0	0	0	0	0	0	0	0	0	0	0	0	0	0	0	0	0.00021	0	0	0	0	0	0	0	0	0	0	0	0	0	0	0
Kazachstania_unispora	0	0	0	0	0	0	0	0	0	0	0	0	0	0	0	0	0	0	0	0	0	0	0	0	1.93e-05	0	0	0	0	0	0	0	0	0	0	0	0	0	0	0	0	0	0	0	0	0	0	0	1.75e-05
Achroiostachys_betulicola	0	0	0	0	0	0	0	0	0	0	0	0	0	0	0	0	0	0	0	0	0	0	0	0	0	0	0	0	0	0	0	0	0	0	0	0	0	0	0	0	0	0.000331	0	0	0	0	0	0	0
Stagonospora_trichophoricola	0	0	0	0	0	0	0	0	0	0	0	0	0	0	0	0	0	0	0	0	0	4.83e-05	1.95e-05	0	0	0	0	0	0	0	0	0	0	0	0	0	0	0	0	0	0	0	0	0	0	0	0	0	0
Melanospora_damnosa	0	0	0	0	0	0	0	0	0	0	0	0	0	0	0	0	0	0	0	0	0	0	0	0	0	0	0	0.000318	0	0	0	0	0	0	0	0	0	0	0	0	0	0	0	0	0	0	0	0	0
Peniophorella_pubera	0	0	0	0	0	0	0	0	0	0	0	0	0	0	0	0	0	0	0	0	0	0	0	0	0	0	0	0	0	0	0	0	0	0	0	0	0	0	0	0	0	0.000214	0	0	0	0	0	0	0
Hypoderma_cordylines	0	0	0	0	0	0	0	0	0	0	0	0	0	0	0	0	0	0	0	0	0	0	1.95e-05	0	0	0	0	0	0	0	0	0	0	0	0	0	0	0	0	0	0	0	0	0	0	0	0	0	0
Acremonium_vitellinum	0	2.95e-05	3.14e-05	8.88e-05	0	0	0	0	0	0	0	0	0	0	0	0	0	0	0	0	0	0	0	0	0	0	0	0	0	0	0	0	0	0	0	0	0	0	0	0	0	0	0	0	0	0	0	0	0
Golovinomyces_orontii	0	0	0	0	0	0	0	0	0	0	0	0	0	0	0	0	0	0	0	0	0	0	0	0	0	0	0.000263	1.59e-05	0	0	2.6e-05	0	0	0	0	1.2e-05	0	0	0	0	0	0	0	0	0	0	0	0	0
Curvularia_fallax	0	0	7.33e-05	0	0	0	0	0	0	0	0	0	0	0	0	0	0	0	0	0	0	0	0	0	0	0	0	0	0	0	0	0	0	0	0	0	0	0	0	0	0	0	0	0	0	0	0	0	0
Humicola_sardiniae	0	0	0	0	0	0	0	0	0	0	0	0	0	0	0	0	0	0	0	0	0	0	0	0	0	0	0	0	0	0	0	0	0	0	0	0	0	0	0	0	0	0	0	0	0	0	0	0	0
Lentinus_arcularius	0	0	0	0	0	0	0	0	0	0	0	0	0	0	0	0	0	0	0	0	0	0	0	0	0	0	0	0	0	0	0	0	0	0	0	0	0	0	0	0	0	0	0	0	0	0	0	0	0
Mortierella_polygonia	0	0	0	0	0	0	0	0	3.67e-05	0	0	0	0	0	0	0	0	0	0	0	0	0	0	0	0	0	0	0	0	0	0	0	0	0	0	0	0	0	0	0	0	0	0.000138	0	0	0	0	0	0
Penicillium_jiangxiense	0	0	0	0	0	0	0	0	0	0	0	0	0	0	0	0	0	0	0	0	0	0	0	0	0	0	0	0	0	0	0	0	0	0	0	0	0	0	0	0	0	0	0	0	0	0	0	0.000308	0
Trechispora_stevensonii	0	0	0	0	0	0	0	0	0	0	0	0	0	0	0	0	0	0	0	0	0	0	0	0	0	0	0	0	0	0	0	0	0	0	0	0	0	0	0	0	0	0	0	0	0	0	0	0	0.000297
Colletotrichum_viniferum	0	0	0	0	0	0	0	0	0	0	0	0.000101	0	0	0	0	0	0	0	0	0	0	0	0	0	0.000188	0	0	0	0	0	0	0	0	0	0	0	0	0	0	0	0	0	0	0	0	0	0	0
Mucoharknessia_cortaderiae	0	0	0	0	0	0	0	0	0	0	0	0	0	0	0	0	0	0	0	0.000289	0	0	0	0	0	0	0	0	0	0	0	0	0	0	0	0	0	0	0	0	0	0	0	0	0	0	0	0	0
Cutaneotrichosporon_debeurmannianum	0	0	0	0	0	0	0	0	0	0	0	4.67e-05	0	0	0	0	0	0	0	0	0	0.000241	0	0	0	0	0	0	0	0	0	0	0	0	0	0	0	0	0	0	0	0	0	0	0	0	0	0	0
Irpex_hacksungii	0	0	0	0	0	0	0	0	0	0	0	0	0	0	0	0	0	0	0	0	0	0	0	0	0	0	0	0	0	0	0	0	0	0	0	0	0	0	0	0	0	0	0	0	0	0	0	0	0
Dictyochaeta_siamensis	0	0	0	0	0	0	0	0	0	0	0	0	0	0	0	0	0	0	0	0	0	0	0	0	0	0	0	0	0	0	0	0	0	0	0.000256	0	0	0	0	0	0	2.92e-05	0	0	0	0	0	0	0
Cryptococcus_pseudolongus	0	0	0	0	0	0	0	0	0	0	0	0	0	0	0	0	0	0	0	0	0	0	0	0	0	0	0	0	0	0	0	0	0	0	0	0	0	0	0	0	0	0	0	0	0	0	0	0	0
Teratoramularia_persicariae	0	0	0	0	0	0	0	0	0	0	0	0	0	0	0	0	0	0	0	0	1.46e-05	0	0	0	0	0	0	0	0	0	0	0	0	0	0	0	0	0	0	0	0	0	0	0	0	0	0	0	0
Candida_subhashii	0	0	0	0	0	0	0	0	0	0	0	0	0	0	0	0	0	0	0	0	0	0	0	0	0	0	0	0	0	0	0	0	0	0	0	0	0	0	0	0	0	0	0.000155	0	0	0	0	0	0
Coprinopsis_afrocinerea	0	0	0	0	0	0	0	0	0	0	0	0	0	0	0	0	0	0	0	0.000272	0	0	0	0	0	0	0	0	0	0	0	0	0	0	0	0	0	0	0	0	0	0	0	0	0	0	0	0	0
Hyphopichia_burtonii	0	0	0	0	0	0	0	0	0	0	0	4.67e-05	0	0	0	0	0	0	0	0	0	0.000225	0	0	0	0	0	0	0	0	0	0	0	0	0	0	0	0	0	0	0	0	0	0	0	0	0	0	0
Hannaella_pagnoccae	0	0	0	0	0	0	0	0	0	0	0	0	0	0	0	0	0.000122	0	0	0	0	0	0	0	0	0	0	0	0	0	0	0	0	0	0	0	0	0	0	0	0	0	0	0	0	0	0	0	0
Gloeophyllum_trabeum	0	0	0	0	0	0	0	0	0	0	0	0	0	0	0	0	0	0	0	0	0	0	0	0	0	0	0	0	0	0	0	0	0	0	0	0	0	0	0	0	0	0	0	0	0	0	0	0	0
Neofusicoccum_cordaticola	0	0	0	0	0	0	0	0	0	0	0	0	0	0	0	0	0	0	0	0	0	0	0	0	0	0	0	0	0	0	0	0	0	0	0	0	0	0	0	0	0	0	0	0	0	0.000266	0	0	0
Neptunomyces_aureus	0.000223	0	0	0	0	0	0	0	0	0	0	0	0	0	0	0	0	0	0	0	0	0	0	0	0	0	0	0	0	4.07e-05	0	0	0	0	0	0	0	0	0	0	0	0	0	0	0	0	0	0	0
Symmetrospora_foliicola	0	0	0	0	0	0	0	0	0	0	0	0	0	0	0	0	0	0	0	0	0	0	0	0	0	0	0	0	0	0	0	0	0	0	0	0	0	0	0	0	0	0	0	0	0	0	0	0	0
Cordana_bisbyi	0	0	0	0	0	0	0	0	0	0	0	0	0	1.66e-05	0	0	0	0	0	0	0	0	0	0	0	0	0	0	0	0	0	0	0	0	0	0	0	0	0	4.31e-05	0	0	0	0	0	0	0	0	0
Kazachstania_turicensis	0	0	0	0.000111	0	0	0	0	0	0	0	0	0	0	0	0	0	0	0	0	0	0	0	0	0	3.42e-05	0	0	0	0	0	0	0	0	0	0	0	0	0	0	0	0	0	0	0	9.58e-05	1.63e-05	0	0
Dipodascus_geotrichum	0	0	0	0	0	0	0	0	0	0	0	0	0	0	0	0	0	0	0	0	0	0	0	0	0	5.98e-05	0	0	0	0	0	0	0	0	0	0	0	0	0	0	0	0	0	0	0	0	0	0	0
Rasamsonia_emersonii	0	0	0.000251	0	0	0	0	0	0	0	0	0	0	0	0	0	0	0	0	0	0	0	0	0	0	0	0	0	0	0	0	0	0	0	0	0	0	0	0	0	0	0	0	0	0	0	0	0	0
Ustilago_hordei	0	0	0	0	0	0	0	0	0	0	0	0	0	0	0	0	0	0	0	0	0	0	0	0	0	0	0	0	0	0	0	0	0	0	0	0	0	0	0	0	0	0	0	0	0	0	0	0	0
Coniochaeta_prunicola	0	0	0	0	0	0	0	0	0	0	0	0	0	0	0	0	0	0.000249	0	0	0	0	0	0	0	0	0	0	0	0	0	0	0	0	0	0	0	0	0	0	0	0	0	0	0	0	0	0	0
Preussia_africana	0	0	0	0	0	0	0	0	0	0	0	0	0	0	0	0	0	0	0	0	0	0	0	0	0	0	0	0	0	0	0	0	0	0	0.000242	0	0	0	0	0	0	0	0	0	0	0	0	0	0
Sporisorium_graminicola	0	0	0	0	0	0	0	0	0	0	0	0	0	0	0	0	0	0	0	0	0	0	0	0	0	0	0	0	0	0	0	0	0	0	0.000242	0	0	0	0	0	0	0	0	0	0	0	0	0	0
Penicillium_spinulosum	0	0	0	0	0	0	0	0	0	0	0	0	0	0	0	0	0	0	0	0	0	0	0	0	0	0	0	0	0	0	0	0	0	0	0	0	0	0	0	0	0	0	0	0	0	2.13e-05	0	0	0
Byssochlamys_spectabilis	0.000223	0	0	0	0	0	0	0	0	0	0	0	0	0	0	0	0	0	0	0	0	0	0	0	0	0	0	0	0	0	0	0	0	0	0	0	0	0	0	0	0	0	0	0	0	0	0	0	0
Candida_railenensis	0	0	0	0	0	0	0	0	0	0	0	0	0	0	0	0	0	0	0	0	0	0	0	0	0	0	0	0	0	0	0	0	0	0	0	0	0	0	0	0	0	0	0	0	0	0.000234	0	0	0
Laetisaria_arvalis	0	0	0	0	0	0	0	0	0	0	0	0	0	0	0	0	0	0	0	0	0	0	0	0	0	0	0	0	0	0	3.46e-05	0	0	0	0	0	0	0	0	0	0	0.000195	0	0	0	0	0	0	0
Penicillium_italicum	0	0	0	0	0	0	0	0	0.00018	0	0	0	0	0	0	0	0	0	0	0	0	0	0	0	0	0	0	0	0	0	0	0	0	0	0	0	0	0	0	0	0	0	0	0	0	0	0	0	0
Kazachstania_humilis	0	0	0	0	0	0	3.25e-05	0	0	2.41e-05	0	2.33e-05	0	0	6.88e-05	3.51e-05	0	0	0	0	0	0	0	0	0	0	0	0	0	0	0	0	0	0	0	0	0	0	0	0	0	3.9e-05	0	0	0	0	0	0	0
Blastobotrys_adeninivorans	0	0	0.000162	0	0	0	2.6e-05	0	0	0	1.59e-05	0	0	0	0	0	0	0	0	0	0	0	0	0	0	0	0	0	0	0	0	0	0	0	0	0	0	0	0	0	0	0	0	0	0	0	0	0	0
Cercophora_coprophila	0	0	1.57e-05	0	0	0	0	0	0	0	0	0	0	0	0	0	0	0	0	0	0	0	0	0	0	0	0	0	0	0	0	0	0	0	0	0	0	0	0	0	0	0	0	0	0	0	0	0	0
Anthracocystis_grodzinskae	0	0	0	0	0	0	0	0	0	0	0	0	0	0	0	0	0	0	0	0	0	0	0	0	0	0	0	0.000207	0	0	0	0	0	0	0	0	0	0	1.33e-05	0	0	0	0	0	0	0	0	0	0
Exophiala_jeanselmei	0	0	0	0	0	0	0	0	0	0	0	0	0	0	0	0	0	0	0	0	0	0	0	0	0	0	0	0	0	0	0	0	0	0	0	0	0	0	0	0	0	0	0	0	0	0	0	0	0
Colletotrichum_brasiliense	0	0	0	0	0	0	0	0	0	0	0	0	0	0	0	0	0	0.000218	0	0	0	0	0	0	0	0	0	0	0	0	0	0	0	0	0	0	0	0	0	0	0	0	0	0	0	0	0	0	0
Candida_fragi	0	0	0	0	0.000207	8.5e-06	0	0	0	0	0	0	0	0	0	0	0	0	0	0	0	0	0	0	0	0	0	0	0	0	0	0	0	0	0	0	0	0	0	0	0	0	0	0	0	0	0	0	0
Stachybotrys_limonispora	0	0	0	5e-05	0	0	0	0	0	0	0	0	0	0	0	0	0	0	0	0	0	0	0	0	0	0	0	0	0	0	0	0	0.000166	0	0	0	0	0	0	0	0	0	0	0	0	0	0	0	0
Cylindrocladium_peruvianum	0	0	0	0	0	0	0	0	0	0	0	0	0	0	0	0	0	0	0	0	0	0	0	0	0	0	0.000116	0	0	0	0	0	0	0	0	9.63e-05	0	0	0	0	0	0	0	0	0	0	0	0	0
Alternaria_angustiovoidea	0	0	0	0	0	0	0	0	0	0	0	0	0	0	0	0	0	3.89e-05	0	0	0	0	0	0	0	0	0	0	0	0	0	1.64e-05	0	0	2.84e-05	1.2e-05	0	0	0	0	0	0	0	0	2.31e-05	0	0	0	1.75e-05
Phaeoacremonium_minimum	0	0	0	0	0	0	0	0	0	0	0	0	0	0	0	0	0	0.00021	0	0	0	0	0	0	0	0	0	0	0	0	0	0	0	0	0	0	0	0	0	0	0	0	0	0	0	0	0	0	0
Septoria_arundinacea	3.44e-05	0	0	0	0	0	0	0	0	0	0	0.000148	0	0	0	0	0	0	2.74e-05	0	0	0	0	0	0	0	0	0	0	0	0	0	0	0	0	0	0	0	0	0	0	0	0	0	0	0	0	0	0
Trichosporon_cavernicola	0	0	0	0	0	0	0	0	0	0	0	0	0	0	0	0	0	0	0	0	0	0.000209	0	0	0	0	0	0	0	0	0	0	0	0	0	0	0	0	0	0	0	0	0	0	0	0	0	0	0
Mortierella_stylospora	0	0	0	0	0	0	0	0	0	0	0	0	0	0	0	0	0	0	0	0	0	0	0	0	0	0	0	0	0	0	0	0	0	0	0	0	0	0	0	0	0	0	0	0	0	0	0	0	0
Monocillium_arctiicola	0	0	0	0	0	0	0	0	0	0	0	0	0	0	0	0	0	0.000202	0	0	0	0	0	0	0	0	0	0	0	0	0	0	0	0	0	0	0	0	0	0	0	0	0	0	0	0	0	0	0
Niesslia_tenuis	0	0	0	0	0	0	0	0	0	0	0	0	0	0	0	0.000141	0	0	0	0	0	0	0	0	0	0	0	0	0	0	0	0	0	0	0	0	0	0	0	0	0	0	0	0	0	0	0	0	0
Entoloma_incarnatofuscescens	0	0	0	0	0	0	0	0	0	0	0	0	0	0	0	0	0	0	0	0	0	0	0	0	0	0	0	0	0	0	0	0	0	0	0	0	0	0	0	0	0	0	0	0.000201	0	0	0	0	0
Talaromyces_trachyspermus	0	0	0	0	0	0	0	0	0	0	0	0	0	0	0	0	0	0	0	0	0	0	0	1.55e-05	0	0	0	0	0	0	0	0	0	0	0	0	0	0	0	0	0	0	0	0	0	0	0	0	0
Colletotrichum_karsti	0	0	0	0	0	0	0	0	0	0	0	0	0	0	0	0	0	0	0	0	0	0	0	0	0	0.000197	0	0	0	0	0	0	0	0	0	0	0	0	0	0	0	0	0	0	0	0	0	0	0
Humicola_parvispora	0	0	0	0	0	0	0	0	0	0	0	0	0	0	0	0	0	0	0	0	0	9.65e-05	0	0	0	0	0	0	0	0	2.6e-05	0	4.42e-05	0	0	0	0	0	0	0	0	2.92e-05	0	0	0	0	0	0	0
Minimedusa_polyspora	0	0	0	0	0	0	0	0	0	0	0	0	0	0	0	0	0	0	0	0	0	0	0	0	0	0	0	0	0	0	0	0	0.000166	0	0	0	0	0	0	0	0	0	0	0	0	0	0	0	0
Sistotremastrum_guttuliferum	0	0	0	0	0	0	0	0	0	0	0	0	0	0	0	0	0	0	0	0	0	0	0	0	0	0	0	0	0	0	0	0	0	0	0	0	0	0	0	0	0	0	0	0	0	0	0	0	0
Dothiorella_viticola	0	0	0	5e-05	0	0	0	0	0	0	0	8.56e-05	0	0	0	0	0	0	0	0	0	0	0	0	0	0	0	0	0	0	0	0	0	0	0	0	0	0	0	0	0	0	0	0	0	0	0	0	0
Coniochaeta_fodinicola	0	0	0	0	0	0	0	0	0	0	0	0	0	0	0	0	0	0	0	0	0	0	0	0	0	0	0	0	0	0	0	0	0	0.000191	0	0	0	0	0	0	0	0	0	0	0	0	0	0	0
Choanephora_infundibulifera	0	0	0	0	0	0	0	0	0	0	0	0	0	0	0	0	0	0	7.12e-05	0	0	0	0	0	0	0	0	0	0	0	0	0	0	0	0	0	0	0	0	0	0	0.000117	0	0	0	0	0	0	0
Cyphellophora_fusarioides	0	0	0	0	0	0	0	0	0	0	0	0	0	0	0	0	0	0	0	0	0	0	0	0	0	0	0	0	0	0	0	0	0	0	0	0	0	0	0.000172	0	0	0	0	0	0	0	0	0	0
Candida_solani	0	0	1.05e-05	0	0	0	0	0	0	0	0	0	0	0	0	0	0	0	0	0	0	0	0	0	0	0	0	0	0	0	0	0	0	0	0	0	0	0	0	0	0	0.000175	0	0	0	0	0	0	0
Malaysiasca_phaii	0	0	0	0	0	0	0	0	0	0	0	0	0	0	0	0	0	0	0	0	0	0	0	0	0	0	0	0	0	0	0	0	0	0	0.000185	0	0	0	0	0	0	0	0	0	0	0	0	0	0
Venustampulla_parva	0	0	0	0	0	0	0	0	0	0	0	0	0	0	0	0	0	0	0	0	0	0	0	0	0	0	0	0	0	0	0	0	0	0	0.000185	0	0	0	0	0	0	0	0	0	0	0	0	0	0
Biatriospora_mackinnonii	0	0	0	0	0	0	0	0	0	0	0	0	0	0	0	0	0	0	0	0	0	0	0	0	0	0	0	0	0.000183	0	0	0	0	0	0	0	0	0	0	0	0	0	0	0	0	0	0	0	0
Corynascella_inquinata	0	0	0	0	0	0	0	0	0	0	0	0	0	0	0	0.000182	0	0	0	0	0	0	0	0	0	0	0	0	0	0	0	0	0	0	0	0	0	0	0	0	0	0	0	0	0	0	0	0	0
Ascobolus_crenulatus	0	0	0	0	0	0	0	0	0	0	0	0	0	0	0	1.17e-05	0	0	0	0	0	0	0	0	0	0	2.57e-05	0	0	0	0	0	0	0	2.84e-05	0.000114	0	0	0	0	0	0	0	0	0	0	0	0	0
Olpidium_brassicae	0	0	0	0	0	0	0	0	0	0	0	0	0	0	0	0	0	0	0	0	0	0	0	0	0	0	0	0	0	0	0	0	0	0	0	0	0	0	0	0	0	0	0	0	0	0	0	0	0
Sesquicillium_microsporum	0	0	0	0	0	0	0	0	0	0	0	0	0	0	0	0	0	0	0	0	0	6.43e-05	0	0	0	0	0	2.39e-05	0	0	0	0	0	0	0	0	0	0	0	0	0	2.92e-05	0	0	0	0	0	0	0
Lecanicillium_saksenae	0	0	0	0	0	0	0	0	0	0	0	0	0	0	0	0	0	0	0	0	0	0	0	0	0	3.42e-05	0	0	0	0	0	0	0	0	0.000142	0	0	0	0	0	0	0	0	0	0	0	0	0	0
Phanerochaete_chrysosporium	0	0	0	0	0	0	0	0	0	0	0	0	0	0	0	0	0	0	0	0	0	0	0	0	0	0	0	0	0	0	0	0	0	0	0	0	0	0	0	0	0	0	0	0	0	0	0	0	0.000175
Sporobolomyces_patagonicus	0	0	0	0	0	0	0	0	0	0	0	0	0	0	0	0	0	0	0	0	2.93e-05	0	0	0	0	0	0	0	0	0	0	0	0	0	0	0	0	0	0	0	0	0	0	0.000128	0	0	0	0	0
Melanocarpus_albomyces	0	0	0	0	0	0	0	0	0	0	0	0	0	0	0	0	0	0	0	0	0	0	0	0	0	0	0	0	0	0	0	0	0	0	0	0	0	0	0	0	0	0	0.000173	0	0	0	0	0	0
Penicillium_citrinum	0.000172	0	0	0	0	0	0	0	0	0	0	0	0	0	0	0	0	0	0	0	0	0	0	0	0	0	0	0	0	0	0	0	0	0	0	0	0	0	0	0	0	0	0	0	0	0	0	0	0
Malassezia_restricta	0	0	0	0	0	8.5e-06	3.25e-05	0	0	0	0	0	0	0	0	0	0	0	0	0	0	0	0	0	0	0	0	0	0	0	0	0	0	0	0	1.2e-05	0	0	0	0	1.48e-05	1.95e-05	3.45e-05	0	0	0	0	0	1.75e-05
Myceliophthora_lutea	0	0	0	0	0	0	0	0	0	8.85e-05	0	0	0	0	0	0	0	0	0	0	0	0	0	0	0	0	0	0	0	0	0	0	0	4.6e-05	0	0	0	0	0	0	0	0	0	0	0	0	0	0	0
Lepiota_neophana	0	0	0	0	0	0	0	0	0	0	0	0	0	0	0	0	0	0	0	0	0	0	0	0	0	0	0	0	0	0	0	0	0	0	0	3.01e-05	0	0	0	0	0	0.000136	0	0	0	0	0	0	0
Coprinopsis_atramentaria	0	0	0	0	0	0	0	0	0	0	1.59e-05	0	0	0	0	0	0	0	0	0	0	0	0	0	0	0	0	0	0	0	0	0	0	0	0	0	0	0	0	0	0	0	0	0	0	0	0	0	0
Choanephora_cucurbitarum	0	0	0	0	0	0	0	0	0	0	0	0	0.000165	0	0	0	0	0	0	0	0	0	0	0	0	0	0	0	0	0	0	0	0	0	0	0	0	0	0	0	0	0	0	0	0	0	0	0	0
Endoconidiophora_rufipennis	0	0	0	0	0	0	0	0	0.00011	0	0	0	0	0	0	0	0	0	0	0	0	0	0	0	0	0	0	0	0	0	0	0	0	0	0	0	0	0	0	0	0	0	0	0	0	0	0	0	0
Violaceomyces_palustris	0	0	0	0	0	0	0	0	0	0	0	0	0	0	0	0	0	0	0	0	0	0	0	0	0	0	0	0	0	0	0	0	0	0	0	0	0	0	0	0	0	0	0	0	0	0	0	0.000146	0
Phialosimplex_salinarum	0	0	0	0	0	0	0	0	0	0	0	0	0	0	0	0	0	0	0	0	0	0	0	0	0	0.000162	0	0	0	0	0	0	0	0	0	0	0	0	0	0	0	0	0	0	0	0	0	0	0
Erysiphe_pseudolonicerae	0	0	0	0	0	1.7e-05	0	0	0	0.000145	0	0	0	0	0	0	0	0	0	0	0	0	0	0	0	0	0	0	0	0	0	0	0	0	0	0	0	0	0	0	0	0	0	0	0	0	0	0	0
Alternariaster_helianthi	0	0	0	0	0	0	0	0	0	0	0	0	0	0	0	0	0	0	0	0	0.000161	0	0	0	0	0	0	0	0	0	0	0	0	0	0	0	0	0	0	0	0	0	0	0	0	0	0	0	0
Alpinaria_rhododendri	0	0	0	0	0	0	0	0	2.86e-05	0	0	0.000132	0	0	0	0	0	0	0	0	0	0	0	0	0	0	0	0	0	0	0	0	0	0	0	0	0	0	0	0	0	0	0	0	0	0	0	0	0
Coprinellus_sclerocystidiosus	0	0	0	1.67e-05	0	0	0	0	0	0	0	0	0	0	0	0	0	0	0	0	0	0	0	0	0	0	0	0	0	0	0	0	4.42e-05	0	9.96e-05	0	0	0	0	0	0	0	0	0	0	0	0	0	0
Troposporella_olivacea	0	0	0	0	0	0	0	0	0	0	0	0	0	0	0	0	0	0	0	0	0	0	0	0	0	5.98e-05	0	0	0	0	0	0	0	0	9.96e-05	0	0	0	0	0	0	0	0	0	0	0	0	0	0
Aspergillus_unguis	0	0	0	0	0	0	0	0	0	0	0	0	0.000157	0	0	0	0	0	0	0	0	0	0	0	0	0	0	0	0	0	0	0	0	0	0	0	0	0	0	0	0	0	0	0	0	0	0	0	0
Phaeosphaeria_ampeli	0	0	0	0	0	0	0	0	0	0	0	0.000156	0	0	0	0	0	0	0	0	0	0	0	0	0	0	0	0	0	0	0	0	0	0	0	0	0	0	0	0	0	0	0	0	0	0	0	0	0
Mortierella_zychae	0	0	0	0	0	0	0	0	0	0	0	0	0	0	0	0	0	0	0	0	0	0	0	0	0	0	0	0	0	0	0	0	0	0	0	0	0	0	0	0	0	0	0	0	0	0	0	0	0
Paraphaeosphaeria_michotii	0	0	0	0	0	0	0	0	0	0	0	0	0	0	0	0	0	0	0	0	0	0	0	0	0	0	0	0	2.2e-05	0	1.73e-05	0	0	0	0	0	0	0	0	0	0	0	0	0	0	0	4.88e-05	0	0
Comoclathris_rosae	0	0	0	0	0	0	0	0	0	0	0	0	0	0	0	0	0	0	0	0	0	0	0	0	0	0	0	0	0	0	0	0	0	0	0	0	0	0	0.000113	0	0	0	3.45e-05	0	0	0	0	0	0
Engyodontium_album	0	0	0	0	0	0	0	0	0	0	0	0	0	0	0	0	0	0	0	0	0	0	0	0	0	0	0	0	0	0	0	0	0	0	0	0	0	0	0	0	0	0	0	0	0	0	0	0	0
Apiognomonia_lasiopetali	0	0	0	0	0	0	0	0	0	0	0	0	0	0	0	0	0	0	0	0	0	0	0	0	0	0	0	0	0	0	0	0	0	0	0	0	0	0	0	0	0	0	0	0	0	0	0.000146	0	0
Neocatenulostroma_microsporum	0	0	0	0	0	0	0	0	0	0	0	0	0	0	0	0	0	0	0	0	0	0	0	0	0	0	0	0	0	0	0	0	0	0	0	0	0	0	0	0	0	0	0	0	0	0	0	0	0
Cyberlindnera_jadinii	0	0	0	0.000133	0	0	0	0	0	0	1.06e-05	0	0	0	0	0	0	0	0	0	0	0	0	0	0	0	0	0	0	0	0	0	0	0	0	0	0	0	0	0	0	0	0	0	0	0	0	0	0
Knufia_tsunedae	0	0	0	0	0	0	0	0	0	0	0	0	0	0	0	0	0	0	0	0	0	0	0	0	0	0	0	0	0	0	0	0	0	0	0.000142	0	0	0	0	0	0	0	0	0	0	0	0	0	0
Mycoarthris_corallina	0	0	0	0	0	0	0	0	0	0	0	0	0	0	0	0	0	0	0	0	0	0	0	0	0	0	0	0	0	0	0	0	0	0	0	0	0	0	0	0	0	0	0	0	0	0	4.88e-05	0	0
Preussia_terricola	0	0	0	0	0	0	0	0	0	0	0	0	0	0	0	0	0	0	0	0	0	0	0	0	0	0	0	2.39e-05	0	0	0	0	0	0	0	0	0	0	0	0	0	0.000117	0	0	0	0	0	0	0
Zasmidium_citrigriseum	0	0	0	0	0	0	0	0	0	0	0	0.000109	0	0	0	0	0	0	0	0	0	0	0	0	0	0	0	0	0	0	0	0	0	0	0	0	0	0	0	0	0	0	0	0	0	0	0	0	0
Exophiala_alcalophila	0	0	0	0	0	0	0	0	0	0	0	0	0	0	0	0	0	0	0	0	0	0	0	0	0	0	0	0	0	0	0	0	0	0	0	0	0	0	0	0	0	0	0	0	0	3.19e-05	0	4.05e-05	0
Talaromyces_stipitatus	0	0	0	0	0	0	0	0	0	0	0	0	0	0	0	0	0	0	0	0	0	0	0	0	0	0	0	0	0	0.000139	0	0	0	0	0	0	0	0	0	0	0	0	0	0	0	0	0	0	0
Deniquelata_barringtoniae	0.000138	0	0	0	0	0	0	0	0	0	0	0	0	0	0	0	0	0	0	0	0	0	0	0	0	0	0	0	0	0	0	0	0	0	0	0	0	0	0	0	0	0	0	0	0	0	0	0	0
Ceratocystis_fimbriata	0	0	0	0	0	0	0	0	0	0	0	0	0	0	0	0	0	0	0	0	0	0	0	0	0	0	0	0	0	0	0	0	0	0	0	0	0	0	0	0	0	0	0	0	0	0	0	0	0
Thermoascus_crustaceus	0	0	0	0	0	0	0	0	0	0	0	0	0	0	0	0	0	0	0	0	0	0	0	0	0	0	0	0	0	0	0	0	0	0	0	0	0	0	0	0	0	0	0	0	0	0	0	0	0
Striaticonidium_synnematum	0	0	0	0	0	0	0	0	0	0	0	0	0	0	0	0	0	0	0	0	0	0	0	0	0	0	0	0	0	0	0	0	0	0	0	0	0	0	0	0	0	0	0	0	0	0	0	0	0
Alfaria_ossiformis	0	0	0	0	0	0	0	0	0	0	0	0	0	0	0	0	0	0	0	0	0	0	0	0	0	0	0	0	0	0.000134	0	0	0	0	0	0	0	0	0	0	0	0	0	0	0	0	0	0	0
Phlebia_tuberculata	0	0	0	0	0	0	0	0	0	0	0	0	0	0	0	0	0	0	0	0	0	0	0	0	0	0	0	0	0	0	0	0	0	0	0	0	0	0	0	0	0	0	0	0	0	0	0	0	0
Neopestalotiopsis_aotearoa	0	0	0	0	0	0	0	0	0	0	0	0	0	0	0	0	0	0	0	0	0	0	0	0	0	0	0	0	0	0	0	0	0	3.94e-05	0	0	0	0	0	0	0	2.92e-05	0	0	0	0	0	0	0
Meira_argovae	0	0	0	3.89e-05	0	8.5e-06	0	0	0	0	0	0	0	0	0	0	0	0	0	8.25e-05	0	0	0	0	0	0	0	0	0	0	0	0	0	0	0	0	0	0	0	0	0	0	0	0	0	0	0	0	0
Arthrinium_rasikravindrae	8.59e-05	0	0	0	0	4.25e-05	0	0	0	0	0	0	0	0	0	0	0	0	0	0	0	0	0	0	0	0	0	0	0	0	0	0	0	0	0	0	0	0	0	0	0	0	0	0	0	0	0	0	0
Amphobotrys_ricini	0.000103	0	0	0	0	0	0	0	0	2.41e-05	0	0	0	0	0	0	0	0	0	0	0	0	0	0	0	0	0	0	0	0	0	0	0	0	0	0	0	0	0	0	0	0	0	0	0	0	0	0	0
Cerrena_unicolor	0	0	0.000126	0	0	0	0	0	0	0	0	0	0	0	0	0	0	0	0	0	0	0	0	0	0	0	0	0	0	0	0	0	0	0	0	0	0	0	0	0	0	0	0	0	0	0	0	0	0
Ascotricha_guamensis	0	0	0	0	0	0	0	0	0	0	0	0	0	0	0	0	0	0	0	0	0	0	0	0	0	0	0	0	0	0	0	0	0	0	0	0	0	0	0	0	0	0	0	0	0	0	0	0	0
Aspergillus_astellatus	0	0	0	0	0	0	0	0	0	0	0	0	0	0	0	0	0	0	0	0	0	0	0	0	0	0	0	0	0	0	0	0	0	0	0	0	0	0	0	0	0	0	0	0	0	0	0	0	0
Parasola_hercules	0	0	0	0	0	0	0	0	0	0	0	0	0	0	0	0	0	0	0	0	0	0	0	0	0	0	0	0	0	0	0	0	0	0	0	0	0	0	0	0	0	0	0	0	0	0	0	0	0
Inocybe_petiginosa	0	0	0	0	0	0	0	0	0	0	0	0	0	0	0.000123	0	0	0	0	0	0	0	0	0	0	0	0	0	0	0	0	0	0	0	0	0	0	0	0	0	0	0	0	0	0	0	0	0	0
Sporobolomyces_marcillae	0	0	0	0	0	0	0	0	0	0	0	0	0	0	0	0	0	0	0.000121	0	0	0	0	0	0	0	0	0	0	0	0	0	0	0	0	0	0	0	0	0	0	0	0	0	0	0	0	0	0
Saitozyma_flava	0.00012	0	0	0	0	0	0	0	0	0	0	0	0	0	0	0	0	0	0	0	0	0	0	0	0	0	0	0	0	0	0	0	0	0	0	0	0	0	0	0	0	0	0	0	0	0	0	0	0
Tolypocladium_inflatum	0.00012	0	0	0	0	0	0	0	0	0	0	0	0	0	0	0	0	0	0	0	0	0	0	0	0	0	0	0	0	0	0	0	0	0	0	0	0	0	0	0	0	0	0	0	0	0	0	0	0
Clitocybula_atrialba	0	0	0	0	0	0	0	0	0	0	0	0	0	0	0	0	0	0	0	0	0	0	0	0	0	0	0	0	0	0	0	0	0	0	0	0	0	0	0	0	0	0	0	0	0	0	0	0	0
Subulicystidium_perlongisporum	0	0	0	0	0	0	0	0	0	0	0	0	0	0	0	0	0	0	0	0	0	0	0	0	0	0	0	0	0	0	0	0	5.53e-05	0	0	0	0	0	0	0	0	0	0	0	0	0	0	0	0
Fibroporia_vaillantii	0	0	0	0	0	0	0	0	0	0	0	0	0	0	0	2.93e-05	0	0	0	0	0	0	0	0	0	0	0	0	0	0	0	0	0	0	0	0	0	0	0	0	0	0	0	0	0	0	0	0	0
Kazachstania_aerobia	0	0	0	0	0	0	0	0	0	0	0	0	0	0	0	0	0	0	0	0	0	0	0	0	0	0	0	0.000111	0	0	0	0	0	0	0	0	0	0	0	0	0	0	0	0	0	0	0	0	0
Tremella_encephala	0	0	0	0	1.73e-05	0	0	0	0	0	0	0	0	0	0	0	0	9.34e-05	0	0	0	0	0	0	0	0	0	0	0	0	0	0	0	0	0	0	0	0	0	0	0	0	0	0	0	0	0	0	0
Pezoloma_ericae	0	0	0	0	0	0	0	0	0	0	0	0	0	0	0	0	0	0	0	0	0	0	0	0	0	0	0	0	0	0	0	0	0	0	0	0	0	0	0	0	0	0	0	0	0	0	0	0	0
Hygrocybe_acutoconica	0	0	0	0	0	0	0	0	0	0	0	0	0	0	0	0	0	0	0	0	0	0	0	0	0	0	0	0	0	0	0	0	0	0	0	0	0	0	0	0	0	0	0	0.00011	0	0	0	0	0
Penicillium_copticola	0	0	0	0	0	0	0	0	0	0	0	0	0	0	0	0	0	0	0	0	0	0	0	0	0	0	0	0	0	0	0	0	0	0	0	0	0	0	0	0	0	0	0	0	0	0	0	0	0
Talaromyces_subinflatus	0	0	0	0	0	0	0	0	0	0	0	0	0	0	0	0	0	0	0	0	0	0	0	0	0	0	0	0	0	1.74e-05	0	0	0	0	0	0	0	0	0	0	0	0	0	0	0	0	0	0	0
Mortierella_beljakovae	0	0	0	0	0	0	0	0	0	0	0	0	0	0	0	0	0	0	0	0	0	0	0	0	0	0	0	0	0	0	0	0	0	0	0	0	0	0	0	0	0	0.000107	0	0	0	0	0	0	0
Acrocalymma_fici	0	0	0	0	0	0	0	0	0	0	0	0	0	0	0	0	0	0	0	0	0	0	0	0	0	0	0	0	0	0	0	0	0	0	0	0	0	0	0	0	0	0	0	0	0	0.000106	0	0	0
Hydnellum_concrescens	0	0	0	0	0	0	0	0	0	0	0	0	2.36e-05	0	0	0	0	0	0	0	0	0	0	0	0	0	0	0	0	0	0	0	0	0	0	0	0	0	0	0	0	0	0	8.22e-05	0	0	0	0	0
Purpureocillium_lavendulum	0	0	0	0	0	0	0	0	0	0	0	0	0	0	0	0	0	0	0	0	0	0	0	0	0	0	0	0	0	0	0	0	4.42e-05	0	0	0	0	0	0	0	0	5.84e-05	0	0	0	0	0	0	0
Sporormiella_minima	0	0	0	0	0	0	0	0	0	0	0	0	1.57e-05	0	0	0	0	0	0	0	0	0	0	0	0	0	0	0	0	0	0	0	0	0	8.53e-05	0	0	0	0	0	0	0	0	0	0	0	0	0	0
Russula_mediterraneensis	0	0	0	0	0	0	0	0	0	0	0	0	0	0	0	0	0	0	0	0	0	0	0	0	0	0	0	0	0	0	0	0	0	0	9.96e-05	0	0	0	0	0	0	0	0	0	0	0	0	0	0
Vishniacozyma_psychrotolerans	0	0	0	0	0	0	0	0	0	0	0	0	0	0	0	0	0	0	0	0	0	0	0	0	0	0	0	0	0	0	0	0	0	0	0	0	0	0	0	0	0	0	0	0	0	0	0	0	0
Paracremonium_inflatum	0	0	0	0	0	0	0	0	0	0	0	0	0	0	0	0	0	0	0	0	0	0	0	0	0	0	0	0	0	0	0	0	0	0	0	0	0	0	0	0	0	0	0	0	0	0	0	0	0
Udeniomyces_puniceus	0	0	0	0	0	0	0	0	0	0	0	0	0	0	0	0	0	0	0	0	0	0	0	0	0	0	0	0	0	0	0	0	0	0	0	0	0	0	0	9.69e-05	0	0	0	0	0	0	0	0	0
Peziza_succosa	0	0	0	0	0	0	0	0	0	0	0	0	0	0	0	0	0	0	0	0	0	0	0	0	0	0	9.64e-05	0	0	0	0	0	0	0	0	0	0	0	0	0	0	0	0	0	0	0	0	0	0
Eutypella_citricola	0	0	0	0	0	0	0	0	0	0	0	0	0	0	0	0	0	0	4.38e-05	0	0	0	0	0	0	0	0	0	0	0	0	0	0	0	0	0	0	0	0	0	0	0	0	0	0	0	0	0	0
Colletotrichum_spaethianum	0	0	0	0	0	0	0	0	0	0	0	5.45e-05	0	0	0	0	0	0	0	0	0	0	0	0	0	0	0	0	0	0	0	0	0	0	0	0	0	0	0	0	0	0	0	0	0	0	0	0	0
Perenniporia_truncatospora	0	0	0	0	1.73e-05	0	0	0	0	0	0	0	0	0	0	0	0	0	0	0	0	0	0	0	0	0	0	0	0	0	0	0	0	0	0	0	0	0	0	0	0	0	0	0	0	0	0	0	0
Exobasidium_woronichinii	0	0	0	0	0	0	0	0	0	0	0	0	0	0	0	0	0	0	0	0	0	0	0	0	0	0	0	0	0	0	0	0	0	0	0	0	0	0	0	0	0	0	0	0	0	0	0	0	0
Microsporum_incurvatum	0	0	0	0	0	0	0	0	0	0	0	0	0	0	0	0	0	0	0	0	0	0	0	0	0	0	0	0	0	0	0	0	0	0	0	0	0	0	0	0	0	0	0	0	0	0	0	0	0
Phlyctochytrium_africanum	0	0	0	0	0	0	0	0	1.22e-05	0	0	0	0	0	0	0	0	0	0	0	0	0	0	0	0	0	0	0	0	0	0	0	0	0	0	0	0	0	0	0	0	0	0	0	0	0	0	0	0
Akanthomyces_muscarius	0	0	0	0	0	0	0	0	0	0	0	0	0	0	0	0	0	0	0	0	0	0	0	0	0	0	0	0	0	0	0	0	8.85e-05	0	0	0	0	0	0	0	0	0	0	0	0	0	0	0	0
Phomopsis_limonii	0	0	0	0	0	0	0	0	0	0	0	0	0	0	0	0	0	0	0	0	0	0	0	0	0	0	0	0	0	0	0	0	8.85e-05	0	0	0	0	0	0	0	0	0	0	0	0	0	0	0	0
Sporobolomyces_koalae	0	0	0	0	0	0	0	0	0	0	0	0	0	0	0	1.17e-05	7.64e-05	0	0	0	0	0	0	0	0	0	0	0	0	0	0	0	0	0	0	0	0	0	0	0	0	0	0	0	0	0	0	0	0
Rhytidhysteron_thailandicum	3.44e-05	0	0	0	0	0	0	0	0	0	0	0	0	0	0	0	0	0	0	0	0	0	0	0	0	0	0	0	0	0	0	0	0	0	0	0	0	0	0	0	0	0	0	0	0	0	0	0	0
Cytospora_prunicola	8.59e-05	0	0	0	0	0	0	0	0	0	0	0	0	0	0	0	0	0	0	0	0	0	0	0	0	0	0	0	0	0	0	0	0	0	0	0	0	0	0	0	0	0	0	0	0	0	0	0	0
Candida_palmioleophila	0	0	0	0	0	0	0	0	0	0	0	0	0	0	0	0	0	0	0	0	0	0	0	0	0	0	0	0	0	0	0	0	0	0	8.53e-05	0	0	0	0	0	0	0	0	0	0	0	0	0	0
Dictyophora_echinovolvata	0	0	0	0	0	0	0	0	0	0	8.46e-05	0	0	0	0	0	0	0	0	0	0	0	0	0	0	0	0	0	0	0	0	0	0	0	0	0	0	0	0	0	0	0	0	0	0	0	0	0	0
Penicillium_bialowiezense	0	0	0	0	0	0	0	0	0	0	0	0	0	0	0	0	0	0	0	0	0	0	0	0	0	0	0	0	0	0	0	0	0	0	0	0	0	0	0	0	0	0	0	0	0	0	0	8.11e-05	0
Cytospora_populina	0	0	0	0	8.07e-05	0	0	0	0	0	0	0	0	0	0	0	0	0	0	0	0	0	0	0	0	0	0	0	0	0	0	0	0	0	0	0	0	0	0	0	0	0	0	0	0	0	0	0	0
Alfaria_caricicola	0	0	0	0	0	0	0	0	0	0	0	0	0	0	0	0	0	0	0	0	0	8.04e-05	0	0	0	0	0	0	0	0	0	0	0	0	0	0	0	0	0	0	0	0	0	0	0	0	0	0	0
Ctenomyces_serratus	0	0	0	0	0	0	0	0	0	0	0	0	0	0	0	0	0	0	0	0	0	0	0	0	0	0	0	0	2.2e-05	0	0	0	0	0	0	0	0	0	0	0	0	5.84e-05	0	0	0	0	0	0	0
Chalastospora_gossypii	0	0	0	0	0	0	0	0	0	0	7.93e-05	0	0	0	0	0	0	0	0	0	0	0	0	0	0	0	0	0	0	0	0	0	0	0	0	0	0	0	0	0	0	0	0	0	0	0	0	0	0
Penicillium_sumatraense	0	0	0	0	0	0	0	7.89e-05	0	0	0	0	0	0	0	0	0	0	0	0	0	0	0	0	0	0	0	0	0	0	0	0	0	0	0	0	0	0	0	0	0	0	0	0	0	0	0	0	0
Bartalinia_robillardoides	0	0	0	6.11e-05	0	0	0	0	0	0	0	0	0	0	0	0	0	0	1.64e-05	0	0	0	0	0	0	0	0	0	0	0	0	0	0	0	0	0	0	0	0	0	0	0	0	0	0	0	0	0	0
Acremonium_camptosporum	0	0	0	0	0	0	0	0	0	0	0	0	0	0	0	0	0	0	0	0	0	0	0	0	0	0	0	0	0	0	0	0	0	0	0	0	0	0	0	0	0	0	0	0	0	0	0	0	0
Tremella_roseotincta	0	0	0	0	0	0	0	0	0	0	0	0	0	0	0	0	0	0	0	0	0	0	0	0	0	0	0	0	0	0	0	0	0	0	0	0	0	7.59e-05	0	0	0	0	0	0	0	0	0	0	0
Komagataella_phaffii	0	0	0	0	0	0	0	0	0	0	0	0	0	0	0	0	0	0	0	0	0	0	0	0	0	0	0	0	0	7.55e-05	0	0	0	0	0	0	0	0	0	0	0	0	0	0	0	0	0	0	0
Exophiala_pisciphila	0	0	2.1e-05	0	0	0	0	0	0	0	0	0	0	0	0	0	0	0	0	0	0	0	0	0	0	0	0	0	0	0	0	0	0	0	0	0	0	0	0	0	0	0	0	0	0	0	0	0	0
Cyberlindnera_rhodanensis	0	0	0	0	0	0	0	0	0	0	0	0	0	0	0	0	0	0	0	0	0	0	0	0	0	0	0	0	0	0	0	0	0	0	0	0	0	0	0	0	0	0	0	0	0	0	0	0	0
Solicoccozyma_terrea	0	0	0	0	0	0	0	0	0	0	0	0	0	0	0	0	0	0	0	0	0	0	0	0	0	0	0	0	0	0	0	0	0	0	0	0	0	0	0	0	0	0	0	0	0	0	3.25e-05	4.05e-05	0
Archaeorhizomyces_borealis	0	0	0	0	0	0	0	0	0	0	0	0	0	0	0	0	0	0	0	0	0	0	0	0	0	0	0	0	0	4.65e-05	0	0	0	0	0	0	0	0	2.65e-05	0	0	0	0	0	0	0	0	0	0
Gyroporus_longicystidiatus	0	0	0	0	0	0	0	0	0	0	0	0	0	0	0	0	0	0	0	0	0	0	0	0	0	0	0	0	0	0	0	0	0	0	0	0	0	0	0	0	0	0	0	0	0	0	0	0	0
Candida_sanyaensis	0	0	0	7.22e-05	0	0	0	0	0	0	0	0	0	0	0	0	0	0	0	0	0	0	0	0	0	0	0	0	0	0	0	0	0	0	0	0	0	0	0	0	0	0	0	0	0	0	0	0	0
Acrostalagmus_luteoalbus	0	0	0	0	0	0	0	0	0	0	0	0	0	0	0	0	0	0	0	0	0	0	0	0	0	0	0	0	0	0	0	0	0	0	7.11e-05	0	0	0	0	0	0	0	0	0	0	0	0	0	0
Paraphoma_fimeti	0	0	0	0	0	0	0	0	0	0	0	0	0	0	0	0	0	0	0	0	0	0	0	0	0	0	0	0	0	0	0	0	0	0	0	0	0	0	0	0	0	0	0	0	0	0	0	0	7e-05
Penicillium_atrosanguineum	0	0	0	0	0	0	0	0	0	0	0	0	0	0	0	0	0	0	0	0	0	0	0	0	0	0	0	0	0	0	0	0	0	0	0	0	0	0	0	0	0	0	0	0	0	0	0	0	0
Papiliotrema_terrestris	0	0	0	0	0	0	0	0	0	0	0	0	0	0	0	0	0	0	0	0	0	0	0	0	0	0	0	0	0	6.97e-05	0	0	0	0	0	0	0	0	0	0	0	0	0	0	0	0	0	0	0
Xeromyces_bisporus	0	0	0	0	0	0	0	0	0	0	0	0	1.57e-05	0	0	0	0	0	0	0	0	0	0	0	0	0	0	0	0	0	0	0	0	0	0	0	0	0	0	0	0	0	0	0	0	5.32e-05	0	0	0
Hypoxylon_macrocarpum	6.88e-05	0	0	0	0	0	0	0	0	0	0	0	0	0	0	0	0	0	0	0	0	0	0	0	0	0	0	0	0	0	0	0	0	0	0	0	0	0	0	0	0	0	0	0	0	0	0	0	0
Melanoleuca_friesii	6.88e-05	0	0	0	0	0	0	0	0	0	0	0	0	0	0	0	0	0	0	0	0	0	0	0	0	0	0	0	0	0	0	0	0	0	0	0	0	0	0	0	0	0	0	0	0	0	0	0	0
Metulocladosporiella_musicola	0	0	0	0	0	0	0	0	0	0	0	0	0	0	0	0	0	0	0	6.6e-05	0	0	0	0	0	0	0	0	0	0	0	0	0	0	0	0	0	0	0	0	0	0	0	0	0	0	0	0	0
Coriolopsis_strumosa	0	0	0	0	0	0	0	0	0	6.43e-05	0	0	0	0	0	0	0	0	0	0	0	0	0	0	0	0	0	0	0	0	0	0	0	0	0	0	0	0	0	0	0	0	0	0	0	0	0	0	0
Phialocephala_humicola	0	0	0	0	0	0	0	0	0	0	0	0	0	0	0	0	0	0	0	0	0	6.43e-05	0	0	0	0	0	0	0	0	0	0	0	0	0	0	0	0	0	0	0	0	0	0	0	0	0	0	0
Funneliformis_mosseae	0	0	0	0	0	0	0	0	0	0	0	0	0	0	0	0	0	0	0	0	0	0	0	0	0	0	0	0	0	0	0	0	0	0	0	0	0	2.53e-05	0	0	0	3.9e-05	0	0	0	0	0	0	0
Zygophiala_wisconsinensis	0	0	0	0	0	0	0	0	0	0	0	0	0	0	0	0	0	0	0	0	0	0	0	0	0	0	0	0	0	6.39e-05	0	0	0	0	0	0	0	0	0	0	0	0	0	0	0	0	0	0	0
Yarrowia_lipolytica	0	0	0	0	0	6.38e-05	0	0	0	0	0	0	0	0	0	0	0	0	0	0	0	0	0	0	0	0	0	0	0	0	0	0	0	0	0	0	0	0	0	0	0	0	0	0	0	0	0	0	0
Wojnowiciella_leptocarpi	0	0	0	0	0	0	0	0	0	0	0	0	0	0	0	0	0	0	0	0	0	0	0	0	0	0	0	0	0	0	0	0	0	0	0	0	0	0	0	0	0	0	0	3.65e-05	0	0	0	0	0
Lecanicillium_dimorphum	0	0	0	0	0	0	0	0	0	0	0	0	0	0	0	0	0	0	0	0	0	0	0	0	0	0	0	0	0	0	0	0	0	0	0	0	0	0	0	0	0	0	0	0	0	0	0	0	0
Erysiphe_cruciferarum	0	9.82e-06	0	0	1.15e-05	0	0	0	0	0	0	0	0	0	0	0	0	0	0	4.13e-05	0	0	0	0	0	0	0	0	0	0	0	0	0	0	0	0	0	0	0	0	0	0	0	0	0	0	0	0	0
Sterigmatomyces_elviae	0	0	0	0	0	0	0	0	0	0	0	0	0	0	0	0	0	0	0	0	0	0	0	0	0	0	0	0	0	0	0	0	0	1.97e-05	0	0	0	0	0	0	0	0	0	0	0	0	0	0	0
Leptosphaeria_pedicularis	0	0	0	0	0	0	0	0	0	0	0	0	0	0	0	0	0	0	0	0	0	0	0	0	0	0	0	0	0	2.9e-05	0	0	0	0	0	0	0	0	3.32e-05	0	0	0	0	0	0	0	0	0	0
Ramularia_eucalypti	0	0	0	0	0	0	0	0	0	0	0	0	0	0	0	0	0	0	0	0	0	0	0	0	0	0	0	0	0	0	0	0	0	0	0	0	0	0	0	0	0	0	0	0	0	0	4.06e-05	0	0
Antrodia_gossypium	0	0	0	0	0	0	0	0	0	0	0	0	0	0	0	0	0	0	0	0	0	0	0	0	0	0	0	0	0	0	0	0	0	0	0	0	0	0	0	0	0	0	0	0	0	0	0	0	0
Strobilurus_luchuensis	0	0	0	0	0	0	0	0	0	0	0	0	0	5.8e-05	0	0	0	0	0	0	0	0	0	0	0	0	0	0	0	0	0	0	0	0	0	0	0	0	0	0	0	0	0	0	0	0	0	0	0
Dichotomopilus_erectus	0	0	0	0	0	0	0	0	0	0	0	0	0	0	0	0	0	0	0	5.78e-05	0	0	0	0	0	0	0	0	0	0	0	0	0	0	0	0	0	0	0	0	0	0	0	0	0	0	0	0	0
Mortierella_antarctica	0	0	0	0	0	0	0	0	5.71e-05	0	0	0	0	0	0	0	0	0	0	0	0	0	0	0	0	0	0	0	0	0	0	0	0	0	0	0	0	0	0	0	0	0	0	0	0	0	0	0	0
Strobilomyces_pteroreticulosporus	0	0	0	0	0	0	0	0	0	0	0	0	0	0	0	0	0	0	0	0	0	0	0	0	0	0	0	0	0	0	0	0	0	0	5.69e-05	0	0	0	0	0	0	0	0	0	0	0	0	0	0
Torula_deospora	0	0	0	0	0	0	0	0	0	0	0	0	0	0	0	0	0	0	0	0	0	0	0	0	0	0	0	0	0	2.32e-05	0	0	0	0	0	0	0	0	3.32e-05	0	0	0	0	0	0	0	0	0	0
Goffeauzyma_gastrica	0	0	0	0	0	0	0	0	0	0	0	0	0	0	0	0	0	0	0	0	0	0	0	0	0	0	0	0	0	0	0	0	0	0	0	0	0	0	0	0	0	0	0	0	0	3.19e-05	2.44e-05	0	0
Scytalidium_circinatum	0	0	0	0	0	0	0	0	0	0	0	0	0	0	0	0	0	0	0	0	0	0	0	0	0	0	0	0	0	0	0	0	0	0	0	0	0	0	0	0	0	0	0	0	0	0	0	0	0
Malassezia_pachydermatis	0	0	0	0	0	0	0	0	0	0	0	0	5.51e-05	0	0	0	0	0	0	0	0	0	0	0	0	0	0	0	0	0	0	0	0	0	0	0	0	0	0	0	0	0	0	0	0	0	0	0	0
Tuber_liaotongense	0	0	0	0	0	0	0	0	0	0	0	0	5.51e-05	0	0	0	0	0	0	0	0	0	0	0	0	0	0	0	0	0	0	0	0	0	0	0	0	0	0	0	0	0	0	0	0	0	0	0	0
Peziza_ostracoderma	0	0	0	0	0	0	0	0	0	0	0	0	0	0	0	0	0	0	0	0	0	0	0	0	0	0	0	0	0	0	0	0	0	0	0	0	0	0	0	0	0	0	0	0	0	0	0	0	0
Cutaneotrichosporon_daszewskae	0	0	0	0	0	0	0	0	0	0	0	5.45e-05	0	0	0	0	0	0	0	0	0	0	0	0	0	0	0	0	0	0	0	0	0	0	0	0	0	0	0	0	0	0	0	0	0	0	0	0	0
Aspergillus_aflatoxiformans	0	0	0	0	0	0	0	0	0	0	0	0	0	0	0	0	0	0	0	0	0	0	0	0	0	2.56e-05	0	0	0	1.74e-05	0	0	0	0	0	0	0	0	0	0	0	0	0	0	0	0	0	0	0
Coprinopsis_clastophylla	0	0	0	0	0	0	0	0	0	0	0	0	0	0	0	0	0	0	0	0	0	0	0	0	0	0	0	0	0	0	0	0	0	0	0	0	0	0	0	0	0	0	0	0	0	0	0	0	0
Coremiopassalora_leptophlebae	0	0	0	0	0	0	0	0	0	0	0	0	0	0	0	0	0	0	0	0	0	0	0	0	0	0	0	0	0	0	0	0	0	0	0	0	0	0	0	0	0	0	0	0	0	0	0	0	0
Scedosporium_prolificans	0	0	5.24e-05	0	0	0	0	0	0	0	0	0	0	0	0	0	0	0	0	0	0	0	0	0	0	0	0	0	0	0	0	0	0	0	0	0	0	0	0	0	0	0	0	0	0	0	0	0	0
Acremonium_egyptiacum	0	0	0	0	5.19e-05	0	0	0	0	0	0	0	0	0	0	0	0	0	0	0	0	0	0	0	0	0	0	0	0	0	0	0	0	0	0	0	0	0	0	0	0	0	0	0	0	0	0	0	0
Ilyonectria_mors-panacis	0	0	0	0	0	0	0	0	0	0	0	0	0	0	0	0	0	0	0	0	0	0	0	0	0	0	0	0	0	0	0	0	0	0	0	0	0	0	0	0	0	0	5.18e-05	0	0	0	0	0	0
Arthrinium_pseudosinense	5.16e-05	0	0	0	0	0	0	0	0	0	0	0	0	0	0	0	0	0	0	0	0	0	0	0	0	0	0	0	0	0	0	0	0	0	0	0	0	0	0	0	0	0	0	0	0	0	0	0	0
Dendryphion_europaeum	5.16e-05	0	0	0	0	0	0	0	0	0	0	0	0	0	0	0	0	0	0	0	0	0	0	0	0	0	0	0	0	0	0	0	0	0	0	0	0	0	0	0	0	0	0	0	0	0	0	0	0
Golovinomyces_artemisiae	5.16e-05	0	0	0	0	0	0	0	0	0	0	0	0	0	0	0	0	0	0	0	0	0	0	0	0	0	0	0	0	0	0	0	0	0	0	0	0	0	0	0	0	0	0	0	0	0	0	0	0
Podospora_pleiospora	5.16e-05	0	0	0	0	0	0	0	0	0	0	0	0	0	0	0	0	0	0	0	0	0	0	0	0	0	0	0	0	0	0	0	0	0	0	0	0	0	0	0	0	0	0	0	0	0	0	0	0
Setophoma_vernoniae	5.16e-05	0	0	0	0	0	0	0	0	0	0	0	0	0	0	0	0	0	0	0	0	0	0	0	0	0	0	0	0	0	0	0	0	0	0	0	0	0	0	0	0	0	0	0	0	0	0	0	0
Ophiognomonia_kobayashii	0	0	0	0	0	0	0	0	0	0	0	0	0	0	0	0	0	0	0	0	0	0	0	0	0	0	0	0	0	0	0	0	0	0	0	0	0	0	0	0	0	0	0	0	0	0	0	0	0
Neocucurbitaria_keratinophila	0	0	0	0	0	0	0	0	0	0	0	0	0	0	0	0	0	0	0	0	0	0	0	0	0	0	0	0	0	0	0	0	0	0	0	0	0	0	0	0	0	0	0	0	0	0	0	0	0
Lactarius_fuliginosus	0	0	0	0	0	0	0	0	0	0	0	0	0	0	0	0	0	0	0	0	0	0	0	0	0	0	0	0	0	0	0	0	0	0	0	0	0	0	0	0	0	0	0	0	0	0	0	0	0
Kluyveromyces_marxianus	0	0	0	0	0	0	0	0	0	0	0	0	0	0	0	0	0	0	4.93e-05	0	0	0	0	0	0	0	0	0	0	0	0	0	0	0	0	0	0	0	0	0	0	0	0	0	0	0	0	0	0
Diaporthe_endophytica	0	0	0	0	0	0	0	0	0	0	0	0	0	0	0	0	0	0	0	0	0	0	0	0	0	0	0	0	0	0	0	0	0	0	0	0	0	0	0	0	0	0	0	0	0	0	0	4.86e-05	0
Scolecobasidium_dendroides	0	0	0	0	0	0	0	0	0	0	0	0	0	0	0	0	0	0	0	0	0	0	0	0	0	0	0	0	0	0	0	0	0	0	0	0	0	0	0	0	0	0	0	0	0	0	0	4.86e-05	0
Phanerochaete_tuberculata	0	0	0	0	0	0	0	0	0	0	0	0	4.72e-05	0	0	0	0	0	0	0	0	0	0	0	0	0	0	0	0	0	0	0	0	0	0	0	0	0	0	0	0	0	0	0	0	0	0	0	0
Fusarium_domesticum	0	0	0	0	0	0	0	0	0	0	0	4.67e-05	0	0	0	0	0	0	0	0	0	0	0	0	0	0	0	0	0	0	0	0	0	0	0	0	0	0	0	0	0	0	0	0	0	0	0	0	0
Paraphaeosphaeria_angularis	0	0	0	0	0	0	0	0	0	0	0	0	0	0	0	0	0	0	0	0	0	0	0	0	0	0	0	0	0	0	0	0	0	0	0	0	0	0	0	0	0	0	0	0	0	0	0	0	0
Saitozyma_podzolica	0	0	0	0	0	0	0	0	0	0	0	0	0	0	0	0	0	0	0	0	0	0	0	0	0	0	0	0	0	0	0	0	0	0	0	0	0	0	0	0	0	0	0	0	0	0	0	0	0
Hypholoma_fasciculare	0	0	0	0	0	0	0	0	0	0	0	0	0	0	0	0	0	0	0	0	0	0	0	0	0	0	0	0	0	0	0	0	0	0	0	0	0	0	0	0	0	0	0	0	0	0	0	0	0
Papiliotrema_taeanensis	0	0	0	0	0	0	0	0	0	0	0	0	0	0	0	0	0	0	0	0	0	0	0	0	0	0	0	0	0	0	0	0	0	0	0	0	0	0	0	0	0	0	0	0	0	0	0	0	0
Geopora_arenicola	0	0	0	0	0	0	0	0	0	0	0	0	0	0	0	0	0	0	0	0	0	0	0	0	0	4.27e-05	0	0	0	0	0	0	0	0	0	0	0	0	0	0	0	0	0	0	0	0	0	0	0
Pichia_norvegensis	0	0	0	0	0	4.25e-05	0	0	0	0	0	0	0	0	0	0	0	0	0	0	0	0	0	0	0	0	0	0	0	0	0	0	0	0	0	0	0	0	0	0	0	0	0	0	0	0	0	0	0
Rhodotorula_toruloides	0	0	0	0	0	0	0	0	0	0	0	0	0	4.14e-05	0	0	0	0	0	0	0	0	0	0	0	0	0	0	0	0	0	0	0	0	0	0	0	0	0	0	0	0	0	0	0	0	0	0	0
Mortierella_oligospora	0	0	0	0	0	0	0	0	0	0	0	0	0	0	0	0	0	0	0	4.13e-05	0	0	0	0	0	0	0	0	0	0	0	0	0	0	0	0	0	0	0	0	0	0	0	0	0	0	0	0	0
Puccinia_hordei	0	0	0	0	0	0	0	0	0	0	0	0	0	0	0	0	0	0	0	0	0	0	0	0	0	0	0	0	0	0	0	0	0	0	0	0	0	0	0	0	0	0	0	0	0	0	0	0	0
Ganoderma_cupreum	0	0	0	0	0	0	0	0	0	0	0	0	0	0	0	0	0	0	0	0	0	0	0	0	0	0	0	0	0	0	0	0	0	3.94e-05	0	0	0	0	0	0	0	0	0	0	0	0	0	0	0
Occultifur_externus	0	0	0	0	0	0	0	0	0	0	0	0	3.93e-05	0	0	0	0	0	0	0	0	0	0	0	0	0	0	0	0	0	0	0	0	0	0	0	0	0	0	0	0	0	0	0	0	0	0	0	0
Candida_glaebosa	0	0	0	0	0	0	0	0	0	0	0	3.89e-05	0	0	0	0	0	0	0	0	0	0	0	0	0	0	0	0	0	0	0	0	0	0	0	0	0	0	0	0	0	0	0	0	0	0	0	0	0
Subplenodomus_iridicola	0	0	0	0	0	0	0	0	0	0	0	3.89e-05	0	0	0	0	0	0	0	0	0	0	0	0	0	0	0	0	0	0	0	0	0	0	0	0	0	0	0	0	0	0	0	0	0	0	0	0	0
Trichomonascus_ciferrii	0	0	0	0	0	0	0	0	0	0	0	3.89e-05	0	0	0	0	0	0	0	0	0	0	0	0	0	0	0	0	0	0	0	0	0	0	0	0	0	0	0	0	0	0	0	0	0	0	0	0	0
Italiomyces_centaureii	0	0	0	0	0	0	0	0	0	0	0	0	0	0	0	0	0	0	0	0	0	0	0	0	0	0	0	0	0	0	0	0	0	0	0	0	0	0	0	0	0	0	0	0	0	0	0	0	0
Kazachstania_exigua	0	0	0	0	0	0	0	0	0	0	0	0	0	0	0	0	0	0	0	0	0	0	0	0	0	0	0	0	0	0	0	0	0	0	0	0	0	0	0	0	0	0	0	0	0	0	0	0	0
Peniophora_aurantiaca	0	0	0	0	0	0	0	0	0	0	0	0	0	0	0	0	0	0	0	0	0	0	0	0	0	0	0	0	0	0	0	0	0	0	0	0	0	0	0	0	0	0	0	0	0	0	0	0	0
Occultifur_tropicalis	0	0	0	0	0	0	0	0	0	0	3.7e-05	0	0	0	0	0	0	0	0	0	0	0	0	0	0	0	0	0	0	0	0	0	0	0	0	0	0	0	0	0	0	0	0	0	0	0	0	0	0
Peziza_oceanica	0	0	0	0	0	0	0	0	3.67e-05	0	0	0	0	0	0	0	0	0	0	0	0	0	0	0	0	0	0	0	0	0	0	0	0	0	0	0	0	0	0	0	0	0	0	0	0	0	0	0	0
Aspergillus_protuberus	0	0	0	0	0	0	0	0	0	0	0	0	0	0	0	0	0	0	0	0	0	0	0	0	0	0	0	0	0	0	0	0	0	0	0	0	0	0	0	0	0	0	0	0	0	0	0	0	0
Absidia_cuneospora	0	0	0	0	0	0	0	0	0	0	0	0	0	0	0	0	0	0	0	0	0	0	0	0	0	0	0	0	0	0	0	0	0	0	0	0	0	0	0	0	0	0	0	3.65e-05	0	0	0	0	0
Phialophora_foetens	0	0	0	0	0	0	0	0	0	0	0	0	0	0	0	0	0	0	0	0	0	0	0	0	0	0	0	0	0	0	0	0	0	0	0	0	0	0	0	0	0	0	0	0	0	0	0	0	0
Mucor_racemosus	0	0	0	0	0	0	0	0	0	0	0	0	0	0	0	0	0	0	0	0	0	0	0	0	0	0	0	0	0	0	0	0	0	0	0	0	0	0	0	0	0	0	3.45e-05	0	0	0	0	0	0
Allocryptovalsa_polyspora	3.44e-05	0	0	0	0	0	0	0	0	0	0	0	0	0	0	0	0	0	0	0	0	0	0	0	0	0	0	0	0	0	0	0	0	0	0	0	0	0	0	0	0	0	0	0	0	0	0	0	0
Gymnopus_luxurians	0	0	0	0	0	0	0	0	0	0	0	0	0	0	0	0	0	0	0	0	0	0	0	0	0	0	0	0	0	0	0	0	0	0	0	0	0	0	0	0	0	0	0	0	0	0	0	3.24e-05	0
Plenodomus_biglobosus	0	0	0	0	0	0	0	0	0	0	0	0	0	0	0	0	0	0	0	0	0	3.22e-05	0	0	0	0	0	0	0	0	0	0	0	0	0	0	0	0	0	0	0	0	0	0	0	0	0	0	0
Coprinellus_velatopruinatus	0	0	0	0	0	0	0	0	0	0	0	0	0	0	0	0	0	0	0	0	0	0	0	0	0	0	0	0	0	0	0	0	0	0	0	0	0	0	0	0	0	0	0	0	0	0	0	0	0
Dothidea_eucalypti	0	0	0	0	0	0	0	0	0	0	0	0	0	0	0	0	0	0	0	0	0	0	0	0	0	0	0	0	0	0	0	0	0	0	0	0	0	0	0	0	0	0	0	0	0	0	0	0	0
Erysiphe_necator	0	0	0	0	0	0	0	0	0	0	0	0	0	0	0	0	0	0	0	0	0	0	0	0	0	0	0	0	0	0	0	0	0	0	0	0	0	0	0	0	0	0	0	0	0	0	0	0	0
Basidioascus_persicus	0	0	0	0	0	0	0	0	0	0	0	0	3.15e-05	0	0	0	0	0	0	0	0	0	0	0	0	0	0	0	0	0	0	0	0	0	0	0	0	0	0	0	0	0	0	0	0	0	0	0	0
Cunninghamella_homothallica	0	0	0	0	0	0	0	0	0	0	0	3.11e-05	0	0	0	0	0	0	0	0	0	0	0	0	0	0	0	0	0	0	0	0	0	0	0	0	0	0	0	0	0	0	0	0	0	0	0	0	0
Cytospora_centrivillosa	0	0	0	0	0	0	0	0	0	0	0	3.11e-05	0	0	0	0	0	0	0	0	0	0	0	0	0	0	0	0	0	0	0	0	0	0	0	0	0	0	0	0	0	0	0	0	0	0	0	0	0
Shiraia_bambusicola	0	0	0	0	0	0	0	0	0	0	0	3.11e-05	0	0	0	0	0	0	0	0	0	0	0	0	0	0	0	0	0	0	0	0	0	0	0	0	0	0	0	0	0	0	0	0	0	0	0	0	0
Lachancea_fermentati	0	0	0	0	0	0	0	0	0	0	0	0	0	0	0	0	0	0	0	0	0	0	0	0	0	0	0	0	0	0	0	0	0	0	0	0	0	0	0	0	0	0	0	0	0	0	0	0	0
Scolecobasidium_constrictum	0	0	0	0	0	0	0	0	8.16e-06	0	0	0	0	0	0	0	0	0	0	0	0	0	0	0	0	0	0	0	0	0	0	0	2.21e-05	0	0	0	0	0	0	0	0	0	0	0	0	0	0	0	0
Arthrinium_malaysianum	0	0	0	0	0	0	0	0	0	0	0	0	0	0	0	0	0	0	0	0	0	0	0	0	0	0	0	0	0	0	0	0	0	0	0	0	0	0	0	0	0	0	0	0	0	0	0	0	0
Mucor_lanceolatus	0	0	0	0	0	0	0	0	0	0	0	0	0	0	0	0	0	0	0	0	0	0	0	0	0	0	0	0	0	0	0	0	0	0	0	0	0	0	0	0	2.96e-05	0	0	0	0	0	0	0	0
Hanseniaspora_nectarophila	0	2.95e-05	0	0	0	0	0	0	0	0	0	0	0	0	0	0	0	0	0	0	0	0	0	0	0	0	0	0	0	0	0	0	0	0	0	0	0	0	0	0	0	0	0	0	0	0	0	0	0
Leucosporidium_scottii	0	0	0	0	0	0	1.95e-05	0	0	0	0	0	0	0	0	0	0	0	0	0	0	0	0	0	0	0	0	0	0	0	0	0	0	0	0	0	0	0	0	0	0	0	0	0	0	0	0	0	0
Gliomastix_roseogrisea	0	0	0	0	2.88e-05	0	0	0	0	0	0	0	0	0	0	0	0	0	0	0	0	0	0	0	0	0	0	0	0	0	0	0	0	0	0	0	0	0	0	0	0	0	0	0	0	0	0	0	0
Resinomycena_petarensis	0	0	0	0	0	0	0	0	0	0	0	0	0	0	0	0	0	0	0	0	0	0	0	0	0	0	0	0	0	0	0	0	0	0	2.84e-05	0	0	0	0	0	0	0	0	0	0	0	0	0	0
Hyphoderma_nudicephalum	0	0	0	0	0	0	0	0	0	0	0	0	0	0	0	0	0	0	0	0	0	0	0	0	0	0	0	0	0	0	0	0	0	0	0	0	0	0	0	0	0	0	0	0	0	0	0	0	0
Ganoderma_australe	0	0	0	0	0	0	0	0	0	0	0	0	0	0	0	0	0	0	0	0	0	0	0	0	0	0	0	0	0	0	0	0	0	0	0	0	0	0	0	0	0	0	0	0	0	0	0	0	0
Hyphodontia_heterocystidiata	0	0	0	0	0	0	0	0	0	0	0	0	0	0	0	0	0	0	0	0	0	0	0	0	0	0	0	0	0	0	0	0	0	0	0	0	0	0	0	0	0	0	0	0	0	0	0	0	0
Vararia_minidichophysa	0	0	0	0	0	0	0	0	0	0	0	0	0	0	0	0	0	0	0	0	0	0	0	0	0	0	0	0	0	0	0	0	0	0	0	0	0	0	0	0	0	0	0	0	0	0	0	0	0
Russula_brevipes	0	0	0	0	0	0	0	0	0	0	0	0	0	0	0	0	0	0	0	0	0	0	0	0	0	0	0	0	0	0	0	0	0	2.63e-05	0	0	0	0	0	0	0	0	0	0	0	0	0	0	0
Gnomonia_skokomishica	0	0	2.62e-05	0	0	0	0	0	0	0	0	0	0	0	0	0	0	0	0	0	0	0	0	0	0	0	0	0	0	0	0	0	0	0	0	0	0	0	0	0	0	0	0	0	0	0	0	0	0
Saccharomyces_arboricola	0	0	0	0	0	0	0	0	0	0	0	0	0	0	0	0	0	0	0	0	0	0	0	0	0	0	0	0	0	1.16e-05	0	0	0	0	0	0	0	0	1.33e-05	0	0	0	0	0	0	0	0	0	0
Myxocephala_albida	0	0	0	0	0	0	0	0	0	0	0	0	0	0	0	0	0	0	0	2.48e-05	0	0	0	0	0	0	0	0	0	0	0	0	0	0	0	0	0	0	0	0	0	0	0	0	0	0	0	0	0
Sphaerobolus_ingoldii	0	0	0	0	0	0	0	0	2.45e-05	0	0	0	0	0	0	0	0	0	0	0	0	0	0	0	0	0	0	0	0	0	0	0	0	0	0	0	0	0	0	0	0	0	0	0	0	0	0	0	0
Saturnispora_diversa	0	0	0	0	0	0	0	0	0	0	0	0	0	0	0	0	0	0	0	0	0	0	0	0	0	0	0	0	0	0	0	0	0	0	0	0	0	0	0	0	0	0	0	0	0	0	2.44e-05	0	0
Hyphomucor_assamensis	0	0	0	0	0	0	0	0	0	0	0	0	0	0	0	0	0	0	0	0	0	0	0	0	0	0	0	0	0	0	0	0	0	0	0	0	0	0	0	0	0	0	0	0	0	0	0	0	0
Gymnopus_menehune	0	0	0	0	0	0	0	0	0	0	0	0	0	0	0	2.34e-05	0	0	0	0	0	0	0	0	0	0	0	0	0	0	0	0	0	0	0	0	0	0	0	0	0	0	0	0	0	0	0	0	0
Elsinoe_fawcettii	0	0	0	0	0	0	0	0	0	0	0	0	0	0	0	0	0	0	0	0	0	0	0	0	0	0	0	0	0	0	0	0	0	0	0	0	0	0	0	0	0	0	0	0	0	0	0	0	0
Scytinostroma_duriusculum	0	0	0	0	0	0	0	0	0	0	0	0	0	0	0	0	0	0	0	0	0	0	0	0	0	0	0	0	0	0	0	0	0	0	0	0	0	0	0	0	0	0	0	0	0	0	0	0	0
Filobasidium_oeirense	0	0	0	0	0	0	0	0	0	0	0	0	0	0	0	0	0	0	0	0	0	0	0	0	0	0	0	0	0	0	0	0	0	0	0	0	0	0	0	0	0	0	0	0	0	2.13e-05	0	0	0
Scedosporium_dehoogii	0	0	0	0	0	0	0	0	0	0	0	0	0	0	0	0	0	0	0	0	0	0	0	0	0	0	0	0	0	0	0	0	0	0	0	0	0	0	0	0	0	0	0	0	0	0	0	0	0
Zygosaccharomyces_bisporus	0	0	0	0	0	0	0	0	0	0	0	0	0	0	0	0	0	0	0	0	0	0	0	0	0	0	0	0	0	0	0	0	0	0	0	0	0	0	0	0	0	0	0	0	0	0	0	0	0
Ramophialophora_humicola	0	1.96e-05	0	0	0	0	0	0	0	0	0	0	0	0	0	0	0	0	0	0	0	0	0	0	0	0	0	0	0	0	0	0	0	0	0	0	0	0	0	0	0	0	0	0	0	0	0	0	0
Metschnikowia_chrysoperlae	0	0	0	0	0	0	0	0	0	0	0	0	0	0	0	0	0	0	0	0	0	0	0	0	0	0	0	0	0	0	0	0	0	0	0	0	0	0	0	0	0	0	0	0	0	0	0	0	0
Tortispora_caseinolytica	0	0	0	0	0	0	0	0	0	0	0	0	0	0	0	0	0	0	0	0	0	0	0	0	0	0	0	0	0	0	0	0	0	0	0	0	0	0	0	0	0	0	0	0	0	0	0	0	0
Pseudorobillarda_phragmitis	0	0	0	0	0	0	0	0	0	0	0	0	0	0	0	0	0	0	0	0	0	0	0	0	0	0	0	0	0	0	0	0	0	0	0	0	0	0	0	0	0	1.95e-05	0	0	0	0	0	0	0
Cleistothelebolus_nipigonensis	0	0	0	0	0	0	0	0	0	0	0	0	0	0	0	0	0	0	0	0	0	0	1.95e-05	0	0	0	0	0	0	0	0	0	0	0	0	0	0	0	0	0	0	0	0	0	0	0	0	0	0
Fusarium_proliferatum	0	0	0	0	0	0	0	0	0	0	0	0	0	0	0	0	0	0	0	0	0	0	0	0	0	0	0	0	0	0	0	0	0	0	0	0	0	0	0	0	0	0	0	0	0	0	0	0	0
Yarrowia_galli	0	0	0	0	0	0	0	0	0	0	0	0	0	0	0	0	0	0	0	0	0	0	0	0	0	0	0	0	0	0	0	0	0	0	0	1.81e-05	0	0	0	0	0	0	0	0	0	0	0	0	0
Pleurotus_citrinopileatus	0	0	0	0	0	0	0	0	0	0	0	0	0	0	0	0	0	0	0	0	0	0	0	0	0	0	0	0	0	0	0	0	0	0	0	0	0	0	0	0	0	0	0	0	0	0	0	0	0
Suhomyces_panamericanus	0	0	0	0	0	0	0	0	0	0	0	0	0	0	0	0	0	0	0	0	0	0	0	0	0	0	0	0	0	0	0	0	0	0	0	0	0	0	0	0	0	0	0	0	0	0	0	0	1.75e-05
Cytospora_brevispora	0	0	0	0	0	0	0	0	0	0	0	0	0	0	0	0	0	0	0	0	0	0	0	0	0	0	0	0	0	0	0	0	0	0	0	0	0	0	0	0	0	0	0	0	0	0	0	0	0
Umbelopsis_dimorpha	0	0	0	0	0	0	0	0	0	0	0	0	0	0	0	0	0	0	0	0	0	0	0	0	0	0	0	0	0	1.74e-05	0	0	0	0	0	0	0	0	0	0	0	0	0	0	0	0	0	0	0
Feramyces_austinii	0	0	0	0	0	0	0	0	0	0	0	0	0	0	0	0	0	0	0	0	0	0	0	0	0	1.71e-05	0	0	0	0	0	0	0	0	0	0	0	0	0	0	0	0	0	0	0	0	0	0	0
Jaminaea_angkorensis	0	0	0	0	0	0	0	0	0	0	0	0	0	0	0	0	0	0	0	0	0	0	0	0	0	0	0	0	0	0	0	0	0	0	0	0	0	0	0	0	0	0	0	0	0	0	0	0	0
Sarocladium_bifurcatum	0	0	0	1.67e-05	0	0	0	0	0	0	0	0	0	0	0	0	0	0	0	0	0	0	0	0	0	0	0	0	0	0	0	0	0	0	0	0	0	0	0	0	0	0	0	0	0	0	0	0	0
Brunneoporus_cyclopis	0	0	0	0	0	0	0	0	0	0	0	0	0	0	0	0	0	0	0	0	0	0	0	0	0	0	0	0	0	0	0	0	0	0	0	0	0	0	0	0	0	0	0	0	0	0	0	0	0
Mortierella_humilis	0	0	0	0	0	0	0	0	0	0	0	0	0	0	0	0	0	0	0	0	0	0	0	0	0	0	0	0	0	0	0	0	0	0	0	0	0	0	0	0	0	0	0	0	0	0	1.63e-05	0	0
Mucor_hiemalis	0	0	0	0	0	0	0	0	0	0	0	0	0	0	0	0	0	0	0	0	0	0	0	0	0	0	0	0	0	0	0	0	0	0	0	0	0	0	0	0	0	0	0	0	0	0	1.63e-05	0	0
Rachicladosporium_mcmurdoi	0	0	0	0	0	0	0	0	0	0	0	0	0	0	0	0	0	0	0	0	0	0	0	0	0	0	0	0	0	0	0	0	0	0	0	0	0	0	0	0	0	0	0	0	0	0	1.63e-05	0	0
Phialocephala_fluminis	0	0	0	0	0	0	0	0	0	0	0	0	0	0	0	0	0	0	0	0	0	0	0	0	0	0	0	0	0	0	0	0	0	0	0	0	0	0	0	0	0	0	0	0	0	0	0	0	0
Leucoagaricus_rubrotinctus	0	0	0	0	0	0	0	0	0	0	0	0	0	0	0	0	0	0	0	0	0	0	0	0	0	0	0	0	0	0	0	0	0	0	0	0	0	0	0	0	0	0	0	0	0	0	0	0	0
Colletotrichum_plurivorum	0	0	0	0	0	0	0	0	0	0	1.59e-05	0	0	0	0	0	0	0	0	0	0	0	0	0	0	0	0	0	0	0	0	0	0	0	0	0	0	0	0	0	0	0	0	0	0	0	0	0	0
Torula_hollandica	0	0	0	0	0	0	0	0	0	0	1.59e-05	0	0	0	0	0	0	0	0	0	0	0	0	0	0	0	0	0	0	0	0	0	0	0	0	0	0	0	0	0	0	0	0	0	0	0	0	0	0
Schizophyllum_fasciatum	0	0	0	0	0	0	0	0	0	0	0	0	0	0	0	0	0	1.56e-05	0	0	0	0	0	0	0	0	0	0	0	0	0	0	0	0	0	0	0	0	0	0	0	0	0	0	0	0	0	0	0
Pleurotus_eryngii	0	0	0	0	0	0	0	0	0	0	0	0	0	0	0	0	0	0	0	0	0	0	0	0	0	0	0	0	0	0	0	0	0	0	0	0	0	0	0	0	0	0	0	0	1.54e-05	0	0	0	0
Meyerozyma_athensensis	0	0	0	0	0	0	0	0	0	0	0	0	0	0	0	0	1.53e-05	0	0	0	0	0	0	0	0	0	0	0	0	0	0	0	0	0	0	0	0	0	0	0	0	0	0	0	0	0	0	0	0
Peniophorella_praetermissa	0	0	0	0	0	0	0	0	0	0	0	0	0	0	0	0	0	0	0	0	0	0	0	0	0	0	0	0	0	0	0	0	0	0	0	0	0	0	0	0	0	0	0	0	0	0	0	0	0
Veronaea_japonica	0	0	0	0	0	0	0	0	0	0	0	0	0	0	0	0	0	0	0	0	0	0	0	0	0	0	0	0	0	0	0	0	0	0	0	0	0	0	0	0	0	0	0	0	0	0	0	0	0
Paragibellulopsis_chrysanthemi	0	0	0	0	0	0	0	0	0	0	0	0	0	0	0	0	0	0	0	0	0	0	0	0	0	0	0	0	0	0	0	0	0	0	0	0	0	0	0	0	0	0	0	0	0	0	0	0	0
Coprinopsis_fusispora	0	0	0	0	0	0	0	0	1.22e-05	0	0	0	0	0	0	0	0	0	0	0	0	0	0	0	0	0	0	0	0	0	0	0	0	0	0	0	0	0	0	0	0	0	0	0	0	0	0	0	0
Diaporthe_longicolla	0	0	0	0	0	0	0	0	1.22e-05	0	0	0	0	0	0	0	0	0	0	0	0	0	0	0	0	0	0	0	0	0	0	0	0	0	0	0	0	0	0	0	0	0	0	0	0	0	0	0	0
Mycocalicium_victoriae	0	0	0	0	0	0	0	0	1.22e-05	0	0	0	0	0	0	0	0	0	0	0	0	0	0	0	0	0	0	0	0	0	0	0	0	0	0	0	0	0	0	0	0	0	0	0	0	0	0	0	0
Metapochonia_suchlasporia	0	0	0	0	0	0	0	0	0	0	0	0	0	0	0	0	0	0	0	0	0	0	0	0	0	0	0	0	0	0	0	0	0	0	0	1.2e-05	0	0	0	0	0	0	0	0	0	0	0	0	0
Postia_stiptica	0	0	0	0	0	0	0	0	0	0	0	0	0	0	0	0	0	0	0	0	0	0	0	0	0	0	0	0	0	0	0	0	0	0	0	0	0	0	0	0	0	0	0	0	0	0	0	0	0
Humicola_olivacea	0	0	0	0	0	0	0	0	0	0	0	0	0	0	0	0	0	0	0	0	0	0	0	0	0	0	0	0	0	0	0	0	0	0	0	0	0	0	0	0	0	0	0	0	0	0	0	0	0
Phlyctochytrium_californicum	0	0	0	0	0	0	0	0	0	0	0	0	0	0	0	0	0	0	0	0	0	0	0	0	0	0	0	0	0	0	0	0	0	0	0	0	0	0	0	0	0	0	0	0	0	0	0	0	0
Nothopassalora_personata	0	0	0	0	0	0	0	0	0	0	0	0	0	0	9.83e-06	0	0	0	0	0	0	0	0	0	0	0	0	0	0	0	0	0	0	0	0	0	0	0	0	0	0	0	0	0	0	0	0	0	0
Arthrinium_piptatheri	0	0	0	0	0	0	0	0	0	0	0	0	0	0	0	0	0	0	0	0	0	0	0	0	0	0	0	0	0	0	0	0	0	0	0	0	0	0	0	0	0	0	0	0	0	0	0	0	0
Pezicula_alnicola	0	0	0	0	0	0	0	0	0	0	0	0	0	0	0	0	0	0	0	0	0	0	0	0	0	0	0	0	0	0	0	0	0	0	0	0	0	0	0	0	0	0	0	0	0	0	0	0	0
Udeniomyces_megalosporus	0	0	0	0	0	8.5e-06	0	0	0	0	0	0	0	0	0	0	0	0	0	0	0	0	0	0	0	0	0	0	0	0	0	0	0	0	0	0	0	0	0	0	0	0	0	0	0	0	0	0	0
Colletotrichum_fuscum	0	0	0	0	0	0	0	0	8.16e-06	0	0	0	0	0	0	0	0	0	0	0	0	0	0	0	0	0	0	0	0	0	0	0	0	0	0	0	0	0	0	0	0	0	0	0	0	0	0	0	0
[truncated: 19 more columns]

## Sheet: genus level
Table S2: Relative abundances of fungi
Climate	Temperate monsoon	Temperate monsoon	Temperate monsoon	Temperate monsoon	Temperate monsoon	Temperate monsoon	Temperate monsoon	Temperate monsoon	Temperate monsoon	Temperate monsoon	Temperate monsoon	Temperate monsoon	Temperate monsoon	Temperate monsoon	Temperate monsoon	Temperate monsoon	Temperate monsoon	Temperate monsoon	Temperate monsoon	Temperate monsoon	Temperate monsoon	Temperate monsoon	Temperate continental	Temperate continental	Temperate continental	Temperate continental	Temperate continental	Temperate continental	Temperate continental	Temperate continental	Temperate continental	Temperate continental	Temperate continental	Temperate continental	Temperate continental	Temperate continental	Temperate continental	Temperate continental	Temperate continental	Temperate continental	Temperate continental	Temperate continental	Temperate continental	Temperate continental	Temperate continental	Subtropical monsoon	Subtropical monsoon	Subtropical monsoon	Subtropical monsoon
Genus	North.1	North.10	North.11	North.12	North.13	North.15	North.16	North.17	North.18	North.19	North.2	North.20	North.21	North.22	North.23	North.24	North.25	North.5	North.6	North.7	North.8	North.9	NW.10	NW.14	NW.24	NW.26	NW.27	NW.28	NW.29	NW.30	NW.32	NW.35	NW.36	NW.37	NW.38	NW.39	NW.40	NW.41	NW.42	NW.43	NW.44	NW.45	NW.46	NW.47	NW.8	South.32	South.33	South.34	South.35
Malassezia	0.0968918	0.859878	0.657326	0.790848	0.791245	0.910769	0.801604	0.362494	0.933069	0.844927	0.8226	0.623706	0.827495	0.84985	0.900986	0.711743	0.899954	0.223285	0.650084	0.402968	0.45528	0.507465	0.230514	0.366528	0.531354	0.296351	0.561217	0.340764	0.38849	0.692766	0.205421	0.199601	0.546495	0.73686	0.145773	0.766304	0.166403	0.260573	0.528597	0.0632146	0.600988	0.199895	0.0910707	0.401625	0.318458	0.252508	0.478775	0.185102	0.672212
Cladosporium	0.249921	0.017695	0.0797643	0.0375695	0.0304019	0.00940044	0.0178146	0.195936	0.00508203	0.00915042	0.0299954	0.0438341	0.0137728	0.00886108	0.0101944	0.0360585	0.0321466	0.220088	0.0687358	0.149664	0.143375	0.0378371	0.114148	0.0600822	0.0257878	0.16574	0.0687644	0.0843801	0.0639179	0.0101739	0.119608	0.167815	0.0339387	0.00517486	0.0634003	0.00885754	0.149543	0.0571144	0.072298	0.191274	0.0363868	0.191713	0.0778463	0.0185568	0.170578	0.0650217	0.0183754	0.0716082	0.0295322
Candida	0.000186	0.00892828	0.0173332	0.0110051	0.0346762	0.0112038	0.0435964	0.0311557	0.00392151	0.00843888	0.0345049	0.016084	0.00355245	0.00884629	0.00614802	0.0140302	0.00860461	0.00793288	0.00811311	0.0134867	0.0239538	0.0521332	0.0843275	0.168209	0.240895	0.0253239	0.073727	0.207919	0.217861	0.023793	0.283779	0.13598	0.0199169	0.150556	0.0659874	0.0578364	0.218418	0.324616	0.0133207	0.0461544	0.117608	0.071767	0.052731	0.0573079	0.081411	0.0316343	0.0273425	0.00486118	0.0229387
Aspergillus	0.0433214	0.00260981	0.121149	0.00514977	0.0120763	0.0247711	0.0162495	0.0865836	0.00497584	0.00784118	0.0105551	0.0137951	0.00104318	0.00714508	0.00552886	0.0131096	0.00338884	0.0325732	0.00835199	0.0247221	0.0350666	0.0113325	0.265751	0.124128	0.0438586	0.0337107	0.0685865	0.0215863	0.061931	0.00776603	0.0672196	0.0641293	0.00579276	0.00695619	0.184212	0.0107886	0.0702789	0.0273747	0.00531836	0.039645	0.0163746	0.00803728	0.0417662	0.112077	0.0664218	0.055215	0.00122821	0.0205658	0.00901163
Fusarium	0.0130764	0.00437122	0.00885436	0.00528722	0.00529626	0.00177265	0.00579329	0.0371505	0.00143359	0.00138039	0.00356301	0.00664525	0.00245288	0.0079439	0.0040202	0.00743227	0.00681554	0.00958035	0.0158812	0.00684079	0.0281943	0.018378	0.0293246	0.0431086	0.0163387	0.0926362	0.0284014	0.0117082	0.0293394	0.110276	0.0302413	0.163045	0.0875047	0.00659541	0.10184	0.0182398	0.0843954	0.0263062	0.00732884	0.0755881	0.0329195	0.0231643	0.0290048	0.0184553	0.0261434	0.0110984	0.00256374	0.00837518	0.0144688
Alternaria	0.0677629	0.00279564	0.0178339	0.0477041	0.0120959	0.0040748	0.00435855	0.0286595	0.0011226	0.00109577	0.00821546	0.0157763	0.00149428	0.00115386	0.00197086	0.0216735	0.00175121	0.0794542	0.0175799	0.0380465	0.0693388	0.0073624	0.0285812	0.00698606	0.0483907	0.0311041	0.00527892	0.00256831	0.0115064	0.00316922	0.0105495	0.0556061	0.00114151	0.0287718	0.0848638	0.00385156	0.0396791	0.0855575	0.0281962	0.083422	0.0102416	0.0105343	0.0220222	0.00723488	0.0391012	0.0140509	0.00209869	0.0129914	0.00299947
Penicillium	0.0296869	0.000194	0.00196114	0.00480157	0.00285939	0.0018187	0.00138039	0.00944601	0.0160274	0.00138039	0.0013752	0.000603	0.00976923	0.0160801	0.00375858	0.00578279	0.00213932	0.00255177	0.00184912	0.0050873	0.0018869	0.00510708	0.0519819	0.00305379	0.00257878	0.0491973	0.0272052	0.000915	0.00259982	0.00101834	0.00201609	0.00432025	0.00158449	0.00264944	0.0273564	0.0209789	0.0066289	0.0047094	0.00610076	0.0430072	0.00356753	0.0631723	0.0328018	0.0534873	0.0137647	0.00797448	0.00292147	0.00190302	0.000145
Cryptococcus	0	0.000356	0.00433955	0.00210756	0.0135993	0.000568	0.00798887	0.00825462	0.00726655	0.00277501	0.0068224	0.0274178	7.05e-05	0.00832853	0.00319174	0.0343707	0.00514952	0.00313376	0.00835199	0.00323639	0.00899756	0.0274366	0.00633696	0.00449701	0.00334857	0.00258474	0.00517018	0.00648838	0.00228349	0.000638	0.00284448	0.0256185	0.000784	0.00280728	0.00142132	0.00433432	0.0117603	0.00176343	0	0.00256979	0.000641	0.0016944	0.0131503	0.00455671	0.00527805	0.0433126	0.00208676	0.00296758	0.0254493
Mortierella	0	8.89e-05	2.5e-05	8.25e-05	0.000835	0.000361	0.000304	0.000804	0.00223003	0	2.68e-05	0.000492	0.00173393	0.00195269	0.00175284	0.000316	0.00215825	0.00171014	7.08e-05	0.00182926	8.94e-05	0.00747423	0.00946413	0.00240538	0.000577	0.00239934	0.0106567	0.00367051	0.00263936	0.00846078	0.00483063	0.00632398	0.0546052	0.00301021	0.023859	0.0119115	0.0187243	0.00119291	0.00220856	0.00812824	0.00961028	0.0560045	0.0242448	0.016031	0.00798352	0.00058	0.00031	0.000612	0
Filobasidium	0.0021205	0.000275	0.00126848	0.000669	0.00368478	0.00145035	0.0020108	0.0019951	0.00047	0	0.000384	0.00263349	0.000705	0.00034	0.00048	0.00210981	0.000388	0.00639287	0.00421138	0.0034204	0.0093948	0.00564761	0.021135	0.00441335	0.00159731	0.0422501	0.0123867	0.0376929	0.0255533	0.00107544	0.00267481	0.0471415	5.11e-05	0.00169113	0.0088473	0.00481708	0.0080217	0.00757238	0.00117856	0.013449	0.00288609	0.00379012	0.00781612	0.00682871	0.0248049	0.00307116	0.000274	6.59e-05	0
Mycosphaerella	0.0023065	0.00025	0.000275	0.00438006	0.000884	0.00248632	0.000185	0.00115357	7.59e-05	0	0.000518	0	0.000493	0.000222	0.000105	0.000192	0.000189	0.00146839	0.00168986	0.0025653	0.000526	0	0.00687979	0.000586	0.00675487	0.0362409	0.00386528	0.0010398	0.0205514	0.000343	0.0104298	0.0302319	0	0.000507	0.00284263	0.00150074	0.0195725	0.00962626	0.000545	0.0829918	0.00106224	0.00751335	0.0157989	0.00184045	0.00557233	0	0.00170518	0.000509	0.000634
Nothophoma	0.0371273	0.00097	0.00457322	0.00922744	0.002938	0.00108968	0.00273904	0.0105807	0.000303	0.00037	0.00157165	0.0353429	0.000691	0	0.000541	0	0	0.0425654	0.0136339	0.0307403	0.00630624	0.00303815	0.00100306	0.00344074	0.000462	0.00105789	0.00122582	0.00178846	0.013009	0.000152	0.0112282	0.00227741	0.00063	0.000992	0.00127759	0.00444976	0.00251333	0.00257253	0.00104981	0	0.00508072	0.0177244	0.00953863	0.0010535	0.00536348	0.00121265	0.000191	0.000528	0
Neosetophoma	0.00113465	0	0.000209	0	0	0	6.52e-05	7.56e-05	0	0	0	0.000123	0.00024	0	0.000794	0	0.000142	2.69e-05	0.000239	0	0	0	0.000106	0.000523	0.000385	2.18e-05	0.00112696	0	0	0.00442549	2e-05	0	0	0.000857	0.00183653	0.000987	0.000859	0.00125515	0.274604	0.000487	0.000481	0.00175014	0.00372284	0.00052	1.9e-05	0.000185	0	0.000132	0
Acremonium	0.00132066	0.000186	0.00250359	0.000806	0.000255	0.000123	0.0011304	0.00127649	7.59e-05	0.00563541	0.000134	0.00064	9.87e-05	0	0.000305	0.00345241	0.000104	0.00520204	0.000575	0.00152619	0.000626	0.00178934	0.00585313	0.0183646	0.00100072	0.000174	0.000722	0.000364	0.000277	0.000143	4.99e-05	0	0.0205643	0.00143183	0.00383276	0.00123838	0.0233425	0.0108192	0.00291173	0.0106414	0.00013	0.00240784	0.00679743	0.00033	0.000104	0.00147627	0.00244449	0.00641563	0.000661
Blumeria	0.00770075	0	0.000593	0	0.00100226	0.000107	0.00445638	0.000567	0.00247275	0.040444	0.00139306	0.00129213	0	0.0114351	0	0.00276193	0	0.000698	0.00143329	0.00997976	0.00591892	0.00178934	0	0.0481076	0.0144624	0.0021485	0.000237	0	0.000554	0	0.00019	0.00042	0	0.000113	0.00356128	0.000472	0.000628	0.00028	0.000436	0.0113999	0	0.00211801	0	0.000165	0.00317062	0.000448	0	0.00110224	0
Phialophora	0	0.000129	0.000801	0.000302	0.00199469	0.000614	0.000283	0.00156961	0	0	0.000116	0	0	0	0.000419	0.00147686	0.000199	0.000224	0.000142	0.000325	0.00723976	0.00126745	0.0177364	0.00279233	0.00242483	0.000633	0.000465	0.0047623	0.00206601	0.00059	0.00015	0.00918785	0	0.00103723	0.00221981	0.000388	0.0196982	0.00268664	0.00101019	0.0119207	0.00271573	0.000435	0.0130948	0.00205623	0.0436103	0.0113488	0.000131	0.0116631	0.00408298
Talaromyces	0.00485482	0.000275	0.0019528	9.16e-05	0.00152304	0.000345	0.00266296	0.046502	0.000827	0.00206347	0.000857	0.000788	0	0.00227814	0.000157	0.00242628	0.000606	0.00118187	0.00054	0.000758	0.00121159	0.00687778	0.0016993	0.012759	0.000991	0.00103608	0.0116848	0.000749	0.000781	0.0308738	7.98e-05	3.91e-05	0.00185709	0.0008	0.00388067	0.000567	0.00722581	0.00083	0.000267	0.000838	0.000892	0.000312	0.00246337	0.00213239	5.7e-05	0.00208259	0.00200329	0.000961	0.0019556
Aureobasidium	0.0246647	0.000275	0.000918	0.017566	0.00272182	0.00023	0.0019782	0.0041604	9.86e-05	9.96e-05	0.000705	0.00396254	0.00432778	0.000207	0.000863	0.00428674	0.000795	0.0102071	0.00782999	0.010824	0.00971259	0.00111834	0	0.00366036	0.000183	0.000436	0.000247	5.2e-05	0.00404306	0.000381	5.99e-05	0	0	0	0	0.000241	5.24e-05	0.000156	0	0	0	0.00019	0.00385249	0.000127	0	0.0074077	0.00056	0.000217	0.0020481
Sarocladium	0.00106025	8.89e-05	0.000367	0.00222668	0.0016213	0.000246	0.00147821	0.00034	5.31e-05	0.000157	0.00017	0.000332	5.64e-05	0	6.1e-05	1.92e-05	0	0.000797	0.000442	0.00122312	0.000318	0.00622542	0.0104908	0.00122361	0.000837	0.00170135	5.93e-05	0.0179366	0.000652	0.00111351	0.00165679	0.00864049	0.000307	0.00018	0.00159698	0.000315	0.00976008	0.0202587	0.0025849	0.000385	0.000712	0.00334422	0.00109278	0.000533	0.0201629	0	0.000155	0.000226	0.00130814
Volutella	0	0	0	0	0	0	0	0	0	0	0	0	0	0	0	0	0	0	0	0	0	0	0	0	0	0.000414	0	0	0	0	0	0	0	0	0	0	0	0	0	0	0	0	0	0	0	0.00127855	0.00222985	0.218452	0
Pleurotus	0.140046	6.46e-05	0.00163568	0.000596	0.00929547	0	0	6.62e-05	0.000197	5.69e-05	0.000134	0.000455	0	0	8.72e-05	0.000393	0	0.0015042	0.000212	0.000953	2.98e-05	0	0	0.00124452	0	0.00102517	0	0.00348334	0.000376	4.76e-05	0.00129748	0.00370446	0	0	0.0248651	0	0.00981244	0.000508	0.000119	0.000249	0	0.000479	9.26e-05	0.00196738	0.000199	0	0	8.48e-05	0
Rhizopus	0.00013	0.00025	0.00116834	5.5e-05	0.00171956	0.000246	0.000467	0.00387674	0.00251068	0.00108154	0.00151807	0.00609148	4.23e-05	0.000355	0.000166	0.00194677	0.000596	0.00305317	0.000407	0.000379	0.000109	0.011463	0.0018291	0.00164193	0.00052	0.000862	0.000336	0.0596535	0.000722	0.000676	0.0165878	0.000753	0.00913211	0.000214	0.000303	0.000399	0.00383282	4.15e-05	0.000961	0.00442638	0.0002	0.000747	0.000148	0.00568636	0.000864	0.00772404	0.000608	0.00102688	0.00294662
Sebacina	0	0	0	0	0	0	0	0	0	0	0	0	0.00679476	0.00492611	0.00871188	0.00385519	0.00332257	0.000475	0	0	0	0	0	0	0	0.000229	0.0144923	4.16e-05	0.000129	0.000647	0.000808	0.000293	0	0.00180387	0.00855984	0.00781857	0.000346	0.000363	0.00221846	0.00683768	0.0130976	0.0403536	0.0179104	0.0469759	0	0	0	0	0
Leptobacillium	0	0.000444	0.00324632	0	0	0.000276	0.000402	0	0	0	0	0	0	0	0	0	0	0	0	0	0	0	0.00130987	0.00168377	0.00101997	0	0	0	0	0	0	0	0	0	0	0	0	0	0	0	0	0	0	0	0.000778	0	0	0	0.000608
Naganishia	0.00321795	0.000444	0.000935	0.00385775	0.00331139	3.84e-05	0.000489	0.00670392	0	0	0.000223	0.000431	0.000113	0	6.1e-05	0.00633901	0.000142	0.00255177	0.0041406	0.00331215	0.00250263	0.0040633	0.00102666	0.000188	0.000452	0.000393	0.000662	0.00810007	0.000643	0.000295	0.000339	0.00559091	0	0.000462	0.00140535	0.000535	0.0130379	0.000654	0.000158	0.00955465	0.00023	0.000635	0.00613065	0.000914	0.0110118	0.00115993	0.000453	0.000396	0.000476
Nigrospora	0.0335001	4.85e-05	0.000401	0.000192	0.000167	0	0	0.000104	0.00105433	0.00399886	8.93e-05	7.38e-05	0	0.000178	0	0	7.57e-05	0.00429772	0.000752	0.000444	0.000516	0.00106242	0.000118	0.000502	0.000221	0.00024	0.00379608	0.000676	0.000119	0.00755665	5.99e-05	2.93e-05	0	0.002796	0.0207129	0.000273	0	5.19e-05	0.00150538	0	0	0.000145	0	0.000165	0.000199	0.000132	0	0.0027509	0.00258985
Armillaria	0	0.000242	0.000551	0.000293	0.00168026	0.00033	0.0011304	0.000889	0	0	0.000768	0	0	0	0	0	0	0.152829	0.000664	0.000812	0.000606	0	0	0	0	0	0	0	0	0	0	0	0	0	0	0	0	0	0	0	0	0	0	0	0	0	0	0	0
Wickerhamomyces	0	0.000315	0.00787796	0.000596	0.00127739	0.00122014	0.00101084	0.0010401	0	0	0.00322368	0.000591	0.000437	0.000133	0.000201	0.000949	6.63e-05	0.000376	0.000239	0.00151537	0.00333684	0.00905854	0.00466126	0.00794821	0.00143373	0.00711076	0.000277	0.00858878	0.0200176	0.000695	0.010809	0.000176	0	0.00108232	0.000862	0.000357	0.00985433	0.00960551	0.000267	0.00501506	0.000461	0.000312	0.000333	0.000508	0.00410093	0.00398065	0.000238	0.000245	0.00659355
Peyronellaea	0.0420379	0.000121	0.00158561	0.000971	0.00202417	0.00046	0.00119561	0.0339451	0	0.000114	0.00120553	0.00231353	0.000113	0	0.00108135	0.0017358	0.00088	0.0128663	0.00187566	0.0101962	0.000715	0.000317	0.000106	0.000167	0.00145297	0.000207	0.00778987	0.000208	0.000227	0	0.00253508	9.77e-05	0	0	0.00016	0.000535	0	0	0	9.06e-05	0	0.00120392	0	0	0.00457557	0.00317661	0.00037	0.00118703	0.00677854
Coniothyrium	0.000521	0	0.000843	0	0	0	0	0	0	0	0.000143	0.00016	0	0	3.49e-05	0.000259	0.000142	0.00157583	0	0.000487	0	0	5.9e-05	3.14e-05	0.000164	0.000284	0.000405	0.000447	0.000356	0.000171	0.143132	0	0	0	0	0	0	0	0	0	0.00118249	0	0	0	0	0	0	0	0.000832
Rhodotorula	0.00273432	0.000178	0.0015105	0.00677168	0.0154466	0.000483	0.000761	0.00086	0	0	0.000982	0.0012183	5.64e-05	0.000163	0	0	0.000947	0.00137885	0.0463429	0.00409148	0.000586	0.00395146	3.54e-05	0.00022	0.000471	8.72e-05	0	3.12e-05	1.98e-05	0.000105	8.98e-05	0.00164208	0	0	0.00024	0.000126	0	7.26e-05	0	0.00113207	0.000301	0.0001	0	0.000254	0.00168973	0.000488	0.000417	0.000377	0.000198
Wallemia	0.000409	0	0.000442	0.000156	0.00200452	0.00224843	0.00087	0.00235441	0	0	0.000277	0.00155056	7.05e-05	0	9.59e-05	0	4.73e-05	0.00250701	0.0025923	0.000357	0.00331698	0.00486477	0.0298675	0.00118177	0.000972	0.00255202	0	0.0042424	0.00114669	0.000723	0.00018	0.000938	0	0.000676	0.00245936	0.000609	0.000995	0.00432559	0.00346634	0.00187923	0.000782	0.00113703	0.00416736	0.00121851	0.00471797	0.00143673	0.000405	0	0
Phialemoniopsis	0	0	0	0	0	0	0	0	0	0	0	0	0	0	0	0	0	0	3.54e-05	0	0	0.00082	0	0	0	0	0	0	0	0	0	0	0	0.000124	0	0	0	0	0	0	2e-05	0	0	0	0	0.099569	0.00068	0.000594	0
Pseudosperma	0	0	0	0	0	0	0	0	0	0	0	0	0.00273482	0.00170121	0.00149122	0.00275234	0.00088	0	0	0	0	0	0	0	0	6.54e-05	0.00665302	0	0	0.000324	0.000399	0.0039195	0	0.00129653	0.000543	0.00382008	5.24e-05	3.11e-05	0.00161433	0.0120792	0.0051208	0.0222279	0.00550092	0.0234562	0	0	0	0	0
Trichoderma	0.000484	4.85e-05	0.000142	0	0.000747	0	0.000228	0.00277045	0.000493	0.000114	0.000241	0.000295	0.000409	0.00127221	0.000201	9.59e-05	0	0.00407389	0.00308776	0.00393995	0.000735	0.00028	0	0.000795	0.000144	0.00343541	9.89e-05	0.0173855	0.000445	0.000286	0.00139729	0.000137	0	0.00097	0.00186847	0.000147	0.000168	0.000394	0.000703	0.00316979	0.00105222	0.00745761	0.00207442	0.00800914	0.00462304	0.00660366	0.00404236	0.00151676	0
Cystofilobasidium	0	0	0.000417	7.33e-05	2.95e-05	0.000123	0.00198907	0.000492	3.79e-05	0.000185	7.14e-05	9.84e-05	0	0	1.74e-05	0	0	0.000107	1.77e-05	0.000444	3.97e-05	0	0.00101486	0.0357669	0.00025	0.0023339	0.000119	0.000166	0.000148	1.9e-05	0.000379	5.86e-05	0	3.38e-05	0.000367	0.000126	0	7.26e-05	0	0.00239998	0.0049304	0.000591	0	2.54e-05	0.000133	0.000461	0	0	0
Meyerozyma	0.0088912	0.00017	0.000167	9.16e-05	0.000216	7.67e-05	0.000315	0.000331	3.79e-05	0.000911	0.000134	0.00210433	0.000254	0	0	0.00348118	2.84e-05	0.000242	0.00179603	0.000281	0.00424057	0.00346685	0	0.000178	0.000173	0.000185	0.000267	0.000239	0.0345291	8.57e-05	0.000309	6.84e-05	0	0	0	0.000115	6.28e-05	0.00118254	2.97e-05	0.000102	0.0012326	0.00358946	5.56e-05	6.35e-05	4.75e-05	0	0.000203	0.000254	0.00136099
Trichosporon	0	3.23e-05	0.0002	0	0.000747	0	0	8.51e-05	0	0	0.00124125	0.000997	0	0	0	6.71e-05	0	0.00190712	7.96e-05	7.58e-05	0	0.0198505	0	0	9.62e-05	0	0	0	0	0	0	0	0	0.000192	0	0	0	4.15e-05	0	0.00034	0	0	0	0	0.000551	0.00119947	0.00374425	0.00223275	0.029519
Cutaneotrichosporon	0.000465	4.85e-05	0.000217	7.33e-05	0.000344	9.21e-05	0.000174	0.000511	6.07e-05	0	0.000134	0.00318726	0	0	2.62e-05	0.00109326	0.000265	0.00132513	7.96e-05	0.00214316	6.95e-05	0.0360851	0	0	0.000115	0	0.000119	0.00078	0	0	0	0	0	0.000214	0.000383	0.000199	0.00951922	0.000332	0.000119	0.000204	0.000481	0.00029	0.000611	0.000152	2.85e-05	9.23e-05	0	0.00016	0
Hyaloscypha	0	0	0	0	0	0	0	0	0	0	0	0	0	0	0	0	0	0	0	0	0	0	0	0	0	0	0	0	0	0	0	0	0	0	0	0	0	0	0	0	0	0	0	0	0	0.027166	0.0302402	0.00387199	0
Debaryomyces	0.00124626	0	0.000117	0	0.00106122	0.000192	0.000348	0.000123	0.000159	0	0.000143	0.0012183	0.0142239	0	0	0	0	0.000278	0.000301	0.007566	0.000139	0.00242307	0.00102666	0	7.7e-05	0	0	0	0	0	0	0	0.00379937	0	0.0159858	0	0	0.000124	0	0.000136	0.00181383	0	0	0	0	0.000633	0.010565	0.000245	0.000899
Gibberella	0	0	0	0	0	0	0	0	0	0	0	0	0	0	0	0	0	0	0	0	0	0	0	0	0	0	0	0	0.00118623	0	0	0	0	0.000214	0.000814	0.000199	0.000325	0.0559526	0	0.00141508	0.00015	0.000903	0.000704	0.000368	0	0	0	0	0
Vishniacozyma	0.000223	2.42e-05	0.000117	0.000458	0.00056	0.00023	0.00038	0.000473	0	0.000171	9.82e-05	9.84e-05	0	7.4e-05	6.98e-05	0	0	0.0013699	0.00031	0.000725	0.000189	0.000652	0.00277316	0.000429	0.000664	0.00403525	3.95e-05	0.000769	0.00185842	3.81e-05	0.00577879	0.00225787	0	6.76e-05	0.0014852	9.45e-05	7.33e-05	0.000373	0.000178	0.00119999	0.00216457	0.0017167	0.000167	0.000393	0.00569573	0.00386202	0.000453	0.00595401	0.00613108
Papiliotrema	0.000112	0	0.000284	0	0.000825	0.00046	0.000207	0.00196674	0	0	8.93e-05	0.000308	0	0.000459	0	5.75e-05	0	0.000958	5.31e-05	0.00013	0	0.0029636	0.00756422	0.00113994	0.00398364	0.00115604	0.00200678	0.00051	0.00082	0.000371	0.00017	0.000156	0	0.000271	0.000351	0.000546	0.00116241	0.00725081	6.93e-05	0.000849	0.000291	0.000814	0.00720491	0.000279	0.00197452	0.000395	0.000143	0.000188	2.64e-05
Inocybe	0.000316	0	0	0	0	0	0	0	0	0	0	0.000246	0.00111366	0.00131659	0.000968	0.000326	4.73e-05	0	0	0	0	3.73e-05	0	0	0	5.45e-05	0.00301512	0	0	0	0.00022	0.0031962	0	0.000519	0.00111789	0.00421888	0	0	0.00132711	0.00763013	0.00812715	0.014748	0.000352	0.00865647	0	0	0	0	0
Plectosphaerella	0.000874	0	0	0	6.88e-05	4.6e-05	0.000152	0.00173035	0.000273	0.000313	0.000464	0	8.46e-05	0	6.98e-05	0.00304963	5.68e-05	0.00534529	0	0.000173	2.98e-05	0	0	0	8.66e-05	0.000174	0.000662	0	0	3.81e-05	0.000359	0	0	0	0.000495	0.000168	0	0	0	0.00109811	0.00018	0.000245	0.000463	0	0	0.0010413	0	0.00161097	0.00366015
Hormonema	9.3e-05	0	0	0	0	0	0	0	0	0	0	0	0.00114186	0	0	0	0	0	0	0	0	0	0	0	0	0	0	0.00026	0	4.76e-05	8.98e-05	3.91e-05	0	0.00018	0.000367	0.000105	0.0129436	0.000249	0.000337	0.00132452	0.00198419	0.000658	0.03345	0.00162467	0	0	0	0	0
Geminibasidium	0	0	0	0	0	0	0	0	0	0	0	0	0.000324	0.000503	0.00373242	0.000873	0	0	0	0	0	0	0	0	0	5.45e-05	0.000593	0	4.94e-05	0.000105	6.99e-05	0.000929	0	0.000654	0.0101089	0.00598199	3.14e-05	0	0.000297	0.00194715	0.00129273	0.00542879	0.000833	0.0139494	0	0	0	0	0
Mrakia	3.72e-05	0.000154	0.000559	0	0	0	0.000141	0.000255	0	0	0	0	0	0	0	0	0	0	0.000106	0.000693	0	0.000895	0	0.00132819	5.77e-05	6.54e-05	0.000178	0.000395	0.0362096	0.00019	0.00019	0	0	0	0.000208	6.3e-05	0	0.00106843	0	0.00442638	8.02e-05	8.92e-05	0	7.62e-05	0	0	0	0	0
Mycothermus	0	0	0	0	0	0	0	0	0	0	0	0	4.23e-05	0.000873	0.000122	0.000403	0	0	0	0	0	0	0	0	0	0.000545	0.000158	0	0	0.00817527	0	0	0	3.38e-05	0.00242742	0.000136	0	3.11e-05	0	0.000475	0.00018	0	0.0160953	0	0	0	0	0	0
Hannaella	0	3.23e-05	0.000409	0.000156	5.9e-05	0.00023	0.00038	0.00130485	0	0	0.000295	0.000431	0	0	0	5.75e-05	0.000502	0.00138781	0.000239	0.00101746	0.000824	0.00270265	0.00125087	0.00045	0.0028867	0.000523	5.93e-05	4.16e-05	0.000109	0.000286	0.00012	0	0	0.000214	0.000192	0.000346	8.38e-05	0.000342	0.000456	0.00209432	0.000651	0.00039	0.00063	0.000216	0.000142	0.000475	0.000274	0.000697	2.64e-05
Zopfiella	0	0	0	0	0	0	0	0	0	0.000285	0	0	0	0	0	0	0	0	0	0	0	0	0	0	0	0	0	0	0	2.86e-05	0	0	0	0	0	0	0	0	0	0	0	0	0.0032598	0	0	0	0	0	0
Phialocephala	0	0	0	0	0	0	0	0	0	0	0	0	0	0	0	0	0	0	0	0	0	7.46e-05	0	0	0	0	0	0	0	0.00444453	0	0	0	0	0	0	0	0	5.94e-05	0	0	0	0	0	0	0.0187829	0.0140111	0.00295816	0
Apiotrichum	0	0	0	0	0	0	0	0	0	0	0	0.000615	0.000254	0	9.59e-05	0	0	0	0	0	0	0.00687778	0	0	0	0.000578	0.0011665	0	0.000158	0	0.00162684	0.00379243	0	0.000248	0.0160337	0.00107046	0.000325	0.000467	0	0.000204	0.000852	0.000624	0.00261155	0.00266548	0	0	0	0	0
Tausonia	0	0	0	0.000476	0.000501	0	0.000283	0.000274	8.34e-05	0	0.000875	8.61e-05	0	0.000237	0	0	0	0	0.000221	0.000281	0.000367	0.00104378	0	0.00179881	1.92e-05	0.00189766	7.91e-05	2.08e-05	0.000178	0	0.000669	0	0	0.000586	0.0014852	0.000126	0	0.000176343	4.95e-05	0.000147	0.00788664	0.00186162	0.0105388	6.35e-05	4.75e-05	0.00101493	0.000394	0.0017146	2.64e-05
Coniochaeta	0	0	0	0	0	0	0	0	3.79e-05	0	4.46e-05	0	0	0.000207	0	0	0	0.000287	0	5.41e-05	0	0	0	2.09e-05	0	0	0	0	0	0	0	0	0.00017	0.000327	4.79e-05	0.000672	0	0	0	0	0	4.46e-05	0	0	0	0.0110984	0.0151797	0.00992963	0
Fusicolla	0.00093	0	0.000192	0.000137	0.000305	9.98e-05	0.000196	0.000435	0	0	0.000357	0.00048	0	0	0	0.00197554	0	0	0	0	0	0.00892807	0	4.18e-05	0.000269	0.000513	8.9e-05	0	4.94e-05	0	0	0	0.000528	0	0.00119774	9.45e-05	0	0	0	0	0	0	0.000222	0.00343974	0.000247	0.000132	0	0.00277917	0
Archaeorhizomyces	0	0.000477	0	0	0	2.3e-05	0	0	0	0	0	0.000308	0	0.00352076	0.000759	0.00186046	2.84e-05	0	0	0	0	0.000466	0	0	0	0	7.91e-05	5.2e-05	0	0.0002	0	0	0	0.00216465	0.000463	9.45e-05	4.19e-05	7.26e-05	0.000129	2.26e-05	2e-05	0.00162752	0.00287085	0.000114	0	0	5.96e-05	0	0
Solicoccozyma	0	0	0	0	0.000354	1.53e-05	0	0	0	0.000427	0	8.61e-05	0.000169	0.0010799	0	0.000738	0	0	0	0	0	0	5.9e-05	0	4.81e-05	4.36e-05	0.00296569	0	4.94e-05	7.61e-05	8.98e-05	0	0.0129655	5.64e-05	0.000974	0.00140629	3.14e-05	4.15e-05	0.000109	0.00190187	0.000912	0.00226292	0.000259	0.000533	0.00623683	0	4.77e-05	4.71e-05	0
Trichomerium	0.000986	0	0.000242	0	0.000128	0	0	0.00612714	0.000152	0	4.46e-05	0.000541	0	0	0	0	0	1.79e-05	0	0.000119	0.00576996	0.00542394	0	0	0.000115	0	0	0	0	0	0	0	0	0	0	0	0	0	0	0	0	0	0	0	0	0.00615551	0	0.00017	0.00276163
Curvularia	0.00107885	2.42e-05	0.000117	0	0	3.07e-05	0	0	0	0	0	0.00016	0	0	0	0	0	0.00231898	0	2.16e-05	0	0	0	0	0	0.000164	0	0	3.95e-05	0	4.99e-05	0	0	5.64e-05	0	0	0	0	0	0	0	5.57e-05	0	0	0	0.0154876	0.000107	0.000848	0
Setophaeosphaeria	0.000521	4.04e-05	0.000242	0.000211	0.000432	0.0002	0.000554	0.0263713	3.03e-05	0	0.000107	4.92e-05	0	5.92e-05	0.000288	0	0	0.00118187	0.000212	0.000336	0.000218	0	0	4.18e-05	0.00102959	0	0	0	0	0	0	0	0	0	4.79e-05	0	0	0	0	0	0	0	0	0	0	0	0	0	0
Kazachstania	0	0	0	0.000183	8.84e-05	0	5.43e-05	0	0	4.27e-05	0	3.69e-05	2.82e-05	0.00133138	0.000122	5.75e-05	0	0	0	0	0	0	0	7.32e-05	2.89e-05	4.36e-05	0	0.000146	0	0.000209	7.98e-05	0	0	0	0.000176	8.4e-05	7.33e-05	0.000156	0.000327	0.0127018	5.01e-05	0.000245	0	0.00922764	0.00305671	0.000119	2.38e-05	0	2.64e-05
Septoria	0.000614	0	0.000351	0.000367	0.000157	0	0.00134778	0.000217	0	0	6.25e-05	0.000615	8.46e-05	0	0	0	0	0.00213991	0.000301	0.00177514	0.00147973	0	5.9e-05	0.000188	0.000115	3.27e-05	1.98e-05	0	0	0	0	0	0	0	0.000224	0	0	0	0	0	0	0	0	0	3.8e-05	0.0136291	0.000394	0.000367	3.96e-05
Stemphylium	0.000242	0	9.18e-05	0	0.000157	0	0	0	5.31e-05	0	8.04e-05	0	0.000183	0	0	0	0	0	9.73e-05	0	0	0	0	0	0	0.000414	0	9.36e-05	0.000306	7.61e-05	8.98e-05	0.0148667	0	7.89e-05	0.00016	0	0	0.000156	0.00114884	0.00629429	0	0.000178	0	0.00066	0.00131951	0	0	0.000113	0
Trechispora	0.000112	0	2.5e-05	0	0	0	0	0	0	0	5.36e-05	0	0	0	0	0	0	8.95e-05	1.77e-05	0	0.000209	0	0	9.41e-05	0	0.000785	0	0	3.95e-05	0	3.99e-05	0	0	0	0	0	0	0	0	0.000464	0	0	0	0	3.8e-05	0.0214718	8.35e-05	7.54e-05	0.000502
Knufia	0.0022507	0.000137	0.000192	4.58e-05	0.000285	5.37e-05	0.000478	0	0	0	0	0.00338416	0	4.44e-05	3.49e-05	0.000297	0	0.0016206	0.000124	0.000271	0.00101297	0.000541	5.9e-05	0	0.000491	5.45e-05	0	0.000218	6.92e-05	0.000105	8.98e-05	7.82e-05	3.41e-05	0	0.000671	0	0	0	0	0	0	0.000847	0	2.54e-05	0.000152	0	0	4.71e-05	0
Clathrosphaerina	0	0	0	0	0	0	0	0	0	0	0	0	0	0	0	0	0	0	0	0	0	0	0	0	0	0	0	0	0	0	0	0	0	0	0	3.15e-05	0	0	0	0	0	0	0	0	0	0.00988572	0.0151201	0.00301469	0
Golubevia	0	0	8.35e-05	0	0.000138	2.3e-05	0.00013	0.000113	0	0	8.93e-05	0	0	0	0	0	0.0014483	1.79e-05	0	0.011625	0	0	0	0	0	3.27e-05	0	0	0	0	0.0125257	0	0	0	0	0	0	0	0	0.000283	0	0.000412	0	0	0	0	0.000107	0	0
Zasmidium	0	4.04e-05	0	0	0	0	0	0.00069	0	0	0	0.000172	0	0	7.85e-05	0	0.000151	6.27e-05	0	0	0.000109	0	0	5.23e-05	0	0.0132945	4.94e-05	0.000208	0.000138	0	0.00016	6.84e-05	0	7.89e-05	0.000846	0	7.33e-05	0	2.97e-05	0.00133584	0	6.69e-05	0.00283381	0	0	0	0	3.77e-05	0
Bulleromyces	0.000372	0	0.000284	7.33e-05	5.9e-05	0.000499	0.000196	0.000132	3.03e-05	0.000114	3.57e-05	0.00016	0	0	0	0.000144	6.63e-05	0.000412	0.00293735	0	3.97e-05	0.000429	0.0071394	0.000973	0.000269	0	0	0.0042632	7.91e-05	1.9e-05	0	0	0	5.64e-05	0	0	0.000241	7.26e-05	0	0.00389431	0	6.69e-05	0	2.54e-05	0	0	0	0	0
Kabatina	0.00128346	1.62e-05	0.000484	0.000596	0.000118	0.000169	7.61e-05	0.000161	0	0	3.57e-05	0.00137827	8.46e-05	0	0.000148	0	0	4.48e-05	0.00023	0.000974	0.00248277	0	0	0	0.000144	6.54e-05	4.94e-05	0	0.0106958	0	0	7.82e-05	0	6.76e-05	0	0	0	0.000228	0	0	0	0	0	0.000432	4.75e-05	0	0	0	0
Symmetrospora	0.000112	3.23e-05	0.00182762	9.16e-05	0	0.000353	0.000152	0.00360253	0	0	0	0	0	0	1.74e-05	0.00024	0.000104	0.000752	0.00181373	0.000314	0.000328	0	0.0054283	8.37e-05	0.000269	0.000818	3.95e-05	0	0	0	6.99e-05	1.95e-05	0	6.76e-05	0	4.2e-05	0	0	0.000119	0.000623	0	2.23e-05	0	0	0	0.00266255	4.77e-05	0.000301	0
Pichia	0	0.000137	7.51e-05	4.58e-05	8.84e-05	0.000161	9.78e-05	4.73e-05	0	0.00930696	3.57e-05	6.15e-05	0.000338	0.00144973	6.98e-05	0	0	0.000197	7.08e-05	5.41e-05	4.97e-05	0.00184526	0	0	0.000183	0.000785	4.94e-05	0	9.89e-05	0.00109448	0.00016	3.91e-05	0	0.000372	0.000751	6.3e-05	0.000188	0	0.00120827	0.000589	0.00014	0	0	0.000787	3.8e-05	0.000277	0.00025	5.65e-05	0
Exserohilum	0.00104165	0	2.5e-05	0	3.93e-05	1.53e-05	7.61e-05	0.000132	0	0	0	0	0	0	0	0	0	0.00137885	0	4.33e-05	0	0	0	0.00387998	0	0	0	0	0	0	0	0	0	0	0	0	0	0	0.000158	0	5.01e-05	0	0	0	0	0	0	0	9.25e-05
Flammulina	0.00163687	0.000113	0.00368862	6.41e-05	0	0	0.000109	0.000388	0	0.000527	0.00103586	0	0	0	0	0.000105	0.000161	0.000242	0.000681	0.000173	0.0051443	0	0	0	0.000221	0	0.000297	0	0	0	0.00013	0	0	3.38e-05	0	0	0	0	0	0	0.00487028	7.8e-05	7.41e-05	2.54e-05	2.85e-05	0.00315025	0	0	6.61e-05
Sordaria	0.000298	8.08e-05	2.5e-05	2.75e-05	0.000845	3.07e-05	4.35e-05	0	0	0	4.46e-05	0	0	0	0	0.00117957	0	0.00865812	0	9.74e-05	2.98e-05	0	5.9e-05	0	0	0	0	0	0	0	0	0	0	0	0	6.3e-05	0	6.22e-05	0	0.00292073	5.01e-05	0	0	2.54e-05	0.00772721	0	0	0	0
Itersonilia	0	0	0	0	0	0	0	0	0	0	0	0	0	0.00100593	0	0	0	0	0	0	0	0	0	0	0	0	0	0	0	0.0017702	0	0.000108	0	0.00018	0.000431	0.000231	0	0.000332	0.00168365	0.00859239	0.00017	0.000279	0.00133356	0.00611792	0	0	0	0	0
Harzia	0	0	0	0	0.000344	5.37e-05	2.17e-05	0	1.52e-05	0	0	0	0	0	0	0	0	0	0	0	0	0	3.54e-05	0.000303	0	0.00036	0	0	0	0	0.0047408	0.00130976	0	0	0	0	0	0	0	0	0	0	0	0	0.0148943	0	0	0	0
Sporobolomyces	0	1.62e-05	0.000376	3.67e-05	0.000206	0	0.00038	0.000255	0	0	0	6.15e-05	5.64e-05	2.96e-05	0	0.000345	0.000142	0.000385	0.000239	0.000206	3.97e-05	0.000727	7.08e-05	0.00184064	0.00026	8.72e-05	0.00610931	0.000125	0.000227	0.000257	0.00022	0.000518	0	9.02e-05	0	0.000283	0	5.19e-05	0.000386	0.00158489	0	0	0	0.000178	0.000133	0	0	0	2.64e-05
Phaeotheca	0	0	0	0	0	0	0.000326	0	0	0	0	0	0	0	0	0	0	0	0	0	0	0	0	0.0124243	0	0	0	0	0	0	0.00018	0	0	4.51e-05	0.000271	0.000157	0	0	0	0.000758	0.00182385	0	0.00494527	0.000723	4.75e-05	0	0	0	0
Pseudogymnoascus	0	0	0	0	0	0	0	0	0.000129	0.000199	0	0	0.000197	0	4.36e-05	0	0	0	0	0	0	0	0	0	0	0.000348994	0	0	6.92e-05	0	0.00012	0	0.000733	0.000225	0.00558945	7.35e-05	0.00481721	5.19e-05	2.97e-05	0.000306	0	0.000858	0.00366728	0	0	0.000185	0	0.000179	0
Neoascochyta	0	0	3.34e-05	0.00109043	3.93e-05	0	0.00604328	0.000142	0	0	0.000911	0.000332	5.64e-05	0	0	0	0	0	0	6.49e-05	0	0	0	0.000157	0	0	0	0	0	0	0	0	0	0.000169	0.000303	0.000157	0.000105	0.000187	0.000109	0.0100075	7.01e-05	0.000435	0.000259	0.000165	0	0	0	0	0
Golovinomyces	5.58e-05	0	0	0	0	0	0	0	0	0	0	0	0	0	0	0	0	0.000573	0	0	0	0	0	0	0	0	0.000405	2.08e-05	0	0	2.99e-05	0	0	0	0.00016	2.1e-05	0	0	0	0	6.01e-05	6.69e-05	0.0199292	6.35e-05	0	0	0	0	0
Periconia	0.0020833	0	0.00198618	7.33e-05	0	0	0	0.00017	0	0.000398	0.00114302	0	0	0	0	0	0.000379	0.00144153	0.000239	0.000725	1.99e-05	0	0	4.18e-05	0	0	0	3.12e-05	0	0	0	0	0	0	0	0	0	0	0	5.66e-05	0	0.00039	0	0	0	0.00247802	0	8.48e-05	0
Botryotrichum	0	0	0	0	0	0	0	0	0.000326	0	0	0	0	0	0	0	0	0	0	0	0	0.0010065	0	0	0	0.00024	0	0	0	5.71e-05	0	0	0	0	0.00225175	0	0	0	0	0	0	0	0.00581578	0	0.00252511	0	0	0	0
Monocillium	0	0	0	0	0	0	0	0.000416	0	0	0	0	0	0	0	0	0	0.000233	0	0	0	0	0	0	0	8.72e-05	0	0	0	0	0	0	0	4.51e-05	0.0166725	8.4e-05	0	4.15e-05	0	0	0.000621	0.000368	5.56e-05	0.00255125	0	0	0	0	0
Metarhizium	9.3e-05	0	0	0	0	0	0	0	0	7.12e-05	2.68e-05	0	0.000268	0.000695	0.000314	4.8e-05	0	0	0.000416	0	0	0	0	0	0	0.000611	0.000366	0.00332737	0.000316	0.000114	0.000369	0.000156	0	0.00152202	0	0.00022	7.33e-05	0	0	0	0	0.00200653	0.00135208	0	0	0	0	0	0
Saccharomycopsis	0	0	0	0	0	6.91e-05	0	0	0	0	0	0.00107062	0	0.000547	0	0	0	0	3.54e-05	0	0	0.0147994	0	0	0	0	0	0	0	0.000238	0	0	0	0	0	8.4e-05	0	0	0.000297	0.00118867	0	0	0	0.000622	0	0	0	0	0
Trichophyton	0	0	0	0	1.97e-05	0	4.35e-05	1.89e-05	0	0	0.000822	0.000172	0	0	0	0	0	8.95e-05	0	0	0	0	0	0.000429	0.000654	0	0	0	0	0	0	0.000479	0	0	6.39e-05	0	0	0	0	0	0	3.34e-05	0	0.000698	0	0.000158	0	9.42e-05	5.29e-05
Schizophyllum	0	0.000186	0.00378042	0.00044	0.000167	0	0.000207	0.00261916	0	0	0.000277	0	0	0	0	8.63e-05	0.000265	0.000672	0.000319	0.00136383	6.95e-05	0	0	0	6.74e-05	0	0	0.00382648	3.95e-05	0	4.99e-05	2.93e-05	0	0	0.000256	0	9.42e-05	0	0	0	0.000241	0.0014826	0	0	3.8e-05	0	2.38e-05	0.00049	9.25e-05
Bjerkandera	0.000205	0	0	4.58e-05	0	0	0	0	0	0	0	0	0	0	0	0	0	0.000206	0.000115	9.74e-05	0	0	0	0	1.92e-05	0	0	0	0	0	0	0	0	0	0	0	0	0	0	0	0	0	0	0	0	0	0	0	0
Myrmecridium	5.58e-05	0	2.5e-05	0	0.000108	0	4.35e-05	0.000132	2.28e-05	0	0	0	0	0	0	0	0	0.00695694	0	4.33e-05	2.98e-05	0	0	0	0	0	0	0	3.95e-05	0	0	0	0	0	0	0	0	0	0	0	0	0	0.000167	0	0	0	0	0	0
Thyrostroma	0	0	0	3.67e-05	3.93e-05	0	0.00149995	5.67e-05	2.28e-05	0	0	0	0	0	0	0	0	6.27e-05	2.65e-05	4.33e-05	0.00372415	0	0	0	0	0	7.91e-05	6.24e-05	0	0	0	3.91e-05	0	0	0	0	0	0	0	0	0	0.000312	0	0	0	0	0	0	0
Cercophora	0	0	2.5e-05	0	0	0	7.61e-05	0.00035	0	0	0	0	0	0.000769	0	0	0	0	0	0	3.97e-05	0	0	0	0	0	0	0	0	0	0	3.91e-05	0	6.76e-05	9.58e-05	0	0	5.19e-05	2.97e-05	4.53e-05	0	0.000412	0.00698264	0.00119312	0	0	0	0	0
Ilyonectria	0	0	0	0	0	0	0	0	9.1e-05	0	0	0	7.05e-05	0	0.000235	0.00189883	0	0	0	0	0	0	0	0	0	0.000229	0.00393448	0	0.000148	0.000181	0.00014	0.000195	8.52e-05	0	0.00289054	0.00380958	6.28e-05	0	0	7.92e-05	0	0.000858	0.000204	0.00187853	0	0	0	0	0
Exophiala	0	0	3.34e-05	2.75e-05	0	0	3.26e-05	3.78e-05	0	0	0	6.15e-05	4.23e-05	8.88e-05	1.74e-05	6.71e-05	0	0.000143	0	3.25e-05	0	0.00316863	0	0	0.000308	0.000513	4.94e-05	0	0	3.81e-05	0	0.000274	0	0	0.000335	0.000703	0	0	0.000664	0	0	0.000256	0.00242633	3.81e-05	0	3.95e-05	0.000429	4.71e-05	0
Erythrobasidium	0.000391	2.42e-05	0	0	0	3.84e-05	0.000141	9.46e-05	0	0	8.04e-05	0.000332	0	7.4e-05	0	0	0.000218	0.000501	0.000221	0.00026	0.00866983	0.000932	0	0	0	3.27e-05	0.000613	7.28e-05	0	0	0.00307404	0	0	7.89e-05	0	0	0	0	0	0	4.01e-05	0	0	0.000419	0	0	0	9.42e-05	0
Udeniomyces	0	0	0	0	0	1.53e-05	0	0	0	0	0	0	0	0.000266	0	0	0	0	0	0.000303	0	0	5.9e-05	8.37e-05	9.62e-05	0	0	0	0	0	0	0	0	0	0	0	0	0	0	0.000102	0	0	0	0	0.00019	0	0	0	0
Dichotomophthora	0	0	0	0	0	0.000107	0	0	0	0	0	0	0	0	0	0	0	0	0.0162351	0	6.95e-05	0	0	0	0	0	0	0	0	0	0	0	0	0	0	0	0	0	0	0	0	0	0	0	0	0	0	0	0
Neomicrosphaeropsis	0	0	0	0	0	0	0	0	0	0	0	0	0	0	0	0	0	0	0	0	0	0	0	0	0	0	0	0	0	0	0	0	0	0	0.000144	0	0.000157	0	0	0	0	0	0.0156693	0	0	0	0	0	0
Trametes	0.000242	0	0	0	4.91e-05	0.000153	0.000554	0	0.000129	0	0	0	0.000113	0.000518	0	0	0.000189	0.00159374	0	3.25e-05	0.0011818	0	0	0.00023	0	0.0026938	0	0	0	4.76e-05	0	0	0	0	0.000128	0	0	0	0.000119	0.000362	0	2.23e-05	0.00385249	0	0	0.000501	0	0	0
Chaetomium	0	0	0	0	0	3.07e-05	9.78e-05	0	0	0	0	0	0	0	0	0.00443059	0	0	0	0.00142877	0	0	0	0	0	0.000251	0.000178	0	8.9e-05	0	0	0.00128043	0	0	0.0028586	0.00022	0	0.000685	4.95e-05	0	0	0	0.00187068	0	0	0	0	0	0
Moesziomyces	0.00182288	0	0	3.67e-05	0	0	0.000109	0	0	0	5.36e-05	9.84e-05	4.23e-05	0.000266	0	0.000211	0	0	0	0.00149372	0.000109	0.0021062	0	0	0	0.00257383	0	0	0	0	0.0027347	0	0	0	9.58e-05	0	0	0	0	0	0	0.000201	0	0	0	0	0.00031	0	0.000542
Trichothecium	0.000167	0	0	0	0	0	0	0.000293	0	0	0	0	0	0	3.49e-05	0.000105	0	0	0	0	0	0	0	0	0	0.00964097	0.000109	0.000125	0.000188	0	0	0.00142705	0	4.51e-05	0.000351	0	0	0.00121365	0	0.000849	0	3.34e-05	0.000148	7.62e-05	0	0	0	0	0
Torula	0.00126486	0	0	0	0.000629	0	0.000478	0.00235441	5.31e-05	8.54e-05	0.000107	0	0	0	0.000166	0	0	0.000519	0.000442	6.49e-05	0	0	2.36e-05	0.00430877	0.000192	0	0	0	0	3.81e-05	0	0	0	0	0.00105401	0	0	0	0.000723	2.26e-05	0	0	0	0	3.8e-05	0	0	0	0
Auricularia	0	0	2.5e-05	0	0	0	0	0	6.83e-05	0	8.93e-05	0	0	0	0	0	0	0	0.00373362	0.000249	0	0	0	0	0	0	0	0	0.00089	0	0	0	0.00662759	0	0	0	0	3.11e-05	0	0	0	0	0	0	0	0.000725	0.000549	0.000226	0.00145349
Phaeosphaeria	0.000818	0	4.17e-05	0.000312	0	2.3e-05	0	0.000416	0	0	5.36e-05	0.000283	0	0	0	0.000182	0.00107913	0	0.00348589	6.49e-05	2.98e-05	0.0032991	8.26e-05	0	7.7e-05	0	9.89e-05	0	3.95e-05	7.61e-05	0	0	0	3.38e-05	0.000224	5.25e-05	2.09e-05	0	9.9e-05	0.000204	0	0.000334	0	0	3.8e-05	0	0.000227	0	0
Atrocalyx	7.44e-05	0	0	0	0	0	0	0	0	0	0	0	0.000127	0.000266	0.000794	0.00709662	0	0	0	0	0	0	0	0	0	5.45e-05	0.000514	0	0	0	0	0	0	0	0.000399	0.00164767	0	6.22e-05	0.000307	0	4.01e-05	0.00325504	0	0.000267	0	0	0	0	0
Clavulina	0	0	0	0	0	0	0	0	0	0	0	0	0.000409	0.000281	0	0	0	0	0	0	0	0	0	0	0	0	0.000445	0	0	0.000105	0	1.95e-05	0	0	0.000575	8.4e-05	0	0	0.000149	0	0.00176372	0.000881	0.00663073	0.00258932	0	0	0	0	0
Tilachlidium	0	0	0	0	0	0	0	0	0	0	0	0	0	0	0	0	0	0	0	0	0	0	0	0	0	0.000207	0.00189804	0.000561	0.000257	0	0	7.82e-05	0	0.000135	0	0.000157	0	0.00483387	0	0.00107546	0	0.000201	0.000889	0	0.00148089	0	0	0	0
Cystobasidium	0	0	0.000184	0.000339	0.000246	0	0	6.62e-05	5.31e-05	0	0	0.000172	0	0	0	0	0	0	1.77e-05	0	0.000576	0.00218076	2.36e-05	6.27e-05	0	0.000131	0	0	0	0	0.00022	0	3.41e-05	0	3.19e-05	8.4e-05	0	4.15e-05	0	0	0.000982	0	7.41e-05	0	0.000114	9.23e-05	3.58e-05	8.48e-05	0.000106
Pyxidiophora	0	0	3.34e-05	0	0	3.07e-05	3.26e-05	9.46e-05	2.28e-05	0	0	0	0	0	0	0	0	0	7.96e-05	0.000271	0	0	0	0	0	5.45e-05	0.0113981	8.32e-05	0.000109	0	9.98e-05	0	0	0	0	0.000609	0	0	0	0	0	0	0	0	0	0	0	0	0
Rhizomucor	0	0	0	0	0	0	0	0	0	0	0	0.000615	0	0	0	1.92e-05	0	1.79e-05	3.54e-05	0	0	0.00167751	0	0	0	0	0.00298546	0	0	0	0	1.95e-05	0	0	0	0.000126	0	0.000996	0	0	0	0	0.00566761	0.00014	0	5.27e-05	0	0.000273	0
Saitozyma	0.000167	0	0	0	0	0	3.26e-05	0	0.000364	0.000228	0	4.92e-05	0	0.000385	2.62e-05	0	0	0.000179	0	0	0	0.000634	0	0	3.85e-05	0.000185	0.000208	4.16e-05	0	0	2.99e-05	0.00239471	5.11e-05	0.000598	0.000575	0.00043	0	6.22e-05	0	0.000351	0	0	0	0.000457	5.7e-05	0	0.000131	4.71e-05	3.96e-05
Tetracladium	0	0	0	0	0	0	0	0	0.000182	0	0	0	5.64e-05	0.000207	6.1e-05	0.000575	0	0	0	0	0	5.59e-05	0	0	0	0.000131	0.000158	0.000104	5.93e-05	0.000114	9.98e-05	4.89e-05	0.000221	0	0.00183653	0.000157	0	0	0	3.4e-05	0.00492038	0.000279	0.000111	0.000508	0	0	0	0.000122	0
Emericellopsis	0	0	0	0	0	8.44e-05	0	0	0	0	0	0	0	0	0	0	0.000246	0.000922	0.000478	0	0	0	0.003552	3.14e-05	1.92e-05	0	0	0	0	0	0	0	0.000204	0.000271	0	0	4.19e-05	0	0	0	0	0.00049	0	0	3.8e-05	0	4.77e-05	0.00049	0
Chrysosporium	0	0	0	0	0.000128	0	0	0	0	0	0	0	0	0	0	0	0	0	0	0	0	0	0	0	0	5.45e-05	0	4.16e-05	0	0	0	0	8.52e-05	0	0.000144	0	0	0	0.000386	0	0	0	0.00112982	0	0.00144292	0	0	0	0
Lectera	0.000149	0	0.000451	0	0	0	0	0	0	0	0	0	0	0	0	0	0	0.0010028	0	0	0	0	0	7.32e-05	0	0	0	0	0	0	0	0	0	0	0	0	0	0	0	0	0	0.000156	0	0	2.85e-05	0	0	0	0
Lapidomyces	0	0	0	0	0	4.6e-05	0	0	0	0	0	0	0.000973	0	0	0	0	0	0	0	0	0	0	0	0	0	3.95e-05	0	0	0	0	0	0	6.76e-05	0	0.000399	0	6.22e-05	0	0.000668	0	0	0.00544535	0.00450593	0	0	0	0	0
Ustilago	5.58e-05	0	0	0	0	0	0	0	0	0	3.57e-05	0	0	0	0	0	0	0.000233	0	0.000498	0.000526	0.00162159	0	0	0	0	0	0	0	0	0	0	0.00787133	0	0	0	0.00105769	6.22e-05	0	0	0	0	0	0	0	0	0	0	0
Aplosporella	0.000298	0	0	0	0	0.000299	0	0	0	0	0	0	0	0	2.62e-05	0	0	0	0	0	0	0	0.00260795	0	1.92e-05	0.00766697	0	0	7.91e-05	0	0	4.89e-05	0	0	0.000415	0	0	0	0	0	0.0002	0	0	0	7.59e-05	0	0	0	0
Xenomyrothecium	0	0	0	0	0	0	0	0	0	0	0	0	0	0	0	0	0	0	0	0.000119	0	0	0	0	0	0	0	0	0	0.0115444	0	0	0	0	0	0	0	0	0.000168	0	0	0	0	0	0	0	0	0	0
Colletotrichum	0.000874	0	0	0	0	0	0	0.00069	1.52e-05	0	2.68e-05	0.000246	0.00441237	0	0	0	0	0.000251	0	0	0	0	3.54e-05	0	0	0.000491	0	0	0	9.52e-05	0	0	0	0	4.79e-05	0	2.09e-05	0	0	0.000396	0	5.57e-05	0	0.00176429	0	0	0	0.000217	0
Stagonosporopsis	0	0	0.000259	0	0	0	0	0	0	0	0.000482	0.000394	0	0	0	0	0	0	0.000602	0.00234882	0	0	0	0	6.74e-05	0	0	0	0	0	0	0	0	4.51e-05	4.79e-05	0	0	0.000498	0	0	3.01e-05	0	0.0035191	0	0	0.000633	0.000131	0	0
Coprinellus	0.00199029	8.89e-05	0.000809	0.000586	0.000511	0	0	0.000567	0	0	0.000902	0	0	0	0	0	0	0.00153106	0	0.000152	0.00166842	0	0	0	0	0	0	0	0	0	0	0	6.82e-05	0	0.000112	0	0	0	0	0	0	0	0.000833	0	0.000161	0	0	3.77e-05	0
Simplicillium	0	0	0	0	0.000403	0	0	0	0	0	0	0	0	0	0	0	0	0	0	0	0	0	0	3.14e-05	3.85e-05	0	9.89e-05	0	0	0	0	0	0	0	0	0	0	0	0	0	0	0	0	0	0.0104327	0	0	2.83e-05	0
Pseudopithomyces	0.000428	0	0.00228661	0	0	0	0	1.89e-05	3.03e-05	0	0.000107	0.000431	0	0.000207	0	0	0	0.000421	0	0	0	0	0	0	0	0	0	0	0	0	0	0	0	4.51e-05	0	0	0	0	0	0	0	4.46e-05	0	0	2.85e-05	0.000514	0	0	0.000119
Coprinopsis	0	0	3.34e-05	0	0.000285	0	0	0	2.28e-05	0	2.68e-05	0	0	0	0	0	0	0	0	0.000357	0	0	0	3.14e-05	0	0	0	0	0	0	0	0	0.000375	0	0	0	0	0	0	0	0	0	0	0	0.00807845	0	0	0	0
Coniosporium	0.000502	0	0.000142	0	0	0	0	0	0	0	8.93e-05	0	0	0	0	0	0	0.000322	0.000717	4.33e-05	0.00215504	0	0	0	3.85e-05	0	0.00172998	5.2e-05	5.93e-05	0	5.99e-05	0	0	0	0.000144	0.00230884	0	8.3e-05	2.97e-05	0.000498	6.01e-05	0	0	5.08e-05	0	0	0	3.77e-05	0
Pyrenochaetopsis	0	0	0	0	0	0	0	0	0	0	0	0	0	0	0	0	0	0	0	0	0.000387	0.000578	0	0	0	0	0	5.2e-05	0	0.00867016	3.99e-05	0	0	0	0	0	0	0	0.000208	0	0	0	0	0	0	3.95e-05	0	0	0
Bipolaris	0	0	0	0.00216254	0	0	0	0.0018249	0	0	0	0	0	0	0	0	0	0	0.00148637	0	5.96e-05	0	0	0	5.77e-05	0	0	0	0	0	0	0	0	0	4.79e-05	0	0	0	0	0.00173206	0	0	0	0	0	0	0	0	0
Clonostachys	0	0	0.0001	0	0	0	0	0	0	0	0	0.000148	0	0.000192	5.23e-05	0.000374	0	0	3.54e-05	0	0	0.000615	4.72e-05	0	0.000818	0.000687	0	0	0	4.76e-05	0.00137733	0	0.000187	0	0.000495	0.00121739	0	0.00122403	0	0	0	0	0	0	0	0	0	0.000443	0
Microdochium	5.58e-05	0	0	0	2.95e-05	3.07e-05	0	0.00177763	0	0	3.57e-05	0.00104601	0	0	3.49e-05	0.000134	0	0.00034	0	0	7.94e-05	0	0	0	3.85e-05	0.000305	0	0	4.94e-05	0	0	0	8.52e-05	0	0.00247533	0	0	0	3.96e-05	0	0	0.000134	9.26e-05	0	0	0	0	0	0.000991
Wickerhamiella	0	0	0	0	0	0	3.26e-05	0	0	0	0	0.000111	0.00363703	0.000133	2.62e-05	4.8e-05	0.000104	0	0	0	0	0.00013	0	4.18e-05	0	0	0.000188	0	0	0	0	0	0	0.000451	0.000463	0.00042	0.000503	0.00083	0	0.000385	0.000381	0.000412	0.000593	0.000381	0	0	0	2.83e-05	0
Mucor	0	2.42e-05	5.84e-05	0.0013745	0.000167	0	0.000109	0.000511	0.000137	0	0	0.000566	0	0	0	0.00046	3.79e-05	0.000412	4.42e-05	0	0	0.0011929	0.00026	0.000167	0.00144335	0.000196	0	0.000801	0	0	2e-05	0	0	0	4.79e-05	0	0	0	0	0	4.01e-05	0	3.7e-05	0.000241	1.9e-05	0.000198	2.38e-05	0	0
Betamyces	0	0	0	0	0	2.3e-05	0	0	0	0	0	0	0	0	0	0	0	0	0	0	0	0	0	0	0	0	0	3.12e-05	0	4.76e-05	0	1.95e-05	0	0	0	0	0	0	0	0	0	0	0.00013	0	0	0	0	0	0
Neonectria	0	0	0	0	0	0	0	0	0	0	0	0	0	0.000251	0	0	0	0	0	0	0	0	0	0	0	0	0	0	0	0	0	0	0.000239	0	0	0	0	0	0	0.00017	0	0	0	0	0.00826831	0	0	0	0
Cladorrhinum	0	0	0	0	0	0	0	0	0	0	0	0	0.000141	0	0	0	0	0	0	0	0	0	0	0	0	0	0.000109	0	0	0	0	0	0	0.000282	0.000495	0.000199	0	0	0	0	0	5.57e-05	0	0	0	0	0	0	0
Uwebraunia	0	0	0	0	0	0	0	0	0	0	0	0	0	0.000104	0.000122	0	0.00673034	0	0	0	0	0	0	0	0	0.000829	0	0.000218	9.89e-05	0	0	4.89e-05	0	0	0.00016	0	9.42e-05	0	0	0	0	0	0	0	0	0	0	0	0
Rhodosporidiobolus	0.00106025	0	0	0	8.84e-05	0	0	5.67e-05	0	0	3.57e-05	0.000135	0	0	0	0	0	0	0.000106	5.41e-05	0.00258208	0.000373	0	0	0	0.000142	0	0	0	0	0	0	0	0	6.39e-05	0	0	0	0	0	0	0	0	0	0	0.00373021	8.35e-05	2.83e-05	0
Pseudeurotium	0	0	0	0	0	0	0	0	0.000205	0	8.93e-05	0	0	2.96e-05	0	0	0	0	0	0	0	0	0	0	0	8.72e-05	0	0	0	0	0	0	0.000221	4.51e-05	0.000447	0	0	0	0	0	0	0	0.000889	0	0	0	9.54e-05	0.00016	0.00441332
Beauveria	0	0	0	0	0	0.000138	0	0	0.000288	0	0	0	0	0	2.62e-05	0.00116998	1.89e-05	0	0	0	0	0	0.00218312	6.27e-05	0.00025	0	0.000168	5.2e-05	0	6.66e-05	8.98e-05	0	5.11e-05	0	0.000128	0.00323237	0	0	0	0	0	0.000123	5.56e-05	0	0	0	0	0	0
Irpex	0.000186	6.46e-05	0.00086	0	0	6.14e-05	0	0.000132	0	0	0	0	0	0	0	0	0	0.000663	9.73e-05	0.000249	0	0	0	0	0	0.00401344	0	0	0	0	0	0	0	0	0.000144	7.35e-05	0	0	0	0	0	0	0	0.000609	0	0	0	0	0
Kockovaella	0	0	0	0	0	0	0	0	0	0	0	0	0	0	0	0	0	0	0	0	0	0	0	0	0	0	0	0	0	0	0	0	0	0	6.39e-05	0	0	0	0	0	0	0	0	0	0	0	0	0	0
Sclerotinia	0.000149	0	0.000267	0	0	0	4.35e-05	0	0	7.12e-05	0	0	0	0.000104	0	0	0	5.37e-05	0	0.000823	6.95e-05	0.000932	0	0	6.74e-05	0.000327	1.98e-05	0	8.9e-05	0.000162	0	0	0	0.000259	0	0	0	0	0	5.66e-05	0	0	0	0.000533	0	0.000488	2.38e-05	0	0
Cladophialophora	0	0	0	1.83e-05	0	0	0	0	0	0	0	6.15e-05	0	0	0	0	0	0	0	0	0	0.00398874	0	0	0	6.54e-05	0	0	0	0	0	0	0	0	0.00394455	0	0	4.15e-05	0	0	0	0	0	0	0	0	0	0	0
Perusta	0	0	0	0	0	0	0	0.000123	0	0	0	0	0.000226	0	0	0	0	0	0	0	0	0	0	0	0	0	0	0	0	0	0	0	0	0	0	0	0	0	0	0.000204	0	0.000111	0.00689004	0	0	0	0	0	0
Toxicocladosporium	0.0043154	0	0	0	0	0	0	0	0	0	0	0.000332	0	0	0	0	0	0	1.77e-05	0	0	0	0	0	0	0	0	0.000395	0	0	0	0	0	0	0	0	0	0	0	0	0	0	0	0	0	0	0	0	0
Hanseniaspora	0	4.85e-05	0.000167	0	3.93e-05	8.44e-05	0	0.00263807	7.59e-05	0	0.000286	0	0	0	0	0.000364	0	5.37e-05	0.000124	5.41e-05	0	0	0.00033	0	0	0	0	0	0	0	0	0	0	0	0	0	0	0	0	0	0	0	0	0	2.85e-05	0	0	0	0
Ceratobasidium	0	0	0	0	0	0	0	0	0	0	0	0	0	0.000488	0	0.000125	0	0	0	0	0	0	0	0	0	0	0	0	0	0	0	6.84e-05	0	0	0	0	4.19e-05	0	5.94e-05	0	2e-05	0.00176129	0	0.00387129	0	0	0	0	0
Podosphaera	0.000372	0	0	0	0	0	0	0	0	0	0	0.000394	0	0	0	0	0	0	0	0	0	0	0	0	0	0.000404	0	0	0	0	0	0	0	0	6.39e-05	0	0	0	0	0	0	5.57e-05	0	0	0	0.0057469	0	0	0
Parasarocladium	0	2.42e-05	0.000417	0	0	0	7.61e-05	0	3.03e-05	0	8.04e-05	0	0	0	0	0	0	0	0.00077	0	0	0	0	0	0	0	0	0	0	0	0	0	0	0	0	0	0	0	0	0	0.00377797	0	0	0	0	0	0	0.000942	0
Biappendiculispora	0	0	0	0	0	0	0	0	0	0	0	0	0	0	0	0	0	0	0	0	0	0	0	0	0	4.36e-05	0	9.36e-05	6.92e-05	0	4.99e-05	0.00617736	0	0	0	0	0	0	0	0	0	0	0	0.000317	0	0	0	0	0
Verticillium	0	0	0	0	0	0	0	0	0	0	0	0	0	0	0	0	0	0	0	0	0	0	0	0	0	0	0	0	0	0	0	0	0	0	0.000128	0	0	6.22e-05	0	0.00622637	6.01e-05	8.92e-05	0	5.08e-05	0	0	0	0	0
Zymoseptoria	0	0	9.18e-05	0	7.86e-05	0	0	7.56e-05	0	0	2.68e-05	0	0	0	0	0	0	0.00585565	0	0	5.96e-05	0	0	0	0	0	0	0	0	0	0	0	0	0	0	0	0	0	0	0	0	0	0	0	0	0	0	0	0
Lentinula	0.00133926	0	1.67e-05	0	0	0	0.00012	0	0	0	0	7.38e-05	0.0023401	0.000533	0	2.88e-05	0	0	0	5.41e-05	0	0	0	0	0	0	0	0	0	0	0	0	0	0	0	0.000168	0	0	0	0	0	0	0	0	0	0	0	0	0
Sclerostagonospora	0	0	1.67e-05	2.75e-05	4.91e-05	0	0	0.00606095	0	0	0	0.000135	0	0	0	0	0	4.48e-05	0	0	2.98e-05	0	0	0	0.000192	0	0	0	0	0	0	0	0	0	0	0	0	0	0	0	0	0	0	0	0	0	0	0	0
Lodderomyces	0	0	0	0	0	0	0	0.000227	0	0	0	0	0	0	0	0	0	5.37e-05	0	0	0	0.000764	0	0	0	0	0	0	0	0	0	0	0	0	0	0	0	0	0	0	0	0	0	0	0	0.000343	0.00264721	0.000236	0
Cyphellophora	0	0	0	0	0	0	0	0	0	0	0	0	0	0	0	0	0	0	0	0	0	0	0	0	0	0	0	9.36e-05	0	0	0	0	0	0	0	0	0.00505807	0	0.000257	0	0	7.8e-05	0.000111	0	0	0	0	0	0
Yamadazyma	0	0	0	0	0	0	0	0	0	0	0	0	0	0	0	0	0	0	0	0	0	0.00106242	0	0	0	0	0	0	0	0	0	0	0	0	0.00530199	0	0	0	0	0	0	0	0	0	0	0	0	0	0
Buckleyzyma	0	0	0.0017692	0	7.86e-05	0	0	5.67e-05	0	0	0	9.84e-05	0	0	0	0	0	0.000188	6.19e-05	0	0.00185711	0.00113698	0	0	0	0	0	0	0	0	0	0	0	0	0	0	0	0	0	0	0	0	0	0	0	0.000171	0	0	0
Naumovozyma	0	0	0	0	0	0	0	0	0	0	0	0.000332	0	0	0	0	0	0	0	0	0	0.00575945	0	0	0	0	0	0	0	0	0	0	0	0	0	0	0	0	0	0	0	0	0	0	0	0	0	0	0
Platystomum	0	0	0	0	0	0	0	0	0	0	0	4.92e-05	0	0	0	0	0	0	0	0	0	0.00588992	0	0	0	0	0	0	0	0	0	0	0	0	0	0	0	0	0	0	0	0	0	0	0	0	0	0	0
Starmerella	0	0	0	0	3.93e-05	0	0	0	0	0	0	0.000295	0	0	0	0	0	2.69e-05	1.77e-05	0	0	0.00305679	0	0	0	0	0	0	0	0	0	0	0	0	4.79e-05	0	0	0	0	0	0	0	0	0	0	5.27e-05	8.35e-05	0.000641	0.000462
Papulaspora	0	0	0	0	8.84e-05	1.53e-05	0	0	1.52e-05	0	0	0	0	0	0	0	0	0	0	0	0	0	0	3.14e-05	0	0	0	0	0	0	0	0	0	0	0	0	0	0	0	0.00183395	0	0	3.7e-05	0	0.00223083	0	0	0	0
Albifimbria	0	0	0	0	0	0	0	0	0	0	0	0	0	0	2.62e-05	0	0	0.000537	0	0	0	0	0	0	0	0.00439515	0	6.24e-05	0	7.61e-05	0	0	0	0	0.000335	0	0	0	0	0	0	0	0	5.08e-05	0	0	0	0	0
Paraphoma	9.3e-05	0	0	0	1.97e-05	0	0	0	0.000137	0	0	6.15e-05	0	4.44e-05	1.74e-05	0	0	0	0	0	0	0.000634	0	0	0	0.000109	0.000989	0.000187	0.000287	9.52e-05	0.000259	0	0.000443	0	0.000447	0.000115	0	0	3.96e-05	0	0	0.000825	0.000111	2.54e-05	0	0	5.96e-05	0	0.000106
Sterigmatomyces	0	0	0.000108	0	0.000531	0	0	0.000104	0	0	0	8.61e-05	0	0	0	0	0	5.37e-05	0.000257	0	0	0	0	0	2.89e-05	0	0	0	0	0	3.99e-05	0.00117292	0	3.38e-05	3.19e-05	2.1e-05	0	0	0	0	0	0	0	5.08e-05	2.85e-05	6.59e-05	0	0.000415	0
Thermomyces	7.44e-05	0	0	0	0	0	0	0	0	0.000242	1.79e-05	0	4.23e-05	0	0	0	0	0	0	0.00276013	0	0	0	3.14e-05	0	0.000502	0	2.08e-05	0	7.61e-05	0	0	3.41e-05	0	0.000192	0	0	0	0	0	0	0	0.000333	0	0	0	0	0	0
Cephalotrichum	0	2.42e-05	0	2.75e-05	0	0	0	0	0	0	0	0	0	0	3.49e-05	0	0	0	0	0	0	0	0	0	0	8.72e-05	3.95e-05	0	0	0	0	0	0	5.64e-05	0.000271	0	0	0	0	0.000374	0	4.46e-05	0.00112982	0.00182776	0	0	0	0	0
Russula	0	0	0	0	0	0	0	0	0	0	0	2.46e-05	0.000141	0	0.000924	0	0.000426	0	0	0	0	0	0	0	0	0	0	0	0	0	0	0	0	4.51e-05	0.000112	0.000115	0	2.07e-05	0	0	0	0.000691	0.00240781	0	0	0	0	0	0
Hansfordia	0	0	0.00359682	0	0.000118	0	4.35e-05	4.73e-05	3.79e-05	0	5.36e-05	0	0	0	0	0	0	6.27e-05	0.000425	0.000141	0	0	0	0	0	0	0	0	0	0	0	0	0	0	0	0	0	0	0	0	0	0	0	0	0	0	0	0	0
Geotrichum	0	0	0	0	0	2.3e-05	0	0	0	0	0	0	0	0	0	0	0	0	0	0	0	0	0	0	0	0	0	0	0	0	0	0	0	0	0.000495	0	0	0	0	0.00108678	0	0.00135998	0	0	0	0	0	0	0
Trichocladium	0	0	0	0	0	0	0	0	0	0	9.82e-05	0	7.05e-05	0	0.000183	0	0	0	0	0	0	0	0	0	0	0	0	0.000104	0	3.81e-05	0	0	0	4.51e-05	0	7.35e-05	2.09e-05	0	4.95e-05	0	0	0.00111474	0.00201885	0	0	0.000119	0	2.83e-05	0.000581
Striaticonidium	7.44e-05	0	0	0	0	0	0	0	0	0	0	0	0	0	0	0	0	0	0	0	0	0	0	0	0	0	0	0.000239	0	0	0	0	0	5.64e-05	0.000224	0	0.00331969	4.15e-05	0	5.66e-05	3.01e-05	0	9.26e-05	0	0	0	0	0	0
Graphium	0	0	0	0	0	0	0	0	0	0	0	0	0	0	0	0	0	0	0	0	0	0	0	0	0	0.00428609	0	0	0	0	0	1.95e-05	0	0	0.000271	0	0	0	0	0	0	0	0	0	0	0	0	0	0
Claviceps	0	0	0	0	0	0	0	0	0	0	0	0	0	0	0	0	0	0	0	0	0	0	0	0	0	0	0	0	0	0	0	0	0	0	0.000415	6.3e-05	0	6.22e-05	0	0	0	0.00393503	0.00013	0	0	0	0	0	0
Hygrocybe	0	0	0	0	4.91e-05	0	0	0	0	0	0	0	0	0.000178	0	0	0	0	0	0	0	0	0	0	0	0	0	0	0	0	0	0	0	0	0	0	0	0	0	0	0	0.000847	5.56e-05	0.00265279	0.000797	0	0	0	0
Preussia	0	0	0	0	0	0	0	0	0	0	0	0	0	0	0	0	0	0	0	0	0	3.73e-05	0	0	0	0	0	5.2e-05	0.000672	3.81e-05	0	0	0.000187	0	0.00103804	0	0	4.15e-05	0	0	0	0.000134	7.41e-05	0	0	0	0	0	0
Kwoniella	0	0	0	0	0	2.3e-05	0	0.000747	0	0	0	0	0	0	0	0	0	0	0	2.16e-05	0	0.00231123	0	0	0	0	0	0	0	0	0	0	0	0	0	0	0	0	0	0	0	0	0.00140764	0	0	0	0	0	0
Monascus	0	0	0	0	0	0	0	0	0	0	0	0	0	0.000429	0	0	0	0	0	0	0	0	0	0	0	0	0	0	0	0.000324	0	4.89e-05	0	6.76e-05	0.000224	5.25e-05	0	3.11e-05	0.000396	0.00026	0	3.34e-05	0	0.00248778	0	0	0	0	0
Lysurus	0	0	0	0	0	0	0	0	1.52e-05	0	0	0	0	0	0	0	0	0	0	0	0	0	0	0	0	0	0	0	0	0	0	0	0	0	0	0	0	0	0	0	0	0	0.00414884	0	0	0	0	0	0
Kondoa	0	0.00103423	0	2.75e-05	0	0	0.00241296	1.89e-05	0	0	0	0	0	0	0	0	0	0	7.96e-05	0	0.000457	0	0	0	0	0	0	0	0	0	0	0	0	0	0	0	0	0	0	0	0	0	0	0	0	0	0	0	0
Phlebiopsis	0	2.42e-05	0	0	0	0	4.35e-05	2.84e-05	0	0	2.68e-05	0	0	0	0	0	0	0.00352772	1.77e-05	0	0	0	0	0	0	0	0	0	0	0	0	0	0	0	0	0	0	0	0	0	0	0	0	0	0	0	0	0	0
Pseudocercospora	0	0	0	0	0	0	0	0	0	0	0	0	0	0	0	0	0	0	0	0	0	0	0	0	0	0	0	0	0	0	0	0	0	0	0	0	0	0	0	0	0	0	0	0	0	0	0	0	0
Actinomucor	0	0	0	0	0	0	0	0	0	0	0	8.61e-05	0	0	0	0	0	0	0	0	0	0.00203165	0	0	0	0.00157047	0	0	0	0	0	0	0	0	0	0	0	0	0	0	0	8.92e-05	0	0	0	0	0	0	0
Schizothecium	0	0	0	0	0	0	0	0	0.000516	0	0	0	0	0	5.23e-05	0	0	0	0	0	0	0	0	0	0	6.54e-05	0	0	0	4.76e-05	0	0	0	2.25e-05	0.000495	0	0	0	8.91e-05	0.000294	0	0	0	0.00130736	0	7.91e-05	0.000155	7.54e-05	0
Dioszegia	0	0	4.17e-05	3.67e-05	0	0	0	1.89e-05	0	0	0	4.92e-05	0	0.000104	0	0	0.00186481	2.69e-05	0	6.49e-05	0	0	0	0	0	0	7.91e-05	0.000156	0.000811	2.86e-05	0	0	0	4.51e-05	0	0	9.42e-05	6.22e-05	0	0	0	0	0	0	1.9e-05	0	0	0	0
Ascochyta	0	0	0	0	0	0	0	0	4.55e-05	0	0	0	8.46e-05	0	0	0	0	0	0	0	0	0	0	0	0	9.82e-05	0.000208	0.000114	0.000119	0	0.00015	0	0	0	0.00182056	0	0	0	0	0	0	0.000658	0	0	0	0	0	0	0
Syncephalastrum	0	0	0	0	0	0	0	0	0	0	0	0	0	0	0	0	0	0	0	0	0	0	0	0	0	0	0	0	0	0	0	0	0	0	0	0	0	0	0	0	0	0	0	0	0	0.00254393	0.000751	0.000226	0
Collariella	0	0	0	0	0	0	0	0	0	0	0	0	0	0	0	0	0	0	0	0	0	0	0	0	0	0	0	0	0	0	0	0	0	0	0	0	0	0	0	0	0	0	0	0	0	0	0	0	0
Cudoniella	0	0	0	0	0	0	0	0	0	0	0	0	0	0	0	0	0	0	0	0	0	0	0	0	0	0	0	0	0	0	0	0	0	0	0	0	0	0	0	0	0	0	0	0	0	0.00338751	0	4.71e-05	0
Sirastachys	0	0	0	0	0	0	0	0	0	0	0	0	0	0	0	0	0	0	0	0	0	0	0	0	0	0	0	0.00335857	0	0	0	0	0	0	0	0	6.28e-05	0	0	0	0	0	0	0	0	0	0	0	0
Cosmospora	0	0	0	0	0	0	0	0	0	0	0	0	0	0	0	0	0	0	0	0	5.96e-05	0	0	0	3.85e-05	0	0	0	0	0	0	0	0	0	0	0	0	0	0	0	0	0	0	0	0	0	0	0	0
Hexagonia	0	0	0	0	0	0	0	0	0	0	0	0	0	0	0	0	0	0	0	0	0	0	0	0	0	0	0	0	0	8.57e-05	0	6.84e-05	0	0	0	0	0	0	0	0	0	0	0	0.00308434	0	0	0	0	0
Rachicladosporium	0	0	0	0.000128	8.84e-05	0	8.7e-05	0.00224094	0	0	0	0	0	0	0	0	0.000492	0	0	2.16e-05	0	0	0	0	3.85e-05	0	0	3.12e-05	0	0	0	0	0	0	0	0	0	0	0	0	0	0	0	0	0	0	2.38e-05	0	0
Diaporthe	5.58e-05	0	2.5e-05	0	0	0	0	0	2.28e-05	0	0	0	0	0	0	0.001918	0	0	0	0	0	0	4.72e-05	0	0	0	3.95e-05	0	0	0	0	0	0	0	0	3.15e-05	0	0	0	0	0	0	0	0	2.85e-05	0	0	5.65e-05	0
Ochroconis	0	0	0	0	0	0	0	0	0.000152	0	0	0.000111	0	0	0	0	0	0.000233	0	0	0.00195642	0	0	0	0	0	0	0	0	0	0	0	0	0	0	0	0	0	0	0	0	0	0	0	0	0	0	0	0
Tinctoporellus	0	0	0	0	0	0	0	0	0	0	0	0	0	0	0	0	0	6.27e-05	0	0	0	0	0	0	0	0	0	0	0	0	0	0	0	0	0	0	0	0	0	0	0	0	0	0	0	0	0	0	0
Paraconiothyrium	0.00178568	0	0.000275	0	0	0	0	0	0	0	0	0.000295	0	0	0.000331	0.000125	0	0	0	0	0	0	0	0	0	0	0	0	0	0	0	0	0	0	0	0	0	0	0	0	0	0	0	0	0	0	0	0	0
Cytospora	9.3e-05	0	5.01e-05	0	0.000138	0	0.000913	0	0	9.96e-05	0	0.000172	0	0.000192	0	0	0	0	3.54e-05	9.74e-05	0	0	0	0	0	0	0	0	0	0	0	0	0	0	0.000399	0	0	0	0	0.000442	0	0	3.7e-05	0	0	0	0	0	0
Clitopilus	0	0	0	0	0	0	0	0	1.52e-05	0	0	0	0	0	1.74e-05	0	0	0	0	0	0	0	0	0	0	6.54e-05	0	0	0	0	0	0	0	0	0.00016	0	0	0	0	0	0	0	0.00124095	0	0	0	0	0	0
Leohumicola	0	0	0	0	0	0	0	0	0	0	0	0	0.000197	0	7.85e-05	0	0	0	0	0	0	0	0	0	0	0	0	0	0	0.000105	0	0	0	0	0.000479	0	0	0	0	0	0	0.000869	0	0.000736	0	0	0	0	0
Eleutherascus	0	0	0	0	0	0	0	0	0	2.85e-05	0	0	0	0	0	0	0	0	0	0	0	0	0	0	0	0	0	0	0	0	0	0	0	0	0	0	0	0	0	0	0	0	0	0	0	0	0	0	0
Phanerochaete	0	0	0	0	0	0	0	0	0	0	0	0	8.46e-05	0	0	0	0	0	0	0	0	0	0	0	0	0	0	0	0	0	0	0	0	0	0	2.1e-05	0	0	0	0.00139244	0	3.34e-05	3.7e-05	0	0	0	0	0	0.000264
Fusariella	0.000316	3.23e-05	0	0	3.93e-05	0	0.00012	0	0	0	0	0	0	0	0	0	0	0.000206	0	0	0	0	0	0.000512	0	0	0.000692	0	0	0	0	0	0	0	0.000367	0	0	0	0	0	0	0	0	0	0	0	0	0	0
Septoglomus	0	0	0	0	0	0	0	0	0	0	0	0	0	7.4e-05	0	0	0	0	0	0	0	0	0	0	0	2.18e-05	0	0	0	0	0	0.000117	0	3.38e-05	0.000208	0	0	0	0	0	4.01e-05	0.000881	0.000148	0.0010535	0	0	0	0	0
Cordana	0	0	0	0	0	0	0	0	0	0	0	0	0	2.96e-05	0	0	0	0	0	0	0	0	0	0	0	0	0	0	0	0	0	0	0	0.000428	0	0	0	2.07e-05	0	4.53e-05	0	0.00167211	0	0	0	0	0	0	0
Bulleribasidium	0	0	0	0	0	0	0	0	0	0	0	3.69e-05	0	0	0	0	0.00187427	0	0	0	0	0	0	0	0	0	0	0.00026	0	0.000171	0	0	0	0	0	0	9.42e-05	0	9.9e-05	0	0	0	0	0	0	0	0	0	0
Spegazzinia	0	0	0	0	6.88e-05	0	0	0	2.28e-05	0	0	0	0	0	0	0	0	0	0	0	0	0	0	0	0	0	0	0	0	0	0	0	0	0	0	0	0	0	0	0	0	0	0	0	0	0	0	0	2.64e-05
Stephanonectria	0	0	0	0	0	0	0	0	0	0	0	0	0	0	0	0	0	0	0	0	0	0	0	0	0	0	0	0	0	0	0	0	0	0	0	0	0	0	0.00101019	0	0	0	0	0	0	0	0	5.65e-05	0
Neoerysiphe	0	0	0	0	0	0	0	0	0	0	0	0	0	0	3.49e-05	0.00234956	0	0	0	0	0	0	0	0	0	0	0	0	0	0	0	0	0	0	0	0.000115	0	0	0	0	0	0	0	0	0	0	0	0	0
Acaromyces	0	0	0	0	0	0	0	0	0	0	0	0	0	0	0	0	0	0	0	0.000227	0	0	0	0	0	0	0	0	0	0	0	0	0	0	0	0	0	0.00212649	1.98e-05	0	0	0	0.000111	0	0	0	0	0	0
Phaeococcomyces	0	0	0	0	0	0	0	0	0	0	0	0	0.000169	0	0	0	0	0.000958	0	0	0	0	0	0	0	0	0	0	0	0	0	0	0	2.25e-05	0	0	0	3.11e-05	0	0.00119999	0	2.23e-05	0	0	0	0	0	0	0
Hypsizygus	0	0	0	2.75e-05	2.95e-05	3.84e-05	0	2.84e-05	0	0	0	0	0	0	0	0	0	0	0	0.00228387	0	0	0	0	0	0	0	0	0	0	0	0	0	0	0	0	0	0	0	0	0	0	0	0	0	0	0	0	0
Cryptocline	0.000186	0	3.34e-05	0	0	0	3.26e-05	0.000842	0	0	0	0	0	0	0	0	0	0.00120874	5.31e-05	0	0	0	0	0	5.77e-05	0	0	0	0	0	0	0	0	0	0	0	0	0	0	0	0	0	0	0	0	0	0	0	0
Lecanicillium	0	0	0	0	0	0	0	0	0	0	0	0	0	0	0	0	0	0	0	0	0	0	0	0	0	4.36e-05	0	0	0	0	0	0	0	0	0.00016	0	0	0	0	0	0	0.000368	0	0	0	0	0	0	0
Terana	0	0	0	0	0	0	0	0	0	0	0	0	0	0	0	0	0	0	0	0	0	0	0	0	0	0	0	0	0	0	0	0	0	2.25e-05	0	0	0	3.11e-05	0	0.00215093	0	0	0	0	0	0	0	0	0
Corynespora	0	0	0	0	0	0	7.61e-05	0	3.03e-05	0	0	0	0	0	0	0	0	0.000761	0	0	4.97e-05	0	0	0	0	0	0	0	0	0	0	0	0	0	0	0	0	0	0	0	0	0	0	0	0	0.000501	5.96e-05	0	0
Kurtzmaniella	0	0	8.35e-05	0	0	0	0.000239	0	0	0	0	0	0	0	0	0	0	0.000304	0	6.49e-05	5.96e-05	0	0	0	0	0	0	0	0	0	0	0	0	0	0	0	0	0	0	0	0	0	0	0	0	0.000303	0	0	0
Cyberlindnera	0	0	0	0.00022	0	0	0	0	0	0	1.79e-05	0	0	0	0	0	0	0	5.31e-05	0	0	0	0	0	0	0	0	0	0	0	0	0	0	0	0	0	0	0	0	0	0	0	0	0	0	0	0	0	0
Arthrocatena	0.000112	0	0	0	3.93e-05	0	4.35e-05	3.78e-05	0	0	0	0	0	0	0	0	0	0.00190712	0	0	0	0	0	0	0	0	0	0	0	0	0	0	0	0	0	0	0	0	0	0	0	0	0	0	0	0	0	6.59e-05	0
Lophotrichus	0	0	0	0	0	0	0	0	0	0	0	0	0	0	0	0.00220571	0	0	0	0	0	0	0	0	0	0	0	0	0	0	0	0	0	0	0	0	0	0	0	0	0	0	0	0	0	0	0	0	0
Byssochlamys	0.000242	0	0	0	0	0	0	0	0	0	0	0	0	0	0	0	0	0	0	0	0	0	0	0	0	0.000109	0	0	0	6.66e-05	0	0	0	0.000101	0.000192	0	0	0	7.92e-05	0	0	0	0.0005	0	0	0	0	0	0
Capnocheirides	0	0	0	0	0	9.98e-05	0	0.000331	0	0	0	0	0	0	0	0	0	0	0	0	0	0	0.00161669	0	0	0	0	0	0	0	0	0	0	0	0	0	0	0	0	0	0	0	0	0	0	0	0	0	0
Paramyrothecium	0	0	0	0	0	0	0	8.51e-05	0	0	0	0	0	0	0	0	0	0	0	0.000779	0	0	0	0	0	0	0	0	0	0	0	0	0	0	0.00105401	0	0	0	0	0	0	0	0	0	0	0	0	8.48e-05	0
Articulospora	0	0	0	0.000504	0	0	4.35e-05	0	3.79e-05	4.27e-05	0	0	0	0	0	0	0	0	0	0	0	0.000969	0	0	0	0	0	0	0	0	0	0	0	0	0	0	0	0	0	0	0	0	0	0	0	0	0	0	0
Strelitziana	0.000186	0	0	0	0	0	0	0	0	0	0	0.000185	0	0	0	0	0	0	0.000292	0	0	0.00136065	0	0	0	0	0	0	0	0	0	0	0	0	0	0	0	0	0	0	0	0	0	0	0	0	0	0	0
Geopora	0	0	0	0	0	0	0	0	0	0	0	0	0	0	0	0	0	0	0	0	0	0	0	0	0	5.45e-05	0	0	0	0	0	0	0	0	0	0	0	0	0	0.00173206	0	0	0	0	0	0	0	0	0
Idriella	0	0	0	0	0	0	0	0	3.03e-05	0	0	0	0	0	0	0	0	0	0	0	0	0	0	0	0	3.27e-05	0	0	0	0	0	1.95e-05	0	0	4.79e-05	0	0	3.11e-05	0	2.26e-05	0.000451	7.8e-05	7.41e-05	0.00116774	0	0	0	0	0
Oidiodendron	0	0	0	0	0	0	0	0	0	0	0	0	0	0	0	0	0	0	0	0	0	0	0	0	0	0	0	0	0	0	0	0	0	0	0	0	0	5.19e-05	0	0	0	0	3.7e-05	0.00184045	0	0	0	0	0
Syncephalis	0	0	0	0	0	0	0	0	0	0	0	0	0	0	0	0	0	0	0	0	0	0	0	0	0	2.18e-05	0	0	0	0	0	0	0	0	0.000192	0	0	0	0	0.00157357	0	0	0.000148	0	0	0	0	0	0
Kneiffiella	0	0	0	0	0	0	0	0	0	0	0	0	0	0	0	0	0	0.00181758	0	0	2.98e-05	0	0	0	0	0	0	0	0	0	0	0	0	0	0	0	0	0	0	0	0	0	0	0	0	0	0	0	0
Magnaporthe	0	0	0.00157726	5.5e-05	0	0	2.17e-05	0	0	0	0	0	0	0	0	0	0	0	0	0	0	0	0	0	0	0	0	0	0	0	0	0	0	0	0	0	0	0	0	0	0	0	0	0	0	0	0	0	0
Acrocalymma	0	0	0	0	3.93e-05	0	0	0	4.55e-05	0	0	0	0	0	0	0	0	0	0	0	0	0	2.36e-05	0	0	2.18e-05	0	0	0	0	0	0	0	0	3.19e-05	0	0	0	0	0	0	4.46e-05	0	0.000774	0.000797	0.000132	0	0	0
Setophoma	5.58e-05	0	0	0	0	0	0	0	3.79e-05	0	0	0	0	0	0	0	0	0	0	0	0	0	0	0	0	0	4.94e-05	0	5.93e-05	0	0.000878	0	0	0	0	0	0	0	0	0	0.000341	0.000167	0	0	0	0	0	0	0
Amanita	0	0	0	0	0	0	0	0	0	0	0	0	0	0	0	0	0	0	0	0	0	0	0	0	0	0	0	0	0	0	0	0	0	0	0	0	0	0	0	0.00190187	0	0	0	0	0	0	0	0	0
Ombrophila	0	0	0	0	0	0	0	0	0	0	0	0	0	0	0	0	0	0	0	0	0	0	0	0	0	0	0	0	0	0	0	0	0	0	0	0	0	0	0	0	0	0	0	0	0	0.00147627	0.000358	4.71e-05	0
Sistotrema	0	0	0	0	0	0	0	0	2.28e-05	0	0	0	0	0	3.49e-05	0.0007	0	0	0	0	0	0.00106242	0	0	0	0	0	0	0	0	0	0	0	0	3.19e-05	0	0	2.07e-05	0	0	0	0	0	0	0	0	0	0	0
Acaulium	0	0	0	0	0	0	0	0	0	0	0	0	0	0	0	0	0	0	0	0	1.99e-05	0	0	0	0	2.18e-05	0	0	0	0	0	0.00173005	0	0	0	0	0	0	0	0	0	0	0	0	0	0	0	0	0
Hypomyces	0	0	0	0	0.000118	0	0	0	0	0	0	0	0	0	0	0	0	0.00153106	0	0	0	0	0	0	0	0	0	0	0	0	0	0	0	0	0	0	0	0	0	0	0	0	0	0	0	0	0	0	0
Acremoniopsis	0	0	0	0	0	0	0	0	0	0	0	0	0	0	0	0	0	0	0	0	0	0	0	0	0	0	0	0	0	0	0	0	0	0	0	0	4.19e-05	6.22e-05	0	0	0	0.000613	0.000407	0.000457	0	0	0	0	0
Neurospora	0	0	0	0	0	0	0	0	0	0	0	0	0	0	0	0	0	0	0	0	0	0	0	0	0	0	0	0	0	0	0	0	0	0	0	0	0	0	0	0	0	0	0	0	0	0.000488	0.00062	0.000631	0
Sphaerulina	0.00013	0.000291	0.000317	0	2.95e-05	3.84e-05	0.000478	0	0	0	0	0	0	0	0	0	0	0	6.19e-05	6.49e-05	0	0	0	4.18e-05	0	0	0	0	1.98e-05	0	0	0	0	0	0	0	3.14e-05	0.000197	0	2.26e-05	0	0	0	0	0	0	0	0	0
Alfaria	0	4.85e-05	0.000242	0	7.86e-05	0	0	0.000908	0	0	0	0	0	0	0	0	0	0	0	0	0	0.000149	0	0	0	0	0	0	0	0.000219	0	0	0	0	0	0	0	0	0	0	0	0	0	0	0	0	0	0	0
Ascobolus	0	0	0	0	0	0	0	0	0	0	0	0	0	0	0	1.92e-05	0	0	0	0	0	0	0	0	0	0	3.95e-05	0	0	0	0	0	0	0	3.19e-05	0.000199	0	0	0	0	0	0	0	0	0	0	0	0	0
Metapochonia	0	0	0	0	0	0	0	0	0	0	0	0	0	0	0	0	0	0	0	0	0	0	0	0	0	0	0	0	0	0	0	0	0	0	0	2.1e-05	0	0	0	0	0.0015633	0	0	0	0	0	0	0	0
Trichophaea	0	0	0	0	0	0	0	0	0	0	0	0	0	0	0	0	0	0	0	0	0	0.00150976	0	0	0	0	0	0	0	0	0	0	0	0	0	0	0	0	0	0	0	0	0	0	0	0	0	0	0
Tritirachium	0	0	0	0	0	0	0	0	0	0	0	0	0	0	0	0	0	0	0	0	0	0	0	0	0	0.00138507	0	0	0	0	0	0	0	0	0	0	0	0	0	0	0	0	0	0	0	0	0	0	0
Tilletiopsis	0	0	0	0	0	0	0	0	0	0	0	0	0	0	0	0	0	0	0	0	0	0	0	0	0	0	0	0	0	0	0	0	0	0	0	0	0	0	0	0	0	0	0	0	0	0.00142354	4.77e-05	0	0
Xenocylindrocladium	0	0	0	0	0	0	0	0	0	0	0	0	0	0.000414	0	0	0	0	0	0	0	0	0	0	0	0	0	0	0	0	0	0	0	0.000361	0	0	4.19e-05	0	0	0	0	0	0	0	0	0	0	0	0
Seiridium	0	0	0	0	0	2.3e-05	2.17e-05	0	0	0	4.46e-05	0	0	0	0	0	0	0.00126246	0	3.25e-05	0	0	0	0	0	0	0	0	0	0	0	0	0	0	0	0	0	0	0	0	0	0	0	0	0	0	0	0	0
Sawadaea	0.000223	0	0	0	0	0	0	0	0	0	0	0	0	0	0	0	0	0	0	0	0	0	0	0	0	0	0	0	0	0	0	0	0	0	0	0	0	0	0	0	0	0	0	0	0	0	0	0	0
Phaeoisaria	9.3e-05	0	0	0	0	0	0	0	0	0	0	0	0	0	0	0	0	0	0	0	0	0	0	0	0	0	0	0	0	0	0	0	0	0	0	0	0	0	0	0	0	0	0	0	0	0.00123901	0	0	0
Xylodon	0	0	0	0	0	0	0	0	0	0	0.000313	0	0	0	0	0	0	0	0	0	0	0	0	0	0	0	0	0	0	0	0	0	0	0	0	0	0	0	0	0	0	0	0	0	0	0	0	0	0.000925
Slopeiomyces	0	0	0	0	0	0	0	0	0	0	2.68e-05	0	0	0	0	0	0	0	0	0	0.00128111	0	0	0	0	0	0	0	0	0	0	0	0	0	0	0	0	0	0	0	0	0	0	0	0	0	0	0	0
Kurtzmanomyces	0	0	0	0	0	0	0	0	0	0	0	0	0	0	0	0	0	0	0	0	0	0	0	0	0	0	0	0	0	0	0	0	0	0	0.00024	0	0	0.00102694	0	0	0	0	5.56e-05	0	0	0	0	0	0
Tilletia	0	0	0	0	0	0	0	0	0	0	0	0	0	0	0	0	0	0	0	0	0	0	0	0	0	0	0	0	0	0	0	0	0	0	0	0	0	0	0	0	0	0	0	0	0	0	0	0	0
Metulocladosporiella	0	0	0	0	0	0	0	0	0	0	0	0	0	0	0	0	0	0	0	8.66e-05	0	0	3.54e-05	0	0	0	0	0	0	0	0	0	0	0	0	0	0	0	0	0	0	0	0	0	0	0	0	0	0
Pseudozyma	0	0	0	0	0	0	0	0	0	0	0	4.92e-05	0	0	0	0	0	0	0	0	0	0.000708	0	0	0	0	0	0	0	0	0	0	0	0	0	0	0	0	0	0	0	0	0	0	0	0	0	0	0
Humicola	0	0	0	0	0	0	0	0	0	0	0	0	0	0	0	0	0	0	0	0	0	0.000112	0	0	0	0	0	0	0	0	2.99e-05	0	0.000221	0	0.000383	0	0	0	0	0	0	3.34e-05	0	0	0	0	0	0	0
Didymella	0	0	0	0	0	0	0	0	0	0	0	0.000111	0	0	0	0	0	0	0.00108824	0	0	0	0	0	0	0	0	0	0	0	0	0	0	0	0	0	0	0	0	0	0	0	0	0	0	0	0	0	0
Monosporascus	0	0	0	0	0	0	0	0	0	0	0	0	0	0	0	0	0	0	0	0	0	0	0	0	0	0	0	0	0	0	0	0	0.00126078	0	0	0	0	0	0	0	0	0	0	0	0	0	0	0	0
Microascus	0	0	0	0	0	0	0	0	0	0	0	0	0	0	0	0	0	0	0	0	0	0	0	0	0	0	0	0	0	0	0	0	3.41e-05	0	0	0	0	0.000415	0.000624	0	0	4.46e-05	0	0	0	0	0	0	0
Ramularia	0	0	0	0	0	0	0	0	0	0	0	0	0	0	0	0	0	0	0	4.33e-05	0	0	0	0	0	3.27e-05	0	0	0	0	0	0	0	0	0	0	0	0	0	0	0	0	0	0	0	0	5.96e-05	1.88e-05	0
Hebeloma	0	0	0	0	0	0	0	0	0	0	0	0	0	0	0	0	0	0	0	0	0	0	0	0	0	0	0	0	0	0	0	0	0	0	0.00122968	0	0	0	0	0	0	0	0	0	0	0	0	0	0
Serendipita	0	0	0	0	0	0	0	0	0	0	0	0	0	0	0	0	0	0	0	0	0	0	0	0	0	0	4.94e-05	0	0	1.9e-05	2.99e-05	0	0	0	0	0.000157	0	0	0.000436	0	0	0	0	0	0	0	0	0	0
Ampelomyces	0	0	0	0	0	6.91e-05	0	0	0	0	0	0	0	0	0	0	0	0	0	0	2.98e-05	0	0.000897	0	0	0	0	0	0	0	0	0	0	0	0	0	0	0	0	0.000158	0	0	0	0	0	0	0	0	0
Camptophora	0	0	0	0	0	0	0	0	0	0	0	0	0	0	0	0	0	0	0	0	0	0.00106242	0	0	0	0	0	0	0	0	0	0	0	0	0	0	0	0	0	0	0	0	0	0	0	0	0	0	0
Cortinarius	0	0	0	0	0	0	0	0	0	0	0	0	0	0.000104	0	0	0	0	0	0	0	0	0	0	0	0	0	0	0	0	0	0	0	0	0	0	0	0	0	0.000725	0	0.000334	0	0	0	0	0	0	0
Lasiobolidium	0	0	0	0	0	0	0	0	0	0	0	0	0	0	0	0	0	0	0	0.00117982	0	0	0	0	0	0	0	0	0	0	0	0	0	0	0	0	0	0	0	0	0	0	0	0	0	0	0	0	0
Clavaria	0	0	0	0	0	0	0	0	0	0	0	0	0	0	0	0	0	0	0	0	0	0	0	0	0	0	0	0	0	0	0	0	0	0	0	0.000168	0	4.15e-05	0.000277	0	0	0.00068	0	0	0	0	0	0	0
Cunninghamella	0	0	0	0	0	0	0	0	0	0	0	0.000111	0	0	0	7.67e-05	0	0	0	0	0	0.000466	0	0	0	0	0	0	0	0	0	0	0	0	0	0	0	0.000104	0	0	0	0	0	0	0	0	0	0	5.29e-05
Tremella	0	0	0	0	2.95e-05	0	0	0	0	0	0	0	0	0	0	0	0	0.000107	0	0	0	0	0	0	0	0	0	0	0	0	0	0	0	0	0	0	0	9.34e-05	0	0	0	0	0	0	0	0	0	0	0
Gamsia	0	0	0	0	0	0	0	0	0	0	0	0	0	0	0	0	0	0	0	0	0	0	0	0.00101444	0	0	0	0	0	0	0	0	0	0	0	0	0	0	0	0	0	0	0	0	0	0	0	0	0
Hyphozyma	0	0	0	0	0	0	0	3.78e-05	0	0	0	0	0	0	0	0	0	0	0	0	0	0	0	0	0.00110657	0	0	0	0	0	0	0	0	0	0	0	0	0	0	0	0	0	0	0	0	0	0	0	0
Microsporum	0	0	0	0	0	0	0	0	0	0	0	0	0	0	0	0	0	0	0	0	0	0.000317	0	0	0	0	0	0	0	0	0	0	0	0	0	0	0	0	0	0	0	0	0	0	0	0	0	0	0
Sampaiozyma	0	0	0	0	0	0	0	0	0	7.12e-05	0	0	0	0	0	0.00093	0	0	0	0	0	0	0	0	0	0	6.92e-05	0	0	0	0	0	0	0	0	6.3e-05	0	0	0	0	0	0	0	0	0	0	0	0	0
Thelonectria	0	0	0	0	0	0	0	0	0	0	0	0	0	0	0	0	0	0	0	0	0	0	0	0	0	0	0	0	0	0	0	0	0	0	0	0	0	0	0	0	0	0	0	0	0	0	0	0	0
Myxarium	0	0	0	0	0	0	0	0	0	0	0	0	0	0	0	0	0	0	0	0	0	0	0	0	1.92e-05	0	0	0	0	0	0	0	0	0	0	0	0	0	0	0	0	0	0	0	0	0	0	0	0
Neopyrenochaeta	0	0	2.5e-05	8.25e-05	0	0	0	0	0	0	0	7.38e-05	0	0	0	0	0	0.000806	0	0	0	0	0	0	0	0	0	0	0	0	0	0	0	0	0	0	0	0	0	0	0	0	0	0	0	0	0	0	0
Stigmina	0.000112	0	0	0	0	0	0.000359	0	0	0	5.36e-05	4.92e-05	0	0	0	0	3.79e-05	0	0	0	0	0	0	0	0	0	0	0	0	0	0	2.93e-05	0	0	0	0	0	0	0	0	0	0	0	0	0	0	0	0	0
Leptospora	0.000446	0	0	0	0	0	0	0	0	0	0	0	0	0	0	0	0	0	0	0	0	0	0	0	0	0	0	0	0	0	0	0	0	0	0	0	0	0	0	0	0	0	0	2.54e-05	0	0.000198	2.38e-05	1.88e-05	0
Gliomastix	0	0	0	0	4.91e-05	0	0	0	0	0	0	0	0	0	0	0	0	0	0	0	0	0	0	0	0	0	0	0	0	0	0	0	0	0	0	0	0	0	0	0.00034	0	0	0	0	0	0	0	0	0
Tomentella	0	0	0	0	0	0	0	0	0	0	0	0	2.82e-05	0	0	0	0	0	0	0	0	0	0	0	0	0	0	0	0	0	0	0	0	0	0	0	0	0	0	0	0	0	0	0.0010535	0	0	0	0	0
Parengyodontium	0	0	0	0	0	0	0	0	0	0	0	0	0	0	0	0	0	0	0	0	0	0	0	0	0	0	0	0	0	0	0	0	0	0	0	0	0	0	0	0	0	0	0	0	0	0	0	0	0
Kernia	0	0	0	0	0	0	0	0	0	0.000114	0	0	0	0	0	0	0	0.00094	0	0	0	0	0	0	0	0	0	0	0	0	0	0	0	0	0	0	0	0	0	0	0	0	0	0	0	0	0	0	0
Hymenoscyphus	0	0	0	0	0	0	4.35e-05	0	0	0	0	0	2.82e-05	0	0	0	0	0.000313	0	0	0	0	0	0	0	0	0	0	0	0	0	0	0	0	0.000527	0	0	2.07e-05	0	0	0	2.23e-05	0	0	0	0	0	0	0
Hymenochaete	0	0	0	0	0	0	0	0	0	0	0	0	0	0	0	0	0	0	0	0	0	0	0	0.00104582	0	0	0	0	0	0	0	0	0	0	0	0	0	0	0	0	0	0	0	0	0	0	0	0	0
Peroneutypa	0	0	0.000217	0	0.000187	0	0	0	0	0	0	0	0	0	0	0	0	0	0	0	0	0	0	0	0	0	0	0.000458	0	0	0	0	0	0	0	0	2.09e-05	0	0	0	0	0	0	0	0	0	0	0	0
Piskurozyma	0	0	0	0	0	0	0	0	0	0	0	0	0	0	0	0	0	0	4.42e-05	2.16e-05	0	0	0	0	0	0	0	0	0	0	0	0	0	0	0	0	0	0	0	0	0	0	0	0	0	0	0	0	0
Boletus	0	0	0	0	0	0	0	0	0	0	0	0	0	0	0	0	0	0	0	0	0	0	0	0	0	0	0	0	0	0	0	0	0	0	0	7.35e-05	0	0	0	0	0	0.000134	0.000796	0	0	0	0	0	0
Kalmusia	0	0	0	0	3.93e-05	0	0	0	0	0	0	0	0	0	0	0	0	0	0	0	0	0	0	0	0	0	0	0	0	0	0	0	0	0	0	0	0	0	0	0	0	0	0	0	0.000494	0	0	0	0
Anthracocystis	0	0	0	0	0	0	0	0	0	0	0	0	0	0	0	0	0	0	0	0	0	0	0	0	0	0	0	0.00027	0	0	0	0	0	2.25e-05	0	0	0	0	1.98e-05	0	0	0	0	0	0	0.000685	0	0	0
Sarcodontia	0	0	0	0	0	0	0	0	0	0	0	0	0	0	0	0	0	0	0	0	0	0	0	0	0	0	0	0	0	0	0	0	0	0	0	0	0	0	0	0	0	0	0.000389	0	0	0	0	0	0
Lacrymaria	0	0	0	0	0	0	0	0	0	0	0	0	0	0	0	0	0	0	0	0	0	0	0	0	0	0	0	0	0	0	0	0	0	0	6.39e-05	0	0	0	0	0	0	0	0.000482	0	0	0	0	0	0
Bifiguratus	0	0	0	0	0	0	0	0	0	0	0	0	0	0	0	0	0	0	0	0	0	0	0	0	0	0	0	0	0	0	0	0	0	0	0.000256	0	0	0	0	0	0	0	0	0.000685	0	0	0	0	0
Phlebia	0	0	0	0	0	0	0	0	0	0	0	0	0	0	0	0	0	0	0	7.58e-05	0	0	0	0	0	0	0	0	0	0	0	0	0	0	3.19e-05	0	0	0	0	0	0	0	0	0	0	0.000145	0	0	2.64e-05
Phomatospora	0	0	0	0	0	0	0	0	0	0	0	0	0	0	0	0	0	0	0.000186	0	0	0	0	0	0	0	0	0	0	0	0	0	0	0	0	0	0	0	0	0	0	0	0	0	0	0.00058	0	0	0
Leptosphaeria	0	0	0	7.33e-05	0	0	0	0	0	0	0	0	0	0	0	0	0	0	0	0	0	0	0	0	0	0	0	0	0	4.76e-05	0	0	0	0	0	0	0	0	4.95e-05	0.000509	0	0	0	0	0	0	0	0	0
Dipodascus	0	0	0	0	0	0	0	0	0	0	0	0	0	0	0	0	0	0	0	0	0	0	0	0	0	7.63e-05	0	0	0	0	0	0	0	0	0	0	0	0	0	0	0	0	0	0	0	0	0	0	0
Neocosmospora	0	0	0	0	0	0	0	0	0	0	0	0	0	0	0	0	0	0	0	0	0	0	0	0	0	0	0	0	0	4.76e-05	0	0	0	0	0	0	0	0	0	0	0	0	0	0.00085	0	0	0	0	0
Hypoxylon	7.44e-05	0	0.000743	0	0	0	0	3.78e-05	0	0	0	0	0	0	0	0	0	0	0	0	0	0	0	0	0	0	0	0	0	0	0	0	0	0	0	0	0	0	0	0	0	0	0	0	0	0	0	0	0
Coriolopsis	0	0	0	0	0	0	0	0	0	0.000114	0	0	0	0	0	0	0	0	0	0	0	0	0	0	0	0	1.98e-05	0	0	0	0	0	0	0	0	0.000714	0	0	0	0	0	0	0	0	0	0	0	0	0
Sarcinomyces	0	0	0	0	0	0	0	0	0	0	0	0	0	0	0	0	0	0	0	0	0	0	0	0	3.85e-05	0	0	0	0	0	0	0	0	0	0	0	0	0	0	0	0	0	0	0	0	0	0	0	0
Triadelphia	0	0	0	0	0	0	0	0	0	0	0	0	0	0	0	0	0	0	0	0	0	0	0	0	0	0	0	0	0	0	0	0	0	0	0	0	0	0	0	0.000645	0	0	5.56e-05	0	0	0	0	0	0
Montagnula	0	0	0	0	0	0	0	0	0	0	0	0	0	0	0	0	0	0	0	0	0	0	0	0	0	0	0	0	0	0	0	0	0	0	0	0	0	0	0	0	0	0	0	0	0	0	0	0	0
Ophiosphaerella	0	5.66e-05	0	0	0	0	0	0	0	0	0	0	0	0	2.62e-05	0	0	0.000116	0	0	0	0	0	0	0	0	0	0	0	0	0	0	0	0	0.000271	0	0	3.11e-05	0	0	0	0	0	0	1.9e-05	0	0	0	0
Glomus	0	0	0	0	0	0	0	0	0	0	0	0	0	0	0	0	0	0	0	0	0	0	0	0	0	0	4.94e-05	0	0	0	0	0	0	0	0	0.000126	0	6.22e-05	0	0	0	0.000546	0	0	0	0	0	0	0
Ramichloridium	0	0	0	0	0	0	0	0	0	0	7.14e-05	0	0	0	0	0	6.63e-05	0	0	2.16e-05	2.98e-05	0	3.54e-05	0	0	0	0	0	0	0	0	0	0	0	0	0	0	0	0	0	0	0	0	0	0	0	0	0	0
Radulomyces	0	0	0	0	0	0	0	0	0	0	0	0	0	0	0	0	0	0	0	0	0	0	0	0	0	0	0	0	0	0	0	0	0	0	0	0	0	0	0	0	0	0	0	0	0	0	0	0	0
Quambalaria	0	0	0	0	0	0	0	0.000756	0	0	0	0	0	0	0	0	0	0	0	0	0	0	0	0	0	0	0	0	0	0	0	0	0	0	0	0	0	0	0	0	0	0	0	0	0	0	0	0	0
Eutypella	7.44e-05	0	0	0	0	0	0	0	0	0	0	0.000505	0	0	0	0	0	0	7.08e-05	0	0	0	0	0	0	0	0	0	0	0	0	0	0	0	0	0	0	0	0	0	0	0	0	0	0	0	0	0	0
Dialonectria	0	0	0	0	0	0	0	0	0	0	0	0	0	0	0	0	0	0	0	0	0	0	0	0	0	0	0	0	2.97e-05	0	0	0	0	0	0	0	0	0	0	0	0	4.46e-05	0	0	0	0	0.000668	0	0
Diutina	0	0	0	0	0	0	0	0	0	0	0	0.000148	0	0	0	0	0	0	0	0	0	0.000112	0	0	0	0	7.91e-05	0	0	0	0	0	0	0	0	0.000262	0	0	0	7.92e-05	0	0	0	0	0	0	0	0	0
Splanchnonema	0	0	0	0	0	0	0	0	0	0	0	0	0	0	0	0	0	0	0	0	0	0	0	0	0	0	0	0	0	0	0	0	0	0	0	0	0	0	0	0	0	0	0	0	0	0	0	0	0
Erysiphe	0	1.62e-05	0	0	1.97e-05	3.07e-05	0	0	0	0.000256	0	0	0	0	0	0	0	0	0	0.00013	0	0	0	0	0	0	0	0	0	0	0	0	0	0	0	0	0	0	0	0	0	0	0	0	0	0	0	0	0
Dactylonectria	0	0	0	0	0	0	0	0	0	0	0	0	0	0	0	0	0	0	0	0	0	0.000559	0	0	0	0	0	0	0	0	0	0	0	0	0	0	0	0	0	0	0	0	0	0	0	0	0	0	0
Podospora	5.58e-05	0	0	0	0	0	0	0	0	0	0	0	0	0	0	0	0	0	0	0	0	0	0	0	0	0	0	0	0	0	0	0	0	0	0	0	0	0	0	0	0	0	0	0	0	0	0	0	0
Dirkmeia	0	0	0	0	0	0	0	0	0	0	0	4.92e-05	0	0	0	0	0	0	0	0	0	0	0	0	0	0.000229	0	0	0	0	0	0	0	0	0	0	0.000168	0	0	0	0	0	0	0	0	0	0	0	5.29e-05
Yarrowia	0	0	0	0	0	0.000115	0	0	0	0	0	0	0	0	0	0	0	0	0	0	0	0	0	0	0	0	0	0	0	0	0	0	0	0	0	3.15e-05	0	0	0	0	0	0	0	0	0	0	0	0	3.96e-05
Pyrenochaeta	9.3e-05	0	0	0	0	0	0	0	0	0	0	0	0	0	3.49e-05	0.000508	0	0	0	0	0	0	0	0	0	0	0	0	0	0	0	0	6.82e-05	0	0	0	0	0	0	0	0	0	0	0	0	0	0	0	0
Entoloma	0	0	0	0	0	0	0	0	0	0	0	0	0	0	0	0	0	0	0	0	0	0	0	0	0	0	0	0	0	0	0	0	0	0	0	0	0	0	0	0	0	0	0	0.000279	0	0	0	0	0
Dothiora	0	0	0	0	0	0	0	0	0	0	0	0	0	0	0	0.000518	0	0	0	7.58e-05	0	0	0	0	0	0	2.97e-05	0	0	0	0	0	0	0	0	0	0	0	0	0	0	0	0	0	0	0	0	0	0
Petriella	0	1.62e-05	0	0	0	0	2.17e-05	0	0	0	0	0	0	0	0	0	0	0	0	5.41e-05	0	0	0	0	0	0	0	0	0	0	0	0	0	0	0	0	0	0	0	0	0	0	0.000296	0	0	0	0	0	0
Edenia	0	0	0	7.33e-05	3.93e-05	0	0	0	0	0	0	0	0	0	0	0	0	0	0	0	0	0	0	0	0	0	0	0	0.000405	0	4.99e-05	0	0	0	0	0	0	0	0	0	0	0	0	0	0	0	0	0	0
Bisifusarium	0	0	0	8.25e-05	2.95e-05	0	0	0	0	0	0	0	0	0	0	0	0	0	0	0	0	0	0	0	0	0	0	0	0	0	0	0	0	0	0	0	0	0	0	0	0	0	0	0	0	0	0	0	0
Xenophacidiella	0	0	0	0	0	0	0	0	0	0	0	0	0	0	0	0	0	0	0	0	0	0	0	0	0	0	0	0	0	0	0	0	0	0	0	0	0	0	0	0	0	0	0	0.000597	0	0	0	0	0
Stagonospora	0	0	0	0	0	0	0	0	0	0	0	0	0	0	0	0	0	0	0	0	0	5.59e-05	2.36e-05	0	0	0	0	0	0	0	0	0	0	0	0	0	0	0	0	0	0	0	0	0	0	0	4.77e-05	0	0
Pseudocoleophoma	0.00013	0	0	0	0	0	0	0	0	0	0	0	0	0	0	0.000441	0	0	0	0	0	0	0	0	0	0	0	0	0	0	0	0	0	0	0	2.1e-05	0	0	0	0	0	0	0	0	0	0	0	0	0
Acrophialophora	0	0	0	0	0	0	0	0	0	0	0	0	0	0	0	0	0	0	0	0	0	0	0	0	0	0	0	0	0	0	0	0	0.00017	0	0	0	0	0	0	0	0	0	0	0.000419	0	0	0	0	0
Stenocarpella	0	0	0	0	0	0	0	0	0	0	0	0	0	0	0	0	0	0	0	0	0	0	0	0	0	0	0.000544	0	0	0	0	0	0	0	0	0	0	0	0	0	0	0	0	0	0	0	0	0	0
Agaricus	0	0	0	0	0	0	0	0	0	0	0	0	0	0	0	0	0	0	0	0	0	0	0	0	0	0	0	0	0	0	0	0	0	0	0	0	0	0	0	0	0	0	0	0	0	0	0	0	0
Genolevuria	0	0	0	0	0	0	0	0	0	0	0	0.000197	0	0	0	0	0	0	0	0	0	0	0	0	0	0	0	0	0	0	0	0	0	0	0	0	0	0	0	0	0	0	0	0	0	0	0	0	0
Pestalotiopsis	0	0	0	0	0	0	0	0	0	0	0	0	0	0	0	0	0	0	0	0	0	0	0	0	0	0	0	0	0	0	0	0	0	0	0	0	0	0	0	0	0	0	0	0	0	0	0	0	0
Choanephora	0	0	0	0	0	0	0	0	0	0	0	0	0.000296	0	0	0	0	0	0.000115	0	0	0	0	0	0	0	0	0	0	0	0	0	0	0	0	0	0	0	0	0	0	0.000134	0	0	0	0	0	0	0
Entyloma	0	0	0	0	0	0	0	0	0	0	0	0	0	0	0	0	0	0	0	0	0	0	0.000448	0	1.92e-05	0	0	0	0	0	0	0	0	0	0	0	0	0	0	0	0	0	0	0	3.8e-05	0	0	0	0
Penicillifer	0	0	0	0	0	0	0	0	0	0	0	0	0	0	0	0	0	0	0	0	0	0	0	0	0	0	0	0	0	0	0	0	0	0	0	0	0	0	0	0	0	0.000524	0	0	0	0	0	0	0
Bourdotigloea	0	0	0	0	0	0	0	0	0	0	0	0	0	0	0	0	0	0	0	0	0	0	0	0	0	0	0	0	0	0	0	0	0	0	0	0	0	0	0	0	0	0	0.000148	0	0	0	0	0	0
Cylindrocarpon	0	0	0	0	0	0	0	0	3.79e-05	0	0	0	0	0	0	0	0	0	0	0	0	0	0	0	0	0	0	0	0	0	0	0	0	0	0	0	0	0	0	0	0	0	0	0	0	0	0	0	0
Kodamaea	0	4.85e-05	0	0	0	0	2.17e-05	0	0	0	0	0	0	0	0	0	0	0	0	0	0	0.000373	0	0	0	0	0	0	0	0	0	0	0	0	0	0	0	0	0	0	0	0	0	0	0	0	0	0	0
Neocamarosporium	0	0	0	0	0	0	5.43e-05	0	8.34e-05	0	0	0	0	0	0	0	0	0	0	0	0	0	0	0.000335	0	0	0	0	0	0	0	0	0	0	0	0	0	0	0	0	0	0	0	0	0	0	0	0	0
Iodophanus	0	0	0	0	0	0	0	0	0	0	0	0	0	0	0	0	0	0	0	0	0	0	0	0	0	0	0	0	0	0	0	0	0	0	0	0	0	0	0	0	0	0	0	0	0.000418	0	0	0	0
Neodevriesia	0	0	0	0	0	0	0	0	0	0	0	0	0	0	0	0	0	0	0	0	0	0	0	0	0	0	0	0	0	0	0	0	0	0	0	0	0	0	0	0	0	0	0	0	3.8e-05	0	0	0	0
Chloridium	0	0	0	0	0	0	0	0	0	0	0	0.000197	0	0	0	0	0	0	0	0	0	0.000298	0	0	0	0	0	0	0	0	0	0	0	0	0	0	0	0	0	0	0	0	0	0	0	0	0	0	0
Caecomyces	0	0	0	0	0	0	0	0	0	0	0	0	0	0	0	0	0	0	0	0	0	0	0	0	0	0	0	0	0	0	0	0	0.000494	0	0	0	0	0	0	0	0	0	0	0	0	0	0	0	0
Melanogaster	0	0	0	0	0	0	0	0	0	0	0	0	0	0	0	0	0.000492	0	0	0	0	0	0	0	0	0	0	0	0	0	0	0	0	0	0	0	0	0	0	0	0	0	0	0	0	0	0	0	0
Arthroderma	0	0	0	0	0	0	0	0	0	0	0	0	0	0	0	0	0	0	0	0	0	0	0	0	0	0	0	0	0	0	0	0	0	0	0	0	0	0	0	0	0	0	0	0	0	0	0	0	0
Paraphaeosphaeria	0	0	0	0	0	0	0	0	0	0	0	0	0	0	0	0	0	0	0	0	0	0	0	0	0	0	0	0	2.97e-05	0	2e-05	0	0	0	0	0	0	0	0	0	0	0	9.26e-05	0	0	0	7.15e-05	0	0
Melanospora	0	0	0	0	0	0	0	0	0	0	0	0	0	0	0	0	0	0	0	0	0	0	0	0	0	0	0	0.000416	0	0	0	0	3.41e-05	0	0	0	0	0	0	0	0	0	0	0	0	0	0	0	0
Gyroporus	0	0	0	0	0	0	0	0	0	0	0	0	0	0	0	0	0	0	0	0	0	0	0	0	0	0	0	0	0	0	0.000349	0	0	0	0	0	0	0	0	0	0	0	0	0	0	0	0	0	0
Ragnhildiana	0	0	0	0	0	0	0	0	0	0	0	0	0	0	0	0	0	0	0	0	0	0	0	0	0	0	0	0	0	0	0	0	0	0	3.19e-05	0	0	7.26e-05	0	0	0	0.000346	0	0	0	0	0	0	0
Botryosphaeria	0	0	0	0	2.95e-05	0	0	0	0	0	0	0	0	0	0	0	0	0.000188	0	0	0.000228	0	0	0	0	0	0	0	0	0	0	0	0	0	0	0	0	0	0	0	0	0	0	0	0	0	0	0	0
Bradymyces	0	0	0	0	0	0	0	0	0	0	0	0	0	0	0	0	0	0	0	0	0	0	0	0	0	4.36e-05	0	0	0	0	0	0	8.52e-05	0	9.58e-05	0	0	0	0	0	0	0.000145	0	0	0	0	0	0	0
Postia	0	0	0	0	0	0	0	0	0	0	0	0	0	0	0	0	0	0	0	0	0	0	0	0	0	0	0	0	0	0	0	0	0	0	0	0	0	0	0	0	0	0.000412	0	0	0	0	0	0	0
Rhinocladiella	0	0	0	0	0	0	0	0	0	0	0	0	0	0	0	0	0	0	0	0	0	0	0	0	0	0	0	0	0	0	0	0	0	0	0	0	0	0	0	0	0	0	0	0	0	0	0	0.000424	0
Parascedosporium	0	0	1.67e-05	0	0	0	0	0	0	0	0	0	0	0	0	0	0	0	0	0.000141	0	0	0	0	0	0	0	0	0	0	0	0	0	0	0	0	0	0	0	0	0	0	0	0	0	0	0	0	0
Lambertella	0	0	0	0	0	0	0	0	0	0	0	0	0	0	0	0	0	0	0	0	0	0	0	0	0	0	0	0	0	0	0	0	0	0	0	0	0	0	0	0	0	0	0.000315	0	0	0	0	0	0
Nigrograna	0	0	0.000317	0	0	0	0	0	0	0	0	0	0	0	0	0	8.52e-05	0	0	0	0	0	0	0	0	0	0	0	0	0	0	0	0	0	0	0	0	0	0	0	0	0	0	0	0	0	0	0	0
Peniophorella	0	0	0	0	0	0	0	0	0	0	0	0	0	0	0	0	0	0	0	0	0	0	0	0	0	0	0	0	0	0	0	0	0	0	0	0	0	0	0	0	0	0.000245	0	0	0	0	0	0	0
Rasamsonia	0	0	0.000401	0	0	0	0	0	0	0	0	0	0	0	0	0	0	0	0	0	0	0	0	0	0	0	0	0	0	0	0	0	0	0	0	0	0	0	0	0	0	0	0	0	0	0	0	0	0
Pezicula	0	0	0	0	0	0	0	0	0	0	0	0	0	0	0	0	0	0	0	0	0	0	0	0	0	0	0	0	0	0	0	0	0	0	0	0	0	6.22e-05	0	0	0	0.000312	0	0	0	0	0	0	0
Striatibotrys	0	0	0	0	0	0	0	0	0	0	0	0	0	0	0.000305	0	0	0	0	0	0	0	0	0	0	0	0	0	0	0	0	2.93e-05	0	0	0	0	0	0	0	0	0	0	0	0	0	0	0	0	0
Sanchytrium	0	0	0	0	0	0	0	0	0	0	0	0	0	0	0	0	0	0	0	0	0	0	0	0	0	0	0	0	0	0	0	0	0	0	0	0	0	0	0	0	0	0	0	0	0	0.000158	4.77e-05	0.000179	0
Sigarispora	0	0	0	0	0	0	0	0	0	0	0	0	0	0	0	0	0	0	0	0	0	0	0	0	0	0	0	0	0	0	0	0	0	0.000383	0	0	0	0	0	0	0	0	0	0	0	0	0	0	0
Achroiostachys	0	0	0	0	0	0	0	0	0	0	0	0	0	0	0	0	0	0	0	0	0	0	0	0	0	0	0	0	0	0	0	0	0	0	0	0	0	0	0	0	0	0.000379	0	0	0	0	0	0	0
Mucoharknessia	0	0	0	0	0	0	0	0	0	0	0	0	0	0	0	0	0	0	0	0.000379	0	0	0	0	0	0	0	0	0	0	0	0	0	0	0	0	0	0	0	0	0	0	0	0	0	0	0	0	0
Hypoderma	0	0	0	0	0	0	0	0	0	0	0	0	0	0	0	0	0	0	0	0	0	0	2.36e-05	0	0	0	0	0	0	0	0	0	0	0	0	0	0	0	0	0	0	0	0	0	0	0	0	0	0
Lentinus	0	0	0	0	0	0	0	0	0	0	0	0	0	0	0	0	0	0	0	0	0	0	0	0	0	0	0	0	0	0	0	0	0	0	0	0	0	0	0	0	0	0	0	0	0	0	0	0	0
Blastobotrys	0	0	0.000259	0	0	0	4.35e-05	0	0	0	2.68e-05	0	0	0	0	0	0	0	0	0	0	0	0	0	0	0	0	0	0	0	0	0	0	0	0	0	0	0	0	0	0	0	0	0	0	0	0	0	0
Claroideoglomus	0	0	0	0	0	0	0	0	0	0	0	0	0	0	0	0	0	0	0	0	0	0	0	0	0	4.36e-05	0.000109	0	1.98e-05	0	0	0	0	0	0	0	0	0	0	0.000125	0	0	0	5.08e-05	0	0	0	0	0
Cylindrocladium	0	0	0	0	0	0	0	0	0	0	0	0	0	0	0	0	0	0	0	0	0	0	0	0	0	0	0.000178	0	0	0	0	0	0	0	0	0.000168	0	0	0	0	0	0	0	0	0	0	0	0	0
Teratoramularia	0	0	0	0	0	0	0	0	0	0	0	0	0	0	0	0	0	0	0	0	1.99e-05	0	0	0	0	0	0	0	0	0	0	0	0	0	0	0	0	0	0	0	0	0	0	0	0	0	0	0	0
Pseudoophiobolus	0	0	0	0	0	0	0	0	0	0	0	0.000345	0	0	0	0	0	0	0	0	0	0	0	0	0	0	0	0	0	0	0	0	0	0	0	0	0	0	0	0	0	0	0	0	0	0	0	0	0
Stachybotrys	0	0	0	8.25e-05	0	0	0	0	0	0	0	0	0	0	0	0	0	0	0	0	0	0	0	0	0	0	0	0	0	0	0	0	0.000256	0	0	0	0	0	0	0	0	0	0	0	0	0	0	0	0
Hyphodontia	0	0	0	0	0	0	0	0	0	0	0	0	0	0	0	0	0	0	0	0	0	0	0	0	0	0	0	0	0	0	0	0	0	0	0	0	0	0	0	0	0	0	0	0	0	0	0	0	0.000291
Scytalidium	0	0	0	0	0	0	0	0	0	0	0	2.46e-05	0	0	0	0	0	0	0	0	0	5.59e-05	0	0	0	0	0	0	0	0	0	0	0	0	0	0	0	0	0	0	0	0	0.000167	0	0	0	0	0	0
Hyphopichia	0	0	0	0	0	0	0	0	0	0	0	7.38e-05	0	0	0	0	0	0	0	0	0	0.000261	0	0	0	0	0	0	0	0	0	0	0	0	0	0	0	0	0	0	0	0	0	0	0	0	0	0	0
Mycena	0	0	0	0	0	0	0	0	0	0	0	0	0	0	0	0	0	0	0	0	0	0	0	0	0	0	0	0	0	0	0	0.000195	0	0.000135	0	0	0	0	0	0	0	0	0	0	0	0	0	0	0
Neofusicoccum	0	0	0	0	0	0	0	0	0	0	0	0	0	0	0	0	0	0	0	0	0	0	0	0	0	0	0	0	0	0	0	0	0	0	0	0	0	0	0	0	0	0	0	0	0	0.00033	0	0	0
Niesslia	0	0	0	0	0	0	0	0	0	0	0	0	0	0	0	0.00023	0	0	0	0	0	0	0	0	0	0	0	0	0	0	0	0	0	0	0	0	0	0	0	0	0	0	0	0	0	0	0	0	0
Dictyochaeta	0	0	0	0	0	0	0	0	0	0	0	0	0	0	0	0	0	0	0	0	0	0	0	0	0	0	0	0	0	0	0	0	0	0	0.000287	0	0	0	0	0	0	3.34e-05	0	0	0	0	0	0	0
Lasiodiplodia	0	0	0	0	0	0	0	0	0	0	0	0	0	0	0	0	0	0	0	0	0	0	0	0	0	0	0	0	0	0	0	0	0	0	0	0	0	0	0	0	0	0	0	0	0	0	0	0	0
Neophaeococcomyces	0	0	0	0	0	0	0	0	0	0	0	0	0	0	0	0	0	0.000313	0	0	0	0	0	0	0	0	0	0	0	0	0	0	0	0	0	0	0	0	0	0	0	0	0	0	0	0	0	0	0
Xylaria	0	0	0	0	0	0	0	0	0	0	0	0	0	0	0	0	0	0	0	0	0	0	0	0	0	0	0	0	0	0	0	0	0	0	0	0	0	2.07e-05	0	0	0	0	0	0.000292	0	0	0	0	0
Peziza	0	0	0	0	0	0	0	0	6.83e-05	0	0	0	0	0	0	0	0	0	0	0	0	0	0	0	0	0	0.000148	0	0	0	0	0	0	0	0	0	0	0	0	0	0	0	0	0	0	0	0	0	0
Neptunomyces	0.000242	0	0	0	0	0	0	0	0	0	0	0	0	0	0	0	0	0	0	0	0	0	0	0	0	0	0	0	0	6.66e-05	0	0	0	0	0	0	0	0	0	0	0	0	0	0	0	0	0	0	0
Holtermannia	0	0	0	0	0	0	0	0	0	0	0	0	0	0	0	0	0	0	0	0	0	0	0	0	0	0	0	0	0	0	0	0	0	0	0	0	0	0	0	0	0	0	0	0	0	0.000119	0.000107	0	0
Peniophora	0	0	1.67e-05	5.5e-05	0	0	0	0	0	0	0	0	0	0	0	0	0	0	0	0	0	0	0	0	0	0	0	0	0	0	0	0	0	0	0	0	0	0	0	0	0	0	0	0	0	0	0	0	0
Corynascella	0	0	0	0	0	0	0	0	0	0	0	0	0	0	0	0.000297	0	0	0	0	0	0	0	0	0	0	0	0	0	0	0	0	0	0	0	0	0	0	0	0	0	0	0	0	0	0	0	0	0
Westerdykella	0	0	0	0	0	0	0	0	0	0	0	0	0	0	0	0.00024	0	0	0	0	0	0	0	0	0	0	0	0	0	0	0	0	0	0	0	5.25e-05	0	0	0	0	0	0	0	0	0	0	0	0	0
Myceliophthora	0	0	0	0	0	0	0	0	0	0.000157	0	0	0	0	0	0	0	0	0	0	0	0	0	0	0	0	0	0	0	0	0	0	0	7.89e-05	0	0	0	0	0	0	0	0	0	0	0	0	0	0	0
Minimedusa	0	0	0	0	0	0	0	0	0	0	0	0	0	0	0	0	0	0	0	0	0	0	0	0	0	0	0	0	0	0	0	0	0.000256	0	0	0	0	0	0	0	0	0	0	0	0	0	0	0	0
Ramicandelaber	0	0	0	0	0	0	0	0	0	0	0	0	0	0	0	0	0	0	0	0	0	0	0	0	0	0	0	0	0	0	0	0	0	0	0	0	0	0	0	0	0	0.00029	0	0	0	0	0	0	0
Dothiorella	0	0	0	8.25e-05	0	0	0	0	0	0	0	0.000135	0	0	0	0	0	0	0	0	0	0	0	0	0	0	0	0	0	0	0	0	0	0	0	0	0	0	0	0	0	0	0	0	0	0	0	0	0
Arthrinium	0.000149	0	0	0	0	7.67e-05	0	0	0	0	0	0	0	0	0	0	0	0	0	0	0	0	0	0	0	0	0	0	0	0	0	0	0	0	0	0	0	0	0	0	0	0	0	0	0	0	0	0	0
Parapyrenochaeta	0	0	0	0	0	0	0	0	0	0	0	4.92e-05	0	0	0	0	0	0	0	0	0	0	0	0	0	0	0	0	0	0	0	0	0	0	0	0	0	0	0	0	0	0	0	0	0	0	0	0	0
Resupinatus	0	0	0	0	0	0	0	0	0	0	0	0	0	0	0	0	0	0	0	0	0	0	0	0	0	0	0	0	0	0	0	0	0	0	0	0	0	0	0	0	0	0	0	0	0	3.95e-05	0	5.65e-05	0
Gloeophyllum	0	0	0	0	0	0	0	0	0	0	0	0	0	0	0	0	0	0	0	0	0	0	0	0	0	0	0	0	0	0	0	0	0	0	0	0	0	0	0	0	0	0	0	0	0	0	0	0	0
Sporisorium	0	0	0	0	0	0	0	0	0	0	0	0	0	0	0	0	0	0	0	0	0	0	0	0	0	0	0	0	0	0	0	0	0	0	0.000271	0	0	0	0	0	0	0	0	0	0	0	0	0	0
Endoconidiophora	0	0	0	0	0	0	0	0	0.000205	0	0	0	0	0	0	0	0	0	0	0	0	0	0	0	0	0	0	0	0	0	0	0	0	0	0	0	0	0	0	0	0	0	0	0	0	0	0	0	0
Amphinema	0	0	0	0	0	0	0	0	0	0	0	0	0	0.000178	0	0	0	0	0	0	0	0	0	0	0	0	0	0	0	0	0	0	0	0	0	0	0	0	0	0	0	0	0	0	0	0	0	0	0
Laetisaria	0	0	0	0	0	0	0	0	0	0	0	0	0	0	0	0	0	0	0	0	0	0	0	0	0	0	0	0	0	0	3.99e-05	0	0	0	0	0	0	0	0	0	0	0.000223	0	0	0	0	0	0	0
Alpinaria	0	0	0	0	0	0	0	0	5.31e-05	0	0	0.000209	0	0	0	0	0	0	0	0	0	0	0	0	0	0	0	0	0	0	0	0	0	0	0	0	0	0	0	0	0	0	0	0	0	0	0	0	0
Chalara	0	0	0	0	0	0	0	0	0	0	0	0	0	0	0	0	0	0.00026	0	0	0	0	0	0	0	0	0	0	0	0	0	0	0	0	0	0	0	0	0	0	0	0	0	0	0	0	0	0	0
Olpidium	0	0	0	0	0	0	0	0	0	0	0	0	0	0	0	0	0	0	0	0	0	0	0	0	0	0	0	0	0	0	0	0	0	0	0	0	0	0	0	0	0	0	0	0	0	0	0	0	0
Biatriospora	0	0	0	0	0	0	0	0	0	0	0	0	0	0	0	0	0	0	0	0	0	0	0	0	0	0	0	0	0.000247	0	0	0	0	0	0	0	0	0	0	0	0	0	0	0	0	0	0	0	0
Phaeoacremonium	0	0	0	0	0	0	0	0	0	0	0	0	0	0	0	0	0	0.000242	0	0	0	0	0	0	0	0	0	0	0	0	0	0	0	0	0	0	0	0	0	0	0	0	0	0	0	0	0	0	0
Engyodontium	0	0	0	0	0	0	0	0	0	0	0	0	0	0	0	0	0	0	0	0	0	0	0	0	0	0	0	0	0	0	0	0	0	0	0	0	0	0	0	0	0	0	0	0	0	0	0	0	0
Neocatenulostroma	0	0	0	0	0	0	0	0	0	0	0	0	0	0	0	0	0	0	0	0	0	0	0	0	0	0	0	0	0	0	0	0	0	0	0	0	0	0	0	0	0	0	0	0	0	0	0	0	0
Geastrum	0	0	0.0002	0	0	0	0	0	0	0	0	0	0	0	0	0	0	0	0	0	0	0	0	0	0	0	0	0	0	0	0	0	0	0	0	0	0	0	0	0	0	0	0	0	0	0	0	0	0
Ceratocystis	0	0	0	0	0	0	0	0	0	0	0	0	0	0	0	0	0	0	0	0	0	0	0	0	0	0	0	0	0	0	0	0	0	0	0	0	0	0	0	0	0	0	0	0	0	0	0	0	0
Thermoascus	0	0	0	0	0	0	0	0	0	0	0	0	0	0	0	0	0	0	0	0	0	0	0	0	0	0	0	0	0	0	0	0	0	0	0	0	0	0	0	0	0	0	0	0	0	0	0	0	0
Neopestalotiopsis	0	0	0	0	0	0	0	0	0	0	0	0	0	0	0	0	0	0	0	0	0	0	0	0	0	0	0	0	0	0	0	0	0	6.76e-05	0	0	0	0	0	0	0	3.34e-05	0	6.35e-05	0	0	0	0	0
Sistotremastrum	0	0	0	0	0	0	0	0	0	0	0	0	0	0	0	0	0	0	0	0	0	0	0	0	0	0	0	0	0	0	0	0	0	0	0	0	0	0	0	0	0	0	0	0	0	0	0	0	0
Alatospora	0	0	0	0	0	0	0	0	0	0	0	0	0	0	0	0	0	0	0	0	0	0	0	0	0	3.27e-05	0	0	0	0	0	0	0	0	0.000192	0	0	0	0	0	0	0	0	0	0	0	0	0	0
Mariannaea	0	0	0	0	0	0	0	0	0	0	0	0	0	0	0	0	0	0	0	0	0	0	0	0	0	0	0	0	0	0	0	0	0	0	0.000224	0	0	0	0	0	0	0	0	0	0	0	0	0	0
Myrothecium	0	0	5.01e-05	0	0	0	0	0	0	0	0	0	0	0	0	0	0	0	0	0	0	0	0	0	0	0	0	0	0	0	0	0	0	0	0	0	0	0	0	0	0	0	0	0	0	0	0	0	0
Mycoarthris	0	0	0	0	0	0	0	0	0	0	0	0	0	0	0	0	0	0	0	0	0	0	0	0	0	0	0	0	0	0	0	0	0	0	0	0	0	0	0	0	0	0	0	0	0	0	7.15e-05	0	0
Alternariaster	0	0	0	0	0	0	0	0	0	0	0	0	0	0	0	0	0	0	0	0	0.000218	0	0	0	0	0	0	0	0	0	0	0	0	0	0	0	0	0	0	0	0	0	0	0	0	0	0	0	0
Apiognomonia	0	0	0	0	0	0	0	0	0	0	0	0	0	0	0	0	0	0	0	0	0	0	0	0	0	0	0	0	0	0	0	0	0	0	0	0	0	0	0	0	0	0	0	0	0	0	0.000215	0	0
Elsinoe	0	0	0	0	0	0	0	0.000161	0	0	0	0	0	0	0	0	0	0	0	0	0	0	0	0	0	0	0	0	0	0	0	0	0	0	0	0	0	0	0	0	0	0	0	0	0	0	0	0	0
Sesquicillium	0	0	0	0	0	0	0	0	0	0	0	0	0	0	0	0	0	0	0	0	0	7.46e-05	0	0	0	0	0	3.12e-05	0	0	0	0	0	0	0	0	0	0	0	0	0	3.34e-05	0	0	0	0	0	0	0
Lepiota	0	0	0	0	0	0	0	0	0	0	0	0	0	0	0	0	0	0	0	0	0	0	0	0	0	0	0	0	0	0	0	0	0	0	0	5.25e-05	0	0	0	0	0	0.000156	0	0	0	0	0	0	0
Malaysiasca	0	0	0	0	0	0	0	0	0	0	0	0	0	0	0	0	0	0	0	0	0	0	0	0	0	0	0	0	0	0	0	0	0	0	0.000208	0	0	0	0	0	0	0	0	0	0	0	0	0	0
Venustampulla	0	0	0	0	0	0	0	0	0	0	0	0	0	0	0	0	0	0	0	0	0	0	0	0	0	0	0	0	0	0	0	0	0	0	0.000208	0	0	0	0	0	0	0	0	0	0	0	0	0	0
Phialosimplex	0	0	0	0	0	0	0	0	0	0	0	0	0	0	0	0	0	0	0	0	0	0	0	0	0	0.000207	0	0	0	0	0	0	0	0	0	0	0	0	0	0	0	0	0	0	0	0	0	0	0
Comoclathris	0	0	0	0	0	0	0	0	0	0	0	0	0	0	0	0	0	0	0	0	0	0	0	0	0	0	0	0	0	0	0	0	0	0	0	0	0	0	0.000168	0	0	0	3.7e-05	0	0	0	0	0	0
Periglandula	0	0	0	0	0	0	0	0	0	0	0	0	0	0	0	0	0	0	0	0	0	0	0	0	0	0	0	0	0	0	0	0	0.000204	0	0	0	0	0	0	0	0	0	0	0	0	0	0	0	0
Ascotricha	0	0	0	0	0	0	0	0	0	0	0	0	0	0	0	0	0	0	0	0	0	0	0	0	0	0	0	0	0	0	0	0	0	0	0	0	0	0	0	0	0	0	0	0	0	0	0	0	0
Cerrena	0	0	0.0002	0	0	0	0	0	0	0	0	0	0	0	0	0	0	0	0	0	0	0	0	0	0	0	0	0	0	0	0	0	0	0	0	0	0	0	0	0	0	0	0	0	0	0	0	0	0
Violaceomyces	0	0	0	0	0	0	0	0	0	0	0	0	0	0	0	0	0	0	0	0	0	0	0	0	0	0	0	0	0	0	0	0	0	0	0	0	0	0	0	0	0	0	0	0	0	0	0	0.00017	0
Parasola	0	0	0	0	0	0	0	0	0	0	0	0	0	0	0	0	0	0	0	0	0	0	0	0	0	0	0	0	0	0	0	0	0	0	0	0	0	0	0	0	0	0	0	0	0	0	0	0	0
Zygosaccharomyces	0	0	0	0	0	0	0	0	0	0	0	0	0	0	0	0	0	0	0	0	0	0	0	0	0	0	0	0	0	0	0	0	0	0	0	0	0	0	0	0	0	0	0	0	0	0	0	0	0
Subulicystidium	0	0	0	0	0	0	0	0	0	0	0	0	0	0	0	0	0	0	0	0	0	0	0	0	0	0	0	0	0	0	0	0	8.52e-05	0	0	0	0	0	0	0	0	0	0	0	0	0	0	0	0
Troposporella	0	0	0	0	0	0	0	0	0	0	0	0	0	0	0	0	0	0	0	0	0	0	0	0	0	7.63e-05	0	0	0	0	0	0	0	0	0.000112	0	0	0	0	0	0	0	0	0	0	0	0	0	0
Meira	0	0	0	6.41e-05	0	1.53e-05	0	0	0	0	0	0	0	0	0	0	0	0	0	0.000108	0	0	0	0	0	0	0	0	0	0	0	0	0	0	0	0	0	0	0	0	0	0	0	0	0	0	0	0	0
Melanocarpus	0	0	0	0	0	0	0	0	0	0	0	0	0	0	0	0	0	0	0	0	0	0	0	0	0	0	0	0	0	0	0	0	0	0	0	0	0	0	0	0	0	0	0.000185	0	0	0	0	0	0
Orpinomyces	0	0	0	0	0	0	0	0	0	0	0	0	0	0	0	0	0	0	0	0	0	0	0	0	0	0	0	0	0	2.86e-05	0	0	0.000153	0	0	0	0	0	0	0	0	0	0	0	0	0	0	0	0
Pezoloma	0	0	0	0	0	0	0	0	0	0	0	0	0	0	0	0	0	0	0	0	0	0	0	0	0	0	0	0	0	0	0	0	0	0	0	0	0	0	0	0	0	0	0	0	0	0	0	0	0
Tuber	0	0	0	0	0	0	0	0	0	0	0	0	9.87e-05	0	0	0	0	0	0	0	0	0	0	0	0	0	0	0	0	0	0	0	0	0	7.98e-05	0	0	0	0	0	0	0	0	0	0	0	0	0	0
Cuphophyllus	0	0	0	0	0	0	0	0	0	0	0	0	0	0	0	0	0	0	0	0	0	0	0	0	0	0	0	0	0	0	0	0	0	0	0	0	0	0	0	0	0	0	0	0	0	0	0	0	0
Fibroporia	0	0	0	0	0	0	0	0	0	0	0	0	0	0	0	4.8e-05	0	0	0	0	0	0	0	0	0	0	0	0	0	0	0	0	0	0	0	0	0	0	0	0	0	0	0	0	0	0	0	0	0
Perenniporia	0	0	0	0	2.95e-05	0	0	0	0	0	0	0	0	0	0	0	0	0	0	0	0	0	0	0	0	0	0	0	0	0	0	0	0	0	0	0	0	0	0	0	0	0	0	0	0	0	0	0	0
Phlyctochytrium	0	0	0	0	0	0	0	0	2.28e-05	0	0	0	0	0	0	0	0	0	0	0	0	0	0	0	0	0	0	0	0	0	0	0	0	0	0	0	0	0	0	0	0	0	0	0	0	0	0	0	0
Hydnellum	0	0	0	0	0	0	0	0	0	0	0	0	4.23e-05	0	0	0	0	0	0	0	0	0	0	0	0	0	0	0	0	0	0	0	0	0	0	0	0	0	0	0	0	0	0	0.000114	0	0	0	0	0
Paracremonium	0	0	0	0	0	0	0	0	0	0	0	0	0	0	0	0	0	0	0	0	0	0	0	0	0	0	0	0	0	0	0	0	0	0	0	0	0	0	0	0	0	0	0	0	0	0	0	0	0
Robbauera	0	0	0	0	0	0	0	0	0	0	0	0	0	0	0	0	0	0	0	0	0	0	0	0	0	0	0	0	0	0	0	0	0	0	0	0	0	0	0	0	0	0	0	0	0	0	0	0	0
Amphobotrys	0.000112	0	0	0	0	0	0	0	0	4.27e-05	0	0	0	0	0	0	0	0	0	0	0	0	0	0	0	0	0	0	0	0	0	0	0	0	0	0	0	0	0	0	0	0	0	0	0	0	0	0	0
Diatrype	9.3e-05	0	0	0	0	0	0	0	0	0	0	0	5.64e-05	0	0	0	0	0	0	0	0	0	0	0	0	0	0	0	0	0	0	0	0	0	0	0	0	0	0	0	0	0	0	0	0	0	0	0	0
Deniquelata	0.000149	0	0	0	0	0	0	0	0	0	0	0	0	0	0	0	0	0	0	0	0	0	0	0	0	0	0	0	0	0	0	0	0	0	0	0	0	0	0	0	0	0	0	0	0	0	0	0	0
Scutellinia	0	0	0	0	0	0	0	0	0	0	0	0	0	0	0	0	0	0	0	0	0	0	0	0	0	0	0	0	0	0	0	0	0	0	0	0	0	0	0	0	0	0	0	0	0	0	0	0	0
Dictyophora	0	0	0	0	0	0	0	0	0	0	0.000143	0	0	0	0	0	0	0	0	0	0	0	0	0	0	0	0	0	0	0	0	0	0	0	0	0	0	0	0	0	0	0	0	0	0	0	0	0	0
Clitocybula	0	0	0	0	0	0	0	0	0	0	0	0	0	0	0	0	0	0	0	0	0	0	0	0	0	0	0	0	0	0	0	0	0	0	0	0	0	0	0	0	0	0	0	0	0	0	0	0	0
Lachnum	0	0	0	0	0	0	0	0	0	0	0	0	0	0	0	0	0	0	0	0	0	0	0	0	0	0	0	0	0	0	0	0	0	0	0	0	0	0	0	0	0	0	0	0	0	0	0	0.000141	0
Akanthomyces	0	0	0	0	0	0	0	0	0	0	0	0	0	0	0	0	0	0	0	0	0	0	0	0	0	0	0	0	0	0	0	0	0.000136	0	0	0	0	0	0	0	0	0	0	0	0	0	0	0	0
Leptodiscella	0	0	0	0	0	0	0	0	0	0	0	0	0	0	0	0	0	0	0	0	0	0	0	0	0	0	0	0	0	0	0	0	0.000136	0	0	0	0	0	0	0	0	0	0	0	0	0	0	0	0
Phomopsis	0	0	0	0	0	0	0	0	0	0	0	0	0	0	0	0	0	0	0	0	0	0	0	0	0	0	0	0	0	0	0	0	0.000136	0	0	0	0	0	0	0	0	0	0	0	0	0	0	0	0
Conioscypha	0	0	0	0	0	0	0	0	0	0	0	0.000135	0	0	0	0	0	0	0	0	0	0	0	0	0	0	0	0	0	0	0	0	0	0	0	0	0	0	0	0	0	0	0	0	0	0	0	0	0
Purpureocillium	0	0	0	0	0	0	0	0	0	0	0	0	0	0	0	0	0	0	0	0	0	0	0	0	0	0	0	0	0	0	0	0	6.82e-05	0	0	0	0	0	0	0	0	6.69e-05	0	0	0	0	0	0	0
Chalastospora	0	0	0	0	0	0	0	0	0	0	0.000134	0	0	0	0	0	0	0	0	0	0	0	0	0	0	0	0	0	0	0	0	0	0	0	0	0	0	0	0	0	0	0	0	0	0	0	0	0	0
Occultifur	0	0	0	0	0	0	0	0	0	0	6.25e-05	0	7.05e-05	0	0	0	0	0	0	0	0	0	0	0	0	0	0	0	0	0	0	0	0	0	0	0	0	0	0	0	0	0	0	0	0	0	0	0	0
Tolypocladium	0.00013	0	0	0	0	0	0	0	0	0	0	0	0	0	0	0	0	0	0	0	0	0	0	0	0	0	0	0	0	0	0	0	0	0	0	0	0	0	0	0	0	0	0	0	0	0	0	0	0
Rhytidhysteron	3.72e-05	0	0	0	0	0	0	0	0	0	0	0	0	0	0	0	0	0	0	0	0	0	0	0	0	0	0	0	0	0	0	0	0	0	0	0	0	0	0	0	0	0	0	0	0	0	0	0	0
Saturnispora	0	0	0	0	0	0	0	0	0	0	0	0	0	0	0	0	0	0	0	0	0	9.32e-05	0	0	0	0	0	0	0	0	0	0	0	0	0	0	0	0	0	0	0	0	0	0	0	0	3.58e-05	0	0
Bartalinia	0	0	0	0.000101	0	0	0	0	0	0	0	0	0	0	0	0	0	0	2.65e-05	0	0	0	0	0	0	0	0	0	0	0	0	0	0	0	0	0	0	0	0	0	0	0	0	0	0	0	0	0	0
Kabatiella	0	0	0	0	0	0	0	0	0	0	0	0	0	0	0	0	0	0	0	0	0	0	0	0	0	0	0	0	0	0	0	0	0	0	0	0	0	0	0	0	0	0	0	0	0	6.59e-05	5.96e-05	0	0
Sporormiella	0	0	0	0	0	0	0	0	0	0	0	0	2.82e-05	0	0	0	0	0	0	0	0	0	0	0	0	0	0	0	0	0	0	0	0	0	9.58e-05	0	0	0	0	0	0	0	0	0	0	0	0	0	0
Rhizodermea	0	0	0	0	0	0	0	0	0	0	0	0	0	0	0	0	0	0	0	0	0	0	0	0	0	0	0	0	0	0	0	0	0	0	0	0	0	0	0	0	0	0	0	0	0	0	0	0	0
Komagataella	0	0	0	0	0	0	0	0	0	0	0	0	0	0	0	0	0	0	0	0	0	0	0	0	0	0	0	0	0	0.000124	0	0	0	0	0	0	0	0	0	0	0	0	0	0	0	0	0	0	0
Porostereum	0	0	0	0	0	0	0	6.62e-05	0	4.27e-05	0	0	0	0	0	0	0	0	0	0	0	0	0	0	0	0	0	0	0	0	0	0	0	0	0	0	0	0	0	0	0	0	0	0	0	0	0	0	0
Kluyveromyces	0	0	0	0	0	0	0	2.84e-05	0	0	0	0	0	0	0	0	0	0	7.96e-05	0	0	0	0	0	0	0	0	0	0	0	0	0	0	0	0	0	0	0	0	0	0	0	0	0	0	0	0	0	0
Scolecobasidium	0	0	0	0	0	0	0	0	1.52e-05	0	0	0	0	0	0	0	0	0	0	0	0	0	0	0	0	0	0	0	0	0	0	0	3.41e-05	0	0	0	0	0	0	0	0	0	0	0	0	0	0	5.65e-05	0
Lepista	0	0	0	0	0	0	0	0	0	0	0	0	0	0	0	0.000105	0	0	0	0	0	0	0	0	0	0	0	0	0	0	0	0	0	0	0	0	0	0	0	0	0	0	0	0	0	0	0	0	0
Zygophiala	0	0	0	0	0	0	0	0	0	0	0	0	0	0	0	0	0	0	0	0	0	0	0	0	0	0	0	0	0	0.000105	0	0	0	0	0	0	0	0	0	0	0	0	0	0	0	0	0	0	0
Scedosporium	0	0	8.35e-05	0	0	0	0	0	0	0	0	0	0	0	0	0	0	0	0	0	0	0	0	0	0	0	0	0	0	0	0	0	0	0	0	0	0	0	0	0	0	0	0	0	0	0	0	0	0
Strobilurus	0	0	0	0	0	0	0	0	0	0	0	0	0	0.000104	0	0	0	0	0	0	0	0	0	0	0	0	0	0	0	0	0	0	0	0	0	0	0	0	0	0	0	0	0	0	0	0	0	0	0
Ganoderma	0	0	0	0	0	0	0	0	0	0	0	0	0	0	0	0	0	0	0	0	0	0	0	0	0	0	0	0	0	0	0	0	0	6.76e-05	0	0	0	0	0	0	0	0	0	0	0	0	0	0	0
Ctenomyces	0	0	0	0	0	0	0	0	0	0	0	0	0	0	0	0	0	0	0	0	0	0	0	0	0	0	0	0	2.97e-05	0	0	0	0	0	0	0	0	0	0	0	0	6.69e-05	0	0	0	0	0	0	0
Exobasidium	0	0	0	0	0	0	0	0	0	0	0	0	0	0	0	0	0	0	0	0	0	0	0	0	0	0	0	0	0	0	0	0	0	0	0	0	0	0	0	0	0	0	0	0	0	0	0	0	0
Xeromyces	0	0	0	0	0	0	0	0	0	0	0	0	2.82e-05	0	0	0	0	0	0	0	0	0	0	0	0	0	0	0	0	0	0	0	0	0	0	0	0	0	0	0	0	0	0	0	0	6.59e-05	0	0	0
Coremiopassalora	0	0	0	0	0	0	0	0	0	0	0	0	0	0	0	0	0	0	0	0	0	0	0	0	0	0	0	0	0	0	0	0	0	0	0	0	0	0	0	0	0	0	0	0	0	0	0	0	0
Dissoconium	0	0	0	0	0	0	0	0	0	0	0	0	0	0	0	0	0	0	0	0	0	0	0	0	0	0	0	0	0	0	0	0	0	0	0	0	0	0	0	0	0	0	0	0	0	0	0	0	0
Gaeumannomyces	0	0	0	0	0	0	0	0	0	0	0	0	0	0	0	0	0	0	0	0	0	0	0	0	0	0	0	0	0	0	0	1.95e-05	0	0	0	0	0	0	0	0	0	6.69e-05	0	0	0	0	0	0	0
Laburnicola	0	0	0	0	0	0	0	0	0	0	0	0	0	0	0	0	0	0	0	0	0	0	0	0	0	0	0	0	0	0	0	0	0	0	0	0	0	0	0	0	0	0	0	0	0	0	0	0	0
Lachancea	0	0	0	0	0	0	0	0	0	0	0	0	0	0	0	0	0	0	0	0	0	0	0	0	0	0	0	0	0	0	0	0	0	0	0	0	0	0	0	0	0	0	0	0	0	0	0	0	0
Wojnowiciella	0	0	0	0	0	0	0	0	0	0	0	0	0	0	0	0	0	0	0	0	0	0	0	0	0	0	0	0	0	0	0	0	0	0	0	0	0	0	0	0	0	0	0	5.08e-05	0	0	0	0	0
Conlarium	0	0	0	0	0	0	0	0	0	0	0	0	0	0	0	0	0	0	0	0	0	0	0	0	0	0	1.98e-05	0	0	1.9e-05	0	0	0	0	0	0	0	0	0	0	0	4.46e-05	0	0	0	0	0	0	0
Lactarius	0	0	0	0	0	0	0	0	0	0	0	0	0	0	0	0	0	0	0	0	0	0	0	0	0	0	0	0	0	0	0	0	0	0	0	0	0	0	0	0	0	0	0	0	0	0	0	0	0
Acrostalagmus	0	0	0	0	0	0	0	0	0	0	0	0	0	0	0	0	0	0	0	0	0	0	0	0	0	0	0	0	0	0	0	0	0	0	7.98e-05	0	0	0	0	0	0	0	0	0	0	0	0	0	0
Neocucurbitaria	0	0	0	0	0	0	0	0	0	0	0	0	0	0	0	0	0	0	0	0	0	0	0	0	0	0	0	0	0	0	0	0	0	0	0	0	0	0	0	0	0	0	0	0	0	0	0	0	0
Gymnopus	0	0	0	0	0	0	0	0	0	0	0	0	0	0	0	3.84e-05	0	0	0	0	0	0	0	0	0	0	0	0	0	0	0	0	0	0	0	0	0	0	0	0	0	0	0	0	0	0	0	3.77e-05	0
Dichotomopilus	0	0	0	0	0	0	0	0	0	0	0	0	0	0	0	0	0	0	0	7.58e-05	0	0	0	0	0	0	0	0	0	0	0	0	0	0	0	0	0	0	0	0	0	0	0	0	0	0	0	0	0
Funneliformis	0	0	0	0	0	0	0	0	0	0	0	0	0	0	0	0	0	0	0	0	0	0	0	0	0	0	0	0	0	0	0	0	0	0	0	0	0	3.11e-05	0	0	0	4.46e-05	0	0	0	0	0	0	0
Spirosphaera	0	0	0	0	0	0	0	0	0	0	0	0	0	0	0	0	0	0	0	0	0	0	0	0	0	0	0	0	0	0	0	0	0	0	0	0	0	0	0	0	0	0	0	0	0	0	0	7.54e-05	0
Goffeauzyma	0	0	0	0	0	0	0	0	0	0	0	0	0	0	0	0	0	0	0	0	0	0	0	0	0	0	0	0	0	0	0	0	0	0	0	0	0	0	0	0	0	0	0	0	0	3.95e-05	3.58e-05	0	0
Melanoleuca	7.44e-05	0	0	0	0	0	0	0	0	0	0	0	0	0	0	0	0	0	0	0	0	0	0	0	0	0	0	0	0	0	0	0	0	0	0	0	0	0	0	0	0	0	0	0	0	0	0	0	0
Venturia	7.44e-05	0	0	0	0	0	0	0	0	0	0	0	0	0	0	0	0	0	0	0	0	0	0	0	0	0	0	0	0	0	0	0	0	0	0	0	0	0	0	0	0	0	0	0	0	0	0	0	0
Hypholoma	0	0	0	0	0	0	0	0	0	0	0	0	0	0	0	0	0	0	0	0	0	0	0	0	0	0	0	0	0	0	0	0	0	0	0	0	0	0	0	0	0	0	0	0	0	0	0	0	0
Beltraniella	0	0	0	0	0	0	0	0	0	0	0	0	0	0	0	0	0	0	0	0	0	0	0	0	0	0	0	0	0	0	0	0	0	0	0	0	0	0	0	0	0	0	0	0	0	0	0	0	0
Italiomyces	0	0	0	0	0	0	0	0	0	0	0	0	0	0	0	0	0	0	0	0	0	0	0	0	0	0	0	0	0	0	0	0	0	0	0	0	0	0	0	0	0	0	0	0	0	0	0	0	0
Antrodia	0	0	0	0	0	0	0	0	0	0	0	0	0	0	0	0	0	0	0	0	0	0	0	0	0	0	0	0	0	0	0	0	0	0	0	0	0	0	0	0	0	0	0	0	0	0	0	0	0
Leucosporidium	0	0	0	0	0	0	3.26e-05	0	1.52e-05	0	0	0	0	0	0	0	0	0	0	0	0	0	0	0	0	0	0	0	0	0	0	0	0	0	0	0	0	0	0	0	0	0	0	0	0	0	0	0	0
Taphrina	0	0	0	6.41e-05	0	0	0	0	0	0	0	0	0	0	0	0	0	0	0	0	0	0	0	0	0	0	0	0	0	0	0	0	0	0	0	0	0	0	0	0	0	0	0	0	0	0	0	0	0
Strobilomyces	0	0	0	0	0	0	0	0	0	0	0	0	0	0	0	0	0	0	0	0	0	0	0	0	0	0	0	0	0	0	0	0	0	0	6.39e-05	0	0	0	0	0	0	0	0	0	0	0	0	0	0
Subplenodomus	0	0	0	0	0	0	0	0	0	0	0	6.15e-05	0	0	0	0	0	0	0	0	0	0	0	0	0	0	0	0	0	0	0	0	0	0	0	0	0	0	0	0	0	0	0	0	0	0	0	0	0
Trichomonascus	0	0	0	0	0	0	0	0	0	0	0	6.15e-05	0	0	0	0	0	0	0	0	0	0	0	0	0	0	0	0	0	0	0	0	0	0	0	0	0	0	0	0	0	0	0	0	0	0	0	0	0
Cadophora	0	0	0	0	0	0	0	0	0	0	0	0	0	0	0	0	0	0	0	0	0	0	0	0	0	0	0	0	0	0	0	0	0	0	0	0	0	0	0	5.66e-05	0	0	0	0	0	0	0	0	0
Basidioascus	0	0	0	0	0	0	0	0	0	0	0	0	5.64e-05	0	0	0	0	0	0	0	0	0	0	0	0	0	0	0	0	0	0	0	0	0	0	0	0	0	0	0	0	0	0	0	0	0	0	0	0
Dendryphion	5.58e-05	0	0	0	0	0	0	0	0	0	0	0	0	0	0	0	0	0	0	0	0	0	0	0	0	0	0	0	0	0	0	0	0	0	0	0	0	0	0	0	0	0	0	0	0	0	0	0	0
Spiromastix	0	0	0	0	0	0	0	0	0	0	0	0	0	0	0	0	0	0	0	0	0	0	0	0	0	0	0	0	0	0	0	0	0	0	0	0	0	0	0	0	0	0	0	0	0	0	0	0	0
Orbilia	0	0	0	0	0	0	0	0	0	0	0	0	0	0	0	0	0	0	0	0	0	0	0	0	0	0	0	0	0	0	0	0	0	0	0	0	0	0	0	0	0	0	0	0	0	0	0	0	0
Ophiognomonia	0	0	0	0	0	0	0	0	0	0	0	0	0	0	0	0	0	0	0	0	0	0	0	0	0	0	0	0	0	0	0	0	0	0	0	0	0	0	0	0	0	0	0	0	0	0	0	0	0
Absidia	0	0	0	0	0	0	0	0	0	0	0	0	0	0	0	0	0	0	0	0	0	0	0	0	0	0	0	0	0	0	0	0	0	0	0	0	0	0	0	0	0	0	0	5.08e-05	0	0	0	0	0
Gymnoascus	0	0	0	0	0	0	0	0	0	0	0	0	0	0	0	0	0	0	0	0	0	0	0	0	0	0	0	0	0	0	0	0	0	2.25e-05	0	0	0	0	0	0	0	0	0	0	0	0	0	0	0
Coprinus	0	0	0	0	0	0	0	0	0	0	0	4.92e-05	0	0	0	0	0	0	0	0	0	0	0	0	0	0	0	0	0	0	0	0	0	0	0	0	0	0	0	0	0	0	0	0	0	0	0	0	0
Shiraia	0	0	0	0	0	0	0	0	0	0	0	4.92e-05	0	0	0	0	0	0	0	0	0	0	0	0	0	0	0	0	0	0	0	0	0	0	0	0	0	0	0	0	0	0	0	0	0	0	0	0	0
Dothidea	0	0	0	0	0	0	0	0	0	0	0	0	0	0	0	0	0	0	0	0	0	0	0	0	0	0	0	0	0	0	0	0	0	0	0	0	0	0	0	0	0	0	0	0	0	0	0	0	0
Phaeobotryon	0	0	0	0	0	0	0	0	0	0	0	0	0	0	0	0	0	0	0	0	0	0	0	0	0	0	0	0	0	0	0	0	0	0	0	0	0	0	0	0	0	0	0	0	0	0	0	0	0
Vararia	0	0	0	0	0	0	0	0	0	0	0	0	0	0	0	0	0	0	0	0	0	0	0	0	0	0	0	0	0	0	0	0	0	0	0	0	0	0	0	0	0	0	0	0	0	0	0	0	0
Hyphoderma	0	0	0	0	0	0	0	0	0	0	0	0	0	0	0	0	0	0	0	0	0	0	0	0	0	0	0	0	0	0	0	0	0	0	0	0	0	0	0	0	0	0	0	0	0	0	0	0	0
Sphaerobolus	0	0	0	0	0	0	0	0	4.55e-05	0	0	0	0	0	0	0	0	0	0	0	0	0	0	0	0	0	0	0	0	0	0	0	0	0	0	0	0	0	0	0	0	0	0	0	0	0	0	0	0
Puccinia	0	0	0	0	0	0	0	0	0	0	0	0	0	0	0	0	0	0	0	0	0	0	0	0	0	0	0	0	0	0	0	0	0	0	0	0	0	0	0	0	0	0	0	0	0	0	0	0	0
Hyphomucor	0	0	0	0	0	0	0	0	0	0	0	0	0	0	0	0	0	0	0	0	0	0	0	0	0	0	0	0	0	0	0	0	0	0	0	0	0	0	0	0	0	0	0	0	0	0	0	0	0
Gnomonia	0	0	4.17e-05	0	0	0	0	0	0	0	0	0	0	0	0	0	0	0	0	0	0	0	0	0	0	0	0	0	0	0	0	0	0	0	0	0	0	0	0	0	0	0	0	0	0	0	0	0	0
Saccharomyces	0	0	0	0	0	0	0	0	0	0	0	0	0	0	0	0	0	0	0	0	0	0	0	0	0	0	0	0	0	1.9e-05	0	0	0	0	0	0	0	0	1.98e-05	0	0	0	0	0	0	0	0	0	0
Mycenella	0	0	0	0	0	0	0	0	0	0	0	0	0	0	0	0	0	0	0	0	0	0	0	0	0	0	0	0	0	0	0	0	0	0	0	0	0	0	0	0	0	0	0	0	0	0	0	3.77e-05	0
Chaetosphaeria	0	0	0	0	0	0	0	0	0	0	0	0	0	0	0	0	0	0	0	0	0	3.73e-05	0	0	0	0	0	0	0	0	0	0	0	0	0	0	0	0	0	0	0	0	0	0	0	0	0	0	0
Plenodomus	0	0	0	0	0	0	0	0	0	0	0	0	0	0	0	0	0	0	0	0	0	3.73e-05	0	0	0	0	0	0	0	0	0	0	0	0	0	0	0	0	0	0	0	0	0	0	0	0	0	0	0
Allocryptovalsa	3.72e-05	0	0	0	0	0	0	0	0	0	0	0	0	0	0	0	0	0	0	0	0	0	0	0	0	0	0	0	0	0	0	0	0	0	0	0	0	0	0	0	0	0	0	0	0	0	0	0	0
Scytinostroma	0	0	0	0	0	0	0	0	0	0	0	0	0	0	0	0	0	0	0	0	0	0	0	0	0	0	0	0	0	0	0	0	0	0	0	0	0	0	0	0	0	0	0	0	0	0	0	0	0
Metschnikowia	0	0	0	0	0	0	0	0	0	0	0	0	0	0	0	0	0	0	0	0	0	0	0	0	0	0	0	0	0	0	0	0	0	0	0	0	0	0	0	0	0	0	0	0	0	0	0	0	0
Tortispora	0	0	0	0	0	0	0	0	0	0	0	0	0	0	0	0	0	0	0	0	0	0	0	0	0	0	0	0	0	0	0	0	0	0	0	0	0	0	0	0	0	0	0	0	0	0	0	0	0
Marasmiellus	0	0	0	0	0	0	0	0	0	0	0	0	0	0	0	0	0	0	0	0	0	0	0	0	0	0	0	0	0	0	0	0	0	0	0	0	0	0	0	0	0	0	0	0	0	0	0	0	0
Seimatosporium	0	0	0	0	0	0	0	0	0	0	0	0	0	0	0	0	0	0	0	0	0	0	0	0	0	0	0	0	0	0	0	0	3.41e-05	0	0	0	0	0	0	0	0	0	0	0	0	0	0	0	0
Conocybe	0	0	0	0	0	0	0	0	0	0	0	0	0	0	0	0	0	0	0	0	0	0	0	0	0	0	0	0	0	0	0	0	0	0	0	0	0	0	0	0	0	3.34e-05	0	0	0	0	0	0	0
Myxocephala	0	0	0	0	0	0	0	0	0	0	0	0	0	0	0	0	0	0	0	3.25e-05	0	0	0	0	0	0	0	0	0	0	0	0	0	0	0	0	0	0	0	0	0	0	0	0	0	0	0	0	0
Mrakiella	0	3.23e-05	0	0	0	0	0	0	0	0	0	0	0	0	0	0	0	0	0	0	0	0	0	0	0	0	0	0	0	0	0	0	0	0	0	0	0	0	0	0	0	0	0	0	0	0	0	0	0
Ramophialophora	0	3.23e-05	0	0	0	0	0	0	0	0	0	0	0	0	0	0	0	0	0	0	0	0	0	0	0	0	0	0	0	0	0	0	0	0	0	0	0	0	0	0	0	0	0	0	0	0	0	0	0
Resinomycena	0	0	0	0	0	0	0	0	0	0	0	0	0	0	0	0	0	0	0	0	0	0	0	0	0	0	0	0	0	0	0	0	0	0	3.19e-05	0	0	0	0	0	0	0	0	0	0	0	0	0	0
Umbelopsis	0	0	0	0	0	0	0	0	0	0	0	0	0	0	0	0	0	0	0	0	0	0	0	0	0	0	0	0	0	2.86e-05	0	0	0	0	0	0	0	0	0	0	0	0	0	0	0	0	0	0	0
Pseudomicrostroma	0	0	0	0	0	0	0	2.84e-05	0	0	0	0	0	0	0	0	0	0	0	0	0	0	0	0	0	0	0	0	0	0	0	0	0	0	0	0	0	0	0	0	0	0	0	0	0	0	0	0	0
Leucoagaricus	0	0	0	0	0	0	0	0	0	0	0	0	0	0	0	0	0	0	0	0	0	0	0	0	0	0	0	0	0	0	0	0	0	0	0	0	0	0	0	0	0	0	0	0	0	0	0	0	0
Jaminaea	0	0	0	0	0	0	0	0	0	0	0	0	0	0	0	0	0	0	0	0	0	0	0	0	0	0	0	0	0	0	0	0	0	0	0	0	0	0	0	0	0	0	0	0	0	0	0	0	0
Brunneoporus	0	0	0	0	0	0	0	0	0	0	0	0	0	0	0	0	0	0	0	0	0	0	0	0	0	0	0	0	0	0	0	0	0	0	0	0	0	0	0	0	0	0	0	0	0	0	0	0	0
Bannoa	0	0	0	0	0	0	0	0	0	0	0	0	0	0	0	0	0	0	2.65e-05	0	0	0	0	0	0	0	0	0	0	0	0	0	0	0	0	0	0	0	0	0	0	0	0	0	0	0	0	0	0
Suhomyces	0	0	0	0	0	0	0	0	0	0	0	0	0	0	0	0	0	0	0	0	0	0	0	0	0	0	0	0	0	0	0	0	0	0	0	0	0	0	0	0	0	0	0	0	0	0	0	0	2.64e-05
Nectriella	0	0	0	0	0	0	0	0	0	0	0	0	0	0	0	0	0	0	0	0	0	0	0	0	0	0	0	0	0	0	0	0	0	0	0	0	0	0	0	0	0	0	0	0	0	0	0	0	0
Rhizophagus	0	0	0	0	0	0	0	0	0	0	0	0	0	0	0	0	0	0	0	0	0	0	0	0	0	0	0	0	0	0	0	0	0	0	0	0	0	0	0	0	0	0	0	2.54e-05	0	0	0	0	0
Veronaea	0	0	0	0	0	0	0	0	0	0	0	0	0	0	0	0	0	0	0	0	0	0	0	0	0	0	0	0	0	0	0	0	0	0	0	0	0	0	0	0	0	0	0	0	0	0	0	0	0
Cleistothelebolus	0	0	0	0	0	0	0	0	0	0	0	0	0	0	0	0	0	0	0	0	0	0	2.36e-05	0	0	0	0	0	0	0	0	0	0	0	0	0	0	0	0	0	0	0	0	0	0	0	0	0	0
Mycocalicium	0	0	0	0	0	0	0	0	2.28e-05	0	0	0	0	0	0	0	0	0	0	0	0	0	0	0	0	0	0	0	0	0	0	0	0	0	0	0	0	0	0	0	0	0	0	0	0	0	0	0	0
Pseudorobillarda	0	0	0	0	0	0	0	0	0	0	0	0	0	0	0	0	0	0	0	0	0	0	0	0	0	0	0	0	0	0	0	0	0	0	0	0	0	0	0	0	0	2.23e-05	0	0	0	0	0	0	0
Feramyces	0	0	0	0	0	0	0	0	0	0	0	0	0	0	0	0	0	0	0	0	0	0	0	0	0	2.18e-05	0	0	0	0	0	0	0	0	0	0	0	0	0	0	0	0	0	0	0	0	0	0	0
Phaeopoacea	0	0	0	0	0	0	0	0	0	0	0	0	0	0	0	0	0	0	0	0	0	0	0	0	0	0	0	0	0	0	2e-05	0	0	0	0	0	0	0	0	0	0	0	0	0	0	0	0	0	0
Meliniomyces	0	0	0	0	0	0	0	0	0	0	0	0	0	0	0	0	0	0	0	0	0	0	0	0	0	0	0	0	0	0	0	0	0	0	0	0	0	0	1.98e-05	0	0	0	0	0	0	0	0	0	0
Paragibellulopsis	0	0	0	0	0	0	0	0	0	0	0	0	0	0	0	0	0	0	0	0	0	0	0	0	0	0	0	0	0	0	0	0	0	0	0	0	0	0	0	0	0	0	0	0	0	0	0	0	0
Nothopassalora	0	0	0	0	0	0	0	0	0	0	0	0	0	0	1.74e-05	0	0	0	0	0	0	0	0	0	0	0	0	0	0	0	0	0	0	0	0	0	0	0	0	0	0	0	0	0	0	0	0	0	0
[truncated: 19 more columns]
