# Supplementary material for: The facial microbiome and metabolome across different geographic regions
Source: Microbiol Spectr. 2023 Dec 8;12(1):e03248-23. doi: 10.1128/spectrum.03248-23 (PMC10783011; doi:10.1128/spectrum.03248-23)
Supplement: Table S3 — Levels of metabolites in all samples. [file spectrum.03248-23-s0003.csv]

Table S3: Levels of metabolites
Climate	-	-	-	Subtropical monsoon	Subtropical monsoon	Subtropical monsoon	Subtropical monsoon	Subtropical monsoon	Subtropical monsoon	Subtropical monsoon	Subtropical monsoon	Subtropical monsoon	Subtropical monsoon	Subtropical monsoon	Subtropical monsoon	Subtropical monsoon	Subtropical monsoon	Subtropical monsoon	Subtropical monsoon	Subtropical monsoon	Subtropical monsoon	Subtropical monsoon	Subtropical monsoon	Subtropical monsoon	Subtropical monsoon	Subtropical monsoon	Temperate continental	Temperate continental	Temperate continental	Temperate continental	Temperate continental	Temperate continental	Temperate continental	Temperate continental	Temperate continental	Temperate continental	Temperate continental	Temperate continental	Temperate continental	Temperate continental	Temperate continental	Temperate continental	Temperate continental	Temperate continental	Temperate continental	Temperate continental	Temperate continental	Temperate continental	Temperate continental
Metabolite	HMDB.Superclass	HMDB.Class	HMDB.Subclass	South.32	South.33	South.34	South.35	South.36	South.37	South.38	South.4	South.40	South.41	South.42	South.43	South.44	South.46	South.47	South.48	South.49	South.50	South.51	South.52	South.53	South.54	South.6	NW.10	NW.14	NW.24	NW.26	NW.27	NW.28	NW.29	NW.30	NW.32	NW.35	NW.36	NW.37	NW.38	NW.39	NW.40	NW.41	NW.42	NW.43	NW.44	NW.45	NW.46	NW.47	NW.8
(3S,3'S,5R,5'R,6R)-3,6-Epoxy-5,6-dihydro-3',5,8'-trihydroxy-beta,kappa-caroten-6'-one	Lipids and lipid-like molecules	Prenol lipids	Tetraterpenoids	7.3309	7.7396	7.3154	7.2276	6.9749	7.3756	6.4487	7.1354	7.4037	7.3411	7.3806	7.6307	7.3222	7.3592	7.3676	7.3692	7.3157	7.1927	6.6747	7.128	7.2876	7.364	7.2183	7.1071	7.2409	7.2685	6.8714	7.3202	7.262	7.0646	7.2945	7.1717	7.2629	7.2479	7.2311	6.7558	6.9651	7.2133	7.3241	7.3193	7.0258	7.288	7.2371	7.2459	7.2743	6.7135
Arachidoyl Ethanolamide	Organic nitrogen compounds	Organonitrogen compounds	Amines	5.1433	4.4888	4.7977	4.6054	4.162	4.2545	3.5985	4.1266	5.0482	4.7499	4.3664	4.1785	4.7677	4.8821	4.6357	4.9253	5.0797	4.4522	3.9036	4.0934	4.7713	4.8488	4.3465	4.6831	4.5008	4.1618	4.7252	4.8019	4.5105	4.5227	4.7313	4.5118	4.7498	4.9251	5.0428	3.814	4.471	5.0139	4.6121	4.8019	3.8966	4.7382	4.7807	4.2019	4.8014	3.6921
N-(2-Hydroxypropyl)dodecanamide	-	-	-	4.0453	5.1785	4.2486	4.7036	4.8138	4.6611	3.3617	4.6691	4.0475	4.5929	4.1952	4.9066	4.3848	4.9147	4.1238	3.9289	4.3538	4.1881	3.9153	3.8672	3.9209	4.8067	5.8137	4.9998	5.9313	4.4404	4.0462	4.769	4.7792	4.5207	4.0393	4.5347	4.6332	5.1851	4.5156	4.0786	4.504	4.5566	4.5822	4.6146	5.5306	4.5173	4.8866	5.5672	4.4757	4.1009
N(4)-Oleylcytosine arabinoside	Nucleosides, nucleotides, and analogues	Pyrimidine nucleosides	Not Available	6.0634	7.0202	6.2164	6.1317	6.36	6.429	4.9794	6.6121	5.8686	5.8743	5.7579	6.6695	5.5476	5.7395	6.1612	5.6773	4.7535	5.6175	6.3998	5.106	4.9377	6.1879	6.9043	6.2747	6.3367	5.8803	5.2741	5.9739	6.1914	5.2628	6.0984	6.4183	6.4207	6.7676	6.1964	6.4927	6.1913	6.1362	6.3342	5.8749	5.6161	6.5847	6.389	6.6096	6.3064	5.3935
16-feruloyloxypalmitate	Phenylpropanoids and polyketides	Cinnamic acids and derivatives	Hydroxycinnamic acids and derivatives	6.1458	6.253	6.1217	6.4811	5.9812	5.4022	5.2068	6.2126	6.1317	6.2809	6.7831	5.2829	6.8048	6.5638	6.1828	5.9652	6.3705	5.9316	5.6913	6.208	6.3341	6.6546	6.3365	6.1447	5.8939	6.4723	6.2533	6.1445	6.048	6.0436	6.0827	6.0185	6.5794	6.1297	5.9248	4.4166	5.832	6.3715	6.4178	5.8987	6.1144	5.3958	6.073	6.6519	5.7633	6.3439
9-Hydroxylinoleic acid	Lipids and lipid-like molecules	Fatty Acyls	Lineolic acids and derivatives	5.496	5.9629	5.0616	5.9261	5.6502	5.669	4.06	5.6788	5.9296	5.6955	6.1725	6.7123	5.5112	5.7688	5.8604	5.5971	5.2264	5.5103	5.43	5.4705	5.4318	5.7529	5.9727	5.3131	5.5737	5.4913	5.2081	5.197	5.3566	5.5359	5.1715	5.3783	5.4632	5.8061	5.1736	5.0838	5.425	5.4722	5.6504	5.6717	4.6774	5.7058	5.1697	5.7436	5.2852	3.9045
Gamma-Chaconine	Organic oxygen compounds	Organooxygen compounds	Carbohydrates and carbohydrate conjugates	5.95	6.8712	6.0719	5.7915	6.0888	6.3225	5.1969	6.2936	5.6387	5.8571	5.5887	6.1426	5.7934	5.7803	6.1115	5.3525	5.4601	5.5095	6.5519	4.5515	5.3312	5.9981	6.6351	6.1606	6.1932	5.4992	5.1719	5.7752	5.8193	5.334	5.6615	6.5255	5.7559	6.2325	5.5593	6.5676	5.6887	5.6939	5.847	5.5603	6.1885	6.0704	5.9591	6.2482	5.7218	5.403
DG(22:6(5Z,8E,10Z,13Z,15E,19Z)-2OH(7S, 17S)/i-14:0/0:0)	Not Available	Not Available	Not Available	5.644	7.0133	5.7907	4.7071	6.3364	6.1975	5.2769	6.7717	4.8136	4.8653	4.8219	5.7208	5.4365	5.0134	5.5992	4.8105	4.8046	4.6685	6.1063	4.6247	4.8025	4.8357	6.7529	6.4717	6.4316	5.2773	5.0621	5.3215	5.7284	5.5604	5.5236	5.4126	5.7818	6.2534	5.5207	5.9921	5.5744	5.5744	5.5912	6.0882	4.8306	5.9599	5.9298	6.1323	5.6475	5.6685
Gramicidin S	Organic acids and derivatives	Carboxylic acids and derivatives	Amino acids, peptides, and analogues	5.7843	4.9211	5.6146	3.8977	6.2487	5.7026	5.7382	3.9202	4.0042	6.1414	5.2885	4.0139	4.8785	5.2428	5.0979	4.6251	4.2863	5.2427	7.5099	6.032	5.6722	6.7582	5.2068	5.1141	4.626	4.7119	4.835	5.2956	3.9994	5.6231	5.547	4.9576	5.4216	4.3829	4.7754	5.0916	6.6494	5.9763	4.0419	4.4506	6.1703	5.1025	5.5225	5.3326	5.244	5.7062
DG(16:0/0:0/TXB2)	Not Available	Not Available	Not Available	4.5869	6.6543	4.5957	4.5562	6.0425	4.6462	4.3229	6.4654	4.6627	4.7144	4.671	5.0875	4.6426	4.6317	4.7067	4.6596	4.6537	4.5176	5.5933	4.5765	4.6516	4.6848	6.444	6.0155	5.8769	4.6979	4.2289	4.6531	5.1904	4.5332	4.6887	4.6312	5.3863	5.9595	4.7646	5.6751	5.215	4.6349	4.7004	5.823	4.3258	5.6285	5.4742	5.7739	5.3152	5.2441
Pentadecanal	Lipids and lipid-like molecules	Fatty Acyls	Fatty aldehydes	6.3323	5.8719	6.0944	7.0314	6.0177	5.9813	7.0742	5.7745	6.3667	5.9285	6.2379	7.0182	5.0972	4.6773	6.3998	4.7194	4.7652	5.7537	6.9617	5.4422	6.7329	7.3827	6.7955	6.3284	7.4866	5.0062	5.8454	4.4711	4.7145	3.8854	5.8765	5.9978	7.0401	5.893	4.8321	5.1005	5.3563	5.524	3.8963	3.9562	6.0871	5.7536	5.5422	5.0193	5.3832	6.9731
Phthalic Anhydride	Organoheterocyclic compounds	Benzofurans	Benzofuranones	4.1743	4.8272	4.3211	4.6109	4.3137	4.7798	3.3066	4.0174	5.0147	5.092	5.2921	6.0133	4.2015	4.2638	4.6994	4.7665	4.4727	4.6904	3.8122	3.9102	3.8062	4.6453	4.3686	3.8292	3.7319	4.2566	3.2116	3.669	4.0809	3.9735	3.7728	4.0125	3.73	3.6695	4.0529	3.2906	3.9863	3.5963	4.2335	4.2521	3.3085	3.6516	3.9545	4.3833	3.5701	3.1282
Alpha-Tocopherol succinate	Lipids and lipid-like molecules	Prenol lipids	Quinone and hydroquinone lipids	5.5405	6.1435	5.639	4.4133	6.0684	5.9892	4.9816	5.8327	4.5199	4.5715	4.5282	6.4689	5.0678	5.2946	5.4185	4.8364	4.5108	5.3939	5.3349	4.4662	4.5087	5.1433	6.1294	5.5451	5.9834	4.7968	4.086	4.5103	4.515	4.3903	4.4829	4.4883	4.7156	5.5724	5.4148	5.6069	5.1954	4.4708	4.5575	4.8998	5.0142	5.2901	5.1614	5.7781	5.2856	4.5267
5-Hydroxycapsanthin-5,6-epoxide	Lipids and lipid-like molecules	Prenol lipids	Triterpenoids	5.246	6.1089	5.5806	5.4823	5.375	5.6619	4.4247	5.3449	5.4685	5.465	5.6354	6.1194	5.6809	5.8628	5.773	5.8042	5.6606	5.5034	4.9048	5.1737	5.4895	5.8166	5.3802	5.1132	5.3694	5.5477	5.0021	5.5635	5.4007	4.9447	5.485	5.4301	5.6001	5.7698	5.6411	5.8818	4.9553	5.1465	5.5056	5.3961	5.7386	5.6129	5.4436	6.0478	5.5137	4.9707
17-Hydroxyandrostane-3-glucuronide	Lipids and lipid-like molecules	Steroids and steroid derivatives	Steroidal glycosides	4.8389	4.9304	5.0312	5.0087	4.4808	4.276	4.3946	5.1375	4.9772	4.9841	5.6631	4.9062	5.8457	5.361	5.1409	4.5386	4.9423	4.7109	4.4991	5.0292	4.6134	5.882	5.1248	4.9896	5.0359	5.3346	4.9253	4.9579	4.8448	5.2824	4.6405	4.8795	5.4724	5.1242	4.6737	3.9376	5.1206	5.2218	5.0481	4.6933	5.0454	4.8877	4.4471	6.9483	4.6891	4.5056
DG(8:0/10:0/0:0)	Lipids and lipid-like molecules	Glycerolipids	Diradylglycerols	4.2271	4.1509	4.6615	3.9614	4.0611	4.0515	3.4976	4.5689	4.068	4.1196	4.0763	4.0776	4.0479	4.037	4.112	4.0648	4.0589	3.9228	4.1964	3.879	4.0568	4.0901	4.3534	3.968	4.2762	4.1423	4.8358	5.3316	5.1342	3.9384	5.5026	4.786	4.7464	5.8945	5.0452	4.3931	5.3726	5.4586	5.4056	4.1655	3.9338	6.0513	5.5495	5.1694	5.4524	3.5507
Decyl alcohol	Lipids and lipid-like molecules	Fatty Acyls	Fatty alcohols	6.5082	6.7913	6.0068	5.035	5.046	6.612	5.1815	6.3124	6.7251	5.6116	5.4942	4.5801	5.7619	6.5323	5.8171	6.5744	5.5653	5.0563	5.3572	6.0181	6.1922	6.0848	6.5862	5.4861	5.6926	4.9943	5.4987	5.0659	5.0818	6.1573	5.2617	5.0484	4.9984	5.2704	5.5602	5.01	4.6791	5.0365	5.1086	6.2735	5.0588	5.3757	5.5365	5.3819	5.081	4.8335
Pentadecylbenzene	Benzenoids	Benzene and substituted derivatives	Not Available	5.6243	5.7078	4.98	6.1455	6.1921	6.7458	4.5726	5.3064	6.2361	6.378	5.9292	6.1921	4.9207	5.4595	5.9776	5.7327	5.0244	5.6199	5.3272	5.9151	5.7708	5.8515	6.1655	5.0483	4.7963	4.8745	5.1863	4.7095	5.0479	5.348	4.6919	4.9958	4.837	5.5999	5.2905	5.3623	4.8101	4.9198	4.5221	5.7115	4.4214	4.773	5.0774	5.7317	5.0274	5.4231
2',3'-Dideoxyadenosine	Nucleosides, nucleotides, and analogues	Purine nucleosides	Purine 2'',3''-dideoxyribonucleosides	5.8114	5.6357	5.8232	5.6537	5.3751	5.7076	4.6775	5.6252	5.8762	5.7872	5.8505	5.5125	5.7908	5.7978	5.844	5.8057	5.8565	5.7016	5.1672	5.7095	5.73	5.8152	5.6295	5.5834	5.7366	5.8646	5.4331	5.8664	5.7856	5.6324	5.8061	5.7618	5.7793	5.7624	5.7639	4.9278	5.4913	5.7917	5.8761	5.8916	5.1977	5.8256	5.79	5.7446	5.8122	5.2099
Diisobutyl adipate	Lipids and lipid-like molecules	Fatty Acyls	Fatty acid esters	5.9227	5.6837	5.9272	5.7208	5.423	5.7941	4.7701	5.7529	6.0364	5.9282	5.9821	6.0822	5.9562	5.9575	5.9865	5.9607	5.8977	5.8299	5.2456	5.7792	5.897	5.9456	5.6345	5.7293	5.8475	5.9254	5.5976	5.9865	5.9726	5.7338	5.8997	5.8854	5.901	5.8716	5.9411	5.0666	5.5495	5.9283	6.0236	6.0303	5.2695	5.9798	5.9347	5.8555	5.9651	5.2967
N-Nervonoyl Cysteine	Not Available	Not Available	Not Available	1.1672	4.3115	4.5874	4.164	5.581	4.4694	3.3472	3.7773	3.6996	1.2871	4.4258	7.2288	1.2194	1.2092	3.9815	6.064	5.8652	6.1105	4.2826	5.7141	5.8105	1.2592	3.8094	2.8896	1.2297	1.2317	2.7398	1.2293	1.2338	1.1174	1.2036	1.2087	1.2287	1.2229	1.2095	4.2162	4.1908	1.1923	1.2739	1.3308	0.9298	1.1804	1.1477	1.2661	4.1666	0.775
Rhazidigenine Nb-oxide	Organoheterocyclic compounds	Indoles and derivatives	Indoles	2.4102	5.3276	4.2076	2.8801	4.3815	5.241	3.82	1.8391	3.6806	3.7559	5.0114	6.0141	3.9499	1.8914	5.1228	1.9189	1.9131	5.5474	5.1937	5.523	2.471	5.3048	5.2929	1.8234	1.9129	4.8544	1.497	1.9125	4.0283	1.7942	1.8856	5.0083	3.8319	1.9058	1.8918	4.8923	1.7067	1.8736	1.9593	2.0185	1.5911	5.8912	1.8265	5.0768	1.8478	5.4735
(+/-)-Menthyl acetate	Lipids and lipid-like molecules	Prenol lipids	Monoterpenoids	3.983	6.0289	5.1803	5.5922	4.9791	4.0423	4.7599	3.9748	4.8948	4.8388	5.9979	5.0954	5.5144	5.0957	5.4758	4.9461	5.0485	5.1681	5.5766	4.7896	4.5548	5.6969	5.7387	4.1073	4.845	4.5675	3.625	4.1864	4.054	3.9293	4.0219	4.1695	5.018	4.2111	4.1901	3.704	5.4288	4.7693	4.0965	4.2378	3.722	4.8119	3.962	4.0883	5.1856	4.2543
R-Palmitoyl-(2-methyl) Ethanolamide	-	-	-	3.9634	5.3802	3.9722	3.9327	4.0324	4.9647	4.3502	3.9552	5.1827	4.0909	4.5531	4.0489	4.0191	4.0082	4.0832	4.0361	4.0302	4.4541	4.3045	3.8503	4.0281	4.0613	5.3481	3.9393	4.0301	4.0322	3.6054	4.0297	4.0344	3.9097	4.0023	4.0077	4.029	4.0228	4.0086	3.6844	3.8205	3.9902	4.0769	4.1368	3.7024	3.9775	3.9424	4.0687	3.964	3.522
Gonal	Lipids and lipid-like molecules	Steroids and steroid derivatives	Not Available	5.5348	5.4865	4.4907	5.3999	5.4314	5.5982	3.6349	5.4065	5.9234	5.6432	5.9235	6.373	5.0986	5.3026	5.4937	5.8275	5.0068	5.5764	4.8268	5.7313	5.7976	5.4423	5.2876	4.4981	5.1086	4.3493	4.5615	4.3957	5.5069	4.5609	4.596	4.8817	5.0561	5.5411	5.3569	5.2978	5.1302	4.8544	4.7752	5.5179	3.6265	5.2272	5.1893	5.4284	4.923	3.4462
Dihydrozeatin	Organoheterocyclic compounds	Imidazopyrimidines	Purines and purine derivatives	5.6514	5.2608	5.5385	5.5424	5.2758	5.3519	4.6151	5.3329	5.6591	5.6022	5.6674	5.4327	5.6591	5.6754	5.628	5.7198	5.6552	5.5779	4.8917	5.537	5.6663	5.644	5.3673	5.304	5.5335	5.6117	5.2725	5.7561	5.6439	5.4839	5.6371	5.5995	5.611	5.6445	5.681	4.9596	5.3411	5.6284	5.7156	5.7201	4.9502	5.6924	5.6511	5.5983	5.6809	5.0578
Myristoleic acid	Lipids and lipid-like molecules	Fatty Acyls	Fatty acids and conjugates	4.3972	5.215	4.9916	4.5739	5.0539	4.5305	4.3159	5.042	5.2315	5.2234	5.7278	6.3658	5.5427	5.2331	5.53	5.3349	5.2737	5.8223	5.0751	5.1093	5.2655	5.7261	5.2417	4.9731	5.3662	5.2542	4.9358	5.3259	5.2542	5.1872	5.1944	5.119	5.1132	5.3002	5.4097	4.7471	5.0688	5.2066	5.3028	5.3474	4.5964	5.3217	5.2275	4.9741	5.2936	4.3447
Alisol A	Lipids and lipid-like molecules	Prenol lipids	Triterpenoids	7.3764	8.065	7.5342	5.1271	7.4822	7.526	6.3779	7.7406	4.959	5.4162	5.1833	5.5971	7.0918	7.2173	7.3802	5.1728	4.9154	4.9748	7.3787	4.7775	4.9879	4.8024	7.9253	7.6911	7.649	5.9436	4.4834	5.4237	6.2236	4.9138	5.1271	5.3086	5.5715	6.9901	5.3606	6.4022	5.9557	4.9476	5.6296	5.2738	5.6275	5.2994	6.3997	6.5047	6.417	7.0943
3-Dehydrosphinganine	Organic oxygen compounds	Organooxygen compounds	Carbonyl compounds	4.1922	6.0224	4.2009	5.7184	4.3841	5.1437	3.6976	5.8241	5.0388	4.4433	4.2763	4.2777	4.2479	4.716	4.5373	4.3317	4.2589	4.1229	4.0028	4.079	4.2569	4.2901	6.0125	4.168	4.2588	4.261	3.8342	4.2584	4.2632	4.1384	4.2311	4.3174	4.2578	4.2516	4.2374	3.9132	4.0493	4.219	4.3057	4.3655	3.9311	4.2063	4.1712	4.2975	4.1928	3.7507
Palmitoyl Ara-C	Nucleosides, nucleotides, and analogues	Pyrimidine nucleosides	Not Available	6.4514	5.5099	6.7206	6.0864	6.2456	5.9869	4.5825	6.1471	6.6076	6.5846	6.7108	5.9105	6.7788	6.7069	6.545	6.8669	6.8723	6.681	5.4603	6.6448	6.8285	6.286	5.8283	6.4343	6.3848	6.8117	6.2965	6.9432	6.8814	6.6259	6.9014	6.7639	6.4034	6.8329	6.725	5.7462	6.4801	6.7279	6.879	6.8446	5.8192	6.8629	6.8363	6.3031	6.7553	5.4682
Rishitin	Organic oxygen compounds	Organooxygen compounds	Alcohols and polyols	5.3381	5.0125	5.5931	5.2852	5.3321	5.0282	4.1897	5.3308	5.5458	5.5544	5.6824	5.5577	5.7371	5.5922	5.5518	5.8956	5.8136	5.7048	4.8065	5.6757	5.8136	5.5356	4.9505	5.3217	5.3947	5.8103	5.3798	5.7838	5.7998	5.6053	5.8365	5.737	5.5953	5.7877	5.6193	4.6931	5.4421	5.6706	5.8449	5.8345	4.96	5.7667	5.7438	5.4134	5.6485	4.7981
Cnidilide	Organoheterocyclic compounds	Isobenzofurans	Not Available	4.9018	4.646	4.8825	4.9506	4.9858	4.9273	3.4845	4.4437	5.2547	5.2726	5.2939	5.8112	5.2614	5.1551	5.2641	5.3215	5.2974	5.1815	4.5232	5.1263	5.2064	5.2504	4.6558	4.5085	4.6492	5.1944	4.8493	5.1927	5.245	5.1641	5.2443	5.1557	5.086	5.3401	5.073	4.4813	4.8276	5.0279	5.3557	5.2954	4.3721	5.3203	5.203	5.0909	5.0963	4.1619
Dihydroceramide	Lipids and lipid-like molecules	Sphingolipids	Ceramides	6.7665	6.3634	6.787	6.5109	5.5722	6.7639	5.363	6.2598	6.8799	6.7396	6.3735	5.7488	6.3317	6.6053	6.3756	6.6962	6.4811	5.8196	5.6465	6.7322	6.6713	6.1648	6.3963	5.9489	5.4691	6.0618	5.6555	6.0947	6.192	5.9919	6.1043	5.7757	5.8788	6.1912	6.1316	5.2881	5.5537	5.8956	6.0872	6.1517	5.5693	6.3526	6.1313	6.0777	6.0325	5.5878
Drostanolone	Lipids and lipid-like molecules	Steroids and steroid derivatives	Androstane steroids	3.3373	5.8271	2.7828	3.1419	3.6427	1.4767	1.7253	2.7104	3.4834	3.4961	3.8464	4.2806	3.4962	3.9601	3.2335	4.5828	3.3343	3.5294	2.3786	3.1952	3.6227	3.4695	3.2019	3.0237	3.3746	3.4309	3.7396	3.7102	3.6352	3.695	3.5591	3.3763	3.5088	3.8262	3.5705	3.1088	3.069	3.2098	3.6846	4.2207	2.5067	3.4888	3.5558	5.6598	3.4975	2.7063
N-(2-Hydroxyisobutyl)-2,4,8,10,12-tetradecapentaenamide	Lipids and lipid-like molecules	Fatty Acyls	Fatty amides	4.9004	6.0169	1.8053	5.5417	5.9774	6.3248	4.8717	1.7886	5.843	5.6871	5.8037	6.1302	5.5595	1.8408	6.3843	4.3352	1.8625	5.902	5.6636	1.6856	5.059	6.2981	5.9959	1.773	2.2412	4.7964	2.0231	4.3635	5.0141	1.7439	5.0946	4.5115	5.1358	5.2365	4.6604	4.1292	4.9019	4.5822	4.7496	1.9678	1.5413	4.474	4.498	4.2602	4.8813	4.5909
7,8-Dihydropteroic acid	Organoheterocyclic compounds	Pteridines and derivatives	Pterins and derivatives	5.5459	5.2081	5.4425	5.4325	5.3301	4.7616	4.3682	5.4647	5.8973	5.804	5.8467	5.4372	5.7933	5.7956	5.6866	5.9461	5.8334	5.7782	4.3293	5.7374	5.886	5.698	5.3369	5.514	5.4937	5.903	5.4055	5.9627	5.8834	5.6874	5.8454	5.7705	5.716	5.7423	5.9148	5.3152	5.4905	5.8818	5.8766	5.8988	5.2635	5.8071	5.8258	5.7769	5.8249	4.9699
DG(9D3/9D3/0:0)	Lipids and lipid-like molecules	Fatty Acyls	Fatty acids and conjugates	6.5954	7.8205	6.7656	2.8629	7.4393	6.8049	5.4716	7.5068	2.9693	4.0057	2.9776	4.8471	6.2885	6.3627	6.7407	2.9661	2.9602	2.8243	7.1651	2.7806	2.9582	2.9914	7.6815	7.3719	7.3676	2.9623	2.5362	2.9597	5.1698	2.8399	2.9324	5.0066	2.9591	6.3649	2.9387	5.8515	4.4435	2.9203	3.0069	3.0667	5.7888	4.9148	5.5848	5.9825	5.5744	6.6749
DG(13:0/22:6(5Z,7Z,10Z,13Z,16Z,19Z)-OH(4)/0:0)	Not Available	Not Available	Not Available	7.8844	7.4106	8.0042	4.4632	7.0328	8.2274	7.0701	6.6738	4.7232	4.7758	4.737	5.6627	7.1783	7.4702	7.648	4.3514	4.2224	4.498	6.5504	4.2574	4.0551	4.9664	7.1015	6.4591	6.4045	2.5137	2.6101	2.7083	3.1125	2.8543	3.3152	4.7078	5.0981	5.6626	3.4986	6.9686	5.0263	4.6721	3.1328	3.2247	5.9429	4.143	5.0342	5.4896	4.6704	5.6074
Undecylenic acid	Lipids and lipid-like molecules	Fatty Acyls	Fatty acids and conjugates	3.2142	5.9199	5.3075	5.2835	5.2402	4.753	5.2544	3.206	3.29	4.6825	6.1454	5.8759	5.2275	4.5481	5.1266	4.9178	4.7896	4.9977	5.8469	4.531	3.2789	5.6793	5.2681	4.2065	5.1688	3.283	2.8565	3.2804	4.1618	3.9403	3.2531	3.2585	4.7635	3.2736	3.2594	2.9354	5.6334	4.4845	3.3277	4.3083	2.9533	3.2283	4.2909	3.3195	5.1387	3.9647
CL(i-12:0/i-24:0/i-14:0/i-16:0)	Lipids and lipid-like molecules	Glycerophospholipids	Glycerophosphoglycerophosphoglycerols	5.6896	7.4136	6.259	1.4644	6.9902	6.0553	1.0281	7.0601	1.5678	1.6181	1.5758	1.5771	5.2751	5.6118	6.002	4.4692	1.5589	1.4272	6.7119	1.3851	1.5569	1.5893	7.2266	6.9006	6.8879	1.5609	1.1536	1.5584	1.5631	1.4422	1.5319	1.5371	1.5578	5.0193	1.538	5.0538	1.3566	1.5201	1.6044	1.6629	3.301	1.5078	1.4739	1.5965	4.6308	6.2091
DG(20:3(8Z,11Z,14Z)-O(5,6)/0:0/a-25:0)	Not Available	Not Available	Not Available	4.9594	6.7143	5.7254	4.1639	6.4558	4.856	3.3941	6.6573	4.29	4.6595	4.8635	3.9741	5.3843	5.7307	5.8043	4.1758	4.3605	4.8102	6.0594	4.7364	4.2739	3.9865	6.6507	6.5824	6.5334	4.4694	3.8147	4.5321	5.0022	4.5933	4.241	5.011	4.5391	5.7116	4.9383	3.6096	4.4011	4.3265	4.4715	4.8999	3.6275	4.1861	5.1105	5.2959	5.2024	5.9984
N-Acetyl-b-glucosaminylamine	Organic oxygen compounds	Organooxygen compounds	Carbohydrates and carbohydrate conjugates	5.5954	5.2788	5.4761	5.6152	5.1022	5.2731	4.4319	5.4612	5.7943	5.7907	5.8123	5.7716	5.6808	5.7632	5.7315	5.841	5.7858	5.7025	4.8656	5.6697	5.7848	5.7623	5.3992	5.44	5.6003	5.7681	5.3993	5.8124	5.777	5.6306	5.7718	5.6915	5.667	5.6698	5.7819	5.2448	5.3878	5.738	5.8398	5.8004	5.2507	5.7851	5.7461	5.7075	5.7653	5.1437
(4S,8R)-8,9-Dihydroxy-p-menth-1(6)-en-2-one	Lipids and lipid-like molecules	Prenol lipids	Monoterpenoids	5.6188	5.3577	5.6161	5.6662	5.3162	5.3829	4.5566	5.5652	5.9245	5.8208	5.8903	5.6124	5.7827	5.761	5.7573	5.8649	5.8747	5.7512	4.9979	5.6302	5.863	5.8069	5.4637	5.5475	5.708	5.8928	5.4025	5.8955	5.8275	5.6969	5.8255	5.7315	5.8014	5.8124	5.8688	5.29	5.4522	5.8078	5.8923	5.8871	5.2879	5.8086	5.8146	5.7045	5.8113	5.2185
7alpha,12alpha,26-trihydroxycholest-4-en-3-one	Lipids and lipid-like molecules	Steroids and steroid derivatives	Bile acids, alcohols and derivatives	5.7002	7.4412	6.1664	5.5605	7.1948	5.9192	4.724	7.3138	5.1863	5.1552	5.54	5.5708	6.1057	6.1933	6.3859	5.3663	4.9562	5.3916	6.7949	5.4183	5.0965	5.4333	7.3495	7.2131	7.2518	5.465	4.8135	5.0797	5.6818	5.2393	5.1037	4.947	5.4196	6.3777	5.4394	6.2109	5.3367	4.7072	5.3256	5.3725	5.7572	5.4128	5.8465	5.9315	5.7832	6.6425
Cyclohexaneundecanoic acid	Lipids and lipid-like molecules	Fatty Acyls	Fatty acids and conjugates	4.7216	5.8777	4.4315	5.115	5.4949	5.3228	4.744	2.5689	5.5367	4.6926	5.4967	2.6624	4.6659	4.6352	5.1326	4.5085	4.248	5.0446	5.0316	4.3488	2.6417	5.1372	5.3901	2.553	4.0387	2.6458	2.2206	2.6432	2.648	2.5235	2.616	3.8809	4.3306	2.6364	3.6711	2.2991	4.4071	2.6039	2.6904	2.7501	2.317	3.8199	2.5562	2.6822	4.4365	2.1377
Avocadene	Lipids and lipid-like molecules	Fatty Acyls	Fatty alcohols	4.3005	5.632	3.8996	4.9474	4.981	5.3163	4.7894	3.8826	5.4678	4.5647	5.0128	3.9763	3.9465	4.8327	5.4486	4.9087	4.4973	4.4009	4.7494	4.0756	3.9555	4.849	5.1418	3.8667	4.6154	3.9596	3.5328	3.957	3.9618	3.8371	3.9297	3.9351	4.6465	3.9502	3.936	3.6118	4.5761	3.9176	4.0043	4.0642	3.6298	4.3211	3.8698	3.9961	4.7178	3.4494
5'-(1,4-Dihydro-1-methyl-3-pyridinylcarbonyl)-3'-azido-3'-deoxythymidine	Nucleosides, nucleotides, and analogues	Pyrimidine nucleosides	Pyrimidine 2'',3''-dideoxyribonucleosides	6.1374	6.6641	6.3361	6.6874	6.667	5.9822	3.5831	6.4467	6.3794	6.5572	6.4947	6.6605	6.1001	6.4893	6.4198	6.1124	6.1308	5.708	5.7208	6.1643	5.9936	5.8605	6.9935	6.4732	6.5092	6.1734	4.4339	5.9461	6.1329	6.2469	6.0339	6.063	6.3043	6.0596	6.2701	5.3264	4.789	6.103	6.4569	6.7271	5.5466	6.3877	5.8919	6.6084	6.2337	4.4712
Tetradecanoylcarnitine	Lipids and lipid-like molecules	Fatty Acyls	Fatty acid esters	6.1055	6.0266	6.1441	5.489	5.1906	6.1731	5.3757	4.1256	4.1797	4.2375	6.2725	6.1675	5.5756	5.8865	5.9947	5.0254	4.8885	4.3608	5.8191	4.8099	4.1685	6.0325	5.1725	4.8577	5.938	4.1726	3.7458	4.1701	4.1748	4.0501	4.1427	4.1481	5.29	4.4982	4.3718	3.8248	5.7824	4.2282	4.2173	4.2772	4.0716	4.1179	4.0828	4.2091	5.3597	4.579
Germacrone	Lipids and lipid-like molecules	Prenol lipids	Sesquiterpenoids	4.9341	5.9376	4.7534	5.2236	5.5371	5.0172	4.2783	5.761	5.4025	5.0424	5.2834	5.7674	5.219	5.1275	5.3827	5.1281	5.015	4.9965	5.1001	4.9875	5.1247	5.3028	5.8807	5.4266	5.0301	4.8652	4.8629	5.278	4.8889	5.2174	4.6564	4.9913	5.1327	5.2018	5.0031	4.7613	4.6648	5.074	5.2352	5.3077	4.6932	5.1189	4.9055	5.1312	4.9578	4.7876
Pipecolic Acid	Organic acids and derivatives	Carboxylic acids and derivatives	Amino acids, peptides, and analogues	5.4543	6.0241	5.5556	5.6347	5.7456	5.6585	5.015	4.0875	6.002	5.7933	5.6145	6.2057	5.8154	5.6816	5.6322	5.911	5.9328	6.1156	5.5216	4.9307	5.3762	6.0989	5.8544	4.6046	5.1338	4.7281	4.4738	4.0056	4.3262	5.518	4.8561	4.8834	4.9508	4.8513	4.9303	3.9247	4.9962	4.1409	4.5525	4.5042	2.9937	5.0887	4.3854	4.9339	5.0325	4.3358
(+/-)-threo-1-(p-Hydroxyphenyl)propylene glycol 4'-glucoside	Organic oxygen compounds	Organooxygen compounds	Carbohydrates and carbohydrate conjugates	5.0446	5.1887	4.0612	4.909	5.267	4.1118	3.558	5.3537	5.1954	5.4128	5.4045	5.8571	5.6272	5.007	4.1723	4.8176	5.2364	4.534	4.8093	5.3447	5.1507	4.6371	5.0131	4.8337	5.0515	4.7649	4.6268	5.4243	5.4472	5.2276	5.3593	4.7388	4.9071	5.2442	4.9363	5.0361	5.0369	5.2307	5.3906	5.4859	5.0625	5.6349	5.326	5.376	5.1731	4.5255
4-Propylphenol	Benzenoids	Benzene and substituted derivatives	Phenylpropanes	6.3381	6.4976	6.3878	6.1577	6.4802	6.3865	5.1271	6.5149	6.3986	6.5012	6.5959	6.9624	6.7122	6.2779	6.2228	6.2476	6.3906	6.1414	5.803	6.4378	6.3802	6.206	6.4577	6.2583	6.3205	6.1054	5.8937	6.5053	6.5169	6.3621	6.538	6.2225	6.2627	6.4621	6.3122	6.142	6.1941	6.4423	6.5469	6.587	6.1835	6.7692	6.4755	6.5402	6.3163	5.7521
Capsoside A	Lipids and lipid-like molecules	Glycerolipids	Glycosylglycerols	5.5754	6.0691	5.3695	6.3381	5.835	2.7905	2.2384	5.3809	5.9456	5.1829	5.9347	2.8166	4.7119	5.9924	6.222	6.0356	6.256	5.9733	4.9966	6.2873	5.9221	5.7879	5.8611	5.6187	5.7422	6.3659	5.9002	2.7974	4.5734	5.8953	5.0776	5.3113	4.8572	4.7132	5.565	2.453	2.5887	5.6445	2.8446	6.1586	5.4405	4.6751	4.7176	5.2097	2.7319	5.4429
Sphinganine	Organic nitrogen compounds	Organonitrogen compounds	Amines	6.9194	7.5399	6.6747	6.81	7.2778	7.1574	5.7159	7.2571	7.1499	7.0492	6.8984	6.0281	7.111	7.6442	6.9548	7.0757	6.4278	6.0878	6.1324	6.7584	6.8234	6.5299	7.2473	6.8237	6.9146	6.1143	5.7314	6.2749	6.2254	6.0663	6.1055	6.104	6.5212	6.8928	6.8053	6.4893	6.2985	6.4241	6.5119	6.4814	6.7629	6.5149	7.3093	7.2784	6.9842	6.5377
DG(20:5(5Z,8Z,11Z,14Z,16E)-OH(18R)/0:0/12:0)	Not Available	Not Available	Not Available	5.8719	6.8942	5.9316	4.5006	7.7576	6.3173	4.7373	6.5832	4.6798	3.1164	4.5205	6.5348	5.4375	5.1096	5.6947	4.8591	3.0558	5.3491	6.2245	5.065	4.9522	5.3702	6.9607	6.3406	6.5716	6.2236	5.0386	6.0622	6.3107	4.6669	6.0044	5.8235	6.16	6.7802	6.1445	7.2423	5.92	5.912	5.9593	5.8216	7.3489	6.4691	6.4783	6.5829	6.3388	5.7458
Hexadecasphingosine	Organic nitrogen compounds	Organonitrogen compounds	Amines	5.0957	5.7466	4.8668	5.3359	5.5879	5.5023	5.2777	4.0927	5.7636	4.7362	5.7472	4.6634	4.7396	5.0725	5.4405	4.9081	4.6674	5.4893	5.3887	4.3826	3.8607	5.5407	5.5886	4.6245	5.1629	3.7898	3.3631	3.7873	3.792	3.6673	3.7599	4.1195	4.7413	4.3373	4.4277	3.6402	4.7259	3.9945	3.8345	3.8944	4.6461	3.8155	3.7	4.4075	4.6922	3.8427
Capsianoside IV	Lipids and lipid-like molecules	Fatty Acyls	Fatty acyl glycosides	3.8158	5.2631	4.8323	4.4503	3.8847	4.8253	3.3214	3.8076	5.0913	4.4808	3.8999	6.2408	3.8715	3.8606	4.8251	5.699	4.3913	3.7465	3.6264	5.6505	5.3643	3.9137	4.5461	5.566	4.4747	5.9541	5.8878	5.3268	5.6004	4.4633	5.2872	5.983	5.5161	5.8655	4.9351	3.5368	3.6729	4.5711	6.133	5.3655	4.4254	5.9513	4.6934	3.9211	5.1776	3.9585
Anisperimus	Organic acids and derivatives	Carboxylic acids and derivatives	Amino acids, peptides, and analogues	5.565	5.454	5.5016	5.6462	5.1402	5.0012	4.6434	5.2699	5.6746	5.5197	5.729	5.4966	5.7308	5.5838	5.6095	5.7821	5.7216	5.787	5.1373	5.4899	5.6751	5.708	5.4915	5.244	5.5675	5.5773	5.2005	5.6277	5.5856	5.3615	5.5531	5.4182	5.4933	5.3905	5.6	4.8755	5.3398	5.4763	5.4957	5.7144	5.0411	5.5271	5.4554	5.3425	5.5382	5.154
Prostaglandin D3	Lipids and lipid-like molecules	Fatty Acyls	Eicosanoids	4.3717	6.394	5.9554	5.5936	6.2093	4.7295	2.7665	6.0568	5.6794	5.6847	6.8036	7.2603	6.611	6.0275	6.2432	5.9927	6.3242	6.4988	5.6621	6.0094	6.0922	6.4154	6.3332	6.0189	6.3338	6.4162	6.2358	5.9993	6.1593	6.5204	6.177	6.0783	6.091	6.4245	5.863	5.8159	6.0112	5.9556	6.5149	6.4375	5.145	6.5964	5.9072	6.0344	6.0241	5.0952
CL(i-13:0/i-12:0/i-15:0/i-24:0)	Lipids and lipid-like molecules	Glycerophospholipids	Glycerophosphoglycerophosphoglycerols	2.6143	6.808	5.0857	2.5836	6.7563	2.6735	2.1219	6.6851	2.69	2.7415	2.6982	2.6996	4.7554	3.2119	4.5879	4.9065	2.6809	2.5452	6.0154	3.9908	2.6788	2.712	6.747	6.4185	6.5278	4.9191	2.2576	2.6804	2.6851	2.5607	2.6531	2.6585	2.6798	5.2747	2.6594	2.9664	2.4718	2.641	4.6061	2.7873	2.3541	3.4784	5.2894	5.0633	5.0119	5.8307
Porrigenin A	Lipids and lipid-like molecules	Prenol lipids	Triterpenoids	5.3345	5.6647	3.9247	3.8887	5.8394	3.9752	5.0033	5.2406	4.3875	4.0433	4.8388	6.1117	4.4971	4.07	4.0357	5.4908	5.7386	4.7889	5.4695	5.5481	4.7373	5.6877	5.6502	5.7065	5.6356	5.9314	5.7134	5.8929	5.8542	5.323	5.8306	5.8222	6.3438	6.3903	5.8449	6.117	5.9584	5.8762	5.9718	5.5812	5.4488	6.0802	6.0493	6.3246	5.8448	5.5967
3-Ethyl-4-(9-hydroxy-4,6,8,10-tetramethyl-7-oxododec-4-en-2-yl)oxetan-2-one	Lipids and lipid-like molecules	Prenol lipids	Terpene lactones	4.6317	5.2827	4.263	4.676	4.6653	0.0065	5.248	0.0055	0.0067	4.2697	5.7605	5.6738	4.3762	0.0063	5.0149	4.6542	4.1765	4.5	5.8552	0.0044	0.0066	5.7346	4.4523	4.7019	5.9381	2.0841	1.6572	2.6048	0.0067	4.7173	2.1859	0.0063	4.6289	0.0065	0.0063	0.4948	5.3251	0.006	0.0073	2.1861	3.1755	2.11	0.0054	0.0072	4.6875	3.6865
Androst-5-ene-3beta,17beta-diol	Lipids and lipid-like molecules	Steroids and steroid derivatives	Androstane steroids	5.0916	5.9909	6.3182	5.9387	5.9071	5.035	2.9753	6.0058	5.8695	5.6889	5.8752	6.1367	5.4538	5.0958	5.0123	5.5162	5.4853	5.8316	5.3045	5.227	5.4106	5.9488	6.0341	5.8157	5.8273	6.7348	5.9395	6.7925	6.7794	5.9919	6.8255	6.7153	6.9662	7.2769	6.7793	6.9385	6.6594	6.7933	6.873	6.4427	6.3603	7.0889	6.9618	7.095	6.8319	5.1234
Pentamethylchromanol	Organoheterocyclic compounds	Benzopyrans	1-benzopyrans	3.9745	4.9624	4.8276	4.9672	4.9903	5.2312	3.3818	4.5221	4.7642	5.3187	5.2882	5.7938	4.9795	4.4978	5.164	4.849	5.1471	5.0396	4.6852	4.8896	5.459	5.1628	5.048	4.6058	4.6745	4.6935	4.7542	4.7226	4.4904	5.2338	4.8519	4.6537	4.6245	5.0365	4.4358	4.0875	4.4538	3.9031	4.8042	4.7004	3.7436	4.7209	3.8553	4.5481	4.2413	4.1989
(2xi,3xi,6E)-3,7-Dimethyl-6-octene-1,2,3,8-tetrol	Lipids and lipid-like molecules	Prenol lipids	Monoterpenoids	0.9499	1.0936	0.9577	0.9228	5.0513	5.2448	4.0556	3.7067	4.4313	4.6577	1.0254	1.0266	4.3549	0.9899	4.4595	3.2001	1.0097	5.0317	4.7011	0.8511	5.1052	5.402	4.7767	3.1025	3.2127	4.4451	2.9027	3.2028	4.3603	3.3472	4.2244	4.2907	4.2967	5.1263	0.9903	4.4847	3.9748	3.353	4.8066	4.38	4.3449	4.6538	4.7413	4.3078	4.1102	4.0338
Tulipinolide	Lipids and lipid-like molecules	Prenol lipids	Terpene lactones	4.2156	5.4265	4.6703	4.942	4.9986	5.1242	3.706	4.6893	4.9087	5.0688	5.1915	5.5645	5.2405	4.538	5.6003	5.2241	5.2385	5.2122	5.042	5.3624	5.5199	5.5291	5.1642	5.1563	5.1375	5.1098	5.0635	4.6728	4.4176	5.1662	4.6521	4.9464	5.0776	5.0273	4.6468	4.6024	4.3603	4.6869	4.9854	5.2233	3.9527	4.6331	4.1796	4.3059	4.9833	4.9129
Cyperolone	Organic oxygen compounds	Organooxygen compounds	Alcohols and polyols	2.6345	5.4071	4.7152	4.3473	5.1879	4.262	2.1421	4.7294	2.7102	4.4065	5.5924	5.868	5.19	4.8335	5.6681	5.35	5.0743	5.3294	4.9852	5.0146	5.2736	5.4653	4.7405	5.0885	5.254	5.1432	5.1079	4.563	4.888	4.8719	5.0652	4.9734	5.1686	5.1442	4.5309	4.5284	4.8319	4.5643	4.8624	5.4486	3.502	4.7155	4.5141	4.6068	4.7445	4.2652
SCLAREOLIDE	Organoheterocyclic compounds	Naphthofurans	Not Available	4.2022	5.6519	5.468	4.3104	5.2846	4.4166	3.6283	4.4565	4.0875	4.1258	6.0926	6.1302	5.3812	4.6452	5.9905	5.6245	5.3087	5.5541	5.0479	5.0914	5.4286	5.4944	4.8576	5.0309	5.496	5.1506	5.0223	4.5454	4.7113	4.8845	4.8275	4.8558	5.0338	5.3483	3.9328	4.1601	4.9293	4.6011	4.6831	5.324	3.964	4.8111	3.8617	4.2623	4.5457	4.3071
16b-Hydroxystanozolol	Lipids and lipid-like molecules	Steroids and steroid derivatives	Estrane steroids	3.6161	5.637	5.7643	3.3686	6.0144	4.9998	5.3157	3.77	5.4112	4.8276	5.8897	5.9269	5.9257	4.5539	5.3662	5.1676	4.8149	6.4231	5.665	3.7311	4.0055	6.3128	5.4828	3.7609	5.5422	4.1018	3.5358	4.0425	3.7522	4.394	3.8352	3.7155	4.2806	3.9801	4.133	3.4168	3.9453	4.2138	3.9539	3.9502	4.9769	3.6107	3.3925	3.2075	3.9768	3.3332
Citronellic acid	Lipids and lipid-like molecules	Prenol lipids	Monoterpenoids	4.887	5.8411	5.2001	5.4454	5.4663	5.1418	5.8363	4.8463	5.302	5.4511	6.2042	5.9357	5.6499	5.1442	5.7002	5.5526	5.2485	5.3924	5.7818	5.4993	5.2983	5.861	5.5621	4.9444	5.8765	4.093	4.525	4.9725	4.6707	4.672	4.8251	4.5467	5.2523	4.6747	4.7912	3.7452	5.4786	4.8834	5.2514	4.7902	4.5785	5.0212	4.4957	4.5657	5.4807	4.5987
Glycyl-Glutamate	Organic acids and derivatives	Carboxylic acids and derivatives	Amino acids, peptides, and analogues	3.758	4.6545	3.7667	3.7272	4.6948	3.8173	3.2635	5.2384	3.8338	3.8854	3.8421	3.8434	3.8137	3.8028	3.8778	3.8306	3.8247	3.6887	4.5077	3.6448	3.9408	3.8559	5.059	5.1939	5.2851	5.3176	4.3375	4.8502	4.9791	3.7042	5.0564	4.7586	4.6741	4.2806	5.0097	3.479	4.3169	4.2906	3.8714	3.9313	4.3757	3.9382	4.4005	3.8633	5.0283	5.0754
Annuolide G	Lipids and lipid-like molecules	Prenol lipids	Terpene lactones	4.6472	4.9375	3.8879	4.0867	3.948	3.9384	4.5678	3.8709	4.4025	4.2017	6.4175	6.1062	6.2516	4.1353	5.3459	5.181	5.1604	5.6307	5.3973	4.7005	4.4386	6.7224	4.8819	4.4044	5.4164	4.8734	4.3528	4.8349	4.8582	3.8254	5.1241	4.5	4.6598	3.9385	4.398	3.853	4.6055	4.6621	3.9926	4.698	3.9741	4.9401	4.0954	4.1543	5.5218	4.0459
Praziquantel	Organoheterocyclic compounds	Tetrahydroisoquinolines	Not Available	3.9243	4.6194	4.4259	4.5	5.8717	3.9958	3.7382	4.3704	4.7132	4.3082	5.5181	5.222	5.2908	4.1908	4.9297	4.7072	4.7988	5.2922	4.6392	4.4408	4.7516	5.7327	4.4679	4.7186	4.7832	4.815	4.3921	4.8222	4.8247	4.2938	4.8756	4.5209	4.7979	4.5166	4.7501	4.0795	4.2503	4.6379	4.6439	4.6338	4.4052	4.6733	4.3802	4.1632	4.9476	4.304
8,8-Diethoxy-2,6-dimethyl-2-octanol	Organic oxygen compounds	Organooxygen compounds	Alcohols and polyols	5.9681	5.3221	5.0643	5.0584	5.3142	6.4904	5.0444	4.6839	5.6482	4.8692	5.4026	4.6373	4.6545	4.8014	5.3005	4.6483	5.0383	5.4355	5.0811	5.5534	4.0127	5.3073	5.434	5.3365	5.0341	4.0942	4.3659	4.4072	4.6501	3.8942	4.0413	3.9923	4.6205	5.207	4.9645	4.983	4.6926	3.9748	5.044	4.6436	5.0994	5.0951	5.154	5.0998	5.0664	4.9407
Lauroylcarnitine	Lipids and lipid-like molecules	Fatty Acyls	Fatty acid esters	4.6591	5.4304	5.0172	5.2545	5.1388	4.134	5.4723	4.0665	4.1505	4.2146	5.9754	5.9271	5.4685	4.1195	5.3952	4.6562	4.5922	4.1363	5.6874	3.9769	4.1394	6.0431	4.9018	4.9834	6.0323	4.1435	3.7167	4.1409	4.1457	4.021	4.1136	4.119	5.0628	4.1341	4.4571	3.7957	5.5479	4.1015	4.1882	4.6482	4.3567	4.3872	4.0537	4.18	5.2332	4.5265
(2'E,4'Z,7'Z,8E)-Colnelenic acid	Lipids and lipid-like molecules	Fatty Acyls	Fatty acids and conjugates	6.1729	5.3605	5.999	5.7584	5.3525	5.782	4.5659	5.7851	6.1848	5.9679	5.9642	5.7077	6.059	6.1011	5.934	6.2582	6.1572	5.9666	4.9732	5.8467	6.0786	5.9901	5.5515	5.8115	6.028	6.0885	5.4939	6.2228	6.2066	5.7677	6.1653	5.9536	5.7665	5.6922	6.0921	5.4577	5.6618	6.1257	6.174	6.2021	5.3109	6.0992	6.0115	5.6531	6.0704	5.5344
Goshuyic acid	Lipids and lipid-like molecules	Fatty Acyls	Fatty acids and conjugates	5.1554	5.0559	4.9062	5.0546	5.1957	5.3671	4.1361	5.0137	5.4777	5.2444	5.3983	5.6332	4.938	5.1697	5.2666	5.2242	4.9768	5.2797	4.6962	4.9244	5.2395	5.4548	5.1056	4.9981	4.9291	5.1036	4.656	5.1352	5.0967	4.6427	4.921	4.9457	5.1071	5.2759	4.9622	4.9707	4.835	4.9299	4.9949	5.1418	4.495	5.0375	4.9685	5.1428	5.0588	4.1739
Heptadecanoic acid	Lipids and lipid-like molecules	Fatty Acyls	Fatty acid esters	5.1139	5.9605	5.2307	6.0014	5.6111	5.2686	4.8392	6.103	6.26	6.0812	5.9188	4.226	5.4835	5.6386	5.5796	5.5215	5.3543	4.5422	4.9528	5.1636	5.0404	5.057	5.9758	5.4898	5.5255	4.5962	4.8269	4.8677	4.6098	5.2774	4.7942	4.0919	4.6609	5.4321	4.9898	4.5768	4.449	4.0744	4.8445	5.5692	5.7676	4.8474	5.0856	5.9067	5.1008	4.9905
(S)-(-)-Perillyl alcohol	Lipids and lipid-like molecules	Prenol lipids	Monoterpenoids	5.4282	5.6424	5.8523	5.5663	5.48	5.7581	4.755	5.205	5.5517	5.4193	5.7339	5.9589	5.659	5.5416	5.9839	5.807	5.6307	5.5947	4.9793	5.4597	5.9217	5.6103	5.504	5.2562	5.3017	5.246	5.0622	5.4461	5.2625	5.5129	5.4118	5.3352	5.454	5.5428	5.2431	4.7345	4.8585	5.2692	5.268	5.6995	4.5515	5.2565	5.4042	5.5449	5.3214	4.6975
MG(i-15:0/0:0/0:0)	Lipids and lipid-like molecules	Glycerolipids	Monoradylglycerols	5.9384	5.8966	6.2011	5.822	5.8283	5.7429	4.752	5.6867	5.8908	5.9017	5.9273	5.6808	5.8117	5.8441	5.8087	6.2607	6.0928	5.6106	5.3259	6.0795	6.1208	5.9438	5.7311	5.9477	5.7768	5.788	5.6349	6.242	6.2405	5.6681	5.9152	5.843	5.8204	6.3737	5.9843	5.6107	5.6311	5.7084	5.7823	5.9509	5.9192	6.1566	5.9695	6.0131	5.96	5.1416
(2R,3R,4R,5R)-2-Amino-4,5,6-trihydroxy-3-[(2R)-1-oxopropan-2-yl]oxyhexanal	Organic oxygen compounds	Organooxygen compounds	Carbohydrates and carbohydrate conjugates	5.7461	5.5698	5.6811	5.6047	5.3739	5.5252	4.6229	5.4839	5.7461	5.6823	5.8349	5.5888	5.7768	5.8465	5.778	5.7724	5.8011	5.7366	5.0918	5.5899	5.845	6.0068	5.5879	5.5781	5.7117	5.8111	5.3668	5.8641	5.7509	5.5966	5.7498	5.5767	5.6817	5.6741	5.7523	5.3081	5.3212	5.7817	5.7901	5.8118	5.1319	5.7752	5.7342	5.6609	5.76	5.1976
Alpha-Terpineol propanoate	Lipids and lipid-like molecules	Prenol lipids	Monoterpenoids	7.0494	6.8854	7.0041	6.9318	6.8189	7.0001	6.1073	6.8854	7.1335	7.0015	7.0984	6.9297	7.0948	7.0284	7.0815	7.1958	7.1255	7.0776	6.3949	6.9444	7.113	7.1456	6.9029	6.9056	7.0299	7.0841	6.6664	7.1253	7.0737	6.8808	7.0755	6.9497	6.98	6.9521	7.0174	6.5446	6.6569	7.0317	7.1114	7.17	6.43	7.0462	6.979	6.8957	7.0211	6.5288
(1'R)-Nepetalic acid	Lipids and lipid-like molecules	Prenol lipids	Monoterpenoids	5.8947	5.6742	5.9268	5.765	5.6579	5.8369	4.9322	5.6835	5.977	5.8816	5.9436	5.6736	5.9041	5.9347	5.8841	5.9593	5.9538	5.8272	5.0891	5.721	5.968	5.9193	5.702	5.6443	5.8272	5.9088	5.4879	6.0063	5.9239	5.7027	5.9165	5.7271	5.8311	5.8078	5.9022	5.4584	5.4925	5.9104	5.9531	5.938	5.3677	5.9165	5.8773	5.7884	5.899	5.337
Trans-2-trans-4-Heptadien-1-ol	Lipids and lipid-like molecules	Fatty Acyls	Fatty alcohols	5.5616	5.6555	5.5847	5.5461	5.5064	5.6367	4.6936	5.4438	5.6387	5.5291	5.7553	5.865	5.6922	5.634	5.7142	5.7079	5.6851	5.6254	5.0325	5.4512	5.7281	5.7132	5.5773	5.4922	5.6005	5.6005	5.2675	5.5719	5.5407	5.5129	5.5202	5.4417	5.5594	5.5925	5.4951	5.1409	5.1858	5.5002	5.6032	5.6691	4.9852	5.5762	5.4892	5.5364	5.5065	5.0251
12-oxo-PDA	Lipids and lipid-like molecules	Fatty Acyls	Eicosanoids	5.7415	4.5108	5.5398	5.6126	5.4256	5.5088	4.7773	5.1514	5.75	5.5547	5.7319	5.7323	5.6877	5.6694	5.7393	5.7254	5.74	5.6472	5.1433	5.5364	5.8516	5.7168	5.2653	5.4483	5.5544	5.7203	5.2609	5.7526	5.6983	5.4644	5.615	5.4735	5.608	5.5086	5.6334	4.3686	5.295	5.5847	5.6819	5.6676	5.2423	5.5948	5.6309	5.3492	5.6011	5.0419
3-(6-Aminopurin-9-yl)-5-(hydroxymethyl)cyclopentane-1,2-diol	Nucleosides, nucleotides, and analogues	Nucleoside and nucleotide analogues	Cyclopentyl nucleosides	6.5737	6.4765	6.5684	6.4419	6.3417	6.5042	5.6353	6.3547	6.6357	6.5328	6.7116	6.5499	6.7122	6.5985	6.6034	6.6468	6.6079	6.5795	5.7843	6.4307	6.602	6.8238	6.4627	6.3616	6.5605	6.5628	6.1859	6.6495	6.5655	6.3322	6.5946	6.3522	6.4754	6.5064	6.5869	6.1282	6.0539	6.5341	6.6134	6.5924	5.9594	6.5806	6.5338	6.3964	6.5779	6.0145
6-Acetyloxy-3,4-dihydro-N,N,2,5,7,8-hexamethyl-2H-1-benzopyran-2-ethanamine	Organoheterocyclic compounds	Benzopyrans	1-benzopyrans	4.6473	5.1049	4.816	4.1027	4.9706	4.9182	3.9646	4.8047	5.1383	4.7801	5.1825	5.2209	4.2907	4.6713	4.1895	4.8868	4.8644	5.1504	5.13	4.2635	4.1547	5.3921	5.0703	5.2442	5.4801	4.9787	5.1438	4.9166	4.405	4.3137	4.9231	5.3819	4.8573	5.1992	4.589	4.7097	4.334	4.7737	4.8754	4.8579	4.9701	5.4523	4.4151	4.9421	4.6002	6.5454
(9Z,11E,13S,15Z)-13-Hydroxyoctadeca-9,11,15-trienoic acid	Lipids and lipid-like molecules	Fatty Acyls	Lineolic acids and derivatives	6.2835	6.6496	6.6741	6.4044	6.5887	6.3434	5.3144	6.334	6.4242	6.5604	7.1687	7.5927	7.0352	6.7947	6.7902	6.4784	6.7493	6.7069	6.0883	6.6156	6.6086	6.7132	6.5576	6.3024	6.5154	6.6745	6.4392	6.421	6.5368	6.7106	6.4956	6.3375	6.6252	6.6819	6.2907	6.1714	6.3105	6.496	6.9646	6.6637	5.8558	6.9474	6.3367	6.4538	6.3876	5.5622
(10betaH,11xi)-11-Hydroxy-13-nor-6-eremophilen-8-one	Lipids and lipid-like molecules	Prenol lipids	Sesquiterpenoids	5.1703	4.7199	5.3026	4.0344	4.7774	5.123	3.9401	4.819	5.0505	5.1383	5.7902	5.6991	5.6949	5.5932	5.7484	4.4458	5.2795	5.0743	4.1441	5.4959	5.3058	5.358	4.2795	4.8726	5.1273	4.914	4.9103	4.9501	4.9675	5.5004	5.0097	2.6765	5.1271	4.8273	4.8247	3.7099	4.6611	4.8201	5.4809	5.3508	4.1044	5.5186	4.3893	4.7457	4.9949	4.1112
5-Deoxydiplosporin	Organoheterocyclic compounds	Pyrans	Pyranones and derivatives	4.7235	5.325	4.7153	4.5492	5.174	4.5885	3.2522	5.2005	4.4487	4.4219	4.9322	5.4123	5.2437	4.8595	4.9087	4.616	4.8716	4.7893	4.181	4.1512	4.8072	5.0298	5.3118	5.2492	5.262	5.2834	4.8681	5.2286	5.0899	5.1331	5.0471	4.6832	5.1415	4.9575	4.8412	4.47	4.739	4.9347	5.0874	5.2028	4.6279	4.925	5.11	4.8236	4.8834	4.6758
L-3-Cyanoalanine	Organic acids and derivatives	Carboxylic acids and derivatives	Amino acids, peptides, and analogues	3.7826	5.2986	4.0244	3.8843	5.0302	5.0233	4.4616	2.0893	4.8978	3.8109	4.9134	5.0686	4.742	2.142	5.0718	4.1906	3.7714	5.5403	5.1112	1.9854	3.571	5.8638	5.4277	2.0735	3.4818	2.1658	1.7439	2.1632	2.168	2.0442	2.1361	2.1414	2.1626	2.1565	2.1424	1.8216	1.9559	2.1241	2.2102	2.2697	1.8392	2.1115	2.0767	2.2021	2.0981	1.6621
3,6-Epoxy-5,5',6,6'-tetrahydro-b,b-carotene-3',5,5',6'-tetrol	Lipids and lipid-like molecules	Prenol lipids	Tetraterpenoids	4.5661	5.7121	2.3056	3.9879	5.2603	2.356	3.6075	5.8548	2.3724	2.4238	2.3807	2.382	2.3524	2.3415	2.4162	2.3693	2.3634	2.228	7.0471	2.1844	2.3613	2.3944	5.3984	5.2361	5.1902	4.9114	1.9417	2.3628	2.3676	4.5683	4.7225	7.1052	4.8388	2.356	4.8792	5.9592	3.3324	5.1856	4.7977	2.4696	6.1345	5.1858	4.6996	5.4873	2.2975	1.8593
1-morpholin-4-yl-2-[2-(piperidin-1-ylmethyl)benzimidazol-1-yl]ethanone	-	-	-	5.4192	5.5711	5.5522	5.3206	5.458	5.0566	3.9126	5.1981	5.4187	5.1374	5.4259	5.5769	5.5185	5.4214	5.3785	5.511	5.4955	5.3183	4.8704	5.2702	5.4886	5.485	5.3979	5.5557	5.7001	5.6588	5.3972	5.7019	5.7501	5.464	5.743	5.3028	5.6969	5.6375	5.6711	5.0541	5.278	5.5731	5.7547	5.7358	4.9985	5.6876	5.5054	5.3816	5.6407	5.0297
2,3-Diaminopyridine	-	-	-	3.2855	4.6507	3.2943	3.6831	4.4588	4.2717	3.8522	3.2773	4.2016	3.4129	4.0771	4.3656	4.2278	3.3303	4.4612	3.3582	3.3523	4.9911	4.559	3.1724	3.3502	5.37	4.8517	3.2614	3.3521	3.3543	2.9278	3.3517	3.3565	3.2318	3.3244	3.3298	3.3511	3.3449	3.3307	3.0067	3.1427	3.3123	3.399	3.4588	3.0246	3.2996	3.2645	3.3908	3.2861	2.8444
CL(i-13:0/18:2(9Z,11Z)/i-14:0/i-16:0)	Lipids and lipid-like molecules	Glycerophospholipids	Glycerophosphoglycerophosphoglycerols	4.8114	6.0534	5.2508	3.4847	5.9376	3.7844	4.6154	6.0227	3.5913	4.8615	3.5996	3.6009	3.5711	3.5602	3.6352	4.6177	3.5822	3.4462	7.263	4.4013	3.5801	3.6133	5.8853	5.5969	5.3361	5.8125	4.5964	5.9779	5.9132	5.5925	6.1578	7.3215	6.1986	6.5585	6.0181	6.0721	6.025	6.279	5.996	5.7145	5.5169	6.3136	6.1907	6.7314	6.1023	4.6689
Sugeonol	Lipids and lipid-like molecules	Prenol lipids	Sesquiterpenoids	6.204	6.2838	5.2755	6.0634	6.0841	5.227	6.3016	6.0723	5.1001	5.3847	5.5815	5.7212	5.7141	5.9181	5.4652	5.0354	5.8034	5.6287	5.5905	5.5097	5.5184	4.4754	6.1633	5.7276	5.8943	5.5313	5.0196	5.6846	5.6187	5.9715	5.7708	5.7866	5.7505	6.1254	5.6781	5.8075	5.6583	5.6536	5.7793	5.6337	6.4664	5.874	5.9627	5.9565	5.7418	4.9322
Cicloprolol	Benzenoids	Phenol ethers	Not Available	5.7352	5.9411	5.2246	5.8864	5.8911	6.7123	4.9152	5.3679	6.3043	6.4377	5.4011	6.1664	4.9124	5.0242	5.8576	5.8652	5.3059	5.8097	4.6151	5.2269	5.9481	6.0103	5.8281	5.622	5.6603	5.4972	5.2493	5.0335	5.1537	5.7459	5.1128	5.1312	5.0458	5.4638	4.959	5.0072	4.6379	5.0728	5.0318	5.6507	4.9952	4.9772	4.8878	5.3481	4.9225	5.6023
Trilostane	Lipids and lipid-like molecules	Steroids and steroid derivatives	Estrane steroids	6.5531	6.2767	5.9894	6.8654	6.693	7.5852	5.5854	4.7137	7.1339	7.3306	6.4318	6.493	6.2963	5.398	6.8475	6.4142	6.0783	6.7232	5.9937	5.5209	6.7994	6.8953	6.7622	4.3375	4.2376	4.2752	4.4095	3.7613	4.797	4.6828	4.0579	2.49	4.5833	4.6522	4.6424	2.9936	4.0586	3.3974	3.9457	4.5317	2.7097	4.2902	3.2186	4.5614	2.6597	6.4094
Anabasine	Alkaloids and derivatives	Not Available	Not Available	3.776	3.9838	3.7848	3.7453	3.8449	3.8353	4.3907	3.7678	3.8518	3.9034	4.725	4.514	3.8317	3.8208	4.126	3.8487	3.8428	3.7067	4.7538	3.6629	3.8407	4.9412	3.8979	3.7518	5.3009	3.8448	3.4181	3.8422	3.847	3.7223	3.8149	3.8203	3.8761	3.8354	3.8212	3.497	3.6331	3.8028	3.8895	3.9494	3.515	3.7901	3.755	3.8813	3.7766	3.3346
2-Hydroxycampholonic acid	Lipids and lipid-like molecules	Prenol lipids	Monoterpenoids	3.5213	4.5421	3.5301	3.4906	4.4907	3.5806	3.027	4.2734	3.5971	3.6487	3.8942	4.9696	3.577	3.7333	4.1351	3.594	3.766	3.452	3.332	3.4082	4.0902	3.8453	4.1324	3.9284	3.69	3.6532	4.1758	3.7801	4.2365	3.4676	3.7949	3.5656	3.9165	4.2979	3.5665	3.3223	3.3785	3.7256	4.2363	4.1824	3.5277	3.6451	3.7291	3.7766	3.6871	3.0801
Risbitin	Organic oxygen compounds	Organooxygen compounds	Alcohols and polyols	6.1025	5.6892	5.3661	6.4772	6.0813	6.9602	5.0814	5.2057	6.3202	6.5493	5.9044	5.9184	5.692	5.815	5.8769	5.3981	5.8411	5.8103	5.0549	5.6183	6.1488	5.9537	6.0821	4.94	4.6384	4.5277	4.8947	4.3929	3.7817	5.7343	4.5216	3.6226	5.0019	5.203	4.3019	3.4444	4.0557	4.1301	4.7647	5.0231	3.5436	4.5045	4.9724	4.5118	4.5544	5.6658
Anethole	Benzenoids	Phenol ethers	Anisoles	5.6873	5.4783	5.2283	5.8938	5.2728	5.6975	4.5734	5.3089	5.3694	5.4816	5.6101	5.616	5.5164	5.6688	5.6555	5.3516	5.674	5.3853	4.5299	5.4282	5.5978	5.3744	5.5041	5.2136	5.2374	5.2555	5.156	5.2551	5.131	5.7034	5.1105	5.1351	5.3985	5.2978	5.1378	4.3855	4.5424	4.9721	5.2654	5.2308	4.437	5.1197	5.2435	5.1235	5.2116	4.6771
Histidinohydroxylysinonorleucine	Organic acids and derivatives	Carboxylic acids and derivatives	Amino acids, peptides, and analogues	5.0604	5.9861	5.6607	5.0362	5.8176	5.2677	4.4365	5.5495	5.5822	5.1783	6.3647	6.1753	5.8512	5.6538	6.0505	5.4134	5.9343	5.158	4.7313	5.184	5.5734	5.513	5.8453	5.6858	5.8177	5.5711	5.3857	5.4951	5.4022	5.4431	5.348	4.635	5.691	5.598	5.2124	4.5515	4.8558	5.5189	5.7362	5.5752	4.7915	5.4643	5.3046	5.3223	5.4119	4.9633
Butanoic acid, 3-((2-((3R)-2-oxo-3-(2-(4-piperidinyl)ethyl)-1-piperidinyl)acetyl)amino)-, (3R)-	Organic acids and derivatives	Peptidomimetics	Hybrid peptides	5.132	4.8624	5.1208	5.4636	4.9607	5.6074	4.4155	4.948	5.6432	5.3254	5.2982	5.0218	5.2965	5.3164	5.3849	5.2965	4.6442	5.3782	3.7033	3.7796	5.0142	5.4519	5.0526	4.8704	4.8497	4.8424	4.3121	5.0515	4.966	4.2235	4.9353	3.937	4.9461	5.4176	4.9534	4.6212	4.8157	5.0291	5.1909	4.9777	3.6317	5.2537	4.9523	5.1049	5.1877	5.0119
4-Butylmorpholine	-	-	-	5.3335	5.1752	5.1807	5.3241	5.0189	5.3606	4.4288	5.2964	5.5271	5.2891	5.4004	5.6997	5.0083	5.0942	5.2641	5.3471	5.146	5.0267	4.6506	5.0601	5.1667	5.1479	4.9783	4.9979	5.0323	5.1359	4.5288	5.215	5.0558	4.7645	4.8938	4.9284	5.1631	5.0435	4.5621	4.7498	4.8355	5.021	4.9762	5.0472	4.7157	5.0192	5.1105	5.2789	4.9543	4.3154
(6R,8Z)-6-Hydroxy-3-oxotetradecenoic acid	Lipids and lipid-like molecules	Fatty Acyls	Fatty acids and conjugates	5.1732	5.3559	5.2296	5.4355	5.5348	5.7536	4.4475	5.0727	5.4388	5.4643	5.6466	5.8778	5.3847	5.2646	5.5254	5.2888	5.5149	5.4319	4.8085	5.1814	5.6336	5.568	5.4625	5.1695	5.2982	5.125	5.0175	5.0798	5.1099	5.3996	5.3106	3.9644	5.2504	5.3584	4.7394	4.6552	4.6206	4.9368	5.2484	5.2361	4.0901	5.0491	4.6065	5.0171	4.836	4.6566
Curcumenol	Lipids and lipid-like molecules	Prenol lipids	Sesquiterpenoids	5.0183	5.2543	5.0425	5.4598	5.1991	5.1333	4.236	5.1081	5.1369	4.9237	5.5145	5.5456	5.4043	5.1347	5.3557	5.2227	5.2085	5.1442	4.4875	5.0035	5.3375	5.3467	5.3791	5.1345	5.2106	5.1568	4.9438	5.2072	5.0925	5.2737	5.0822	4.7668	5.1473	5.2583	5.0337	4.5441	4.7292	5.0559	5.4045	5.2044	4.4486	5.3277	4.9756	5.1328	5.1128	4.5502
DG(2:0/22:6(4Z,7Z,11E,13Z,15E,19Z)-2OH(10S,17)/0:0)	Not Available	Not Available	Not Available	4.8824	5.9145	4.2585	4.9142	5.7919	4.1704	3.1415	5.5114	4.208	3.7634	4.4151	4.4547	3.8047	4.8989	4.7148	3.8759	4.9872	3.9615	5.2606	4.0893	4.2831	4.9551	5.2516	5.872	5.6079	5.2657	5.5047	5.1737	5.2444	4.8901	5.292	5.4061	6.3042	5.589	5.3907	3.357	5.3418	5.0776	4.4442	4.7769	4.0823	4.0311	5.0689	5.4156	5.6721	5.5075
Maniladiol	Lipids and lipid-like molecules	Prenol lipids	Triterpenoids	5.5666	5.3711	5.5713	5.5034	4.6165	5.5319	4.4716	5.0913	5.623	5.5177	5.4593	5.2732	4.9396	5.2844	5.1263	5.5556	5.272	4.7477	4.3024	5.5986	5.6956	5.4547	4.9528	4.418	4.2349	4.6588	4.5478	4.9808	5.1504	4.8986	4.9618	4.4991	4.6925	5.0195	4.7575	4.7575	4.2998	4.1984	4.6728	4.8673	4.4317	5.0841	4.8789	4.8001	4.8777	3.997
Auxin a	Lipids and lipid-like molecules	Prenol lipids	Monoterpenoids	6.6311	6.7379	6.8238	6.3868	6.7385	6.4851	5.534	6.629	6.6589	6.5676	7.2991	7.331	7.2412	7.0012	6.9603	6.7186	7.0578	6.8369	6.1661	6.9296	6.8662	7.0269	6.7285	6.6777	6.9306	7.0428	6.7571	6.8118	6.8917	7.0613	6.8428	6.691	6.7994	6.8528	6.6678	6.1055	6.4014	6.8613	7.1986	7.0267	6.1229	7.1024	6.651	6.5898	6.7429	6.0858
(11E,15Z)-9,10,13-Trihydroxy-11,15-octadecadienoic acid	-	-	-	5.6508	5.5983	5.6726	5.4858	5.7647	5.1344	4.508	5.4216	5.5812	5.6449	6.4827	6.2699	6.2429	6.1352	6.1476	5.5144	5.9956	5.6062	4.7936	5.83	5.6001	5.8723	5.6222	5.5347	5.7318	5.6404	5.5662	5.5119	5.5339	6.2256	5.5742	5.2065	5.7639	5.6561	5.0709	4.5583	5.1557	5.4529	6.0975	5.8946	4.6494	6.089	5.0704	5.2854	5.288	4.7851
2,6,10-Trimethyldodecanoic acid	Lipids and lipid-like molecules	Prenol lipids	Sesquiterpenoids	5.2015	5.7025	4.9822	4.9546	5.2636	5.1732	4.0918	5.3221	5.1412	5.0848	4.7929	4.7439	5.0577	5.3795	5.019	4.9951	4.5106	4.2665	3.6183	4.9417	4.9775	4.7089	5.2577	4.7833	4.9108	3.8764	3.4497	4.3068	4.3603	4.4899	3.8466	3.8519	4.019	4.9902	5.2001	4.6397	3.6647	4.1081	3.9211	4.7625	4.8025	4.4937	5.2596	5.3835	5.0585	4.3854
Eremanthin	Lipids and lipid-like molecules	Prenol lipids	Terpene lactones	5.0557	4.2331	4.817	4.8682	4.8595	5.5143	3.7805	4.7683	5.3029	5.2232	4.8455	5.1536	4.2856	5.0174	4.5774	4.9649	4.7332	4.4381	4.549	3.9611	4.9399	4.8052	4.5501	4.5492	4.5199	4.8396	3.7163	4.6993	4.7944	4.2481	4.3671	4.1185	4.3026	4.6366	4.5367	4.5395	3.9816	4.8467	4.6665	4.8142	3.9075	4.7049	4.8698	5.099	4.5028	4.3141
SM(d17:2(4E,8Z)/18:3(9,11,15)-OH(13))	Not Available	Not Available	Not Available	2.1423	2.3002	2.151	2.1118	4.9703	2.2013	1.6543	4.5944	4.9307	2.269	4.9878	4.7923	2.1977	2.1868	2.2614	2.2145	2.2087	2.0736	1.9546	4.512	3.0646	2.2396	4.7608	4.4887	4.5726	6.345	4.3255	6.4546	6.3391	4.5068	6.3584	6.0373	6.445	6.7627	6.3636	5.9723	5.8956	6.3536	6.3585	5.9409	5.6213	6.5879	6.5027	6.4652	6.4217	1.7063
CL(8:0/i-14:0/18:2(9Z,11Z)/18:2(9Z,11Z))	Lipids and lipid-like molecules	Glycerophospholipids	Glycerophosphoglycerophosphoglycerols	4.9213	5.5496	4.9912	5.3802	5.6932	4.8604	4.9222	5.4091	4.249	5.088	4.2573	4.2586	4.2288	4.2179	4.2929	4.2458	4.2399	4.1038	6.3959	4.06	4.2378	4.271	5.4274	5.5277	5.5068	6.2757	4.9623	6.3387	6.3699	5.7641	6.4273	6.6042	6.3181	6.5032	6.1478	5.501	6.2616	6.2427	6.333	5.9781	5.4793	6.3624	6.3781	6.34	6.325	4.0526
Gibberellin A19	Lipids and lipid-like molecules	Prenol lipids	Diterpenoids	4.1513	5.7548	5.09	4.5143	5.593	5.1342	3.4911	5.5503	4.6188	4.4053	5.3795	6.0267	5.579	3.9708	5.2533	5.2668	5.5287	5.1507	3.7366	4.3887	5.2849	5.6011	5.7821	5.5884	5.8079	5.6959	6.1057	5.3659	5.435	5.4869	5.3477	4.7387	5.6903	5.4694	5.2461	4.2531	4.8104	5.315	5.6528	5.6734	4.4442	5.3432	5.1757	5.1085	5.2584	5.0794
Oxandrolone	Lipids and lipid-like molecules	Steroids and steroid derivatives	Steroid lactones	3.3105	4.2707	4.0834	3.2151	4.2424	3.0019	3.5163	4.1619	3.6859	3.292	3.9283	4.6414	4.2001	3.5003	4.5128	4.0958	3.9438	3.6397	3.4022	3.3297	4.1412	3.5993	4.4932	4.3776	4.2787	4.3018	3.6228	4.2698	4.0778	3.7543	3.9138	2.9869	4.0003	4.2269	3.7621	3.4603	3.3234	4.1436	4.1066	4.1573	2.9657	3.8993	3.7085	3.1317	3.774	3.6395
5,6-Dimethoxysterigmatocystin	Phenylpropanoids and polyketides	Sterigmatocystins	Not Available	3.9317	5.7925	4.9552	5.009	5.2921	4.4557	3.4372	5.5951	4.2421	4.9469	4.0158	5.6305	4.1146	4.2651	5.0917	4.1616	3.9984	3.8624	3.7423	3.8185	3.9963	4.0296	6.0862	4.8557	5.0464	4.1241	3.5737	4.139	4.0354	3.8779	4.071	3.976	4.2437	4.1824	4.6554	4.8506	3.7888	4.9891	5.2805	5.1563	3.834	4.1616	4.8638	5.1475	4.3603	4.6634
3,7-Dimethyl-2E,6-octadienyl acetate	-	-	-	4.9842	4.3568	4.9951	4.8518	4.6155	5.1175	3.961	4.7639	5.1657	4.9671	5.009	5.0698	4.8847	4.9804	5.0091	5.0686	4.9069	4.812	3.5075	4.4793	4.8662	4.9623	4.8142	4.7263	4.7213	4.7424	4.1967	4.7433	4.867	4.4299	4.6149	3.7412	4.6274	5.0298	4.86	4.3594	3.554	4.7331	4.9067	4.9012	3.8511	4.7563	4.871	5.0261	4.7399	4.3184
1,2,3,4-Tetrahydronaphthalene	Benzenoids	Tetralins	Not Available	5.567	5.6133	5.6216	5.7525	5.4938	5.7831	4.7668	5.3709	5.5678	5.5327	5.8114	5.9423	5.778	5.6161	5.9991	5.7071	5.724	5.514	4.9166	5.4556	5.7979	5.5614	5.6026	5.3295	5.3797	5.309	5.1472	5.4541	5.318	5.7831	5.3596	5.4224	5.4122	5.5786	5.233	4.8381	5.0109	5.2007	5.43	5.5769	4.8194	5.3669	5.2797	5.4829	5.3007	4.7888
Danatrol	Lipids and lipid-like molecules	Steroids and steroid derivatives	Estrane steroids	4.4119	5.3866	5.2643	4.3811	4.6505	5.0832	3.9173	5.5339	4.607	4.5393	4.496	4.4973	4.4676	4.4567	4.5317	4.4845	5.6633	5.5387	4.2225	4.2987	5.549	5.9396	5.3025	5.8395	5.5058	5.9566	6.1168	5.9722	5.5895	5.2776	5.7857	5.8087	6.328	5.9119	5.7553	4.1759	5.1078	5.3855	4.5254	5.7737	4.9899	4.426	5.5395	5.8505	6.1234	5.3168
Ganglioside GT2 (d18:0/25:0)	Lipids and lipid-like molecules	Sphingolipids	Glycosphingolipids	7.2947	5.3192	6.6447	7.0381	2.6935	6.6631	5.8784	5.6423	6.4289	6.7374	6.8853	5.6039	6.8397	7.2716	6.8737	6.6065	6.9567	6.7381	2.4358	6.6878	6.946	6.2719	4.6942	5.6209	2.6912	2.6934	5.7502	6.0494	5.1974	6.9938	5.8871	6.4366	5.7589	6.311	5.9653	2.5424	4.9351	2.6514	5.6241	6.1096	2.3645	6.0231	6.5857	5.7478	6.3259	2.185
Prostaglandin PGE2 glyceryl ester	Lipids and lipid-like molecules	Fatty Acyls	Eicosanoids	6.6454	6.3143	6.9217	6.4391	6.4035	6.4618	5.3961	6.3334	6.6348	6.7369	6.9341	6.722	6.8162	7.1105	6.9294	6.1513	6.655	6.0239	5.5515	6.7739	6.7571	6.7673	6.3024	6.2255	6.4051	6.4387	5.9616	6.3549	6.3191	6.3992	6.3881	5.9383	6.4584	6.2884	6.2734	5.8432	5.8922	6.6119	6.79	6.4936	6.238	6.9194	6.2988	6.3484	6.1858	5.6557
Dihydrozeatin-O-glucoside	Lipids and lipid-like molecules	Fatty Acyls	Fatty acyl glycosides	5.6955	6.1648	5.7681	5.3039	6.0385	5.6712	3.553	5.7206	5.6603	5.083	5.3974	5.9458	5.6164	4.2911	5.5193	5.6218	5.6598	5.2826	5.2076	5.484	5.7453	5.1158	6.1159	5.9734	5.8944	5.7034	5.6846	5.5782	5.6921	5.3899	5.5939	5.5234	5.9509	5.6951	5.652	4.7911	5.0705	5.5522	5.7112	5.7125	4.7428	5.4443	5.6013	5.5568	5.7386	5.4081
Decanoylcarnitine	Lipids and lipid-like molecules	Fatty Acyls	Fatty acid esters	4.9517	5.3607	5.0746	5.073	5.0778	5.3235	4.9315	3.2775	4.6336	5.1598	5.4817	5.7827	5.3805	4.4497	5.13	5.0406	4.6324	4.1944	5.1079	4.2081	4.8407	5.9061	5.1159	4.4818	5.5907	3.3545	2.9279	3.3519	3.3567	3.232	3.3246	3.33	4.9873	3.3451	4.3112	3.0068	4.732	3.8962	4.425	3.949	4.1162	4.5588	3.2647	3.3909	4.9696	4.1743
7'-Carboxy-gamma-tocotrienol	Organoheterocyclic compounds	Benzopyrans	1-benzopyrans	6.5898	5.252	6.3103	6.5868	4.7741	6.2446	5.4793	5.7541	6.0438	5.8644	6.3678	5.11	6.597	6.7897	6.6608	6.1549	6.59	6.3299	4.3812	6.3144	6.6376	6.1034	4.6926	5.5589	4.6373	4.6394	5.7633	6.1802	4.9116	6.5425	5.518	5.7103	6.1902	5.9755	5.7735	4.2916	4.4277	4.5974	5.7586	5.9889	4.3095	5.4215	6.3587	5.9206	5.968	4.1292
Irisxanthone	-	-	-	4.0831	5.2556	4.0919	4.3506	4.8415	4.1424	3.5886	5.3559	4.1589	4.2106	4.1672	4.1686	4.4877	4.1279	4.773	4.1558	4.1499	4.0138	4.6181	3.97	4.1478	4.5965	5.2515	5.2109	5.0547	5.9134	5.1597	5.2575	4.9506	4.0294	5.1888	5.005	5.3712	4.773	5.1695	3.8409	4.1427	5.7426	5.6267	4.8229	5.3435	4.7208	5.2159	5.0909	5.207	5.144
Tanacetol B	Lipids and lipid-like molecules	Prenol lipids	Sesquiterpenoids	3.6853	5.4752	4.7064	4.964	5.1508	5.3203	4.0822	4.5724	4.5459	4.5617	5.4065	6.0002	4.9748	4.6247	6.1885	5.1597	4.996	4.7245	3.496	5.1736	5.5041	4.9164	5.0131	4.8374	5.1395	4.5558	4.8522	5.7048	4.5857	4.5498	4.7904	3.7296	5.0455	5.2672	4.7193	4.3391	4.1789	4.8185	4.5913	4.9323	3.8301	4.2653	4.2636	4.5546	4.411	3.9719
Decylamine Oxide	-	-	-	5.458	6.2505	5.2869	5.2198	6.2022	5.8233	4.6354	5.7666	5.5297	5.4665	5.3347	5.132	5.9192	6.1798	5.6963	5.6912	4.9524	4.6206	3.8812	5.3014	5.3084	5.2486	5.8722	6.0217	5.7518	4.7999	4.2453	5.2922	5.3228	4.7075	4.7651	4.1149	5.1967	6.0955	6.3496	5.5979	5.1664	5.1203	5.1382	5.3246	5.9165	5.3027	6.2519	6.3062	6.1978	5.2974
Zofenoprilat	Organic acids and derivatives	Carboxylic acids and derivatives	Amino acids, peptides, and analogues	3.8658	6.088	4.8882	5.3661	5.8691	4.7958	3.3713	5.7639	5.2773	5.5363	5.3096	6.2464	4.7942	4.8172	5.5683	4.9491	3.9326	4.0139	3.6764	3.7527	4.4485	4.7434	6.2139	5.314	5.0147	5.4641	4.762	5.274	5.0822	3.8121	4.1137	3.9101	5.5462	5.4825	5.276	5.662	3.7229	5.5336	5.7515	5.9082	5.3136	5.5481	5.3164	5.8617	5.2203	4.4197
Beta-Thujaplicin	Hydrocarbon derivatives	Tropones	Tropolones	5.1795	4.7531	5.0528	5.3595	4.6911	5.2652	4.2644	4.8717	5.1215	4.8655	5.0615	4.8715	5.1535	5.2835	5.0863	5.1192	5.2098	5.0799	3.7447	5.0289	5.0514	4.9965	4.9365	4.7705	4.8947	5.1232	4.7646	4.9694	4.7468	5.0886	4.8338	4.7774	5.0489	4.7386	4.9462	4.3795	3.5969	4.756	5.0979	5.0018	4.5369	5.08	4.8142	4.9302	4.7892	4.237
CL(8:0/i-12:0/18:2(9Z,11Z)/18:2(9Z,11Z))	Lipids and lipid-like molecules	Glycerophospholipids	Glycerophosphoglycerophosphoglycerols	4.5244	6.0201	5.12	4.199	5.9761	4.289	5.9693	6.093	4.4407	4.3666	4.8552	4.3152	4.2854	4.6329	4.3495	4.4807	4.2965	4.1604	6.2722	6.0685	4.843	4.3276	6.051	5.8659	5.9138	6.1932	5.3291	6.2409	6.1837	5.9292	6.2998	6.5609	6.2233	6.3958	6.1529	5.4269	6.3761	6.1906	6.1999	6.0015	3.9686	6.2701	6.2971	6.4208	6.2048	5.31
Lovastatin acid	Organic acids and derivatives	Hydroxy acids and derivatives	Medium-chain hydroxy acids and derivatives	4.6775	5.0394	3.1185	3.3137	4.6301	4.3662	3.5698	4.1216	4.3157	2.991	5.0548	5.0785	4.5691	2.9084	4.5995	2.9363	5.4283	4.359	3.1966	2.7507	3.6198	3.4469	4.7631	4.748	4.3857	4.367	4.5626	4.0382	4.5661	5.5657	3.8832	3.7489	4.5305	4.9895	3.9258	3.0048	3.4422	4.246	4.4451	5.0074	2.6031	4.0866	4.1778	3.4341	4.0794	3.8922
2-(Hexyloxy)ethanol	Organic oxygen compounds	Organooxygen compounds	Ethers	5.5247	5.8606	5.4365	5.4838	5.1209	5.3789	4.5019	5.3461	5.6835	5.5386	5.2178	5.4936	4.9951	5.0745	5.2643	5.4088	5.177	4.7861	3.7008	5.6709	5.7863	5.9983	5.461	4.5502	4.774	4.7209	4.1503	4.8977	4.6408	4.6977	4.6726	3.9345	4.5651	4.6996	5.212	4.1869	3.7473	3.917	4.5205	4.9307	4.074	4.848	4.9521	5.156	4.6186	4.0818
1-Hexanol	Lipids and lipid-like molecules	Fatty Acyls	Fatty alcohols	6.9826	7.4615	6.8361	6.8016	7.4336	7.2344	6.0013	7.201	7.0593	7.0143	6.8833	6.8229	7.3254	7.6434	7.1026	7.1627	6.5798	6.2833	5.8725	6.8662	6.9575	6.8031	7.1402	7.114	7.2815	6.2279	5.8045	6.5861	6.5101	6.0947	6.137	6.0938	6.6386	7.4128	7.7416	6.9391	6.4943	6.5683	6.6403	6.6664	7.0869	6.6333	7.6905	7.6003	7.5398	6.8115
(5Z)-3-Hydroxytetradec-5-enedioylcarnitine	Lipids and lipid-like molecules	Fatty Acyls	Fatty acid esters	5.2877	4.8912	5.4616	5.7292	5.5473	5.9582	4.4224	3.19	5.9319	4.2405	3.2823	5.5753	4.757	4.3595	5.3706	5.3852	4.6172	4.9324	3.0089	3.0851	5.4555	4.7686	5.2938	4.498	3.2648	3.2669	4.5823	3.2644	3.2691	3.1445	3.2371	3.2424	3.2638	3.2575	3.2434	2.9194	3.0554	3.225	4.8446	4.2556	2.9373	4.7655	3.1772	4.3827	3.1988	5.3415
DG(20:4(5Z,8Z,11Z,13E)-OH(15S)/0:0/2:0)	Not Available	Not Available	Not Available	5.8106	5.4867	5.8735	6.0357	5.7607	6.3068	4.4905	4.6056	6.2735	5.1964	4.5686	5.4196	4.5038	4.9208	5.728	5.7481	4.9654	5.2668	2.3577	4.7129	5.8471	5.2192	5.7367	5.0948	4.5613	4.3944	4.9426	4.5199	4.3159	4.8571	4.5004	2.5906	4.9416	4.9675	4.7691	3.748	2.404	4.2699	5.3252	4.6973	2.2864	5.3671	4.1646	3.9743	4.7142	4.9956
6-Fluorohomovanillic acid	Benzenoids	Phenols	Methoxyphenols	5.9289	5.2578	5.7982	5.795	5.485	5.825	4.9992	5.3628	5.9578	5.8864	5.8871	5.6152	5.8585	5.8268	5.9235	5.8926	5.929	5.8066	5.0683	5.6832	5.9362	5.9329	5.3198	5.5835	5.6911	5.8319	5.4318	5.8374	5.7793	5.5779	5.7864	5.6067	5.7068	5.6982	5.8286	4.2599	5.1843	5.7921	5.8047	5.8751	5.197	5.7442	5.8052	5.2661	5.7616	5.1747
Antimycin A	Benzenoids	Benzene and substituted derivatives	Benzoic acids and derivatives	4.8564	5.7086	5.6002	5.2421	5.4322	5.3754	2.913	5.8517	5.7851	4.455	3.4914	4.5696	4.3667	3.4521	5.4133	4.9778	5.5025	5.7863	3.2179	4.1534	5.9196	5.9584	5.8708	5.5951	5.9779	6.1248	6.0113	5.3913	4.8947	5.1952	5.2133	3.4515	5.9742	3.9806	5.1385	3.1284	3.2644	5.675	3.6373	5.3365	4.9271	3.4214	4.947	5.9379	5.796	5.4395
DG(10:0/0:0/PGJ2)	Not Available	Not Available	Not Available	2.6384	4.9249	2.6471	2.6078	5.0212	2.6976	2.1459	4.6421	2.7141	2.7656	2.7224	2.7237	2.694	2.6831	2.758	2.7109	2.705	2.5693	5.4103	2.5256	4.4345	2.7361	4.5081	4.7274	4.7198	3.9479	3.6701	3.8994	3.7926	4.6556	3.7313	5.5537	4.0831	4.2608	3.8423	7.3805	5.4683	4.2495	4.0513	4.1808	7.7766	4.4523	4.229	5.2585	3.5339	4.1116
CL(8:0/8:0/18:2(9Z,11Z)/19:0)	Lipids and lipid-like molecules	Glycerophospholipids	Glycerophosphoglycerophosphoglycerols	5.0074	6.0631	5.0933	5.3235	6.1572	4.9257	5.4882	6.0763	4.4088	5.3154	4.4886	4.4184	4.3886	4.8477	4.8261	4.4056	4.3997	4.2636	6.2744	5.1778	4.8718	4.5747	6.1694	5.8947	6.0063	5.0501	4.5562	5.3975	5.2568	5.4278	5.3628	5.9095	5.6174	5.635	5.0958	6.484	6.4641	5.3851	4.9966	5.4074	6.7888	5.719	5.5903	6.1475	5.458	5.3171
Fuzlocillin	Organic acids and derivatives	Carboxylic acids and derivatives	Amino acids, peptides, and analogues	5.1305	5.6976	5.477	4.8955	5.1189	4.6713	5.3376	5.5044	5.7421	5.8835	5.6743	6.1006	4.8493	5.531	5.6876	5.4729	4.4721	5.0219	4.2159	4.766	4.5905	4.5032	5.6222	4.7729	4.4719	4.8685	4.0473	5.1905	5.0618	4.3516	5.3302	4.4496	5.0138	5.5051	5.7143	5.9611	4.2624	5.5191	5.8017	5.8269	5.1398	5.8805	5.3643	5.5061	5.5889	3.9638
Arg-Pro-Pro-Gly-Phe-Ser-Pro	Organic acids and derivatives	Carboxylic acids and derivatives	Amino acids, peptides, and analogues	6.1717	3.1136	5.3244	6.0534	4.464	5.3055	4.3572	5.2189	5.2659	5.7917	5.99	3.0404	6.0749	6.4249	5.7796	5.5784	6.2181	5.8868	2.7658	5.7283	6.1081	6.3714	3.0768	5.2034	3.0216	4.7639	5.97	6.2657	4.5385	6.1017	5.7835	5.6739	6.1127	5.5976	5.5599	2.6764	2.8122	4.3201	3.0684	5.1858	4.1942	4.6271	6.3501	4.7228	5.8425	4.4863
Milbemycin alpha6	Phenylpropanoids and polyketides	Macrolides and analogues	Milbemycins	5.0496	5.289	5.1878	5.4679	5.6059	4.9221	4.9597	5.2922	5.5776	5.7135	5.8739	5.3511	5.293	4.9906	3.5182	5.0242	5.2256	4.403	5.2171	4.7062	4.6465	5.5057	5.5651	5.5415	5.7142	6.6386	5.282	6.8251	6.7515	5.8197	6.923	6.601	6.7218	6.9405	6.651	5.9179	5.7362	6.6781	6.7664	6.3456	5.4939	6.8191	6.8083	6.3598	6.7705	4.8359
Trihexosylceramide (d18:1/20:0)	Lipids and lipid-like molecules	Sphingolipids	Glycosphingolipids	6.6506	6.4099	5.3007	6.1829	6.845	5.8848	6.4145	6.3825	5.6728	6.3999	6.1633	6.0135	5.8282	6.4743	6.268	6.0128	6.5326	6.1417	6.6971	6.0034	5.9814	5.3899	6.3987	6.4062	6.469	5.807	5.7245	5.8758	5.9623	6.6214	6.0195	6.8886	6.0167	6.2329	5.8477	6.1814	7.0559	5.9305	5.6518	6.04	6.0317	6.1619	6.1083	6.9126	5.9993	5.9648
Davallialactone	Benzenoids	Phenols	Benzenediols	5.4857	6.9022	5.9044	6.4736	6.6431	5.3009	4.6141	6.8161	6.0655	6.2899	5.9558	6.8644	5.7305	5.2031	6.4915	5.9018	4.7362	4.7587	6.0682	5.4096	5.447	5.5111	7.1076	6.2476	6.4579	5.8285	5.398	5.773	5.8436	5.1963	5.7849	5.8296	6.0783	6.1869	5.9126	6.2411	5.4015	6.1168	6.4455	6.1419	5.6618	6.1378	5.9965	6.3406	5.8995	5.8678
1,2,10-Trihydroxydihydro-trans-linalyl oxide 7-O-beta-D-glucopyranoside	Organic oxygen compounds	Organooxygen compounds	Carbohydrates and carbohydrate conjugates	0.7151	3.1417	3.1476	2.8374	2.9351	2.7553	2.212	3.1065	3.0309	0.8207	3.5806	3.9205	3.799	3.1932	3.2748	3.1655	3.5394	5.6963	0.5692	2.9012	3.0905	3.5001	3.1017	3.0545	3.7393	3.574	3.2405	3.4672	3.8279	3.054	3.4118	0.7512	3.7753	3.4064	3.2915	2.4823	0.6036	3.779	3.8075	3.4493	2.6488	3.8496	3.4792	2.7251	3.6831	2.0935
13-Tetradecene-1,3-diyne-6,7-diol	Lipids and lipid-like molecules	Fatty Acyls	Fatty alcohols	5.5549	4.7817	4.7849	5.5801	4.3224	5.2208	4.1798	4.5817	5.0224	5.2662	5.2326	5.0594	4.9184	5.4493	5.1599	4.9916	5.3819	5.0175	3.6854	5.0359	5.2607	4.9025	4.7244	4.4045	4.2457	4.388	4.6225	4.4809	3.9458	5.2662	4.4158	3.919	4.7028	4.7048	4.0632	3.5958	3.7319	4.2686	4.346	4.1418	3.6137	4.2434	4.6922	4.0465	4.2387	3.6695
Cucurbitacin IIa	Lipids and lipid-like molecules	Steroids and steroid derivatives	Cucurbitacins	7.8358	6.627	6.8171	7.5781	7.0851	6.4478	5.8847	6.4321	6.9672	7.3746	7.395	7.1223	7.1988	7.7118	6.8295	7.0358	7.945	7.142	6.5276	7.0824	7.2239	5.9722	6.2395	6.3873	6.4784	5.8224	6.3239	6.1883	5.8287	7.6521	6.2197	6.7752	6.2219	6.3992	5.9818	5.1772	6.9489	5.8647	5.8591	6.1516	5.2156	6.4629	6.4939	6.436	6.6006	5.9955
3,4-Diferuloylquinic acid	Organic oxygen compounds	Organooxygen compounds	Alcohols and polyols	6.0738	6.9988	5.9668	6.4765	6.7349	5.6142	4.913	6.76	6.151	6.2965	6.296	6.637	5.856	5.9972	6.4005	6.0425	5.2972	5.4446	6.1623	5.5697	5.3539	5.8438	7.2328	6.2945	6.4858	6.2182	5.5874	6.0172	5.9535	5.7402	5.9208	5.8338	6.359	6.2854	6.0897	6.3494	4.9844	6.2508	6.4365	6.3224	5.8575	6.2204	6.1338	6.44	6.0457	5.9055
Dimethylellagic acid glucuronide	Phenylpropanoids and polyketides	Tannins	Hydrolyzable tannins	2.7218	5.4982	5.5799	2.6912	5.2861	2.7811	2.6846	5.3296	2.7975	4.4098	4.6577	5.8176	4.2551	5.0049	5.7032	5.9638	5.7686	4.8245	5.0895	5.2258	5.2576	4.5289	4.9947	5.6493	5.9969	5.5364	6.1559	6.3713	5.9485	2.6682	6.2215	5.5888	5.057	6.4007	6.2254	4.8964	5.756	6.1002	6.0307	6.2581	4.2979	6.2792	5.872	2.827	5.8426	5.3031
Gibberellin A100	Lipids and lipid-like molecules	Prenol lipids	Diterpenoids	4.2655	5.8034	5.0527	5.4243	5.7176	5.3209	0.7236	5.2639	5.0625	4.4957	4.629	5.3967	5.2514	4.2052	5.1478	5.2077	5.328	5.074	5.185	5.362	5.2531	5.3517	5.5581	5.818	5.7067	5.2611	5.1023	5.2116	5.2152	5.1578	5.1233	5.295	5.4992	5.4745	5.3204	0.9058	1.0271	5.2176	5.0991	5.1677	4.3174	4.1693	4.974	4.3803	5.0319	5.0756
3alpha,15-Dihydroxymarasmene	Organoheterocyclic compounds	Furofurans	Not Available	1.699	5.9775	4.6235	1.6689	5.7729	5.3465	1.2224	5.2598	5.6008	1.8242	1.7816	1.7829	1.7536	4.9155	4.4738	4.8922	5.6544	5.1647	4.5735	1.5884	4.8425	5.6831	5.8536	6.0594	5.7465	5.7459	5.8567	5.7116	5.3545	4.6249	5.3014	5.6752	6.3807	5.2966	5.5224	1.4277	1.5594	5.1828	1.8105	4.8613	4.9733	1.7128	5.0137	5.4994	6.0005	5.5212
N-Stearoyl Threonine	Organic acids and derivatives	Carboxylic acids and derivatives	Amino acids, peptides, and analogues	4.4553	5.6643	4.4202	5.5116	5.4755	6.0991	5.6587	5.3318	5.9301	4.698	5.1316	6.438	5.6422	4.6628	6.6214	5.7448	5.3296	6.6057	5.8403	4.4144	5.44	6.3904	5.3913	5.5714	5.6963	5.5108	5.5208	5.8383	5.7095	5.8595	5.7013	5.9931	5.4687	5.8975	5.5069	5.9277	6.592	5.5552	5.5575	5.7244	6.1093	5.6806	5.5744	6.2426	5.7386	4.9756
2-Methyl-3-(2-pentenyl)-2-cyclopenten-1-one	Organic oxygen compounds	Organooxygen compounds	Carbonyl compounds	4.8708	4.7835	4.9879	5.3522	5.1809	5.6472	4.4053	4.1431	5.6228	5.2456	5.5433	5.4558	5.3573	5.1086	5.1661	5.6225	5.2408	5.4809	4.0582	5.05	5.4341	5.1886	4.8426	4.3087	3.5057	4.0729	3.4413	4.3206	4.7066	3.3854	4.158	3.4834	3.5047	4.364	3.8702	3.1602	3.2963	3.4659	4.6174	4.3743	3.1781	4.4639	3.9405	4.0288	3.986	4.4468
2,3,4-Trihydroxybutanoic acid	Organic oxygen compounds	Organooxygen compounds	Carbohydrates and carbohydrate conjugates	3.7732	5.4001	3.782	3.7425	4.587	4.5917	3.2788	5.4847	3.8491	3.9007	3.8574	3.8587	3.8876	3.818	3.893	3.8459	3.84	3.7039	4.5703	3.6601	3.8379	4.9019	5.0916	5.284	5.2701	5.6395	4.6265	5.4961	5.5603	3.7195	4.9806	5.3729	5.477	5.2795	5.4394	5.4261	4.5442	5.6442	5.6381	5.5564	5.2765	5.5061	5.2884	5.8905	5.3923	4.4171
4-Hydroxyvalproic acid	Lipids and lipid-like molecules	Fatty Acyls	Fatty acids and conjugates	4.9833	5.0112	4.9399	5.1596	4.6957	5.2726	4.1406	4.6077	5.0122	4.8105	5.0241	5.1859	5.1159	5.0536	5.3453	5.1532	5.1586	4.976	3.5387	4.9074	5.1828	4.9008	4.8391	4.7813	4.6201	4.684	4.5411	4.9163	4.7409	5.0057	4.8204	4.3872	4.8393	4.9683	4.7489	4.0291	3.5852	4.5437	4.5583	4.9036	3.4671	4.435	4.5987	4.6477	4.7254	4.1376
Milbemycin A3	Phenylpropanoids and polyketides	Macrolides and analogues	Milbemycins	5.3101	6.2971	6.0413	6.4506	6.333	5.3905	5.5429	6.5054	5.9986	4.8018	5.2423	5.5446	5.9464	5.6401	6.2286	5.9554	6.6849	6.2724	5.5153	5.9002	6.5892	7.1916	6.3546	6.3139	6.567	6.8587	6.6655	6.5158	6.2998	6.3282	6.0007	5.5647	6.7002	5.8251	5.9137	5.216	5.4626	6.968	6.2578	6.0134	6.4026	5.2258	6.1775	6.7232	5.8283	6.1021
3-O-Sulfogalactosylceramide (d18:1/16:0)	Lipids and lipid-like molecules	Sphingolipids	Glycosphingolipids	4.2086	5.571	4.1262	4.7324	5.5211	4.9912	2.206	5.4627	2.7745	2.826	2.7827	2.7841	2.7544	3.993	2.8184	3.3146	2.8476	2.6296	5.1137	2.5859	2.7633	4.8809	5.5307	5.5894	5.762	4.8617	4.624	4.7478	5.2327	6.0445	5.1896	5.3591	5.0687	5.3122	4.9519	5.9769	6.5516	5.0718	5.2207	5.4182	6.2898	5.0986	5.1586	6.4797	5.1528	5.1807
L-Prolinamide	Organic acids and derivatives	Carboxylic acids and derivatives	Amino acids, peptides, and analogues	5.783	5.9001	5.5142	5.7024	5.8578	6.1843	5.2629	3.9924	5.8088	5.8006	4.8391	6.0897	5.3561	5.3235	5.7739	5.1599	6.3644	5.378	6.0489	5.4988	6.0524	6.1741	5.9155	4.6491	5.5474	3.131	4.8751	3.1284	3.1332	3.0086	3.1012	4.3692	4.4063	3.1216	4.4388	3.8071	5.2478	4.0476	3.9004	3.2355	3.4812	3.9977	3.0413	3.1675	3.0628	4.2675
Glutathione episulfonium ion	Organic acids and derivatives	Carboxylic acids and derivatives	Amino acids, peptides, and analogues	5.2361	5.7436	5.4328	4.9795	5.739	2.9717	4.0648	5.8206	5.1271	5.3103	5.3042	5.552	5.3478	4.9144	5.4868	5.4685	5.64	4.4304	4.97	4.9449	5.5357	5.4913	5.924	5.6422	5.4911	6.2173	5.7325	5.9017	5.7899	4.0304	5.6406	5.669	6.1544	5.8228	5.7917	5.6771	2.7697	6.1211	6.1269	6.1771	5.4861	5.8194	5.7781	5.8277	5.7968	5.0721
Trans-Resveratrol 4'-O-glucuronide	Phenylpropanoids and polyketides	Stilbenes	Stilbene glycosides	4.126	5.7412	4.7326	4.5057	5.7209	4.1853	3.6315	5.7771	4.6951	4.6764	4.9038	5.2138	5.0378	5.1604	5.4774	5.2579	5.0899	4.598	5.0316	4.9539	5.1647	5.7122	5.6889	5.6033	5.5144	6.4151	5.8482	6.0644	5.8863	4.1252	5.7718	5.7144	6.2858	5.8677	5.9498	5.5537	3.9831	6.2818	6.1884	6.2698	5.7552	5.8448	6.0009	5.9249	5.9643	5.14
Ajmaline	Alkaloids and derivatives	Ajmaline-sarpagine alkaloids	Not Available	5.4978	5.1481	5.4635	5.473	5.1265	5.2793	5.6099	5.3281	5.8226	5.5971	5.721	5.7797	5.4717	5.5214	5.632	5.7253	5.6494	5.6628	4.3144	5.456	5.5974	5.5809	5.0532	5.3019	5.3436	5.59	5.1704	5.6465	5.5931	5.1107	5.4858	5.0873	5.3845	5.6011	5.6719	4.9115	4.5297	5.4461	5.584	5.6257	4.6732	5.5801	5.5447	5.0028	5.6331	4.9117
Cucurbitacin B 2-sulfate	Lipids and lipid-like molecules	Steroids and steroid derivatives	Cucurbitacins	3.9602	6.2471	4.7872	4.627	6.1591	4.2267	3.5147	4.8399	4.4807	3.5594	3.0371	4.3452	3.0087	2.9978	3.3053	4.5564	4.9993	4.5211	5.6063	4.3779	4.9481	5.0021	5.8621	6.2051	6.0753	4.8744	4.7615	4.5768	4.778	2.8994	4.6498	5.1124	5.4932	4.8664	5.3541	4.4919	2.8103	3.6097	3.0664	3.9476	4.031	2.9671	3.9684	4.4225	5.3425	5.5978
N-VINYL-2-PYRROLIDONE	Organoheterocyclic compounds	Pyrrolidines	Pyrrolidones	5.2972	5.7353	5.8196	5.7815	5.3188	5.9313	5.1642	5.8734	5.9073	5.1154	5.9547	5.8358	5.2607	5.567	6.16	5.3512	5.9426	5.008	5.2746	5.704	5.7688	5.5793	5.7993	5.8475	5.8453	5.7402	5.1902	6.0724	5.8387	4.9975	5.8183	6.072	5.7918	6.0592	5.9052	5.2382	5.7975	5.78	5.9695	6.0814	5.1563	6.0849	5.6656	5.7983	5.5715	5.4771
Ginkgolide C	Lipids and lipid-like molecules	Prenol lipids	Terpene lactones	5.0622	5.8828	4.4681	5.6342	5.443	4.6526	3.9648	5.8015	5.0173	5.4319	5.1736	5.6851	4.8003	4.7552	5.4727	5.2509	4.9089	4.803	5.0875	5.1686	4.9505	5.5626	5.8494	5.3921	5.5084	6.1284	5.5005	5.751	5.5625	4.7725	5.6168	5.4278	5.9122	5.5725	5.6503	5.3051	4.3164	5.8187	6.0534	5.9437	5.523	5.5068	5.6459	5.7589	5.7683	5.1415
3,4-Methylenesebacic acid	Lipids and lipid-like molecules	Fatty Acyls	Fatty acids and conjugates	4.0172	5.2952	4.7588	4.418	5.1841	5.0029	3.1346	4.6898	4.7788	3.7564	4.9082	5.9425	5.1107	3.7086	5.3404	4.7365	5.1428	4.564	4.4442	4.8932	4.8655	5.1545	5.2074	4.9241	5.0904	4.8154	4.589	4.6951	4.4587	4.552	4.1078	4.0635	5.09	4.8235	4.5291	3.35	3.4861	4.5112	4.9566	4.6691	3.368	4.6727	4.5632	3.9357	4.4156	4.3557
2-Hydroxy-4-[(1R)-1-hydroxy-8-methyl-6-oxononyl]-3-methyl-2H-furan-5-one	Lipids and lipid-like molecules	Fatty Acyls	Fatty alcohols	5.1847	4.8979	3.7969	5.0114	5.0315	4.9216	3.2937	4.0609	4.6405	3.9787	4.0689	5.0533	4.6672	4.8123	4.9736	4.4079	4.9048	4.744	4.6803	4.5703	4.8388	4.7667	5.0403	3.764	4.9196	4.3041	4.8351	3.8543	3.8591	3.7344	4.3112	3.8324	3.8537	5.1909	3.8333	3.5091	4.6015	3.8149	3.9016	3.9615	3.5271	3.8022	4.0421	3.8934	4.5252	3.6723
Dhesn	Alkaloids and derivatives	Ergoline and derivatives	Lysergic acids and derivatives	3.8596	4.6909	3.7281	4.508	4.6101	3.2403	2.687	5.1016	5.1804	5.0463	5.71	5.4359	4.334	3.2258	3.3007	4.3152	5.0062	3.1117	4.4543	3.0679	3.2456	6.2216	4.6847	5.1838	5.1015	6.2688	5.7295	6.3963	6.249	5.9203	6.4343	6.2014	6.4384	6.4483	6.1895	4.4485	3.0382	6.3486	6.3766	6.1761	2.9201	6.3198	6.2506	5.9585	6.2877	4.04
L-Octanoylcarnitine	Lipids and lipid-like molecules	Fatty Acyls	Fatty acid esters	4.872	5.4008	4.6537	4.9454	5.1652	5.2592	4.0305	2.8542	5.2457	5.4883	5.267	5.7074	5.4232	4.9894	5.2021	5.0568	4.8058	4.9523	4.6704	3.8514	4.7538	5.9178	5.1394	3.8969	4.4634	4.0972	3.817	2.9285	2.9333	2.8087	2.9012	2.9066	3.2248	2.9217	4.0567	2.5839	2.7197	2.8891	2.9757	3.0356	2.6018	4.7897	2.8414	2.9676	4.602	3.6762
11,12-DiHETrE	Lipids and lipid-like molecules	Fatty Acyls	Eicosanoids	5.419	4.5621	5.218	5.3254	5.1831	5.3451	4.1366	4.9794	5.7206	5.4075	5.4276	5.4609	5.4079	5.5649	5.6986	5.5874	5.6371	5.4833	4.5512	5.3388	5.5697	5.5391	5.0578	5.0826	5.2054	5.54	4.9247	5.5854	5.5582	5.0892	5.5313	4.9696	5.3347	5.5171	5.5148	4.2445	4.2604	5.4877	5.5619	5.6704	4.3997	5.5152	5.557	4.9983	5.4214	4.8627
4,4'-Dihydroxyantipyrine	Organoheterocyclic compounds	Azoles	Pyrazoles	4.9374	4.3477	4.5115	3.4243	4.2408	4.9932	3.6963	4.3713	4.1828	3.5824	3.5391	4.103	3.5107	3.5747	3.9221	4.2754	4.6991	4.6015	3.2657	4.3185	4.1857	4.9308	4.1205	4.0436	3.8258	5.115	4.8536	5.1631	5.0029	3.7368	4.8815	5.068	5.1193	5.2403	4.9539	4.0996	3.3121	5.128	5.1416	5.3528	4.5767	4.7423	4.7596	4.9585	4.8336	4.057
Bicyclol	Phenylpropanoids and polyketides	Tannins	Hydrolyzable tannins	3.9514	5.328	4.7558	4.4073	5.5067	3.8395	3.2857	5.5892	4.6951	4.8859	4.7735	4.1002	4.6735	5.0855	5.3832	5.1448	5.0689	4.0675	4.8041	3.667	5.1433	5.0152	5.6084	5.4097	5.4287	5.8524	5.481	5.7414	5.6115	4.1059	5.4529	5.433	5.8995	5.4372	5.6247	4.5719	3.6372	6.0031	6.0153	5.9992	5.1972	5.5919	5.4999	5.5764	5.614	5.0404
2-methyl-4-(5-pyridin-3-yl-1,2,4-oxadiazol-3-yl)-8-oxa-2-azaspiro[4.5]decane	-	-	-	2.9807	5.0773	3.9046	3.1911	5.0991	4.7836	2.487	3.7341	4.2302	4.5781	3.0647	4.9152	3.0363	3.0254	3.1004	3.0533	4.6926	3.8655	4.9585	6.6241	4.9486	4.393	4.7415	5.2971	4.9876	4.5647	4.5765	4.3589	4.4398	3.9054	4.4009	3.0249	5.0122	4.7119	4.4458	3.6227	3.8777	4.1428	3.9439	3.3324	2.7199	2.9948	4.0385	4.2539	4.4777	3.9816
N-[(Ethoxycarbonyl)methyl)-p-menthane-3-carboxamide	Organic acids and derivatives	Carboxylic acids and derivatives	Amino acids, peptides, and analogues	5.1019	1.5094	3.9622	5.2835	1.4226	1.4134	3.7827	1.3487	5.293	5.0332	5.1312	1.4386	5.0583	5.3964	1.4717	3.9996	4.9871	3.8233	5.5035	4.414	5.0112	1.4505	1.4737	5.4857	1.4204	4.5365	5.4317	1.42	3.8985	4.0782	4.6727	5.251	4.8697	1.4135	1.3998	1.0943	1.221	1.3822	1.4656	1.5235	4.9438	5.2358	1.3365	1.4577	1.3571	6.6224
(E)-3-Nonen-1-ol	Lipids and lipid-like molecules	Fatty Acyls	Fatty alcohols	3.8856	3.6089	4.203	3.7315	3.8052	4.153	2.9558	3.4419	5.114	4.3365	4.55	4.5557	3.5058	3.6941	4.1222	4.6607	3.6568	4.6116	5.2483	4.2408	3.6193	4.1499	4.0194	5.1823	3.5167	4.2842	5.0554	3.5163	4.4413	3.3964	4.664	4.9818	4.4545	3.5095	3.6011	3.5183	3.3073	3.8736	3.5636	3.6234	4.4567	4.9831	3.6576	4.3333	4.3527	6.2865
N2,N2-Dimethylguanosine	Nucleosides, nucleotides, and analogues	Purine nucleosides	Not Available	6.1854	4.3955	6.1969	4.7093	4.3056	6.1074	5.9455	5.4569	6.132	4.3641	4.3208	5.6268	5.1342	6.2689	5.9937	6.2353	5.8125	4.8666	4.0473	6.1809	6.381	4.6141	4.3586	4.6987	4.7741	6.4369	4.2221	5.9952	6.3693	6.9349	6.4254	6.188	6.484	6.0927	5.7256	5.6787	5.6448	6.1057	6.4841	5.8342	5.9899	5.4528	6.22	6.6276	6.1232	3.7952
Protoanemonin	Organoheterocyclic compounds	Dihydrofurans	Furanones	6.5953	5.2456	6.6439	4.8896	5.0222	6.5578	5.7292	5.3035	4.9398	4.7131	4.6454	5.6918	6.2867	6.217	6.2625	5.6046	5.3481	5.4167	4.0956	5.3227	5.2923	4.0241	5.2692	4.8682	4.8268	5.1668	4.951	5.1214	5.0211	3.9661	4.906	4.5138	5.3293	4.627	5.0617	4.5083	3.1167	5.2721	5.3405	5.3226	4.6824	5.0181	4.7922	5.0825	4.8955	4.283
PS(20:3(8Z,11Z,14Z)/24:0)	Lipids and lipid-like molecules	Glycerophospholipids	Glycerophosphoserines	4.2351	6.4446	2.5207	4.7187	6.5702	4.3653	4.6182	6.4986	4.5165	4.1068	4.2564	4.4952	2.5676	4.0232	2.6315	2.5845	2.5786	4.1697	6.5499	4.478	2.5765	4.948	6.4177	6.6363	6.7166	6.195	5.7888	6.2363	6.2769	6.5496	6.2865	6.552	6.2998	6.4619	6.2503	6.2179	7.7056	6.3099	6.2344	6.4679	6.6355	6.3668	6.3073	6.9788	6.3124	6.1093
10-(2,3-Dihydroxypropoxy)-10-oxodecanoic acid	Lipids and lipid-like molecules	Fatty Acyls	Fatty acids and conjugates	4.9631	5.3233	4.8896	4.9739	5.4413	4.7714	3.3632	5.0371	4.9759	4.8667	5.2199	5.4999	4.8363	3.9025	4.7449	4.9504	5.0794	4.6471	5.0247	5.2202	5.1362	5.3485	5.3978	5.5715	5.7367	5.6553	5.4465	5.7946	5.6743	5.2847	5.7993	5.4642	5.8008	5.8916	5.6427	4.3208	4.2159	5.6042	5.6476	5.6385	4.0721	5.703	5.7167	5.3707	5.7688	4.8903
5,6,7-Trimethoxycoumarin	-	-	-	6.4613	5.2044	6.5489	4.9331	4.9753	6.4655	5.6265	5.27	5.1414	4.9872	4.945	5.9598	6.0078	5.9235	6.046	5.8128	5.5212	5.6394	4.3467	5.4637	5.4529	5.6105	5.1914	5.0522	5.0148	5.5072	5.0789	5.3373	5.2449	4.5318	5.2873	4.8349	5.28	5.1115	5.304	4.998	3.7848	5.5087	5.5382	5.5574	4.8353	5.2949	5.2815	5.3721	5.0264	4.583
Metaxalone	Benzenoids	Phenol ethers	Not Available	5.319	1.791	3.8413	4.6682	4.0993	1.6933	3.9476	4.3051	4.7168	5.2453	5.6718	4.6532	5.7116	5.0603	4.9526	4.3675	5.2812	4.6009	3.9963	4.5507	4.7667	5.3719	1.7547	1.6116	1.7004	3.7686	1.2899	1.7	3.7782	5.6399	1.6733	1.6785	1.6994	1.6933	1.6795	1.3652	1.4962	1.6614	3.5809	1.8053	1.3823	1.649	1.6147	1.7384	1.6358	1.2111
N2-Acetylornithine	Organic acids and derivatives	Carboxylic acids and derivatives	Amino acids, peptides, and analogues	3.7687	3.9275	4.7533	4.2776	3.8376	4.2611	4.1308	4.829	4.6634	3.8962	3.8528	5.7899	3.8244	4.4856	4.677	3.8414	5.0706	3.6994	3.5793	5.1951	5.3021	4.5202	4.4566	5.0272	4.7439	4.929	4.4436	5.1027	5.1262	3.715	4.0468	4.6597	5.2212	4.4435	5.0473	4.5861	4.0165	4.9996	5.7644	5.9511	4.6247	4.859	4.4616	5.4737	4.1734	3.9644
PC(22:6(5Z,7Z,10Z,13Z,16Z,19Z)-OH(4)/20:1(11Z))	Not Available	Not Available	Not Available	5.4346	6.2954	4.7857	5.7399	6.3081	4.5314	4.557	6.2513	4.3816	5.102	5.1428	4.3913	4.9649	5.6163	5.2201	4.428	5.2401	4.6905	6.2798	4.8367	4.98	5.1337	6.224	6.4502	6.5196	5.9539	5.5714	5.9772	6.105	6.4082	6.1524	6.1832	6.0816	6.2304	5.9753	6.2923	7.5688	6.119	6.094	6.2036	6.6339	6.2045	6.1151	6.8232	6.1139	5.9771
Liquiritin	Phenylpropanoids and polyketides	Flavonoids	Flavonoid glycosides	5.3673	5.2788	4.5132	5.1814	4.6343	4.0204	2.3491	4.8578	4.4837	4.4236	4.818	5.2777	2.898	5.3705	5.2526	4.9211	4.5253	5.0729	4.0994	4.8018	2.9069	5.2882	2.9641	4.6764	4.52	5.9452	5.0617	5.3112	5.4629	4.5422	5.3807	4.9412	5.5053	5.3569	5.4162	4.9769	2.6997	5.3479	5.3302	5.6985	5.5123	5.0081	5.2816	5.5003	5.7567	4.3645
Lobucavir	Organoheterocyclic compounds	Imidazopyrimidines	Purines and purine derivatives	8.0656	6.3517	7.0732	6.3678	5.1825	6.4978	6.4134	6.2462	6.6437	7.0924	7.4891	7.08	7.1589	7.4406	6.4962	6.741	7.1684	6.6539	4.8228	7.5555	7.1596	7.2767	5.581	5.7562	5.6574	7.0798	5.1981	6.4999	7.0815	7.6267	6.5226	6.5167	7.0138	6.382	7.0651	6.5714	6.5222	6.6526	7.1037	6.8463	6.7789	5.9901	6.9708	7.2822	6.9389	5.6062
Benzoic acid,2-[[[(4S)-4-carboxy-4-[[4-[[(2,4-diamino-6-pteridinyl)methyl]amino]benzoyl]amino]butyl]amino]carbonyl]-	Benzenoids	Benzene and substituted derivatives	Benzoic acids and derivatives	5.9429	6.6906	6.1677	6.1628	6.5632	5.9706	5.7432	6.3895	6.1988	6.302	6.2507	6.3827	5.9746	6.2604	6.1124	6.0594	5.6405	5.8499	5.7335	5.9905	5.7954	5.9056	6.6676	6.2759	6.4326	6.3559	5.5155	6.2354	6.3345	6.3255	6.1526	6.2419	6.3738	6.4406	6.3952	6.3356	4.6224	6.5007	6.5714	6.5412	6.027	6.5256	6.1274	6.51	6.2421	5.7
4-Oxododecanedioic Acid	-	-	-	4.9855	5.6314	5.2146	4.6928	5.6062	5.5423	3.0891	5.1408	5.0391	3.7109	5.0527	5.945	5.6628	4.2467	5.4176	5.1705	5.6402	5.0735	5.1713	4.5798	4.9925	6.0102	5.0995	5.6352	5.6747	5.3731	4.9461	5.1574	5.2254	4.924	4.9918	4.9087	5.4849	5.175	5.2227	3.3045	3.4406	5.1398	5.2669	5.1677	4.2887	5.1705	5.2012	4.7657	5.2387	4.9009
Janthitrem B	Organoheterocyclic compounds	Naphthopyrans	Not Available	6.2475	5.389	6.2829	6.3523	5.9701	6.331	6.4745	6.0445	5.5336	6.7452	6.349	6.1711	6.0818	6.3617	5.983	5.1019	5.1124	5.9171	6.2443	6.4687	6.3405	0.7108	6.6881	5.5261	5.5498	5.2517	4.5337	5.5385	5.1904	6.7188	5.5485	6.5203	5.4191	5.5765	5.0552	6.5579	7.0946	5.2207	5.3356	5.4699	6.3255	5.2615	6.2044	6.4493	5.4486	5.1975
Cyclokievitone	Phenylpropanoids and polyketides	Isoflavonoids	Isoflavans	6.4369	7.4454	6.7271	6.9629	7.3531	6.5026	5.3654	7.2614	6.9033	6.9575	6.8435	7.2557	6.696	6.7134	7.063	6.7092	6.3654	6.0573	6.758	6.4689	6.3806	6.4919	7.6589	7.0511	7.049	6.9871	6.3874	6.8211	6.8374	6.3024	6.7262	6.6945	7.1329	7.0784	7.0351	7	6.04	7.0999	7.1592	7.2866	6.6854	7.1629	6.8304	7.3533	6.8062	6.4015
Rilmazafone	Benzenoids	Benzene and substituted derivatives	Benzophenones	6.3444	6.663	4.142	4.1025	6.1788	6.8335	5.9473	4.125	5.8058	6.3207	5.8999	4.7728	5.6941	5.9482	6.5803	4.2059	4.2	6.5338	4.69	6.4803	6.5171	7.1089	5.9265	4.1091	4.1999	4.202	3.7752	4.1995	4.2042	4.0795	4.1721	4.1775	4.1988	4.1926	4.1784	3.8542	3.9903	4.16	4.2467	4.3066	3.8722	4.1473	4.1122	4.2385	4.1338	5.2671
Gibberellin A8-catabolite	Lipids and lipid-like molecules	Prenol lipids	Diterpenoids	6.773	7.3504	6.9104	7.1512	7.2946	6.8096	5.1939	7.2358	6.9553	7.1092	6.9992	7.2208	6.9629	6.9747	7.2266	6.8664	6.6858	6.4151	6.5487	6.7136	6.8048	6.7525	7.4684	7.1265	7.0677	7.205	6.508	7.0644	6.9987	6.7662	6.927	7.017	7.2921	7.0942	7.1857	6.675	6.1652	7.2079	7.297	7.4642	6.8004	7.1346	6.9951	7.3654	7.0447	6.1854
Astringin	Phenylpropanoids and polyketides	Stilbenes	Stilbene glycosides	5.8604	6.4945	5.9789	6.0508	6.4721	5.6327	4.2473	6.3611	5.9015	5.9691	5.861	6.3032	5.9161	6.0548	6.2484	5.9891	5.679	5.4896	5.8141	5.7694	5.7345	5.8886	6.6763	6.2491	6.2358	6.4224	5.831	6.2701	6.1606	5.6348	6.0756	6.1604	6.4452	6.2722	6.3381	5.8561	5.2165	6.4523	6.4597	6.5913	5.9958	6.3409	6.1632	6.5116	6.1698	5.6135
M-Xylene	Benzenoids	Benzene and substituted derivatives	Xylenes	5.2191	5.1327	4.9175	5.2027	5.008	5.138	3.6368	4.8039	4.9065	4.8176	5.0466	5.1664	5.0057	6.2344	5.175	4.9661	5.6079	4.857	4.2927	5.0256	5.1346	5.0046	4.7674	4.8184	4.8316	4.788	4.721	5.0013	4.7638	5.0414	4.8681	4.8584	4.9255	4.9717	4.791	3.6623	3.5568	4.7393	4.8396	4.9796	3.4387	4.8287	4.9171	4.8806	4.8546	4.2518
Pesticide4_Ivermectin_C48H74O14_22,23-dihydroavermectin B1	Phenylpropanoids and polyketides	Macrolides and analogues	Milbemycins	5.5868	6.3854	5.5535	5.7165	5.7898	5.4524	4.2539	4.5547	4.6388	4.7717	5.2907	5.9533	4.6186	4.6077	4.6827	5.2837	5.461	6.0819	5.1025	5.184	5.4854	6.7799	5.2158	4.7128	5.2314	4.6317	4.2049	4.6966	4.8937	4.5092	4.7247	5.2353	5.0747	5.2466	5.1403	4.5211	5.0573	4.7022	4.6764	4.883	4.3018	4.5771	4.6484	4.777	5.3549	4.6152
Apo-8'-capsorubinal	Lipids and lipid-like molecules	Prenol lipids	Triterpenoids	7.1231	6.1443	6.456	7.4547	5.291	6.7048	5.8043	5.8399	6.4088	6.7832	6.8212	6.2889	6.8961	7.2128	6.9763	6.5663	6.8625	6.6117	5.3447	6.6178	6.8706	6.0923	5.4163	5.9231	5.1284	4.9283	5.9257	5.787	5.0958	7.4328	5.9786	6.4603	5.9934	6.439	5.8416	5.6586	6.0659	4.7083	4.8476	5.2789	5.9409	5.9875	6.4864	5.9543	6.268	5.6789
Dihydrocarvone	Lipids and lipid-like molecules	Prenol lipids	Monoterpenoids	4.8776	4.7953	4.5256	4.9095	4.6885	4.8614	2.8665	4.4551	4.562	4.4728	4.6745	4.8808	4.7232	5.282	4.8302	4.5406	5.0175	4.4415	3.9679	4.563	4.9532	4.8132	3.8613	4.3739	4.6528	4.3217	4.1903	4.4643	4.3627	4.6764	4.5088	4.29	4.5632	4.5859	4.3609	3.0818	3.2179	4.3851	4.3635	4.6302	3.0998	4.408	4.4249	4.3957	4.4388	3.545
Actinidic acid	Lipids and lipid-like molecules	Prenol lipids	Triterpenoids	6.2007	4.9798	6.1757	6.111	6.0424	6.259	6.4857	6.0008	5.5694	6.9255	6.3544	6.1419	5.8625	6.2205	5.7259	4.9089	5.0993	6.0177	5.5554	6.5203	6.3447	2.6657	6.8291	5.129	5.136	4.9423	5.231	2.6341	4.2124	6.6369	4.4631	6.3879	5.0473	4.6084	4.3906	6.5905	6.08	2.5948	4.6082	4.9235	6.1589	4.6834	6.3707	6.6065	4.5058	5.5149
M1G-dR	Nucleosides, nucleotides, and analogues	Nucleoside and nucleotide analogues	Not Available	5.238	5.4872	5.4522	4.533	5.4417	5.3357	3.9265	4.4872	5.2643	4.7673	5.3605	5.7175	5.3852	5.0533	5.0047	5.5043	5.5817	5.3045	4.8549	5.1014	5.3846	5.5234	4.7078	5.1764	5.3421	4.6909	4.4067	4.3156	4.7662	4.3967	3.7186	3.7087	4.8548	4.434	4.6741	2.3643	2.4946	4.3213	4.6209	4.228	2.3768	4.9041	4.7437	4.5338	4.902	4.6711
4-(4-Methylcyclohexyl)-4-oxobutanoic acid	Organic acids and derivatives	Keto acids and derivatives	Gamma-keto acids and derivatives	4.0967	4.8292	4.391	3.4057	4.8857	4.5854	2.9422	3.5319	3.8211	3.5639	4.5807	5.3307	4.4144	3.5638	3.5699	4.5545	4.6716	4.38	4.352	4.1348	4.5664	4.6647	3.7713	4.5554	4.3069	3.5052	3.7163	3.5027	3.5074	3.3827	3.5183	3.4807	3.7716	3.4958	3.4817	3.1576	3.2936	3.4633	3.5499	3.6098	3.1755	3.4506	3.4155	3.6485	3.437	3.2916
PE(24:1(15Z)/18:3(10,12,15)-OH(9))	Not Available	Not Available	Not Available	3.4569	6.3469	4.5276	4.6761	6.3339	3.5162	6.2203	6.3558	4.1431	4.7884	3.541	3.5424	4.3306	4.2999	3.5767	3.5296	3.5237	3.3876	6.0454	3.3438	3.5216	3.5548	6.1236	6.6303	6.5711	5.9243	5.6244	5.9526	6.014	6.4258	6.0463	6.0281	6.0524	6.1963	5.9059	6.2736	7.7681	6.1224	5.9912	6.2813	6.7241	6.0595	6.0375	6.7321	6.04	5.9763
Beta-D-glucosaminyl-(1->4)-beta-D-glucosamine	Organic oxygen compounds	Organooxygen compounds	Carbohydrates and carbohydrate conjugates	4.8715	5.6846	4.681	4.3342	5.5384	5.1161	3.2378	4.7962	4.1098	3.8597	3.8164	5.531	3.7879	3.777	4.3157	3.9204	4.5171	3.7484	3.5429	4.3056	3.9062	4.9684	5.403	5.0813	5.1705	4.5946	4.346	4.269	3.8344	4.3331	3.7712	3.7765	5.0382	4.685	3.9231	3.4533	3.5894	3.759	3.8457	4.5993	3.4712	3.7464	4.4794	4.3649	4.242	4.2832
Glycine, N-[1-(phenylacetyl)-L-prolyl]-	Organic acids and derivatives	Carboxylic acids and derivatives	Amino acids, peptides, and analogues	4.6262	4.837	4.756	4.7209	5.2072	6.0363	0.7994	4.0459	4.6742	4.0966	4.7182	5.0699	5.3869	4.2086	4.4569	5.8608	6.127	5.2459	3.6869	3.9753	4.0247	3.3947	4.8916	4.1817	1.3075	3.1113	3.6052	3.8934	4.2483	4.6716	3.7368	1.2863	1.3066	1.3006	1.2872	0.9871	1.111	1.2697	3.7495	4.2825	1.0032	1.2577	1.2246	3.921	1.245	0.8445
(3S)-3-Azaniumyl-5-Methylhexanoate	-	-	-	5.0782	5.4094	4.585	4.7639	5.1349	5.5091	4.2523	5.1227	5.3892	5.0885	5.5277	5.1125	6.0996	5.2264	5.0958	4.0491	5.3511	5.3013	5.1663	4.8264	5.261	6.7042	5.3407	5.1457	5.332	5.2734	4.486	4.6211	4.6974	4.7374	4.5892	4.187	5.7493	4.61	4.0288	4.743	3.9188	4.4955	4.8218	4.5094	4.7495	4.7032	4.2661	4.9246	4.0556	5.1014
Ile-Ile-Ala-Glu-Lys	Organic acids and derivatives	Carboxylic acids and derivatives	Amino acids, peptides, and analogues	5.4757	5.1983	5.4829	5.2216	5.7413	5.7407	6.2559	4.9595	5.2099	6.5711	5.7635	5.5018	4.8458	5.0359	5.0532	4.6526	4.7365	4.2253	6.3933	5.9608	5.8983	5.4825	6.1748	5.4527	5.4215	6.2404	5.6193	6.3698	6.1483	5.7394	6.4989	6.237	6.1489	6.2092	6.0728	5.9622	6.396	6.1281	6.2025	5.9901	5.8727	6.2352	6.2127	6.23	6.2463	5.6241
3-keto Fusidic acid	Lipids and lipid-like molecules	Steroids and steroid derivatives	Oxosteroids	5.5368	5.8934	5.2488	5.3648	5.7623	4.9109	5.4908	5.2705	5.4247	5.6396	5.8994	5.7046	5.1332	5.0502	5.1921	4.9936	4.7025	5.1237	5.9322	5.3036	4.7748	6.1307	5.2531	5.8817	5.8652	6.4284	5.6613	6.5994	6.4803	6.0133	6.6694	6.5401	6.5198	6.6985	6.4334	5.6359	6.0858	6.4637	6.5643	6.2771	5.5446	6.507	6.5066	6.2975	6.5528	5.2543
3-[[(2S)-2,4-Dihydroxy-3,3-dimethylbutanoyl]amino]propanoic acid	Organic acids and derivatives	Carboxylic acids and derivatives	Amino acids, peptides, and analogues	6.3387	5.3679	5.292	5.0042	5.3078	4.3834	4.7887	5.5681	5.0343	5.6399	5.6563	5.4242	6.2621	5.5027	4.6957	4.8874	5.8235	5.1381	5.0037	5.9765	5.7748	5.6886	5.6489	5.3648	5.6602	5.5511	4.2231	4.6757	5.4742	6.0185	4.6322	3.7269	5.244	4.4338	5.436	4.6251	4.4286	4.6785	6.0693	5.9278	4.9818	5.3372	5.1905	5.7904	4.7941	4.8569
Deferoxamine	Organic acids and derivatives	Carboxylic acids and derivatives	Carboxylic acid derivatives	6.3006	6.6846	5.6042	5.9072	6.1742	5.2972	5.5982	3.8	5.1992	5.1964	6.0974	6.4784	5.5671	4.9194	6.1049	4.8325	2.6413	6.0692	5.7794	5.4757	3.2715	6.7835	3.1481	4.34	4.8373	4.758	4.3875	4.9436	4.8	4.4449	5.421	5.0555	5.2133	5.1088	5.2169	4.6269	5.7753	4.8977	4.8199	4.7166	3.8339	5.0822	4.9392	4.6497	5.2151	4.6283
Sterigmatocystin	Phenylpropanoids and polyketides	Sterigmatocystins	Not Available	4.2344	5.8357	4.9242	4.8599	5.8446	4.8027	3.7399	5.8449	4.7698	5.1468	4.5841	5.4881	5.1701	5.1207	5.4554	5.191	4.9344	4.2353	5.0027	4.8047	5.085	5.5351	5.8828	5.8145	5.7699	6.0586	5.5009	5.9324	5.7726	5.1006	5.618	5.7689	6.0941	5.667	5.8474	4.9612	4.0915	6.1628	6.153	6.191	5.5829	5.8184	5.8183	6.0459	5.6734	5.1718
Omarigliptin	Organoheterocyclic compounds	Pyrrolopyrazoles	Not Available	4.9042	5.7899	4.7671	4.4743	5.4061	3.9748	3.2862	5.3233	4.5143	3.9081	4.7001	5.1868	4.8197	4.9163	4.7232	4.9132	4.3139	4.2246	4.051	4.3967	4.483	4.8096	5.3625	4.992	5.0124	5.7282	5.0071	5.2666	5.0929	3.7269	5.1508	5.267	5.6235	5.6277	5.4097	5.471	3.6378	5.5229	5.3235	5.6859	5.2116	5.3402	5.3632	5.8229	5.4583	3.7815
DL-2-Aminooctanoic acid	Organic acids and derivatives	Carboxylic acids and derivatives	Amino acids, peptides, and analogues	4.1461	5.3824	4.1548	4.1167	5.2263	4.9751	4.0491	5.6206	4.5663	4.3899	4.2302	4.3492	4.3143	4.7023	4.5725	4.2188	5.3766	4.8782	4.7519	4.1588	4.9009	5.964	5.0525	5.2267	5.515	6.0346	5.571	5.7326	5.579	4.7749	5.2534	5.726	5.8581	5.4297	5.4485	5.6235	5.249	5.8579	5.6579	5.6365	5.6142	5.3488	5.8373	5.9066	5.4332	5.4123
Leu Phe Leu	-	-	-	5.1124	5.4918	5.0102	5.637	5.6648	5.7329	4.9673	1.9744	5.6934	5.3744	5.3343	5.7092	5.2012	5.3997	5.3952	4.9013	4.5626	5.8396	4.7809	4.0399	4.0489	6.3419	5.587	4.0868	5.2711	4.1041	1.6302	2.0481	2.0528	4.884	4.264	4.3917	4.0625	4.6107	4.3466	4.7265	4.689	3.8922	2.0949	2.1544	4.5677	3.9799	1.9617	4.1004	4.1794	4.3108
(5E)-7-{4,6-Dihydroxy-2-[(1E,5E)-3-hydroxyocta-1,5-dien-1-yl]oxan-3-yl}hept-5-enoylcarnitine	Lipids and lipid-like molecules	Fatty Acyls	Eicosanoids	4.2845	6.432	4.6987	4.8886	6.0213	5.2459	3.7899	5.8515	4.3603	4.4119	4.3686	4.3699	4.3402	4.4453	4.4043	4.3777	5.2943	5.0192	5.2906	4.1713	4.6849	5.7819	5.4423	6.3123	5.9473	5.5787	5.7287	5.7732	5.7334	4.8034	5.7206	5.8375	6.6678	6.0587	5.9162	4.788	4.1415	5.6412	4.398	5.2947	4.0234	4.2986	5.6131	5.9088	6.1691	5.7213
METAMITRON	Organoheterocyclic compounds	Triazines	1,2,4-triazines	6.2135	6.7441	6.34	6.3663	6.5791	7.1288	6.1249	5.5136	7.3384	6.7197	6.4357	6.9541	6.986	5.9988	6.7817	6.8223	6.4205	6.6307	6.1575	6.0087	5.9409	6.923	6.7216	5.7646	6.0171	5.3218	5.0915	4.5431	4.3159	5.8913	4.8506	5.3176	5.2684	4.5185	5.8488	3.9354	5.4538	4.6429	4.3279	4.4382	4.224	5.7089	4.8617	4.8224	5.7357	5.4854
3-Methylcrotonylglycine	Organic acids and derivatives	Carboxylic acids and derivatives	Amino acids, peptides, and analogues	5.4387	5.0362	5.4412	5.2168	5.2137	5.0791	4.3044	4.9366	5.2143	5.1226	5.1721	5.1315	5.3816	5.5555	5.4003	5.707	5.5294	5.1243	4.5713	5.2046	5.5467	5.2981	4.7219	5.1277	5.2361	5.6661	4.9256	5.6032	5.6741	4.926	5.5661	5.4616	5.4221	5.7015	5.4056	4.7865	5.0754	5.4047	5.5076	5.5194	3.6585	5.5229	5.4009	4.9918	5.3525	4.8017
Myristicin	Organoheterocyclic compounds	Benzodioxoles	Not Available	5.2522	5.9055	5.4343	5.6765	5.9736	5.2304	3.2176	5.7984	5.4867	5.5732	5.549	5.7902	5.4537	5.4249	5.7086	5.3547	5.1677	4.705	5.1686	5.248	5.2761	5.0956	6.2506	5.6614	5.6987	5.5737	5.0109	5.4185	5.4561	5.2347	5.3489	5.3647	5.6111	5.4582	5.5072	5.2559	4.2726	5.6295	5.7598	5.7214	4.9284	5.633	5.3514	5.772	5.3268	4.9649
Deoxyguanosine	Nucleosides, nucleotides, and analogues	Purine nucleosides	Purine 2''-deoxyribonucleosides	4.6059	6.6476	5.9291	6.1139	6.5881	5.0019	3.8838	6.4738	5.9638	6.1698	5.7175	6.389	5.9646	5.3351	6.4151	5.5929	4.4451	4.309	5.7538	5.3576	5.4235	4.6388	7.0667	6.3378	6.3591	5.5319	4.6964	5.7299	5.6055	4.8793	5.4256	5.7084	6.0302	5.9713	6.0318	5.7118	4.9689	6.0716	6.3358	6.2855	4.8926	6.2597	5.9257	6.405	5.4594	5.4067
Fenoprofen glucuronide	Organic oxygen compounds	Organooxygen compounds	Carbohydrates and carbohydrate conjugates	6.1314	6.8366	6.1966	6.3461	6.8252	5.9968	4.552	6.7386	6.2797	6.3439	6.2941	6.6939	6.234	6.3143	6.5978	6.3231	6.0431	5.8369	6.0114	6.1087	6.1495	6.2935	7.0602	6.6148	6.6207	6.7887	6.2329	6.6143	6.623	5.9745	6.4634	6.5021	6.8464	6.6007	6.6961	6.2597	4.2277	6.8559	6.9361	6.9568	6.2539	6.7599	6.5505	6.87	6.5124	5.9682
(9Z,11R,12S,13S,15Z)-12,13-Epoxy-11-hydroxy-9,15-octadecadienoic acid	Lipids and lipid-like molecules	Fatty Acyls	Fatty acids and conjugates	6.1477	5.7323	6.1645	5.9178	5.9962	6.0521	5.0127	5.726	6.1626	6.035	6.0542	6.0421	6.1459	6.1376	6.1067	6.2575	6.23	6.0922	5.1554	6.0349	6.1462	6.1458	5.8068	6.0332	6.1316	6.2259	5.7155	6.2617	6.2591	5.9947	6.2608	6.1538	6.0858	6.2396	6.1773	4.9139	5.4044	6.174	6.2627	6.2834	5.2863	6.1836	6.2424	5.9236	6.2039	5.4371
(+)-2,3-Dihydro-9-hydroxy-2[1-(6-sinapinoyl)beta-D-glucosyloxy-1-methylethyl]-7H-furo[3,2-g][1]benzopyran-7-one	Lipids and lipid-like molecules	Prenol lipids	Terpene glycosides	4.4853	5.2877	4.6674	1.1038	5.5685	1.1874	0.7008	5.5069	1.2029	1.2514	1.2107	1.2119	4.8752	4.8301	4.8098	5.1708	4.7297	4.1665	4.5107	4.6857	4.4007	5.2793	5.7199	5.7789	5.9064	6.1085	5.3438	5.9111	5.9958	4.2679	5.8807	5.8075	5.9571	5.6235	5.9903	5.148	1.0016	6.2917	6.1954	6.0498	4.4844	5.9812	5.9344	5.8723	5.8732	5.0387
Eupatilin	Phenylpropanoids and polyketides	Flavonoids	O-methylated flavonoids	5.3905	6.3628	5.5671	5.7724	6.4075	5.3182	3.8221	6.3813	5.486	5.4564	5.1699	5.8841	5.719	5.435	5.9581	5.7361	5.8138	4.7304	5.7884	5.3315	5.5358	5.9808	6.5297	6.3345	6.3097	6.5327	6.022	6.3336	6.2544	5.1923	6.1016	6.2368	6.5548	6.1958	6.3394	5.8723	4.1737	6.6861	6.6598	6.6527	6.0582	6.3188	6.2234	6.4874	6.1392	5.6752
25-Hydroxyvitamin D2-25-glucuronide	Lipids and lipid-like molecules	Steroids and steroid derivatives	Vitamin D and derivatives	1.5858	4.3232	3.8479	2.5157	1.6531	1.6437	5.802	5.2879	1.6598	2.4738	1.668	1.6693	1.6402	1.6295	1.7029	2.7629	2.8009	2.916	5.6551	6.1132	1.6489	1.6814	4.5492	5.6098	4.7679	5.016	3.9387	4.9141	4.7261	4.8466	4.7252	4.6628	5.0305	4.9395	4.3994	5.3459	3.9285	4.6084	4.26	1.7555	6.226	4.948	5.0021	5.6839	4.8502	4.166
(3E,5E)-1,3,5-octatriene	Hydrocarbons	Unsaturated hydrocarbons	Olefins	5.2038	5.3253	5.1592	5.3688	5.2831	5.4098	3.7397	5.3028	5.1709	5.0181	5.1125	5.3657	5.3369	5.2581	5.3185	5.2744	5.3496	5.1048	4.5532	5.1213	5.3374	5.1935	5.3212	5.4133	5.4297	5.1888	4.9221	5.3886	5.2264	5.238	5.243	5.4549	5.3678	5.4968	5.1578	4.5447	4.7659	5.0807	5.1092	5.3123	4.1892	5.1414	5.139	5.2102	5.0966	4.6224
2-Methyl-5-nitroimidazol-1-ylacetic acid	Organic acids and derivatives	Carboxylic acids and derivatives	Amino acids, peptides, and analogues	5.1822	4.5806	5.2721	4.8596	4.8618	5.0185	4.2012	4.8464	5.1197	5.0409	5.2645	5.0194	5.4094	5.5517	5.567	5.6296	5.3586	5.1415	4.548	5.1067	5.3185	5.3545	4.7756	5.1863	5.3252	5.6525	4.9397	5.7429	5.7909	4.9424	5.6578	5.5208	5.4008	5.7015	5.5691	4.1142	5.2274	5.4248	5.4732	5.3435	4.415	5.7243	5.4608	4.9053	5.4222	4.7402
(+/-)-6-Chlorotryptophan	Organoheterocyclic compounds	Indoles and derivatives	Indolyl carboxylic acids and derivatives	6.8005	6.39	6.9451	6.5947	6.6194	6.6702	5.9651	6.5355	6.7714	6.7484	6.9378	6.7518	7.0292	7.2008	7.128	7.2825	7.0085	6.7975	6.3744	6.7536	6.9619	6.9982	6.4705	6.8387	6.9645	7.2959	6.5794	7.3681	7.4068	6.6577	7.3226	7.166	7.0407	7.3456	7.1766	6.0724	6.9872	7.085	7.1746	7.0568	6.2135	7.3552	7.0973	6.6223	7.0978	6.3909
Imetit	Organoheterocyclic compounds	Azoles	Imidazoles	6.0249	5.5293	6.1646	5.8139	5.8338	5.8689	5.1166	5.777	5.9801	5.9636	6.165	5.9777	6.2585	6.4331	6.355	6.5142	6.2455	6.0358	5.5206	5.9543	6.1874	6.2075	5.6838	6.0543	6.2081	6.5252	5.8	6.6081	6.639	5.8714	6.55	6.3889	6.2717	6.5727	6.4198	5.2071	6.2011	6.3091	6.3914	6.2781	5.367	6.5823	6.3261	5.8374	6.3235	5.5976
Gemcitabine	Nucleosides, nucleotides, and analogues	Pyrimidine nucleosides	Pyrimidine 2''-deoxyribonucleosides	4.4672	5.6005	4.1348	4.191	5.589	3.4661	2.9125	5.6388	4.7816	3.5342	4.4007	4.8672	4.5489	4.4688	4.9414	4.5909	4.7982	4.1279	4.7766	4.3478	4.7779	5.1081	5.7519	5.507	5.494	6.0613	5.4376	5.7236	5.6291	4.2947	5.3587	5.51	5.9248	5.434	5.6425	5.2447	3.2639	5.9971	5.86	5.8888	5.2522	5.4265	5.5706	5.7452	5.4611	4.7753
Phosphomevalonic acid	Organic acids and derivatives	Organic phosphoric acids and derivatives	Phosphate esters	3.6032	6.0847	3.5175	4.5007	5.9446	4.1812	0.376	5.8326	3.3843	3.9145	4.4512	4.9919	3.6413	2.9384	4.1097	3.2703	3.0231	3.1323	4.374	3.6128	3.2721	5.252	5.8721	5.6409	5.4557	5.644	5.1568	5.4721	5.6664	3.975	4.8758	5.4316	5.7655	5.5221	5.6455	5.2833	4.0003	5.8882	5.9851	5.8778	4.9863	5.5647	5.4435	5.9783	5.216	4.5194
Bafilomycin A1(Baf-A1)	Phenylpropanoids and polyketides	Macrolides and analogues	Not Available	3.7226	6.5861	4.5925	4.2832	6.7007	4.1041	5.924	6.542	3.6856	4.6741	4.2242	3.1956	4.2007	4.4065	4.2445	3.0702	4.7526	2.9284	5.8819	4.5138	5.0063	3.0954	6.4811	6.6539	6.8318	6.1921	5.717	6.2179	6.3289	6.661	6.2502	6.1922	6.2446	6.4349	6.1961	6.281	7.9418	6.3634	6.2152	6.5233	6.9002	6.2305	6.3208	7.0066	6.2814	5.9761
Oenin	Phenylpropanoids and polyketides	Flavonoids	Flavonoid glycosides	5.4542	5.7607	5.7357	6.1621	5.3577	5.4063	2.5444	5.5118	5.5874	6.1613	6.0504	5.766	6.075	5.7474	6.0267	5.379	5.554	5.1401	2.8489	5.4997	5.3774	6.2083	5.6115	5.3783	5.5271	5.6749	5.4271	5.6052	5.6875	6.0982	5.6239	5.9227	6.0486	5.8559	5.9467	4.1655	4.8802	5.6843	5.9718	5.781	5.363	5.7496	5.8286	5.7443	5.9935	4.8027
PC(PGD1/22:1(13Z))	Not Available	Not Available	Not Available	4.4858	5.9967	4.1059	5.5175	6.1798	5.0996	5.2948	5.8411	5.6243	5.5354	4.2875	4.1826	4.1528	4.1419	4.2284	4.1698	4.1639	4.0278	5.4121	4.7275	4.1618	4.195	5.9002	6.176	6.2519	5.9181	5.1701	5.5179	5.6813	5.9559	5.8089	5.8332	5.7549	5.6829	5.4941	6.2639	7.8229	5.6973	6.0578	6.0144	6.589	6.0756	5.6538	6.1365	5.9126	5.5402
Ganoderic acid Mg	Lipids and lipid-like molecules	Prenol lipids	Triterpenoids	2.0714	6.6203	2.5027	2.7161	6.7506	3.9806	5.1874	6.5165	4.1251	3.6148	2.4293	1.0917	1.4285	2.7762	1.7042	4.3275	0.4495	2.4224	5.2005	3.5835	3.2372	1.7432	6.5163	6.6929	6.8693	6.2171	5.5844	6.2662	6.3286	6.659	6.3271	6.248	6.2924	6.4299	6.2315	6.2539	7.8758	6.2666	6.2353	6.5478	7.0421	6.2386	6.3547	6.9989	6.3624	5.8934
Cymorcin monoglucoside	Organic oxygen compounds	Organooxygen compounds	Carbohydrates and carbohydrate conjugates	5.3661	6.1387	5.8908	6.3276	6.1661	5.9822	3.8389	6.0952	5.8514	5.9732	5.9901	6.1025	6.1236	5.8834	6.183	5.7492	5.4997	5.2375	4.4512	5.6468	5.8726	5.5952	6.3643	6.0856	5.9441	5.9867	5.1312	5.9035	5.7196	5.9664	5.6565	5.9014	6.1057	5.7414	6.114	4.544	3.5188	5.997	6.1681	6.3552	5.2409	5.8188	5.7984	6.1569	5.7982	5.0687
Diplodiatoxin	Organic acids and derivatives	Keto acids and derivatives	Gamma-keto acids and derivatives	3.8243	5.3552	3.8331	5.3892	5.901	3.8836	3.3298	3.8161	3.9001	3.9517	3.9084	4.3849	3.88	3.8691	4.4133	4.6897	3.891	4.0875	4.775	3.8121	3.889	4.7931	5.2	5.0342	5.0783	3.8931	4.7712	3.8905	3.8953	4.134	3.8632	5.6005	3.9351	5.2436	4.2764	3.5453	3.6814	3.8511	4.3373	4.441	3.5633	3.8384	4.3077	4.3439	3.8249	3.5101
R-4'-Hydroxywarfarin	Phenylpropanoids and polyketides	Homoisoflavonoids	Homoisoflavones	4.8915	5.7241	5.4	5.9722	5.7355	5.1556	3.5144	5.5975	5.3749	5.6308	5.5688	5.9037	5.5057	5.4753	5.6964	5.2976	4.8093	3.9396	4.2405	5.1214	5.1702	4.7095	6.1899	5.6758	5.6726	4.9001	3.7847	4.7688	4.9486	5.2459	4.9979	5.0264	5.3975	5.197	5.3642	4.3825	3.866	5.0896	5.446	5.6679	4.4111	5.43	4.9776	5.5941	5.2727	4.5285
N-Chlorophenylalanine	Organic acids and derivatives	Carboxylic acids and derivatives	Amino acids, peptides, and analogues	4.6355	3.451	5.3031	4.3036	4.2352	4.1739	2.7981	4.9829	4.2538	4.6683	5.0062	5.1245	5.8235	5.7932	5.3942	6.0288	5.7979	4.445	4.2037	5.4032	5.6614	4.9599	3.977	5.3979	5.5666	6.102	5.2949	6.2536	6.2486	4.7778	6.1589	5.7964	5.8496	6.3737	5.7486	5.3007	5.9394	5.6789	5.8674	5.8075	3.5715	6.021	5.661	5.1114	5.5964	4.5294
4,5-Dihydrovomifoliol	Lipids and lipid-like molecules	Prenol lipids	Sesquiterpenoids	4.3728	4.6288	4.6161	4.838	4.8246	5.3687	3.1625	3.6487	5.3045	3.9993	4.548	5.5049	5.0499	3.7303	4.7035	4.8919	4.6791	5.269	3.4675	3.5438	4.2349	4.9365	4.4851	4.0296	3.7235	3.7257	3.299	3.7231	3.7279	5.2397	3.6958	3.7012	3.7225	3.7163	3.7021	3.378	3.514	3.6837	3.7704	3.8303	3.3959	3.671	3.6612	4.6599	3.9752	3.2156
Crocin 5	Lipids and lipid-like molecules	Fatty Acyls	Fatty acyl glycosides	4.8693	6.0377	5.1432	5.6736	6.0123	5.2497	3.5477	5.886	5.2231	4.9739	4.9134	5.7429	5.0858	4.8259	5.5544	5.1394	4.6614	3.9729	4.4517	4.8399	5.1337	5.4033	6.2861	5.8229	5.9219	5.9184	5.1558	5.7213	5.7492	4.7109	5.375	5.631	5.9586	5.6993	5.8537	5.2686	4.3171	5.9563	6.0464	6.1405	4.9821	5.7174	5.6901	6.06	5.6221	4.936
7-Hydroxyetodolac	Organoheterocyclic compounds	Indoles and derivatives	Indolyl carboxylic acids and derivatives	5.6922	6.6463	5.7997	6.3371	6.3884	5.1274	4.127	6.3353	5.6812	6.2712	5.9319	6.4817	5.5208	6.0985	6.3249	5.3876	5.0942	4.5523	4.4322	5.3776	4.6862	5.486	6.6399	6.0735	6.1347	6.2545	5.3349	5.8389	5.9263	5.5937	5.9699	5.8203	6.2551	6.0497	6.2331	5.5486	4.4786	5.8315	6.0937	6.4615	4.3605	5.8383	5.9098	6.2399	6.0531	4.6147
Xi-3-Hydroxy-5-phenylpentanoic acid O-beta-D-Glucopyranoside	Lipids and lipid-like molecules	Fatty Acyls	Fatty acyl glycosides	2.4234	5.7943	5.2817	5.1151	6.0504	2.4825	1.9323	5.3247	5.2615	4.9493	5.0119	5.7555	2.4789	4.474	5.1732	4.1558	2.49	2.3544	2.2349	2.3108	4.3257	2.521	6.5081	5.5118	5.6478	4.3875	2.0675	4.0578	4.8175	2.3699	4.7638	4.0069	4.7889	4.9153	4.0605	4.9402	2.2811	5.0716	5.592	4.8727	2.1637	5.9294	4.6777	5.5276	4.5203	4.6311
Methysticin	Phenylpropanoids and polyketides	Kavalactones	Not Available	4.6305	5.5695	3.7376	4.266	5.1914	4.3734	3.2186	5.0914	4.4508	3.8405	3.7972	4.7472	4.1433	3.7579	4.5762	4.095	4.331	4.1233	3.5237	4.2195	4.464	3.8871	5.3857	4.8976	5.0391	4.995	4.2079	4.7019	5.0332	3.6593	4.2927	4.8718	4.9308	5.0414	4.8396	4.1233	3.5702	5.4467	5.5681	5.3851	4.4413	4.8148	4.3787	5.4516	4.3956	4.167
Mukurozidiol	Phenylpropanoids and polyketides	Coumarins and derivatives	Furanocoumarins	5.1391	5.7551	5.3209	5.6861	5.8627	5.2029	3.7225	5.717	5.295	5.4001	5.4112	5.7494	5.4236	5.2516	5.6973	5.3573	5.0581	4.1477	4.9026	5.1262	5.4518	5.0434	6.0366	5.7639	5.7917	5.7473	5.0379	5.4566	5.5262	5.1387	5.3631	5.4228	5.8044	5.2854	5.5166	4.6806	4.0741	5.7414	5.8871	5.7452	5.0005	5.5331	5.4156	5.7047	5.3709	5.0905
Anserine	Organic acids and derivatives	Peptidomimetics	Hybrid peptides	4.9525	6.3805	4.9588	5.5158	6.5235	5.2396	2.8045	6.4004	5.1627	5.2397	5.27	5.7573	5.0814	5.2158	5.5683	5.2748	5.108	4.3892	5.5763	4.9854	5.28	5.519	6.4422	6.1468	6.0948	6.0754	5.5309	5.8884	5.8467	5.2983	5.8034	5.8401	6.1458	5.9398	5.9463	5.7486	3.1558	6.0173	6.1015	6.1752	5.4959	5.9454	5.7687	6.1546	5.9166	5.3263
Trichocarposide	Organic oxygen compounds	Organooxygen compounds	Carbohydrates and carbohydrate conjugates	3.751	6.3682	2.5898	4.1373	6.6515	4.0383	1.9369	6.4473	3.2247	2.5551	3.1475	5.504	4.3906	3.9712	4.1053	3.9686	3.5869	2.8585	5.5912	3.0499	3.8329	4.7263	6.5361	6.1746	6.0671	5.8824	5.1029	5.2021	5.5127	2.854	5.5646	5.5633	5.7855	5.6672	5.6794	5.5599	2.2858	5.5202	5.7622	5.8683	4.5778	5.6042	5.1551	5.6482	5.6866	5.0681
Pyran-3,4-dicarboxylic anhydride, tetrahydro-2-methyl-6-(tetrahydro-2,5-dioxo-3-furyl)-, polymer	Organic acids and derivatives	Carboxylic acids and derivatives	Tetracarboxylic acids and derivatives	6.1019	4.613	3.5944	3.555	4.5345	3.645	3.0913	4.2598	3.6615	4.5394	4.6141	5.4909	3.8407	4.6971	3.7055	3.6583	5.4523	3.5164	3.3963	5.2715	4.1623	3.9828	3.8386	4.3378	4.2844	5.1056	4.0998	4.9574	4.7895	3.532	4.3038	4.6667	4.9402	4.6091	4.7632	3.3067	3.4428	5.2053	5.0184	4.9166	3.7435	4.3787	4.5698	4.8819	4.2923	3.3073
Visnagin	Organoheterocyclic compounds	Benzopyrans	1-benzopyrans	3.971	5.4051	4.2912	4.9325	5.5433	4.4286	3.3228	5.337	4.59	4.4336	4.8357	4.9865	4.7837	4.5706	5.0117	4.5057	4.4655	3.7479	3.6278	4.3851	4.4894	4.6445	5.5055	5.2189	5.1422	5.145	4.3466	4.9068	4.9435	4.7446	4.7477	4.941	5.1205	4.949	5.0634	4.327	3.6743	5.1035	5.2242	5.2643	3.8324	5.0679	4.9539	5.197	4.8762	3.3758
1-Naphthol	Benzenoids	Naphthalenes	Naphthols and derivatives	4.8696	5.4215	4.8326	5.1304	5.5417	4.7699	4.0922	5.4071	4.9818	4.9948	5.0889	5.1948	4.9971	4.9556	4.9819	4.8376	4.7854	4.5175	4.443	4.7161	4.8548	4.7497	5.5696	5.2674	5.2029	5.2197	4.5971	4.9979	5.0601	4.9313	4.9214	4.9931	5.2312	5.0351	5.1445	4.7182	4.4439	5.1373	5.3015	5.382	4.6917	5.1419	4.9381	5.3479	5.0159	4.3004
Suspensolide F	Lipids and lipid-like molecules	Prenol lipids	Terpene glycosides	5.6272	5.9584	6.3548	6.4631	5.999	6.3869	4.7516	5.5535	5.9879	6.252	6.4856	6.3376	6.7696	6.33	6.6941	6.0376	6.0817	5.4472	3.9532	5.904	6.5372	4.8493	6.1681	6.0628	5.6229	5.3663	3.7846	4.8874	4.8015	6.2218	5.1814	5.0754	5.3301	4.9835	6.1947	4.3599	3.9997	4.9169	5.6607	5.6036	3.8816	4.9602	4.9067	5.198	5.2331	3.7012
PC(22:6(4Z,7Z,11E,13Z,15E,19Z)-2OH(10S,17)/P-18:1(11Z))	Not Available	Not Available	Not Available	4.0257	5.9505	4.0344	4.5762	6.0801	4.773	3.7829	5.7113	5.05	5.3238	4.5033	4.1111	4.0814	4.0705	4.1455	4.0983	4.0924	3.9564	5.9331	4.8575	4.6311	4.1236	5.861	6.0183	6.2357	5.7006	5.1237	5.5664	5.5515	5.9234	5.7382	5.5881	5.5556	5.7332	5.5515	5.1955	7.7322	5.7129	5.8229	5.9171	5.9332	5.802	5.7114	6.09	5.7043	5.241
8-Demethylthymonin	Phenylpropanoids and polyketides	Flavonoids	O-methylated flavonoids	5.1439	5.8369	5.2117	4.9427	5.5129	4.9193	2.0969	5.3933	5.119	5.6	6.0481	5.463	6.0145	5.5159	5.4412	5.083	4.9362	4.8049	2.4004	5.108	4.9318	5.4688	5.5834	5.2545	5.266	5.878	5.1974	5.5883	5.3308	5.2592	5.3658	5.4758	5.8482	5.6737	5.6288	5.1234	2.4467	5.7373	5.5199	5.7568	5.2409	5.5222	5.5736	5.9353	5.4908	2.1496
Aflatoxin B1	Phenylpropanoids and polyketides	Coumarins and derivatives	Furanocoumarins	5.2701	6.1395	5.5065	5.6581	6.1745	5.0906	4.5159	6.16	5.3901	5.5715	5.411	5.5892	5.6251	5.5073	5.7961	5.6246	5.5298	4.9411	4.821	5.4207	5.373	5.6961	6.3005	6.1163	6.1517	6.3894	5.7108	6.1968	6.0676	5.3493	6.0033	6.1051	6.4174	5.9984	6.158	5.3954	5.1441	6.5124	6.4201	6.4208	5.8271	6.1477	6.1019	6.3816	6.0242	5.4143
Indomethacin	Organoheterocyclic compounds	Indoles and derivatives	Benzoylindoles	5.5282	5.3631	5.6931	5.3003	5.6453	5.3481	3.5445	5.2613	5.7322	5.1765	5.0091	5.9127	4.7569	4.9604	5.7519	5.5245	5.6164	5.2687	3.8496	5.5396	5.5238	4.8537	5.5845	5.4933	5.5095	5.077	4.4794	5.2011	5.366	4.9481	5.3417	5.1609	5.4462	5.4456	5.5662	3.76	3.8961	5.4212	5.8213	5.9809	4.2798	5.5553	5.2933	5.6662	5.4402	3.5976
Aflatoxin G	Phenylpropanoids and polyketides	Coumarins and derivatives	Furanocoumarins	4.645	5.5589	4.8699	4.7977	5.6133	4.1015	3.5477	5.5765	4.3885	4.6127	4.6655	4.8708	5.0359	4.8435	5.1083	4.9644	5.0085	3.9729	3.8528	4.6593	4.7348	4.8227	5.7717	5.6542	5.5918	5.8862	5.1681	5.6078	5.6047	4.6798	5.4638	5.565	5.9145	5.4609	5.5882	3.7632	4.3268	5.9622	5.9308	5.9001	5.1625	5.6394	5.4716	5.8501	5.3919	4.4215
Gibberellin A29-catabolite	Lipids and lipid-like molecules	Prenol lipids	Diterpenoids	5.3885	5.9455	5.8209	6.0219	6.0334	5.3865	3.2924	5.7433	5.7826	5.9334	5.8667	6.0304	5.685	5.7796	5.8151	5.645	5.4409	3.7175	4.338	5.5132	5.2978	4.5003	6.3957	5.6974	5.7858	5.3627	4.1707	4.9972	5.1707	5.5074	5.1541	5.0191	5.4944	5.1863	5.5917	4.0804	3.6439	5.5289	5.7107	5.7538	3.5258	5.8293	4.9274	5.8277	5.183	4.3151
Nona-2,4,6-trienal	Organic oxygen compounds	Organooxygen compounds	Carbonyl compounds	5.4486	5.4769	5.585	5.706	5.3766	5.7268	3.5279	5.2052	5.4889	5.5194	5.5239	5.388	5.657	5.6489	5.8906	5.7021	5.7014	5.3852	3.833	5.6411	5.8775	5.5291	5.3925	5.4472	5.311	5.5486	4.9224	5.8836	5.4147	5.531	5.5772	5.5476	5.6135	5.5813	5.5723	3.8809	4.6718	5.4877	5.3929	5.6929	4.7973	5.432	5.5385	5.5694	5.5416	4.3691
APIGENIN-7-GLUCOSIDE	Phenylpropanoids and polyketides	Flavonoids	Flavonoid glycosides	5.3212	5.5002	5.8631	5.7543	5.4885	6.086	3.9447	5.2522	5.8305	6.4385	5.5235	5.3221	5.6589	5.3283	5.876	6.0689	5.5846	5.038	4.519	5.3558	5.4104	5.4364	5.3598	5.4257	5.3842	5.8086	4.5055	5.7297	5.6712	5.4158	5.6196	6.0069	5.9389	5.7522	5.87	4.1602	4.2963	5.9561	5.9208	6.088	5.439	5.6722	5.7758	5.8027	5.8458	3.9978
1,2-Bis(6-methoxy-1h-benzimidazol-2-yl)ethane-1,2-diol	Organoheterocyclic compounds	Benzimidazoles	Not Available	5.4644	4.0409	6.344	7.2219	5.828	5.9086	3.0663	5.3437	6.4645	5.5455	6.4812	6.7056	6.2275	6.4297	6.2867	6.1713	6.0685	5.9578	3.3714	6.0043	5.6801	4.9085	5.9496	6.2439	5.5467	3.6295	3.2028	3.6269	3.6317	6.2137	4.5776	4.8533	3.6263	3.9338	5.8682	3.2818	3.4178	5.0596	4.6527	5.2704	3.2997	4.5165	4.4627	4.6373	4.9993	3.1194
Dihydrodigitoxin	Lipids and lipid-like molecules	Steroids and steroid derivatives	Steroid lactones	6.9603	7.2657	6.7736	7.2106	7.5194	6.8508	7.1297	7.287	6.3942	6.9369	6.5924	6.9965	6.7899	6.6426	6.7439	7.0053	7.0307	7.2936	7.4487	7.1599	7.1702	7.1806	7.3935	7.6527	7.5806	7.6682	6.9601	7.4326	7.6462	7.1993	7.423	7.4639	7.5767	7.6116	7.4473	7.0407	7.3883	7.4321	7.4374	7.2477	7.3864	7.5262	7.6404	7.5017	7.6246	7.129
2-[(2-Amino-2-oxoethyl)-[(2S)-2-[(2-amino-2-oxoethyl)-(carboxymethyl)amino]propyl]amino]acetic acid	Organic acids and derivatives	Carboxylic acids and derivatives	Amino acids, peptides, and analogues	6.3755	6.076	6.3787	7.0729	6.6014	6.6074	4.9971	5.9203	6.6252	6.5042	6.7437	6.6701	6.4161	6.4992	6.9208	6.3997	6.8448	6.0838	5.3481	6.1374	6.5105	6.1248	6.3391	6.5348	5.9196	5.7007	5.355	6.1034	5.884	6.5702	5.6555	6.1667	6.076	6.0095	6.1003	4.0188	4.6784	5.9464	6.3755	6.3696	4.501	6.2736	5.5891	6.325	5.7478	4.7723
(-)-Corey Lactone Diol	-	-	-	5.121	5.683	5.3252	4.6137	5.4559	5.7737	4.3909	4.6247	5.1498	4.6684	5.0049	6.2104	5.1683	4.8895	5.1758	5.0926	4.9876	4.8992	5.2348	5.2782	5.4714	5.8538	6.048	4.8196	4.9972	4.8307	3.8783	4.8593	4.8515	4.6552	4.9505	4.868	4.8733	4.7801	4.9678	3.9573	4.0934	4.7673	4.7123	5.2137	3.9752	4.9905	4.8454	4.3416	4.8213	3.7949
Tanacetol A	Lipids and lipid-like molecules	Prenol lipids	Sesquiterpenoids	4.7183	5.5794	5.1357	5.5645	5.7021	2.4836	7.5618	7.2119	4.1391	4.9463	3.0073	2.5097	2.7024	2.4692	2.5439	2.4969	3.5588	3.6734	4.9271	5.7046	2.489	3.1385	5.2629	5.468	5.5608	3.6281	5.7686	5.0412	4.7151	4.8251	5.0658	5.8938	4.7271	5.2418	4.7139	7.6229	7.1536	3.9812	4.9145	5.0602	8.0568	5.1018	5.3404	6.116	5.2582	6.1502
Ferreirin	Phenylpropanoids and polyketides	Isoflavonoids	O-methylated isoflavonoids	4.4984	5.8364	3.9594	3.815	5.6924	3.9051	3.3513	5.4639	4.672	3.9732	3.9513	5.154	3.9014	4.5495	4.3898	4.4505	4.0046	3.8851	3.6564	4.4233	4.1818	4.9489	5.6336	5.3537	5.4224	5.5435	3.4878	5.475	5.3416	3.7942	5.1102	5.4253	5.6335	5.5051	5.2886	4.5708	4.1289	5.6663	5.8344	5.7592	4.832	5.5961	5.2674	5.7998	5.3379	3.4044
Sakuranetin	Phenylpropanoids and polyketides	Flavonoids	O-methylated flavonoids	3.8221	5.5299	3.7766	4.6171	5.5522	4.487	3.2189	5.5306	3.7892	3.8676	3.8326	4.984	3.769	4.3494	4.5303	3.901	4.1703	3.8488	3.524	3.6002	4.2416	4.9754	5.6711	5.3903	5.074	5.5106	4.5452	5.2278	5.297	3.7539	4.3833	5.2013	5.4965	5.1173	5.3335	3.4344	3.5704	5.3674	5.6311	5.5673	5.2051	5.0493	5.0448	5.489	5.2292	3.272
Secologanate	Lipids and lipid-like molecules	Prenol lipids	Terpene glycosides	6.0207	6.0576	6.3299	6.3788	5.804	6.7093	5.2682	5.6741	5.8446	6.1114	6.3788	6.3168	6.6299	5.5946	6.2909	6.1094	6.1196	5.6602	4.3872	5.7482	6.2979	5.3901	6.0452	5.8021	5.7197	5.8208	4.2124	5.3469	5.4701	6.2426	5.6953	5.6714	5.7096	5.759	5.9228	2.1805	4.1684	5.5477	5.8783	5.6523	4.8552	5.4786	5.4657	5.6163	5.7066	2.0194
S-Adenosylmethioninamine	Nucleosides, nucleotides, and analogues	5''-deoxyribonucleosides	5''-deoxy-5''-thionucleosides	6.6359	7.3031	6.7032	7.0782	7.209	6.5346	4.0762	7.1128	6.7335	6.9912	6.864	7.1542	6.5811	6.8381	6.9595	6.5292	6.4735	6.164	6.3494	6.528	6.4655	6.72	7.3961	7.0093	6.9967	7.1316	6.3571	6.7891	7.0606	6.6277	6.8426	6.8582	7.0648	6.9012	7.0168	6.4633	5.8785	6.9694	7.2853	7.4945	6.6373	6.9219	6.7683	7.2861	6.8699	5.9456
Thymol	Lipids and lipid-like molecules	Prenol lipids	Monoterpenoids	5.2541	5.3594	5.3537	5.4759	5.3117	5.6672	3.3181	5.0651	5.4559	5.4407	5.401	5.1592	5.4391	5.311	5.5534	5.3932	5.4279	5.1162	3.6232	5.3441	5.6107	5.2715	5.3395	5.223	5.1766	5.1613	3.4546	5.4183	5.1216	5.3683	5.2326	5.2407	5.1995	5.24	5.1232	3.5336	4.324	5.043	5.1034	5.4127	3.5516	5.1017	5.1808	5.1805	5.2013	3.3712
N-Ethyl trans-2-cis-6-nonadienamide	Lipids and lipid-like molecules	Fatty Acyls	Fatty amides	5.762	5.4305	5.686	5.9312	5.7253	6.0909	2.9473	4.7158	6.0942	5.9345	5.571	5.4979	5.7341	5.665	5.8408	5.8704	5.5023	5.8927	3.2523	5.0366	5.663	5.8162	5.6428	5.4831	5.3173	4.7786	3.0838	3.5078	3.9729	4.4273	3.4849	3.953	3.5072	3.501	4.2137	3.1627	3.2987	3.8257	4.8221	4.32	3.1806	5.3117	4.0779	4.4105	5.1949	3.6031
P-Tolyl-ss-D-glucuronide	Organic oxygen compounds	Organooxygen compounds	Carbohydrates and carbohydrate conjugates	5.231	6.259	5.2967	5.5751	6.0635	4.9618	3.6409	5.9829	5.2991	5.3694	5.4365	5.6653	5.3544	5.2073	5.5266	5.0911	5.0606	4.844	4.675	5.1621	5.3551	5.2908	6.1858	5.8592	5.8632	6.0151	4.7706	5.6567	5.6269	5.2295	5.6496	5.6401	5.8474	5.7291	5.7281	5.4174	4.5214	5.8929	5.8381	5.9349	5.3957	5.6579	5.6564	5.852	5.7308	3.694
Isocoumarin	Organoheterocyclic compounds	Benzopyrans	2-benzopyrans	5.9981	6.5812	5.9664	6.0598	6.2198	5.9286	4.0933	6.2706	5.9228	6.0417	6.0754	6.0987	6.1164	5.8652	6.1122	5.9081	6.0129	5.7602	5.4574	5.8384	5.9668	5.883	6.4392	6.1625	6.1632	6.5038	5.8019	6.1864	6.0849	6.0462	6.1215	6.0582	6.3416	6.18	6.1239	5.9071	5.598	6.3353	6.1397	6.2757	6.04	6.0531	6.1693	6.2913	6.2103	5.2127
Lariciresinol	Lignans, neolignans and related compounds	Furanoid lignans	Tetrahydrofuran lignans	4.6531	5.703	5.249	5.7877	5.6092	4.6493	3.628	5.3489	5.1208	5.7254	5.2368	5.8293	4.3524	5.6852	5.3673	4.9223	5.2346	4.4635	3.9331	4.5099	4.9731	4.78	5.8656	5.5849	5.6027	4.8467	3.7645	4.1888	4.917	5.2706	4.1614	4.6384	4.9803	4.693	4.996	3.8435	3.9796	5.065	5.2421	5.7798	3.8614	5.0194	4.1015	5.4757	4.6184	3.6811
Milbemycin beta1	Phenylpropanoids and polyketides	Macrolides and analogues	Milbemycins	5.0798	5.4501	5.1827	5.3303	5.701	5.2901	7.7641	7.8527	5.3788	5.4172	4.2432	4.5794	4.9512	4.9629	4.7283	4.4755	3.4684	3.9796	5.1503	6.5068	4.5397	5.0578	5.2732	5.8731	5.6069	5.2002	6.5104	5.1725	4.769	4.3965	5.3053	6.056	4.8305	5.2598	5.0507	8.0161	7.5196	5.6023	5.0836	5.2165	8.1906	5.7311	5.4424	6.3468	5.3735	6.7008
Lusitanicoside	Organic oxygen compounds	Organooxygen compounds	Carbohydrates and carbohydrate conjugates	5.4949	6.0648	6.0175	6.593	6.1289	5.6108	3.912	5.8527	5.9127	5.9837	6.1677	6.4097	6.0577	5.8607	6.3429	5.7873	5.4568	4.3373	4.6452	5.6658	6.129	4.7393	6.4519	6.1272	6.1155	5.8065	4.0486	5.3877	5.6243	5.7849	5.5341	5.5431	5.8206	5.3516	5.9412	4.1275	4.3071	5.7097	5.8995	5.9138	4.1455	5.5443	5.3146	5.8183	5.4731	3.9651
7,8-dihydromonapterin	Organoheterocyclic compounds	Pteridines and derivatives	Pterins and derivatives	6.3076	5.9802	6.3867	6.8931	5.7248	6.1583	4.1518	5.7701	6.1604	6.6022	6.429	6.2709	6.2863	5.9886	6.4951	6.2519	6.3016	5.9356	4.6939	6.2726	6.4102	6.1273	6.0465	6.0168	5.7924	6.293	4.7185	5.7832	5.8496	6.6467	5.8995	6.2791	6.1253	5.7751	6.1113	4.3674	5.0122	5.8581	6.2604	6.0559	5.3915	5.4299	6.0435	6.0875	6.1287	4.2049
4-Hydroxyretinoic acid	Lipids and lipid-like molecules	Prenol lipids	Retinoids	4.3387	5.0623	4.4818	6.1102	5.1366	6.1188	1.9821	2.4654	5.2123	5.1975	5.2885	6.1054	7.3334	7.4316	5.3104	4.5947	2.5402	5.3168	2.285	3.2821	3.9901	5.7965	5.0177	4.9761	4.2551	3.9675	2.1174	2.5396	2.5444	4.5228	2.5124	3.1164	4.0259	2.5328	2.5187	4.2331	4.9712	2.5003	2.5868	3.3808	4.5048	2.4877	3.8776	3.2132	2.4742	2.0347
PGP(20:5(7Z,9Z,11E,13E,17Z)-3OH(5,6,15)/a-25:0)	Not Available	Not Available	Not Available	0.4356	2.9615	0.4412	2.4737	2.9094	0.4742	6.6132	6.4989	0.4852	0.5206	0.4908	0.4917	2.3485	3.3051	2.6962	2.9492	2.8781	1.2147	2.8813	0.3675	0.4777	0.5002	2.7636	4.0565	3.3795	0.4805	4.659	0.4788	0.4819	5.5153	0.4607	0.4642	2.2687	1.4778	0.4648	6.3702	5.8484	4.9935	2.8262	0.5532	0.2893	2.1346	0.4225	2.5908	0.436	0.2108
Trifluoroacetyl-l-lysyl-l-alaninanilide	Organic acids and derivatives	Carboxylic acids and derivatives	Amino acids, peptides, and analogues	5.8895	6.5762	6.0922	5.955	6.5876	5.33	4.0807	6.1073	6.1472	6.0997	5.736	6.4205	5.4201	5.8168	6.1194	5.8499	5.408	5.2158	5.2639	5.7715	5.7346	5.6565	6.8922	6.2519	6.3691	6.0892	4.2173	5.9155	6.1586	4.8534	6.0425	5.9292	6.2336	6.1067	6.1498	5.5223	5.1403	6.1134	6.441	6.4141	4.3142	6.5274	5.9906	6.527	6.1284	4.1338
Tatridin B	Lipids and lipid-like molecules	Prenol lipids	Terpene lactones	4.626	6.2817	5.2118	4.7272	6.167	5.3761	3.5834	6.0297	5.5516	4.6716	5.1057	5.2625	4.987	5.4672	4.5748	5.5822	6.0272	5.8897	5.9619	5.302	5.9001	6.4757	5.8169	6.5743	6.2369	6.3149	6.2673	6.4673	6.417	5.4341	6.3951	6.339	6.9529	6.6517	6.3616	5.066	5.633	6.2957	5.1124	6.1615	5.5579	5.5273	6.2282	6.4459	6.6834	5.9173
Amethopterin	Organoheterocyclic compounds	Triazines	1,3,5-triazines	6.154	6.3942	6.8508	6.9218	6.2839	6.4056	4.9796	6.3346	6.6777	7.0041	6.4849	6.3728	6.6217	6.5517	6.6843	6.8358	6.5444	6.2377	5.7827	6.1058	6.2349	6.4502	6.4673	6.1888	6.3254	6.47	5.676	6.1898	6.3604	6.4708	6.2008	6.5552	6.5461	6.3352	6.4818	5.1952	5.6726	6.5858	6.5453	6.6594	6.3214	6.2017	6.2601	6.369	6.4438	5.0742
2-Hydroxyethyl methacrylate	Organic acids and derivatives	Carboxylic acids and derivatives	Carboxylic acid derivatives	5.7302	6.1423	6.0093	6.2762	6.3	5.8632	3.3061	6.1377	5.9739	6.0286	6.0037	6.2502	6.0519	5.8519	6.2868	5.872	5.7311	5.133	5.411	5.7831	6.1203	5.4994	6.4766	6.1649	6.16	6.1045	4.2962	5.829	5.8568	5.7026	5.7507	5.8906	6.1538	5.7949	6.0025	4.3599	4.4435	6.1519	6.3081	6.184	5.3113	5.9115	5.8357	6.1664	5.7812	3.9896
4'-Demethylepipodophyllotoxin	Lignans, neolignans and related compounds	Lignan lactones	Podophyllotoxins	5.5226	6.2277	5.7128	5.8662	6.1714	5.5978	3.9692	5.9621	5.6918	5.8119	5.8454	5.8295	5.9109	5.8739	5.9832	5.5743	5.3391	5.3033	5.3392	5.6759	5.8496	5.8349	6.211	6.0898	5.993	6.141	4.1058	6.0227	5.9166	5.6633	5.8133	5.9967	6.0746	5.8387	6.0786	4.1848	4.4313	6.0464	6.2125	6.2731	5.3432	5.9467	5.8541	6.1628	5.8911	4.0223
ACEXAMIC ACID	Lipids and lipid-like molecules	Fatty Acyls	Fatty acids and conjugates	4.9662	5.3378	4.6968	4.8073	5.2656	5.0246	3.2372	5.0455	5.0593	4.4851	4.8051	4.9535	4.8794	4.9379	4.927	4.964	4.9241	4.8401	3.5423	4.9757	5.122	4.9151	5.3697	5.1702	5.2236	5.534	3.3737	5.4898	5.1674	4.8028	5.2101	5.1347	5.6703	5.2843	5.142	4.0684	4.3188	5.3171	5.2182	5.2426	4.5378	5.3415	5.3108	5.369	5.0793	3.2903
Loracarbef	Organoheterocyclic compounds	Lactams	Beta lactams	5.3581	5.8733	5.6569	6.2233	5.955	5.8016	4.0885	5.6946	5.7519	5.8626	5.8837	5.8429	5.8882	5.7006	6.0101	5.5077	5.4157	5.0759	4.624	5.4107	5.7205	5.3192	6.0958	5.925	5.7911	5.7333	4.2251	5.6165	5.6084	5.8151	5.3245	5.6056	5.8419	5.4233	5.8503	4.3041	4.5226	5.728	5.9868	6.1525	4.8521	5.6295	5.5273	5.9902	5.5393	4.1416
L-Serine	Organic acids and derivatives	Carboxylic acids and derivatives	Amino acids, peptides, and analogues	5.4093	5.7116	5.4232	5.199	5.5961	5.7185	4.8719	4.1659	5.8906	5.4699	5.1478	5.8719	5.4295	5.4522	5.2058	5.8798	5.6851	5.6122	4.9404	5.0295	5.1661	5.7893	5.5184	4.2728	4.7408	4.3035	3.7395	3.6854	3.694	5.2716	5.0798	4.9691	4.6945	5.0494	4.611	4.2887	4.693	3.6459	3.8719	3.7925	3.4586	4.6085	4.769	4.5712	4.9806	3.9258
Skullcapflavone II	Phenylpropanoids and polyketides	Flavonoids	O-methylated flavonoids	6.2605	6.5843	6.2889	6.2138	6.6084	6.0068	4.2427	6.6127	6.1647	6.3773	6.1703	5.9595	6.263	6.2836	6.5911	6.3686	6.4206	6.106	5.9528	6.1468	6.2913	6.6932	6.5058	6.5691	6.5321	7.0715	6.2274	6.9274	6.8165	6.3292	6.781	6.8055	7.0755	6.7383	6.9101	5.8051	6.285	7.0135	7.0443	7.1402	6.5317	6.6985	6.7947	6.9589	6.8435	4.2958
Gnaphaliin	Phenylpropanoids and polyketides	Flavonoids	O-methylated flavonoids	4.7124	6.0432	4.9568	5.3186	5.7066	4.8829	3.9738	5.5438	5.1354	5.1786	5.0149	5.2896	5.1401	4.5415	5.3514	4.7208	4.8272	4.3991	4.6738	4.5463	5.1465	4.9502	5.6945	5.4788	5.5054	5.6158	4.1104	5.4599	5.5769	4.9118	5.2836	5.4941	5.6744	5.3207	5.6351	4.1894	4.3255	5.76	5.8343	5.8764	4.6595	5.4699	5.3793	5.7805	5.2931	4.0269
Cirsilineol	Phenylpropanoids and polyketides	Flavonoids	O-methylated flavonoids	5.6789	6.0917	5.5099	5.5835	6.1419	5.4706	2.7515	6.0621	5.6135	5.6723	5.5175	5.7978	5.4062	5.5808	5.7578	5.597	5.4986	5.2386	5.4034	5.401	5.5956	5.5744	6.2015	5.9511	6.0405	6.3045	4.4482	6.1145	6.1201	5.4698	5.9389	6.0937	6.3839	6.0529	6.1554	4.9775	5.1112	6.4012	6.4145	6.3934	5.7128	6.075	5.9899	6.3967	5.9563	2.8045
Methoxsalen	Phenylpropanoids and polyketides	Coumarins and derivatives	Furanocoumarins	5.233	5.9367	5.3358	5.5308	5.9945	5.1095	3.9985	5.6274	5.3167	5.3129	5.374	5.9649	5.3405	5.3159	5.4666	5.1428	5.1551	4.9352	5.3789	5.3067	5.3593	5.4982	6.0113	5.6306	5.7669	5.9062	4.3184	5.546	5.512	5.3362	5.5845	5.4442	5.7416	5.548	5.7752	4.7688	4.3502	5.7265	5.8177	5.7918	5.0564	5.6309	5.5126	5.7989	5.7023	4.0516
Rhamnazin 3-rutinoside	Phenylpropanoids and polyketides	Flavonoids	Flavonoid glycosides	6.5522	6.2733	6.5879	6.4494	6.1943	5.9617	4.8552	6.2561	6.6335	6.6118	6.8832	6.0729	6.8735	6.7736	6.1387	5.7419	6.647	6.0879	5.7095	6.3324	6.8661	6.4038	6.5792	6.1974	6.6547	6.7583	4.9918	6.1707	6.2079	6.2674	6.4706	6.054	6.2612	5.9816	6.6625	5.0708	5.3462	6.2723	6.4494	6.5221	5.4124	6.3615	6.0349	6.1165	6.0795	4.9083
Naringenin	Phenylpropanoids and polyketides	Flavonoids	Flavans	3.7743	7.416	5.0941	3.7194	6.5915	5.5639	3.2556	3.7419	5.3759	4.9983	3.909	4.5045	3.9282	3.7949	4.1291	4.8031	3.8168	4.1576	5.3705	4.9766	6.1248	4.1226	4.8214	4.2732	4.6743	5.106	3.3921	4.6998	4.8168	3.8513	4.6658	4.6835	4.9855	4.4584	4.8498	3.4711	3.6072	4.8459	5.0371	4.9699	3.489	4.144	4.3782	4.7638	4.5881	3.3087
Ser Val Gln Leu Leu	-	-	-	5.722	6.2919	5.7199	6.0596	5.9053	5.4686	4.5541	4.2211	5.1294	6.4099	6.0187	6.282	6.0706	6.2594	5.4286	4.9445	4.7116	6.415	4.9864	4.1162	4.294	6.4351	5.5766	4.2052	5.3922	4.2981	5.6445	4.2956	4.3003	4.1756	4.2683	4.2736	4.295	4.2887	4.2746	3.9503	4.0864	4.2561	4.3428	4.4027	4.6187	4.9848	4.2083	4.3346	4.2299	5.5085
5-Fluorouridine	Nucleosides, nucleotides, and analogues	Pyrimidine nucleosides	Not Available	4.7289	5.5327	5.184	5.8862	5.7045	5.0719	3.4801	5.3812	5.3546	5.2657	5.2214	5.8435	5.1346	4.7555	5.4359	4.6841	4.5694	3.9053	4.6477	4.6741	4.7886	4.3376	6.1039	5.7305	5.8011	5.0234	3.6166	4.0408	4.8153	4.874	4.701	4.8852	5.3434	4.2638	4.8755	3.6956	3.8317	4.9736	5.4873	5.0847	3.7136	5.0872	4.4809	5.301	4.4997	3.5332
Ile Val Ile	-	-	-	5.7564	6.0128	5.8025	6.345	6.0872	6.2618	4.0119	3.8273	6.4064	6.0554	6.0409	6.2613	6.0496	6.0031	6.1035	5.6048	5.6374	6.2735	5.5497	5.3944	5.6453	6.6745	6.0588	4.755	5.5198	4.1554	3.4776	3.9018	3.9065	5.7212	4.37	5.0542	5.0545	4.983	4.7631	3.5565	4.0773	3.8623	3.949	4.0089	3.5745	4.5544	4.5494	4.4771	4.9512	3.3941
Nodakenetic	Phenylpropanoids and polyketides	Coumarins and derivatives	Furanocoumarins	5.2352	5.8557	5.3513	5.5738	5.9861	5.229	3.4047	6.0055	5.4175	5.4793	5.5181	5.7063	5.392	5.3713	5.5412	5.3636	5.3091	4.672	5.0155	5.211	5.3756	5.3138	5.9233	5.855	5.8464	5.8766	3.5412	5.7666	5.9056	5.2478	5.5285	5.7294	5.9363	5.6303	5.9152	3.6202	4.3372	5.8022	6.1823	6.2507	5.1214	5.7324	5.6332	6.1074	5.5785	3.9631
1-(D-3-Mercapto-2-methyl-1-oxopropyl)-L-proline	Organic acids and derivatives	Carboxylic acids and derivatives	Amino acids, peptides, and analogues	5.9326	6.353	5.8811	5.7573	6.2601	5.4651	3.8018	6.1241	6.0978	5.8455	5.772	6.2563	5.4887	5.7353	5.9511	5.8025	5.4428	5.4992	5.4175	5.7092	5.779	5.5769	6.3413	6.0511	6.1661	6.1826	3.9384	6.0697	6.1383	4.2427	5.9267	6.0174	6.2418	6.0372	6.1486	4.863	5.2468	6.0296	6.4337	6.4227	4.8602	6.1917	6.032	6.3512	6.0321	3.8549
Betavulgarin	Phenylpropanoids and polyketides	Isoflavonoids	Isoflav-2-enes	5.5619	6.2047	5.7408	5.9454	6.1593	5.7615	4.0645	6.1823	5.9383	5.7568	5.6613	5.7566	5.8396	5.7865	5.9802	5.7879	5.6335	5.2732	5.4386	5.6394	5.8893	5.8815	6.2516	6.1541	6.1695	6.3778	4.201	6.2626	6.1857	5.4842	6.0675	6.1919	6.4257	6.0374	6.2648	4.28	5.428	6.4939	6.5211	6.5593	5.8456	6.1603	6.1352	6.4002	6.0944	4.1176
Daidzin	Phenylpropanoids and polyketides	Isoflavonoids	Isoflavonoid O-glycosides	5.0316	6.1817	4.9796	5.2387	5.832	5.8755	3.5525	5.7378	6.3058	5.4005	4.66	5.4765	4.6394	4.9044	5.4486	5.6655	4.8991	4.4559	5.1752	4.4744	4.1117	4.5125	5.7375	5.5674	5.7041	5.9885	3.689	5.8118	5.7781	5.0581	5.6426	5.5961	6.0467	5.5831	5.8347	3.768	4.5775	5.8358	6.0144	6.0501	4.7547	5.7012	5.8333	5.9545	5.6258	3.6056
Curcumin diglucoside	Phenylpropanoids and polyketides	Diarylheptanoids	Linear diarylheptanoids	6.1634	6.3962	5.8574	6.0131	6.2941	5.8387	3.2894	6.2375	6.2387	6.0151	5.5498	6.0992	5.1636	6.1194	6.1129	6.0481	5.7956	5.9458	5.1688	5.4907	5.8569	5.9487	6.266	6.0282	6.2376	6.4181	3.4259	6.3482	6.382	3.7301	6.2684	6.246	6.4989	6.3771	6.3091	5.4046	5.8504	6.1511	6.5377	6.5678	5.1124	6.4346	6.3267	6.4302	6.3317	3.3424
L-Tyrosine ethyl ester	Organic acids and derivatives	Carboxylic acids and derivatives	Amino acids, peptides, and analogues	5.4897	5.5049	5.6024	5.6615	5.6704	6.0318	2.9134	3.3994	6.1018	5.727	5.5936	6.0109	5.9899	5.9226	5.8092	5.8924	6.0979	6.3525	5.5184	5.4464	6.144	6.1855	5.9858	4.5799	5.2161	4.4028	3.0498	3.4738	3.9698	4.0402	4.4015	4.738	4.325	3.467	4.8564	3.1287	4.6009	3.4344	4.1135	4.135	3.1466	4.6502	4.154	3.5599	4.8084	2.9664
PE(TXB2/20:1(11Z))	Not Available	Not Available	Not Available	5.2605	4.7167	5.1343	5.5016	5.3626	5.067	7.5506	8.018	5.296	5.8735	4.6634	3.9383	5.1973	5.2176	4.5651	3.9255	4.7501	4.5522	5.5413	7.0898	4.766	5.4286	5.2961	4.9374	4.7936	4.457	6.3879	5.4882	4.6509	5.4202	4.7763	5.7946	4.9171	4.5935	3.8981	7.8875	7.4983	5.9162	3.9663	4.2743	6.4212	5.4745	4.8002	6.0635	5.9431	5.8183
Coniferyl Aldehyde	Benzenoids	Phenols	Methoxyphenols	6.4712	7.1208	6.4192	6.4052	7.0931	6.3514	4.8993	6.9502	6.4751	6.3783	6.3413	6.8989	6.2301	6.3046	6.4757	6.3967	6.3593	5.9656	6.5944	6.3563	6.4806	6.1358	7.3166	6.7741	6.915	6.5158	5.7999	6.6052	6.5881	6.1066	6.489	6.5248	6.7136	6.5889	6.6808	6.1177	6.0855	6.6636	6.9421	7.0065	6.1292	6.8381	6.5515	6.954	6.5264	5.7966
Tulopafant	Benzenoids	Benzene and substituted derivatives	Benzophenones	4.0346	4.8924	5.6555	4.3311	5.3905	4.6119	3.5102	5.5176	4.918	4.406	4.7359	4.915	4.9637	5.2862	5.7637	5.4781	5.5227	4.6108	4.8789	5.2879	5.7336	4.1027	5.1008	5.7074	5.7383	6.0285	5.1385	6.5629	6.4093	4.1541	6.3092	6.1903	6.2003	6.5284	6.4212	5.072	6.2354	6.1224	6.4153	6.5458	4.3061	6.4683	5.9502	5.4456	6.0821	3.5633
Alpha-(1,2-Dihydroxyethyl)-1,2,3,4-tetrahydro-7-hydroxy-9-methoxy-3,4-dioxocyclopenta[c][1]benzopyran-6-acetaldehyde	Phenylpropanoids and polyketides	Coumarins and derivatives	Not Available	5.7894	5.6205	6.3292	6.6331	5.7057	6.6849	3.9082	5.6846	6.0016	6.8208	6.1196	5.458	6.3582	6.0988	6.2861	6.2105	6.2522	5.6547	4.9144	5.8365	6.2461	5.8782	5.7891	5.7495	5.3701	5.7261	4.9753	5.7416	5.6438	6.373	5.4658	5.8935	5.944	5.5132	5.7842	4.1238	4.9034	5.5884	5.6936	6.0237	5.3125	5.482	5.7565	5.6529	5.9295	3.9613
Acacetin 7-[apiosyl(1->6)-glucoside]	Phenylpropanoids and polyketides	Flavonoids	Flavonoid glycosides	6.4118	6.2322	6.4744	6.9484	5.8583	6.3099	2.7644	6.0269	6.285	6.5417	6.5201	6.352	6.3142	6.1896	6.576	6.3289	6.4812	6.0729	5.5571	6.3949	6.5528	6.2737	6.161	6.1269	6.1293	6.3851	4.729	5.8095	6.1217	6.8273	6.0649	6.3154	6.2332	6.0203	6.2219	2.9796	5.2967	5.9142	6.2777	6.2193	5.6344	5.7622	5.9487	6.1609	6.2059	3.6306
Precarthamin	Phenylpropanoids and polyketides	Flavonoids	Flavonoid glycosides	5.4283	5.6742	5.5935	5.1048	5.7348	5.0016	3.8623	5.8477	4.8926	5.5349	5.7821	4.6429	6.5305	5.9664	5.3784	5.2599	5.0046	5.0452	4.8769	5.6806	5.5802	4.4548	5.9386	5.9615	5.3339	5.3347	3.9988	5.0992	4.9799	4.3031	4.8488	4.9884	5.674	4.7611	5.2072	4.0778	4.2139	5.7997	5.7624	5.4879	4.0958	5.2537	5.1981	5.7104	4.7959	3.9154
Lignans	Lignans, neolignans and related compounds	Lignan lactones	Podophyllotoxins	6.3242	6.4638	6.3555	6.4984	6.3947	6.3699	1.0769	6.4464	6.2633	6.4352	6.4647	6.2962	6.4614	6.4298	6.6353	6.3141	6.2525	5.9955	5.798	6.2046	6.4223	6.1404	6.4706	6.3602	6.3058	6.52	4.4711	6.4926	6.3988	6.1953	6.253	6.4121	6.6112	6.3482	6.5216	5.2704	5.8552	6.4273	6.6088	6.7283	5.9877	6.3822	6.3664	6.6449	6.3099	1.1258
Acifran	Organoheterocyclic compounds	Dihydrofurans	Furanones	5.2329	5.3727	5.534	5.9425	5.5679	5.2836	2.5217	5.3955	5.4643	5.4991	5.6309	5.751	5.5871	5.5038	5.7326	5.3571	5.1998	4.5018	5.002	5.3304	5.6039	4.652	5.6716	5.5411	5.4509	5.2958	2.6579	5.1588	5.1905	5.3122	5.2079	5.1504	5.4025	5.0317	5.4068	2.7368	2.8727	5.208	5.5422	5.3427	2.7547	5.2425	5.0209	5.3475	5.1603	2.5747
Imperatorin	Phenylpropanoids and polyketides	Coumarins and derivatives	Furanocoumarins	5.5221	5.6924	5.5346	5.6295	5.6109	5.4327	3.9198	5.565	5.37	5.5963	5.5264	5.3006	5.5444	5.59	5.7203	5.4942	5.5817	5.2582	5.0892	5.4241	5.5233	5.4123	5.8166	5.5859	5.4898	5.8969	4.5823	5.7911	5.5427	5.3308	5.6597	5.6325	5.9771	5.6169	5.8612	4.1353	5.1224	5.8015	5.7913	6.0123	5.2788	5.756	5.7044	5.8951	5.7057	3.9729
poststatin	Organic acids and derivatives	Carboxylic acids and derivatives	Amino acids, peptides, and analogues	3.9044	4.2001	3.27	4.5227	4.2257	3.9302	5.8608	5.1409	4.3771	4.3591	3.5332	4.2781	3.3169	4.3102	3.5733	4.1407	4.4363	4.9765	4.6721	4.486	4.0013	3.5166	5.0187	5.2565	4.8698	4.6562	6.1278	4.6207	4.8189	5.2543	4.819	4.6807	4.7718	4.8758	4.7919	5.5757	4.5381	5.3124	4.6637	4.3915	5.8298	4.814	5.0281	4.5203	4.9189	6.4125
18-Oxocortisol	Lipids and lipid-like molecules	Steroids and steroid derivatives	Hydroxysteroids	2.176	6.1822	2.1847	2.1455	6.0954	2.235	1.6875	5.6844	2.2514	2.3027	3.4649	2.261	3.9845	2.2205	2.2951	2.2482	2.2424	2.1072	5.0006	2.0637	2.2403	5.0997	5.8233	5.7597	6.1545	5.6591	1.8217	2.2418	2.2466	3.4403	2.2147	2.22	5.7911	2.235	2.2209	1.8996	2.0342	2.2026	2.2888	2.3484	1.9173	2.19	2.1552	2.2807	2.1766	1.7396
Tyrosine lactate	Organic acids and derivatives	Carboxylic acids and derivatives	Amino acids, peptides, and analogues	3.8694	5.1573	3.4999	3.4604	5.1671	3.5504	2.9968	4.9819	3.5669	3.6185	3.5752	4.0361	3.5468	3.5359	3.6109	3.5638	3.9235	3.7164	4.4924	3.378	4.2406	4.9523	5.1853	4.9909	5.1741	5.6705	3.1333	5.5662	5.2912	3.4374	5.3461	5.2388	5.5112	5.4668	5.1441	4.993	4.5922	5.4588	5.227	5.2288	4.3966	5.3571	5.3147	5.3022	5.2515	3.0499
Benzyl formate	Benzenoids	Benzene and substituted derivatives	Benzyloxycarbonyls	5.6297	5.8193	5.6461	5.7926	5.6839	5.6035	3.1793	5.6075	5.634	5.7917	5.8537	5.7806	5.8764	5.5484	5.8454	5.6159	5.6991	5.3915	5.2455	5.4985	5.7001	5.2026	5.8062	5.5419	5.5369	5.79	4.4853	5.5204	5.4595	5.7722	5.507	5.4228	5.686	5.4564	5.6351	4.8678	4.9558	5.6348	5.6341	5.7122	5.2222	5.5198	5.5177	5.6783	5.4875	3.2324
Kinetin riboside	Not Available	Not Available	Not Available	6.43	6.0033	6.5164	6.6653	6.1031	6.3745	4.0808	5.918	6.2839	6.5042	6.4757	6.4422	6.2949	6.6957	6.529	6.2998	6.5089	6.0554	5.4823	6.259	6.4026	5.0548	6.1964	6.0937	6.1507	6.0988	4.2174	5.4319	5.8424	6.312	5.8949	5.6925	5.953	5.5669	6.1943	4.2963	4.6138	5.7035	6.0309	6.1494	5.1135	5.7143	5.3277	6.0626	5.8782	4.1339
CDP-DG(a-25:0/20:4(8Z,11Z,14Z,17Z)-2OH(5S,6R))	Not Available	Not Available	Not Available	4.5839	4.0221	3.8721	4.8111	3.9323	4.9554	5.7809	3.8551	4.7005	4.5606	5.1698	4.6668	4.8616	4.7665	3.9832	3.936	3.9301	5.5851	4.3899	3.7502	3.928	4.9775	5.4497	3.8392	3.93	3.9322	6.5151	3.9296	3.9344	5.8511	3.9023	3.9076	3.929	3.9227	3.9086	6.1439	3.7205	6.2235	3.9768	4.0367	6.3129	3.8775	4.2341	3.9686	3.8639	6.2191
D-threo-Isocitric acid	Organic acids and derivatives	Carboxylic acids and derivatives	Tricarboxylic acids and derivatives	6.7193	6.6958	5.9669	6.5157	5.9326	6.3666	5.0792	5.7031	5.5011	5.7168	7.0004	5.7536	6.2645	6.8912	6.2095	5.7838	5.8804	5.4152	5.47	6.1521	6.2141	5.7437	5.4622	6.0188	5.6954	6.3137	5.7632	6.3325	5.8544	6.2157	5.9375	6.0405	5.9199	5.874	6.0019	6.1797	5.4588	6.0407	5.9512	5.9838	5.8734	5.7069	6.0609	5.9537	5.8757	5.4636
5-Hydroxy-7,8-dimethoxyflavonol	Phenylpropanoids and polyketides	Flavonoids	Flavones	5.745	6.2334	6.001	5.9561	6.2975	5.6393	3.9953	6.2396	5.9607	5.8437	5.8628	6.122	5.9533	5.9732	6.1828	5.9147	5.8689	5.2641	5.7709	5.8447	6.1128	5.5565	6.4073	6.1219	6.2869	6.346	5.2548	6.2235	6.2276	4.6407	6.0316	6.1375	6.4594	6.0836	6.2715	4.8113	5.591	6.4825	6.5594	6.4672	5.8823	6.2219	6.0757	6.4775	5.9927	4.0484
Trp Leu	-	-	-	5.1565	5.6549	4.9404	5.6525	5.554	5.7867	4.1016	2.0496	6.0618	5.6779	5.312	5.8745	5.5673	5.5247	5.2939	5.4056	5.3392	6.1463	5.2171	4.6486	5.326	6.197	5.7084	3.8424	4.9099	2.126	1.7046	2.1235	2.1282	4.2143	2.0964	3.8664	2.1229	2.1167	2.1026	1.7821	1.9163	2.0843	2.1704	2.2299	1.7998	2.0718	2.037	2.1623	4.0998	1.6229
1,1'-(Tetrahydro-6a-hydroxy-2,3a,5-trimethylfuro[2,3-d]-1,3-dioxole-2,5-diyl)bis-ethanone	Organic oxygen compounds	Organooxygen compounds	Ethers	5.3002	5.5939	5.2892	5.371	5.4444	5.3176	3.7443	5.4266	5.4757	5.1562	5.1977	5.6678	5.1918	5.3986	5.4954	5.5325	5.3977	5.1131	4.9959	5.2889	5.5254	4.9121	5.7604	5.3953	5.6181	5.3852	3.8809	5.4076	5.4378	4.8721	5.284	5.4139	5.5093	5.425	5.5012	3.9598	4.8593	5.4805	5.7189	5.6344	4.2098	5.5783	5.3522	5.6519	5.2903	3.7974
Isofraxidin	Phenylpropanoids and polyketides	Coumarins and derivatives	Hydroxycoumarins	6.1157	7.055	5.9139	5.94	7.0039	5.6887	3.4174	6.8437	5.8899	5.8374	5.8924	6.1991	5.8484	6.0988	6.1381	5.9259	5.8025	5.6395	6.2766	5.9874	5.9726	6.5277	7.0145	6.8036	6.7102	6.9965	6.0939	6.8887	6.8206	5.7962	6.7691	6.6907	6.9665	6.8851	6.7443	6.1481	6.0691	6.8824	7.0199	6.9756	6.365	6.7584	6.651	6.9334	6.7846	5.2914
Psoralen	Phenylpropanoids and polyketides	Coumarins and derivatives	Furanocoumarins	5.5847	5.7089	5.8913	5.7084	5.7936	5.3575	3.713	5.7558	5.6692	5.5674	5.7142	5.6694	5.7997	5.608	5.7314	5.5891	5.7789	5.2745	5.3348	5.6034	5.8493	5.569	5.8072	5.7648	5.7755	6.0306	3.8495	5.9187	5.8451	5.1313	5.8903	5.7902	5.9642	5.8002	6.0607	3.9407	5.153	5.8976	6.0466	6.0598	5.2034	5.8568	6.0949	5.9215	5.9553	3.7661
Polymyxin B2	Organic Polymers	Polypeptides	Not Available	6.2829	7.3575	6.099	6.3249	7.439	6.2212	6.9365	7.2996	4.4541	4.5057	5.3612	6.3878	7.5955	7.5963	7.5934	7.6893	7.705	6.7046	7.9551	6.7412	6.324	7.2829	7.3044	7.3928	7.6849	6.8335	6.0362	6.8265	6.8521	6.249	7.1854	6.7791	6.8655	6.8765	7.0802	6.4783	6.6506	6.9334	6.783	6.7799	6.3484	7.5154	7.1317	7.2853	7.043	5.4824
Vitexin 2''-xyloside	Phenylpropanoids and polyketides	Flavonoids	Flavonoid glycosides	5.456	6.1244	6.0179	7.0596	5.6623	5.3411	4.3172	5.5729	6.3192	6.5687	6.3902	6.8297	5.9773	5.3483	6.8127	6.127	5.4255	4.7425	5.2322	5.9626	5.9667	5.394	6.1374	5.7578	6.0502	5.7895	4.4538	5.1758	5.722	5.1145	5.9274	5.8858	5.6305	5.5579	5.9815	4.5328	4.8859	5.2744	6.1877	5.6903	5.0558	5.3354	5.891	5.4858	5.5199	4.3703
4-Methoxycinnamic Acid	Phenylpropanoids and polyketides	Cinnamic acids and derivatives	Cinnamic acids	6.03	6.3118	6.0279	6.1615	6.3484	5.9185	3.7262	6.2763	6.0173	6.0858	6.0593	6.1114	5.9867	6.0969	6.1496	6.0074	6.0417	5.6355	5.9145	5.935	6.0362	5.9524	6.5313	6.2155	6.3168	6.4463	5.6238	6.3405	6.231	5.8196	6.1557	6.1815	6.4917	6.1497	6.3116	5.6913	5.7231	6.4973	6.4883	6.4578	5.997	6.3183	6.1804	6.4639	6.1833	4.84
3-Hydroxy-8,9-dimethoxycoumestan	Phenylpropanoids and polyketides	Isoflavonoids	Coumestans	6.3395	4.2311	6.1556	4.7791	4.6733	4.5975	0.1122	4.8084	5.4255	4.7811	5.0574	4.4863	4.1952	5.9939	5.1227	6.5366	4.889	6.3905	5.6144	5.1565	5.4496	4.3571	4.0603	4.7177	0.3168	4.5298	3.913	2.3501	4.7506	5.9543	5.6396	5.0393	4.7557	5.0609	5.1462	0.1716	4.2524	4.3675	2.3932	5.1514	4.3804	5.2541	4.7936	4.5562	5.419	0.1249
Arg-Thr-Lys-Arg	Organic acids and derivatives	Carboxylic acids and derivatives	Amino acids, peptides, and analogues	4.2962	6.3467	5.3792	4.5992	6.6556	4.3555	4.0141	6.1072	4.372	4.4237	4.3803	4.3817	4.3519	4.341	4.416	5.4272	4.9189	4.4497	6.2532	5.6825	5.3433	4.557	6.0965	6.4143	6.6263	5.7578	3.9382	6.0047	5.9961	4.9528	6.0925	6.045	5.9509	6.2247	5.8448	5.865	7.4904	5.7792	5.919	6.3805	6.8573	5.8872	6.0784	6.0034	6.0313	4.8774
Gravacridonetriol glucoside	Lipids and lipid-like molecules	Glycerolipids	Glycosylglycerols	6.1549	5.9912	6.2613	5.5079	5.9877	4.3741	2.5845	5.8013	5.8629	5.457	4.9567	6.3104	5.236	6.2109	6.0154	5.8817	4.5898	4.4344	5.201	6.1163	5.4824	5.316	6.3545	5.9016	6.1213	5.858	2.7208	5.6904	5.681	3.6763	5.8084	5.6505	5.996	5.7821	6.1515	2.7997	5.1049	5.6865	5.9527	5.8653	5.4564	5.9076	5.7285	6.0902	5.9881	2.6375
4-Feruloyl-1,5-quinolactone	Phenylpropanoids and polyketides	Cinnamic acids and derivatives	Hydroxycinnamic acids and derivatives	6.4738	6.2078	6.7124	6.7652	6.4146	6.7598	4.5928	6.0782	6.661	6.8306	6.9933	6.5816	7.2105	6.6181	6.9878	6.5266	6.7768	6.2754	5.8543	6.5821	6.8353	5.7692	6.075	6.2708	5.9862	6.2047	4.4408	6.0536	6.0895	6.6975	6.1664	6.0115	6.1788	6.0362	6.4765	4.1651	5.4825	5.7775	6.1842	6.2117	5.5383	5.9739	5.8778	6.0782	6.1321	4.0027
Gardenoside	Lipids and lipid-like molecules	Prenol lipids	Terpene glycosides	7.1478	6.7645	7.6209	7.5273	7.0921	7.7748	6.5811	6.7359	7.4592	7.7854	7.9421	7.3326	8.332	7.5693	7.9544	7.275	7.7736	7.2727	6.6794	7.1696	7.6838	6.1474	6.5679	6.9908	6.4398	6.4666	3.1681	6.18	6.1421	7.7176	6.5969	6.2834	6.2398	6.1369	7.3299	3.7538	5.5605	5.6125	6.1655	6.3905	5.0265	5.8224	6.0568	5.9692	6.2389	4.3935
PE(20:4(8Z,11Z,14Z,17Z)-2OH(5S,6R)/DiMe(13,5))	Not Available	Not Available	Not Available	6.3087	5.9259	6.0147	5.5688	6.3438	6.0021	5.8072	5.642	5.1141	6.1968	5.4793	5.7326	5.6026	5.6897	5.8245	5.6254	5.7365	5.9076	6.4702	6.318	6.0209	6.3921	6.0062	6.145	6.2521	6.2159	5.3618	5.9598	6.2375	5.1463	6.1791	6.005	6.1048	6.235	6.0608	5.9	6.5677	5.8462	6.0021	5.7816	5.9381	6.2909	6.3919	6.0138	6.2531	5.6171
11-Ketotestosterone	Lipids and lipid-like molecules	Steroids and steroid derivatives	Androstane steroids	5.0491	5.0152	4.6895	5.4848	5.2366	5.5723	4.6033	4.9319	5.4414	5.1373	5.1591	5.39	5.3153	5.1002	5.1225	4.311	4.9828	5.4692	4.8906	4.1172	4.663	5.9072	5.0518	3.9535	4.5227	4.0465	3.6197	4.0439	4.0487	4.2552	4.0166	4.2693	4.0433	4.0371	4.0229	4.7125	4.1847	4.0045	4.0912	4.1511	3.7166	3.9918	3.9567	4.083	3.9783	3.5363
Isomaltoside	Organic oxygen compounds	Organooxygen compounds	Carbohydrates and carbohydrate conjugates	6.6148	5.8108	6.6819	4.2249	6.1486	6.6762	5.2233	5.9917	5.9688	4.7962	6.0772	5.3544	6.8352	6.7458	6.7863	5.7574	6.5473	4.1558	4.933	4.7861	6.2708	4.8589	6.7441	5.8427	6.2729	5.7769	5.8214	5.6231	5.7681	5.9314	5.3298	5.2404	5.4167	5.437	5.9471	4.6755	5.0888	5.5316	5.4338	6.5037	4.7603	5.3548	5.6623	5.7698	5.6755	5.6843
Tranexamic Acid	Organic acids and derivatives	Carboxylic acids and derivatives	Amino acids, peptides, and analogues	6.1832	6.2512	6.1936	6.2321	6.3048	6.6972	4.8501	4.8274	6.676	6.3493	6.2153	6.5345	6.5495	6.4182	6.4422	6.5339	6.5571	6.8315	6.0869	6.0994	6.5321	6.7757	6.4288	5.4966	5.8333	5.2165	4.0083	4.4192	4.93	3.7526	5.2174	5.6084	5.4805	5.0495	5.6295	3.5273	5.5544	4.9287	5.0582	4.8625	4.1604	5.5401	5.3751	4.504	5.5879	3.3649
Onopordopicrin	-	-	-	5.4603	5.2634	5.5341	5.2757	5.9434	5.3632	5.5392	5.8481	5.0524	4.6152	4.7282	6.3726	5.4834	4.0794	4.7918	5.6589	5.825	5.3538	5.1313	5.2489	5.0764	5.523	5.0487	3.4971	5.3818	2.8219	2.3961	3.8546	2.8241	3.5747	2.792	4.2455	3.9254	3.5014	4.0619	5.7025	5.2428	2.7799	4.1491	4.7763	2.4927	4.1899	2.7322	4.6182	2.7538	3.6029
Syringin	-	-	-	6.2306	6.1844	6.6928	5.4059	5.5059	6.1478	4.6442	5.7608	6.386	6.4117	6.105	6.3367	5.9287	5.9492	6.2029	6.5964	6.402	6.153	4.039	5.6607	6.3468	5.9939	5.4875	5.6201	5.6612	5.9661	5.5616	6.1265	6.3451	5.6499	6.1884	5.8156	6.0777	5.9894	5.8896	5.6414	5.7298	5.6871	5.9004	6.2074	5.3108	5.9992	6.4023	5.9513	6.2638	5.0794
Alectrol	Organoheterocyclic compounds	Lactones	Gamma butyrolactones	6.0005	5.7683	6.2042	6.1856	5.7665	5.756	3.9349	5.4643	6.1163	6.2614	6.2212	6.1474	5.9545	6.3663	6.1713	6.0805	5.8826	5.483	5.236	6.0583	5.8261	4.5274	6.0543	5.6547	5.611	5.4154	4.0715	5.198	5.3337	5.507	5.6585	5.1071	5.495	5.2671	5.8884	4.1505	4.7595	5.2342	5.5273	5.5847	5.1131	5.6447	4.9964	5.533	5.6275	3.9881
L-Theanine	Organic acids and derivatives	Carboxylic acids and derivatives	Amino acids, peptides, and analogues	6.8345	7.0203	7.1571	7.0381	6.8408	6.7092	5.254	6.9095	7.0231	6.974	6.7745	7.1916	6.669	6.9424	7.0566	6.9966	6.94	6.7273	5.9187	6.596	6.8923	6.7602	6.7748	6.8003	7.0613	6.8247	6.2958	7.1573	7.0391	6.482	7.2088	6.9616	6.9673	6.9846	7.0104	6.5539	7.0109	6.7375	6.9228	6.873	6.2918	7.2151	6.964	6.8075	7.0746	6.4981
CDP-DG(20:3(6,8,11)-OH(5)/i-22:0)	Not Available	Not Available	Not Available	4.2754	6.2047	4.2842	4.974	6.2561	6.5872	7.7189	6.0535	7.0694	5.3811	4.9812	4.3609	6.5316	6.5227	6.6228	6.538	6.6784	6.0284	6.7812	5.694	5.1915	6.3225	6.1158	6.2792	6.5695	5.7305	5.9165	5.8426	5.8212	8.024	6.226	5.9427	5.9862	5.8497	6.2193	7.379	5.8408	7.3337	5.7745	5.4659	6.6183	6.3274	6.1798	6.2608	6.1899	5.107
17a,21-Dihydroxy-5b-pregnane-3,11,20-trione	Lipids and lipid-like molecules	Steroids and steroid derivatives	Hydroxysteroids	4.1576	5.8309	4.1663	4.1268	5.8346	4.2169	3.663	5.1427	4.2334	4.285	4.2417	4.243	4.2133	4.2024	4.2774	4.2302	4.2243	4.0883	5.2656	4.0444	4.2222	5.7114	5.4958	5.8207	5.8285	5.1998	3.7996	4.9253	4.3552	4.6596	4.1965	4.2019	5.9575	4.217	4.2028	3.8785	4.0155	4.519	4.2711	4.3309	3.8965	4.1717	4.3515	5.0984	4.1582	3.7161
1,5-Octadien-3-one	Organic oxygen compounds	Organooxygen compounds	Carbonyl compounds	5.65	5.613	5.6528	5.7939	5.4209	5.7282	3.9986	5.6116	5.5533	5.6171	5.5836	5.6806	5.6148	5.6157	5.8062	5.5731	5.8368	5.1794	4.5724	5.6067	5.7603	5.4572	5.3574	5.3871	5.4947	5.3939	5.183	5.6968	5.5182	5.6554	5.6258	5.5274	5.684	5.4499	5.4201	4.7955	5.2609	5.4779	5.5922	5.6612	5.0139	5.5538	5.3786	5.6809	5.4525	5.0383
Leu Ser Ile	-	-	-	5.5109	5.7645	5.4464	5.7787	5.8249	6.1134	4.252	3.6687	6.0044	5.6913	5.8167	5.9348	5.7728	5.6675	5.735	5.5127	5.4753	5.8866	5.3955	4.8277	5.4402	6.3834	5.8075	4.114	5.2046	3.7457	3.319	3.7431	3.7479	4.8986	3.7456	4.0159	3.7425	4.1172	3.7221	3.398	5.1386	3.7037	3.7904	4.6536	3.4159	3.691	3.6559	3.7822	4.5655	3.2356
Isepamicine	Organic oxygen compounds	Organooxygen compounds	Carbohydrates and carbohydrate conjugates	5.0404	5.5833	6.0378	5.1564	5.7717	4.9781	7.7158	5.5854	5.7535	5.1951	4.8315	5.0376	5.8039	5.7594	5.7676	5.9034	5.8555	5.3767	6.3633	5.0274	5.679	6.9554	5.5339	6.1802	5.9273	5.4684	5.3975	5.4925	5.2397	7.9269	5.5201	5.556	5.9045	5.6213	5.3557	7.3285	5.7649	7.2864	5.4443	4.7423	6.1329	5.7774	5.8861	5.581	5.8859	3.3349
Cereulide	Organic acids and derivatives	Peptidomimetics	Depsipeptides	6.3821	5.7532	5.7702	5.6716	5.0185	5.7322	8.0983	6.8143	5.6834	5.5966	5.462	4.9	5.6211	6.1902	5.2028	5.5123	5.7111	5.6655	6.7908	6.8058	5.8603	5.8046	5.6558	5.3347	5.2375	6.4108	6.1684	6.0172	4.3516	8.8365	6.5699	7.012	6.8469	5.7084	5.0361	8.2926	6.4277	8.3606	4.7339	4.454	7.2885	5.4464	5.8495	6.5501	5.9823	6.2872
PI(22:6(5Z,8E,10Z,13Z,15E,19Z)-2OH(7S, 17S)/20:2(11Z,14Z))	Not Available	Not Available	Not Available	4.8184	4.1778	5.6765	5.368	4.8982	5.2484	5.5324	5.474	5.4285	4.1464	6.1598	4.5084	5.4935	4.6345	5.0135	4.0917	6.0973	5.7037	5.1617	4.6652	4.934	6.9483	6.2534	3.9948	5.0894	4.0878	4.6645	4.0852	4.09	3.9653	4.3598	4.0633	4.4954	4.3289	4.3347	5.068	4.4837	4.0458	4.1325	4.1924	3.7579	4.3433	4.3262	4.1243	4.0196	4.8859
Osthenol	Phenylpropanoids and polyketides	Coumarins and derivatives	Hydroxycoumarins	5.093	5.7924	5.2582	5.3898	5.7917	5.2557	4.0422	5.8231	5.1385	5.3036	5.2332	5.5517	5.0907	5.1948	5.8272	5.2452	5.1377	4.5775	5.2125	4.9068	5.1356	5.9508	5.7589	5.9273	5.6808	6.1219	5.1353	5.9684	6.1484	4.9165	6.1406	5.9411	6.0446	5.7473	5.9887	4.2577	5.3251	5.6513	6.1768	6.4565	5.6612	5.9366	6.0492	6.0524	6.126	4.0953
4-Alanylaminoantipyrine	Organic acids and derivatives	Carboxylic acids and derivatives	Amino acids, peptides, and analogues	6.1243	6.3178	6.4244	6.4032	6.4193	6.1747	3.1468	6.2916	6.3754	6.3099	6.2707	6.4234	6.4439	6.327	6.6024	6.2695	6.2062	5.5548	5.8279	6.215	6.5111	5.4477	6.666	6.3403	6.4484	6.2911	4.2614	6.1205	6.1313	5.7141	6.1127	6.1233	6.4024	6.0594	6.4139	4.7113	5.0521	6.3728	6.5047	6.4711	5.7544	6.2341	6.031	6.4702	6.0748	3.1998
Ile Gln Ile	-	-	-	5.3856	5.5341	5.3375	5.9801	5.6523	5.7478	3.2393	3.7256	5.8826	5.6318	5.6185	5.799	5.7114	5.6693	5.7045	4.6902	5.2077	5.7714	5.1654	3.7756	5.1271	6.2624	5.607	3.7096	4.1596	3.8026	3.3758	3.8	3.8048	5.3221	3.7727	3.7781	3.7994	3.7932	3.779	3.4548	3.9277	3.7606	3.8473	3.9071	3.4727	3.7479	3.7128	3.8391	3.7344	3.2924
Ozogamicin	Organic oxygen compounds	Organooxygen compounds	Carbohydrates and carbohydrate conjugates	6.0235	5.8111	5.9697	6.3126	5.6214	5.6255	4.2488	5.4774	5.838	5.9507	5.9841	5.8479	5.7727	5.8852	5.97	5.7546	6.0161	5.7986	4.554	5.968	5.9139	5.9116	5.7029	5.5792	5.4572	6.0191	4.6867	5.4781	5.6261	6.387	5.6111	5.8852	5.8537	5.6913	5.914	4.4644	5.1973	5.6247	5.9372	5.5867	5.3693	5.3452	5.5338	5.9348	5.7804	4.3019
Leu Ala Ile	-	-	-	5.4535	5.5615	5.3823	5.9258	5.7	5.9869	3.3641	3.8504	5.9366	5.6668	5.7155	5.7973	5.6644	5.7634	5.8375	5.0038	5.3972	5.7728	5.2792	4.8341	5.3802	6.3697	5.5895	3.8628	5.2583	3.9274	3.5007	3.9249	3.9296	4.6238	3.8975	4.3423	3.9242	3.918	3.9038	3.5796	3.7157	3.8854	3.9721	4.032	3.5976	3.8727	3.8376	4.2426	4.2349	3.4172
Delmadinone	Lipids and lipid-like molecules	Steroids and steroid derivatives	Pregnane steroids	5.0576	5.4057	5.3603	6.0119	5.3071	5.7325	4.0642	5.5592	5.1131	5.6822	5.2716	5.2876	5.4559	5.0599	5.765	5.3919	5.4232	4.8844	4.5435	4.9318	5.5901	5.0061	5.5977	5.4306	5.4113	5.733	4.4569	5.6933	5.5995	5.2084	5.4828	5.7109	5.791	5.5178	5.6504	4.2798	5	5.7185	5.8234	5.7733	5.1046	5.4292	5.6114	5.6233	5.3707	4.1174
3-Hydroxycotinine glucuronide	Organic oxygen compounds	Organooxygen compounds	Carbohydrates and carbohydrate conjugates	5.2891	5.7856	5.3116	5.4556	5.8115	4.3081	2.2149	5.6735	4.8993	5.6297	5.1859	4.6499	4.9589	5.0105	4.8344	4.5306	5.1959	4.3795	5.2483	5.0665	4.6309	5.925	5.8172	5.8764	5.3614	5.9671	5.06	5.6318	5.957	4.6305	5.3974	5.8402	6.0711	5.4724	5.7627	4.4463	4.4744	6.1293	6.3323	6.468	5.7807	6.0149	5.7008	6.4743	5.6941	2.2677
Roxithromycin	Benzenoids	Benzene and substituted derivatives	Not Available	5.9426	5.6022	5.8152	5.0423	5.7272	5.8713	5.6451	5.1441	5.0154	6.2222	5.7201	5.7048	5.582	5.6243	5.5826	5.5449	5.5307	5.2379	5.705	5.9299	5.5	6.2453	5.9007	5.4969	5.6945	5.3268	5.7845	5.0696	5.391	4.5333	5.2375	5.2513	5.3002	5.6043	5.3288	5.667	5.3809	5.341	5.1129	5.5132	5.3736	5.5001	5.5281	5.3926	5.5226	6.5186
Americanin A	Organoheterocyclic compounds	Benzodioxanes	Phenylbenzodioxanes	6.7765	6.7126	6.5454	6.5105	6.7381	6.4992	3.3525	6.7376	6.6314	6.4756	6.3579	6.6771	6.5534	6.7272	6.7866	6.6291	6.5379	6.2827	6.249	6.4163	6.5558	6.2041	6.8332	6.5317	6.7219	6.7736	6.1789	6.6949	6.7113	6.0678	6.5806	6.6534	6.9175	6.6461	6.7686	6.0351	6.152	6.8593	6.9422	6.8909	6.397	6.7124	6.6015	6.9532	6.5332	5.1555
6Z-8-Hydroxygeraniol 8-O-glucoside	Lipids and lipid-like molecules	Prenol lipids	Terpene glycosides	6.4032	6.2409	6.5347	6.6163	6.3908	6.2249	4.2097	6.3765	6.3488	6.6669	6.5728	6.4334	6.4423	6.5853	6.5587	6.3473	6.4667	6.0318	5.9486	6.3032	6.3829	6.2525	6.4628	6.4589	6.3208	6.5468	5.5809	6.2527	6.444	6.3054	6.3114	6.3319	6.4538	6.1478	6.5277	4.4252	5.6239	6.4541	6.6033	6.8941	6.1091	6.3915	6.3109	6.6187	6.49	4.296
Ile Thr Ile	-	-	-	5.2657	5.338	5.2626	5.8121	5.5302	5.5936	3.4339	3.9202	5.7251	5.5655	5.5712	5.607	5.5893	5.2652	5.7137	5.1909	5.0592	5.5988	5.0366	4.8941	5.3959	5.922	5.0988	4.1146	4.8713	3.9972	3.5704	3.9946	3.9994	5.5672	3.9673	3.9727	3.994	3.9878	3.9736	3.6494	3.7855	3.9552	4.0419	4.1018	3.6674	3.9425	3.9642	4.0337	3.929	3.487
(-)-Norephedrine	Benzenoids	Benzene and substituted derivatives	Phenylpropanes	6.1867	5.7803	6.1547	6.0159	5.7007	5.2672	4.5	6.0432	5.9954	6.4169	6.198	6.0067	5.9388	5.8732	5.9185	5.8558	6.007	5.5372	5.7166	5.8685	5.7941	5.8437	5.9317	6.055	5.9069	6.3477	5.6582	5.9668	6.2564	5.8381	5.9313	6.1249	6.099	5.892	6.2045	4.8338	5.3179	6.3999	6.3597	6.6545	5.8437	6.144	6.022	6.3283	6.2451	4.6454
Indan-1-ol	Benzenoids	Indanes	Not Available	5.1238	4.9267	5.1148	5.0724	4.8076	4.729	3.3268	5.0141	5.0078	5.3425	5.1718	5.0635	4.9199	4.9431	5.0132	4.9467	5.0249	4.6527	4.7502	4.8921	4.9819	4.8606	5.0415	5.0292	4.9204	5.2829	4.4016	5.0137	5.201	4.7992	4.9682	5.0914	5.1076	4.8711	5.1684	3.5423	4.3303	5.313	5.3191	5.5441	4.778	5.0679	5.0217	5.2556	5.1671	3.3799
Leu Ala Phe	-	-	-	5.2517	5.5271	5.4675	5.7788	5.7591	5.9867	4.1133	2.1921	6.0158	5.7293	6.0747	5.9457	5.8084	5.8082	5.8706	5.2177	5.448	5.8362	5.3424	5.0168	5.304	6.4724	5.6083	4.5513	5.2911	3.1158	1.8457	2.2661	3.0816	4.9974	2.2389	4.2617	2.2655	3.3622	2.2452	1.9237	2.0584	2.2269	2.3131	2.3727	1.9414	2.2143	4.0739	2.305	4.2229	1.7635
5,8-Dihydroxy-1,4-naphthoquinone	Benzenoids	Naphthalenes	Naphthoquinones	5.9051	6.1631	5.6277	5.5068	6.1577	5.2425	3.1606	6.0802	5.4349	5.2239	5.4643	5.7978	5.271	5.8181	5.694	5.4712	5.3604	5.3056	5.6529	5.6688	5.565	5.8099	6.146	6.0032	6.0981	6.2334	5.2156	6.1101	6.1209	5.2562	5.9014	6.0887	6.2124	6.0428	6.2423	4.9211	5.585	6.3865	6.233	6.3404	5.7848	6.1117	5.9945	6.3265	5.8487	4.7298
CDP-DG(18:2(9Z,11Z)/i-22:0)	Lipids and lipid-like molecules	Glycerophospholipids	CDP-glycerols	4.0105	5.5253	6.7845	3.9798	5.7321	5.6725	4.6824	5.4311	5.2132	4.1379	4.2063	4.096	5.8664	5.8761	5.8805	6.0105	6.0874	4.8379	6.3619	5.8702	6.1883	5.8966	5.3044	5.5856	6.0842	4.9357	4.564	4.3809	5.0499	5.4059	5.3923	4.3846	4.0761	4.7358	5.2985	4.8471	4.1907	4.8915	4.2447	4.1838	4.5556	5.587	5.3659	5.3882	5.3658	3.5691
Gibberellin A14	Lipids and lipid-like molecules	Prenol lipids	Diterpenoids	4.868	3.5956	3.9884	4.2434	3.9322	4.1985	1.8763	3.6577	4.1019	4.1301	4.1245	4.4556	3.3552	3.9409	4.6799	3.9423	6.1172	3.7283	2.9745	4.0057	4.8416	2.4645	3.4518	3.584	3.803	3.5897	2.0114	2.9194	3.209	4.5531	3.318	2.9748	3.2331	2.7636	4.0471	2.0896	2.2248	3.2493	2.4801	2.9143	2.5441	3.2041	2.5681	3.405	2.4035	1.9288
Prostaglandin M	Lipids and lipid-like molecules	Fatty Acyls	Eicosanoids	5.1753	5.1444	5.1814	5.5549	5.5329	6.1767	6.9943	3.6511	5.507	4.9007	5.0557	5.3105	4.919	4.5242	4.1633	4.1908	4.4568	3.6384	3.9168	3.8201	4.7012	4.1447	4.5855	3.9301	4.366	2.6747	1.1594	4.3701	2.742	7.0646	3.936	4.4306	3.9529	4.3104	1.5441	6.4968	1.3626	6.3507	1.6106	3.7702	4.7889	3.9546	4.4508	4.5741	4.1805	1.0823
Armillane	Lipids and lipid-like molecules	Prenol lipids	Diterpenoids	1.8313	5.8837	5.0728	4.9698	5.8087	4.8461	1.3501	5.6801	1.9061	4.6861	4.7827	1.9156	4.8845	1.8755	1.9496	1.903	5.8004	4.8905	5.2463	1.7201	5.456	6.3825	5.1145	5.9115	5.9192	5.2621	5.0689	5.027	4.2338	5.063	1.8697	1.875	5.9083	1.8899	1.8759	1.558	4.3851	4.713	1.9433	2.0026	4.4466	1.8452	4.7632	5.3274	4.79	2.8687
Ethylenediamine-N,N'-diacetic acid	Organic acids and derivatives	Carboxylic acids and derivatives	Amino acids, peptides, and analogues	5.8005	5.9631	6.7492	5.6107	6.7648	6.8008	4.7477	5.3407	6.543	5.8936	5.642	6.7467	6.3318	5.4385	5.8595	6.8571	5.6316	5.932	5.3132	5.5347	6.4606	6.4242	5.7164	5.3558	5.6786	5.5756	5.0871	5.5383	5.4446	5.0868	5.4042	5.2804	5.4528	5.274	5.5756	4.9723	5.0773	5.4145	5.4718	5.5261	5.0888	5.36	5.4752	5.4818	5.4459	4.8743
4-Hydroxy-5-(phenyl)-valeric acid-O-glucuronide	Organic oxygen compounds	Organooxygen compounds	Carbohydrates and carbohydrate conjugates	5.3651	5.5878	5.5903	6.6023	5.5117	5.6799	3.7034	5.4354	5.666	5.9175	5.9955	5.9799	6.0176	5.8242	5.7383	5.3505	5.678	4.5716	4.9594	5.692	5.7653	4.49	5.5175	5.4952	5.5082	5.5314	4.436	5.4607	5.3954	5.7389	5.0211	5.3548	5.6917	5.0757	5.4999	3.9189	4.055	5.6641	5.6275	5.5985	4.8333	5.0603	5.1003	5.5977	5.0067	3.7565
4-Amino-1-[(2R,5R)-5-(aminomethyl)-3,4-dihydroxyoxolan-2-yl]pyrimidin-2-one	Nucleosides, nucleotides, and analogues	5''-deoxyribonucleosides	Not Available	3.8396	5.8467	3.8484	3.8089	5.5769	3.899	3.3452	5.5214	3.9155	3.9671	3.9238	3.9251	3.8953	3.8844	3.9594	3.9123	3.9064	3.7703	5.1393	3.7265	3.9043	4.5886	5.7069	5.5274	5.2805	5.5942	4.7901	5.7425	5.2281	3.7859	5.5415	5.4749	5.5412	5.6963	5.4634	4.8038	5.0371	5.6009	5.4455	5.5028	5.208	5.6593	5.5446	5.5248	5.5655	3.3983
4-Oxo-1-(3-pyridyl)-1-butanone	Organic oxygen compounds	Organooxygen compounds	Carbonyl compounds	5.2969	4.9032	5.0572	5.573	4.63	5.4552	2.8999	4.14	5.1222	5.0994	5.3965	5.1178	5.228	5.3759	5.3239	5.1107	5.3405	5.0988	3.6204	5.2868	5.3922	5.0825	4.7885	4.8509	4.7332	4.8321	4.0393	5.1993	5.0064	4.3707	5.2055	5.143	4.9244	5.2154	5.26	3.578	4.9967	4.3057	4.916	5.1735	3.4768	5.0048	4.9723	4.9083	5.1828	2.9529
2-(12-O-beta-D-glucosyl-11-hydroxy-11-methylethyl)-6,10-dimethylspiro[4.5]-dec-6-en-8-one	Lipids and lipid-like molecules	Prenol lipids	Terpene glycosides	2.7868	3.6604	0.8848	4.235	3.5041	3.1788	4.6471	4.1432	3.2528	3.3961	3.5545	3.9867	3.1082	2.8428	3.2867	3.5351	2.9889	4.523	4.5308	4.0171	3.5718	4.1929	3.8052	4.8754	4.0966	4.3228	4.1544	4.3109	4.2914	4.7819	4.352	4.1527	4.5217	4.3631	4.3133	4.4941	4.0116	4.5241	4.1664	4.2538	4.587	4.3321	4.4696	4.2563	4.4572	4.5896
Desglucodesrhamnoparillin	Lipids and lipid-like molecules	Prenol lipids	Terpene glycosides	3.0936	3.2523	3.1024	3.0629	4.7338	3.1529	4.1441	4.6756	3.1694	3.221	3.1777	3.9252	3.1493	4.1085	3.2133	3.1662	3.1603	4.573	5.8907	2.9806	4.311	3.1915	3.2155	4.7914	4.3782	4.9625	2.736	4.627	4.7902	3.0399	4.7837	4.5927	4.4277	4.8125	4.7255	2.8149	4.6532	3.1204	4.3666	4.3323	4.7375	4.571	4.9193	4.3846	4.9778	5.1265
(S)-Succinyldihydrolipoamide	Lipids and lipid-like molecules	Fatty Acyls	Fatty acids and conjugates	5.5168	6.0724	4.9326	4.2927	6.0205	4.1664	2.481	6.1032	5.0653	4.8036	4.5952	5.5466	3.4392	5.2042	5.3184	5.3671	4.9735	4.2484	5.529	4.6343	4.9511	5.6059	6.0478	5.8965	6.0078	6.3126	5.6293	6.0745	6.1924	2.921	5.8095	5.9818	6.4299	6.0464	6.0617	5.3084	5.3993	6.4456	6.3928	6.4998	5.9745	6.0894	6.0158	6.5317	5.8549	2.534
DG(22:6(4Z,7Z,11E,13Z,15E,19Z)-2OH(10S,17)/0:0/12:0)	Not Available	Not Available	Not Available	4.4366	4.7197	4.4128	3.0944	5.224	4.3362	7.0791	7.6353	4.6011	5.7629	3.2092	4.0902	4.006	3.1699	3.2449	3.1978	3.1918	3.0559	5.5683	7.0328	3.1898	3.223	3.247	4.2287	5.0218	4.1159	4.0648	3.1913	3.1961	3.0714	3.164	5.2961	3.9404	4.0459	3.1703	7.5444	7.1409	3.1519	3.2386	3.2984	5.1519	4.8661	3.1042	5.6393	5.3941	2.6842
Bergenin	Benzenoids	Benzene and substituted derivatives	Benzoic acids and derivatives	3.8287	6.2081	3.8374	4.1725	5.5442	3.888	3.3342	5.4635	4.2427	3.9978	3.9128	4.0714	3.8844	3.8735	5.073	3.9013	3.8954	3.7594	4.7627	3.7155	4.8252	5.8718	5.5633	5.5299	4.8552	5.8154	5.1913	6.2019	5.5568	3.7749	5.9783	5.7226	5.9342	5.8902	5.4802	5.5503	5.4712	5.5824	5.4273	5.7335	5.4922	5.7654	6.0138	5.7343	6.0315	3.3873
Anthranilic acid	Benzenoids	Benzene and substituted derivatives	Benzoic acids and derivatives	5.6664	6.2067	5.6457	5.5962	6.0404	6.1844	5.1991	5.218	6.631	6.1302	5.7567	6.1488	5.953	5.6047	5.4691	5.9789	5.9163	6.2353	5.3395	5.0321	5.4766	6.5302	6.0266	5.1838	5.3856	5.3253	4.7831	4.795	5.1084	5.1286	4.6524	4.7456	5.0123	4.7064	5.0391	4.406	4.5299	5.0335	5.4673	5.6488	4.7121	4.6716	4.9713	5.2563	4.7886	5.007
Leu Gln Leu	-	-	-	5.4092	5.5094	5.0977	6.2736	5.4851	5.8068	2.973	3.4591	6.154	5.8274	5.8937	5.8304	5.8945	5.8301	6.0209	5.275	5.6489	5.8597	4.9396	4.6787	5.3706	6.1552	5.5243	3.4431	4.7769	3.5361	3.1094	3.5335	3.5383	5.9055	3.5062	3.5115	3.5329	3.5267	3.5125	3.1884	3.3244	3.4941	3.5807	3.6406	3.2063	3.4814	3.4463	3.5725	3.4679	3.026
Leu Asn Leu	-	-	-	5.4554	5.7814	5.3248	5.9045	5.8458	5.8653	3.4709	3.9572	5.9774	5.6763	5.6707	5.8235	5.7198	5.6781	5.6671	4.8727	5.2857	5.8918	5.3166	4.3839	5.2151	6.3748	5.6273	3.9736	4.6211	4.0342	3.6075	4.0317	4.0364	5.5155	4.0044	4.0097	4.0311	4.3302	4.0107	3.6864	3.8225	3.9922	4.0789	4.1388	3.7044	3.9796	3.9445	4.0707	4.0134	3.524
(S)-Ureidoglycolic acid	Organic acids and derivatives	Carboxylic acids and derivatives	Amino acids, peptides, and analogues	0.9838	2.7199	4.2038	1.4205	2.426	0.28	0.0854	2.7256	2.5003	2.2358	0.2994	2.1858	1.0959	0.2436	4.0722	5.9507	6.1287	0.1982	3.7682	0.1827	2.2283	0.8636	2.7098	4.0398	5.7624	4.9817	6.1521	5.2253	5.5132	2.6986	5.4973	5.8696	4.5103	5.9577	6.068	0.1325	6.5323	6.0969	5.2725	5.4125	2.2686	5.2775	5.8253	4.0124	2.8631	0.0953
Asparaginyl-Threonine	Organic acids and derivatives	Carboxylic acids and derivatives	Amino acids, peptides, and analogues	5.5219	5.8959	3.8843	5.7735	6.087	6.8077	0.1221	3.0298	6.218	6.1637	4.2547	3.6455	4.3944	3.5833	4.6451	3.9004	3.7359	5.3903	5.0896	4.1863	5.9883	5.6832	5.6243	3.613	2.9002	3.0979	1.8082	0.3386	2.0023	2.9869	3.053	2.7081	2.4453	1.8988	3.1602	0.1856	0.2379	0.3177	2.8723	2.7288	2.4418	0.8117	0.2936	2.6916	2.751	0.1357
Salicylamide glucuronide	Organic oxygen compounds	Organooxygen compounds	Carbohydrates and carbohydrate conjugates	5.7201	4.5649	4.3747	6.8014	5.5444	5.7654	3.9303	4.6041	6.2541	6.4221	6.076	5.7199	6.328	6.3676	6.6295	5.1665	3.3099	5.6297	5.3514	4.1901	5.2455	5.4424	5.1932	5.1316	5.2524	3.4401	2.8854	3.992	3.3489	3.1894	4.2303	3.288	3.5586	3.3025	4.0995	2.9643	3.1003	3.6139	5.0495	3.4164	2.9823	4.9541	3.2222	3.3484	3.2437	4.6916
Chenodeoxycholylglutamic acid	Lipids and lipid-like molecules	Steroids and steroid derivatives	Bile acids, alcohols and derivatives	4.9349	6.4192	5.4789	5.224	6.6564	5.5593	4.7926	6.2507	5.7075	5.5049	5.5072	5.5552	5.2564	4.995	5.072	5.6872	5.5007	5.1649	6.3601	5.8293	5.7862	5.113	6.3902	6.4453	6.6905	5.8734	5.9629	6.0542	6.0182	5.5978	6.1015	6.0693	5.9656	6.2507	5.9594	5.9748	7.1936	5.8962	5.9969	6.3959	6.9294	6.0301	6.0858	6.0013	6.1061	5.5639
3-Hydroxybenzaldehyde	-	-	-	5.9178	5.9596	6.0881	5.9786	5.7904	6.1634	4.791	6.1529	6.0265	6.0055	6.2201	5.9285	5.9942	5.9454	6.1316	6.0381	6.1461	5.8295	5.3839	5.7912	6.4157	5.9491	5.7022	6.0652	5.827	6.1213	5.4067	6.3775	6.0375	6.214	6.1142	6.2141	6.2163	6.2209	6.0222	5.248	5.7519	6.1143	6.1516	6.2924	5.6981	6.0537	6.041	6.3048	6.0798	4.9563
(S,E)-Zearalenone	Phenylpropanoids and polyketides	Macrolides and analogues	Zearalenones	6.3643	6.2371	6.3603	6.3325	6.4457	5.7509	4.1963	6.0849	6.2379	6.3897	6.2992	6.2581	6.0224	6.3398	6.2108	6.1733	6.0152	5.2477	6.0187	6.1607	5.9772	5.5649	6.822	6.1339	6.3024	5.8871	5.4049	5.801	5.9242	5.7584	5.84	5.7312	6.0852	5.7226	6.0535	5.438	5.2868	6.0529	6.2967	6.2839	5.6608	6.3573	5.8008	6.4202	6.0064	4.9915
Leu Trp	-	-	-	5.4421	5.8133	5.4531	6.2052	5.846	5.9342	2.1894	2.6739	6.396	6.0109	5.8824	6.0374	6.0118	5.7958	5.5126	5.7631	5.8555	6.3321	5.3943	5.2558	5.7464	6.4305	5.9496	2.658	4.6216	2.7508	2.3252	2.7482	2.753	5.5502	2.721	2.7263	4.2119	2.7414	2.7272	2.4039	3.756	2.7089	2.7954	2.8552	2.4218	2.6962	2.6612	2.7872	2.6827	2.2422
4-Methylcoumarin	Phenylpropanoids and polyketides	Coumarins and derivatives	Not Available	5.9254	6.1872	5.9302	6.0322	6.2053	5.7776	3.6862	6.1479	5.8913	5.9758	5.974	5.9049	5.8664	5.9769	6.0145	5.9575	5.9597	5.561	5.8714	5.8065	5.9972	5.9425	6.321	6.1056	6.246	6.3983	5.9483	6.292	6.177	5.6602	6.1421	6.0561	6.4335	5.9838	6.285	5.6577	5.6457	6.4796	6.4018	6.3479	6.0284	6.2056	6.1827	6.3897	6.1472	5.4584
Indanone	Benzenoids	Indanes	Indanones	5.4192	5.6417	5.5243	5.598	5.6323	5.358	3.7549	5.5928	5.4538	5.4565	5.4748	5.5187	5.3972	5.4698	5.5521	5.5325	5.495	5.1486	5.2802	5.3288	5.5214	5.3947	5.7473	5.5248	5.686	5.7842	5.3684	5.7078	5.5927	5.2286	5.5917	5.4927	5.8221	5.4928	5.6919	5.0859	5.086	5.8539	5.8187	5.7924	5.434	5.6609	5.631	5.8007	5.5822	4.818
PE(PGD1/DiMe(11,5))	Not Available	Not Available	Not Available	3.1979	5.3606	4.6579	4.6234	5.5965	5.0373	7.777	5.1385	4.5037	3.9316	5.0521	4.4973	5.7519	5.6097	5.7018	5.9727	5.8438	4.9969	6.3935	5.9117	3.2626	5.9853	5.0903	5.2867	6.0123	4.7074	5.2302	4.9604	4.6577	8.0845	5.6202	5.832	5.3225	4.7284	5.6848	7.3693	5.4089	6.9254	4.4501	4.4924	6.3657	5.476	5.6331	5.7273	5.3629	2.7569
Ipragliflozin	Organic oxygen compounds	Organooxygen compounds	Carbohydrates and carbohydrate conjugates	5.2308	6.2552	5.0262	4.4563	6.3013	4.4512	3.5248	6.388	5.1471	4.8155	4.1034	5.441	4.5896	4.9686	5.1773	5.2427	5.2753	3.9991	5.9262	4.971	5.2872	5.856	6.4101	6.2385	6.5149	6.3464	5.9185	6.409	6.3465	3.9655	6.3522	6.2672	6.4738	6.2222	6.342	5.8534	5.9802	6.6289	6.5213	6.2827	6.1128	6.4466	6.2949	6.3695	6.2848	5.462
2,6-Dimethoxy-1,4-benzoquinone	Organic oxygen compounds	Organooxygen compounds	Carbonyl compounds	6.001	6.5184	6.2461	6.6606	6.6966	6.3738	4.6682	6.4421	6.3018	6.2425	6.4126	6.5264	6.2771	6.1951	6.564	6.3037	6.2004	5.8096	6.196	6.0675	6.4414	6.0076	6.6246	6.5056	6.4661	6.2987	5.8594	6.3498	6.2763	6.0399	6.2122	6.219	6.4724	6.1975	6.3936	5.6891	5.7766	6.3929	6.4975	6.3819	5.9463	6.3089	6.2244	6.4072	6.185	5.7201
Narceine	Phenylpropanoids and polyketides	Stilbenes	Not Available	3.2774	6.3722	4.3033	5.1978	6.3164	3.3367	2.7833	6.3146	4.346	3.6575	4.2344	4.6856	3.3331	4.303	5.2758	3.3501	5.2144	4.1767	5.9759	3.1644	4.3025	5.2607	6.4001	6.2477	6.2701	5.7068	4.5695	5.1739	4.7994	3.2237	5.0245	4.6856	5.4528	5.0283	5.2073	2.9986	4.8678	5.5454	5.7996	5.4576	4.9274	4.3477	4.9839	5.3416	4.7393	2.8363
SM(d19:1/TXB2)	Not Available	Not Available	Not Available	5.1959	6.8462	5.0124	5.2131	6.704	6.3176	6.8901	6.3609	5.1307	4.9788	4.0034	6.0888	5.5934	4.7443	4.3891	4.6994	4.3984	5.107	6.3958	4.9567	4.8745	6.1367	7.9166	6.5421	6.8182	6.9228	8.1973	6.5882	7.231	3.8655	6.6037	6.4429	6.6878	6.9109	6.4948	7.0358	6.3748	6.8432	6.4517	6.0472	7.4108	6.6479	6.9658	6.5774	6.9086	8.59
P-Cresol glucuronide	Organic oxygen compounds	Organooxygen compounds	Carbohydrates and carbohydrate conjugates	5.8488	5.9781	5.6394	5.9997	6.2491	5.5749	4.3895	5.8644	5.7181	5.6706	5.8975	5.8669	5.7532	5.7883	5.9232	5.6331	5.5596	5.4026	5.8105	5.7383	5.8755	5.8017	6.0716	5.8923	5.915	6.0887	5.5556	5.7891	5.8236	5.4375	5.7471	5.6558	5.9023	5.6278	5.9202	4.605	5.2151	5.9392	6.1818	6.0159	5.5849	5.7098	5.7274	5.9583	5.8103	4.5785
(5Z,8Z,13E,15S)-11,12,15-Trihydroxyicosa-5,8,13-trienoylcarnitine	Lipids and lipid-like molecules	Fatty Acyls	Fatty acid esters	6.0514	6.8737	5.8782	5.7878	6.9349	5.9493	8.088	7.6891	4.8856	5.7706	5.5723	6.2928	6.9906	7.0891	7.0806	7.1949	7.1897	6.3995	7.3809	7.0684	6.3192	6.8984	6.8221	6.841	7.1427	6.4399	6.0081	6.4795	6.5201	6.0514	6.8052	6.451	6.4818	6.5078	6.7276	7.5701	7.1042	6.6404	6.4724	6.3846	6.1206	6.9827	6.7621	6.8499	6.6888	5.1351
Ile Asn Ile	-	-	-	5.6101	5.7856	5.2684	5.7662	5.5111	5.6219	2.2014	2.6859	5.8531	5.5161	5.5904	5.806	5.6189	5.5838	5.3635	4.7985	4.8872	5.8421	5.2842	4.2073	4.8111	6.1826	5.4165	3.8531	3.1868	2.7628	2.3372	2.7602	3.7625	5.0498	2.733	2.7383	2.7596	3.1783	3.4489	2.5357	2.747	2.7209	2.8074	3.1559	2.9959	3.2769	3.5444	2.7992	2.6947	2.2542
4-(2-Aminoethyl)-2-ethoxyphenol	Benzenoids	Benzene and substituted derivatives	Phenethylamines	5.4891	4.8983	5.3805	5.2441	4.7508	5.4006	3.2627	4.865	5.2408	5.4299	5.2475	4.9482	5.1328	4.9642	5.2561	5.8225	5.2693	4.6746	3.9385	4.9438	5.1546	5.2282	4.8932	4.7028	5.2641	4.1846	3.6279	4.9154	4.2614	4.1059	4.8239	4.1296	4.6286	5.0259	4.4117	3.4782	4.3126	3.8714	4.1551	5.0348	3.4962	4.8009	4.6646	4.3317	4.6586	3.3158
9,12,13-TriHOME	Lipids and lipid-like molecules	Fatty Acyls	Fatty acids and conjugates	7.2255	7.2209	7.4864	6.8432	7.1943	7.049	6.0387	7.0278	7.1425	7.2436	7.8205	7.8795	7.8342	7.6681	7.612	7.2299	7.6361	7.5848	6.8083	7.604	7.439	7.6182	7.12	7.1021	7.2973	7.4816	7.1758	7.2897	7.3711	7.5302	7.3687	7.179	7.3225	7.3049	7.1303	6.9788	6.9593	7.3912	7.8286	7.4903	6.6032	7.7479	7.1008	7.0844	7.2597	6.3979
Notoginsenoside R10	Lipids and lipid-like molecules	Steroids and steroid derivatives	Steroidal glycosides	6.3839	6.2337	6.3563	2.9251	6.4802	6.2166	2.4622	5.9868	3.0316	3.0831	3.0399	3.0412	6.0164	5.7908	5.7109	3.0284	3.0225	2.8866	6.1568	2.8428	3.0204	3.0536	6.0078	6.2102	6.4812	3.0245	2.5984	3.022	4.3943	2.9021	2.9947	3.0001	3.0214	3.0151	3.001	2.6772	2.8131	2.9826	3.0692	3.129	2.6951	2.9699	2.9348	3.061	2.9564	4.8616
Desmethyl Fluvoxamine	Benzenoids	Benzene and substituted derivatives	Trifluoromethylbenzenes	6.3998	6.8922	6.9421	7.4903	7.266	7.1628	4.7551	6.8311	7.1419	6.9943	7.1975	7.1647	6.9361	6.8627	7.3635	6.9088	7.109	6.6414	6.7047	6.6662	7.1713	6.751	6.9097	7.1261	6.6946	6.643	6.5706	7.0025	6.8962	6.9711	6.715	6.9588	7.0302	6.943	6.8767	5.3677	6.3186	6.8701	7.0971	7.1423	6.1422	7.0572	6.6911	7.2064	6.6984	5.7094
Coixinden B	Benzenoids	Indenes and isoindenes	Not Available	5.738	5.6909	5.8273	5.8727	5.6887	5.5897	3.6912	5.8483	5.6728	5.8719	5.7474	5.756	5.7675	5.7597	5.8744	5.7296	5.6697	5.4131	5.3377	5.5825	5.6625	5.6914	5.8721	5.7482	5.7287	5.9171	5.4864	5.9589	6.0532	5.5092	5.653	5.9037	6.0918	5.7879	5.892	4.7248	5.4155	6.108	6.2254	6.3551	5.6352	5.9488	5.9376	6.272	5.7649	3.7443
Opiorphin	Organic acids and derivatives	Carboxylic acids and derivatives	Amino acids, peptides, and analogues	4.545	4.9422	3.1655	3.1261	5.172	6.4578	4.9382	3.1486	6.9864	6.6048	3.2409	4.7602	6.0159	6.2456	5.8243	3.2294	3.2235	5.6374	4.8015	3.0437	4.7724	5.073	6.7953	3.1326	4.046	5.5838	2.7991	3.223	3.2277	3.1031	3.1957	3.201	3.2224	3.2161	3.202	2.878	3.014	4.4451	3.2702	3.3301	2.8959	3.1709	3.1358	3.262	3.1574	4.7103
(2R)-Naringenin 8-C-alpha-L-rhamnopyranosyl-(1->2)-beta-D-glucopyranoside	Phenylpropanoids and polyketides	Flavonoids	Flavonoid glycosides	5.5278	6.1062	5.8254	6.3591	6.3407	5.8848	3.6999	5.9774	5.7581	5.9076	5.8889	5.8695	5.6965	5.3519	6.164	5.8503	5.9457	5.3417	5.6129	5.7354	6.0194	6.0674	5.7986	5.9309	5.8673	6.0761	6.0287	6.2876	6.2568	5.7949	6.2957	6.1676	6.3088	6.2897	6.0876	5.261	5.8227	6.1689	6.379	6.2827	5.6008	6.3742	6.0574	6.3832	6.0822	4.4491
Z-Clausenamide	Benzenoids	Benzene and substituted derivatives	Benzazocines	6.3207	5.9186	6.8814	6.8435	6.2508	6.6735	5.3274	6.2124	6.6631	6.7071	6.6203	6.5117	6.25	6.3868	6.9913	6.804	6.5481	6.058	5.7745	6.614	6.8941	4.5661	6.1227	6.3409	6.2474	5.7208	4.7013	4.9551	5.4342	6.4877	5.9007	5.0714	5.1099	4.8789	6.1827	2.0911	3.6618	4.7511	5.7139	5.6052	5.1651	5.386	4.6999	5.2437	5.7183	5.2288
Isoscopoletin	-	-	-	5.7247	6.3231	5.6092	5.7612	6.1647	5.657	2.8774	6.1562	5.8669	5.6143	5.6929	5.87	5.6145	5.6918	5.9752	5.6933	5.6511	5.3802	5.6853	5.4844	5.7889	5.7238	6.1925	5.9301	6.0639	6.3234	5.8315	6.3155	6.1847	5.1646	6.1676	6.1008	6.3456	6.2473	6.1814	5.5677	5.6907	6.2461	6.3081	6.2736	5.7998	6.247	6.0857	6.2181	6.0269	4.7972
Fraxidin	-	-	-	6.446	6.5453	6.0442	5.7882	6.5498	5.8204	4.3271	6.534	5.9949	5.6499	5.8299	6.3264	5.736	6.3131	6.1952	5.9616	5.8138	5.6403	6.1567	6.1432	5.9691	6.1018	6.4266	6.294	6.4448	6.5883	5.9635	6.4795	6.5676	5.4799	6.496	6.3937	6.6733	6.5353	6.6025	5.8384	5.941	6.4479	6.6261	6.6983	6.0524	6.3434	6.2642	6.6204	6.3614	5.2391
Oxindole	Organoheterocyclic compounds	Indoles and derivatives	Indolines	4.4018	4.8788	3.4536	3.8822	4.7587	3.5042	2.9506	4.7039	4.6674	4.3456	4.937	4.4703	3.7815	4.4492	3.865	3.8153	5.8598	3.4129	3.9789	3.4022	4.4716	5.5528	4.8931	4.6258	5.1843	4.7591	4.4376	4.7943	4.5259	4.4024	4.8354	4.7498	4.8177	4.7712	4.2617	4.0049	4.3278	4.945	4.6083	4.6167	4.5772	4.6634	4.4505	4.7923	4.6657	3.0037
4-Vinylcyclohexene	Hydrocarbons	Unsaturated hydrocarbons	Olefins	6.05	5.6026	5.8649	5.706	5.4901	6.1222	3.2605	5.5821	6.0855	5.739	6.0964	6.077	5.7689	5.9549	5.9236	6.3024	6.2523	6.2847	5.0174	5.8719	5.9719	5.7693	5.48	5.5128	5.7113	5.6578	5.1926	5.5944	5.5954	5.2355	5.4281	5.6216	5.5492	5.6862	5.6478	4.8572	5.1939	5.4868	5.61	5.7328	5.0588	5.5152	5.7131	5.9108	5.6613	4.4812
2-Hydroxy-1-naphthaldehyde salicyloylhydrazone	Benzenoids	Naphthalenes	Naphthols and derivatives	6.3906	6.1217	6.4393	6.9085	5.8925	6.4549	4.1767	5.8822	6.9566	6.4464	6.8685	6.8713	6.1511	6.5904	6.7916	6.302	6.291	6.3912	5.7088	6.2824	6.5555	5.4905	5.6246	5.9634	6.0122	5.8765	4.8496	5.9152	5.8065	6.0204	6.0479	5.726	5.2799	5.6367	6.1655	4.3922	5.4759	5.7476	5.7064	5.6865	4.8283	5.6221	5.7774	5.4013	5.889	4.2298
5'-Carboxy-gamma-chromanol	Organoheterocyclic compounds	Benzopyrans	1-benzopyrans	5.7453	6.3131	5.3998	5.3697	5.9604	5.4844	5.0334	5.7283	5.3503	5.1972	6.8328	7.028	6.6343	5.7299	6.4069	5.987	6.0538	6.3296	5.9747	6.0924	5.9302	7.0353	6.1695	5.9009	6.1742	5.915	5.8366	5.6427	5.6643	6.0447	5.7633	5.4789	5.8349	5.9211	5.7314	5.1511	5.5883	5.5455	5.8523	5.9694	5.0264	5.8284	5.4534	5.57	5.9453	5.2388
Xanthomicrol	Phenylpropanoids and polyketides	Flavonoids	O-methylated flavonoids	5.755	6.0879	5.2852	4.8232	6.0257	5.2605	4.0143	6.1463	5.3181	5.2215	5.0058	5.3374	5.3375	5.6042	5.7483	5.5078	5.4425	4.8365	5.6632	5.5601	5.7806	5.7506	5.9918	5.96	6.1575	6.4525	6.0404	6.311	6.2982	4.4551	6.115	6.1678	6.4949	6.0211	6.2347	5.3872	5.6923	6.5417	6.5001	6.4902	6.0631	6.0572	6.1421	6.3972	6.1355	5.0808
KB 2	Phenylpropanoids and polyketides	Flavonoids	Flavones	6.6683	5.3784	6.6069	5.3606	4.6147	5.8573	4.0512	4.8547	6.2004	6.1467	5.9215	5.8843	6.4428	6.7905	6.1703	6.4578	6.2803	5.6369	4.3564	6.3302	5.888	5.8273	4.6677	5.2928	4.6124	5.4995	5.1866	6.012	5.4278	5.6002	5.8945	5.6216	6.027	5.9012	6.1895	4.2667	4.4029	5.8654	5.4985	6.0349	5.6763	5.7143	6.0333	6.0399	6.1023	4.7128
Cytarabine	Nucleosides, nucleotides, and analogues	Pyrimidine nucleosides	Not Available	5.8119	4.7863	6.0288	6.2036	4.8614	6.0152	3.1168	5.4407	5.9309	5.5691	6.135	5.3019	6.3141	5.7835	6.0031	6.0485	6.2851	4.4487	4.1191	5.6347	6.4663	4.4282	4.5295	5.5351	4.9086	4.7044	3.8582	4.6972	3.6822	5.2653	5.198	4.6591	4.5457	4.5397	5.3078	4.7871	3.9794	4.8345	4.3857	4.6854	4.2732	4.8836	3.5902	4.493	3.6118	4.6049
Camellianin A	Phenylpropanoids and polyketides	Flavonoids	Flavonoid glycosides	6.3895	5.2723	6.5134	6.1178	5.522	5.4635	4.7292	5.1725	6.2486	6.4144	6.2117	6.1899	6.1161	6.3982	5.896	6.2036	6.213	6.1602	5.324	6.1479	5.8677	3.9997	5.8272	5.5062	5.5846	5.3072	4.1124	5.0424	5.0075	5.9275	5.2707	4.7087	5.5602	4.6734	5.8991	4.4365	3.7702	5.5188	5.5375	5.3494	5.0587	5.3731	5.1636	5.5055	5.1492	1.9434
(-)-Epigallocatechin	Phenylpropanoids and polyketides	Flavonoids	Flavans	6.0961	5.9578	6.3477	6.2952	6.1044	6.6984	5.0053	6.0439	5.9642	6.0582	6.5107	6.2174	6.6317	5.9666	6.5873	6.2083	6.198	5.8902	5.3426	5.8742	6.5192	5.7921	6.1177	6.0677	6.0284	6.1688	5.6923	6.0888	5.7078	6.1394	6.0181	5.9246	6.0568	5.8275	6.01	3.7633	5.3366	6.0572	6.0813	6.0609	5.5697	5.775	5.8565	6.0536	5.8769	4.5115
Nevirapine	Organic nitrogen compounds	Organonitrogen compounds	Amines	6.6976	6.2409	6.8372	6.8394	6.4629	6.3715	5.4236	6.4422	6.6697	6.9572	6.7821	6.6158	6.6456	6.7853	6.5839	6.5616	6.6519	6.4058	6.1121	6.602	6.587	5.3261	6.4061	6.3727	6.4281	6.2793	5.4631	5.6155	6.0947	6.6208	6.0614	5.8693	5.9065	5.5855	6.4611	4.5734	4.8083	5.8357	6.4703	6.3953	5.7149	5.7758	5.2136	6.1816	6.0109	5.3454
3-Phenoxyphenol	-	-	-	5.789	5.1841	5.9735	5.9635	5.3984	5.3702	4.4574	5.3948	5.7214	5.9906	5.826	5.7065	5.7465	5.9236	5.6792	5.6589	5.7206	5.5123	5.1487	5.712	5.6289	4.6468	5.5123	5.3215	5.4429	5.3875	4.611	5.0389	5.2555	5.6034	5.2215	5.0446	5.2043	4.9742	5.5124	3.8648	4.0009	5.1837	5.4872	5.5236	4.771	5.0996	4.81	5.2417	5.2275	4.5431
Cinnamyl acetate	Benzenoids	Benzene and substituted derivatives	Styrenes	6.0144	5.4605	6.1746	6.1397	5.6168	5.7367	4.3525	5.5815	5.9616	6.2232	6.0342	5.9689	5.9543	6.1182	5.9048	5.9588	5.9878	5.6717	5.3072	5.919	5.9416	4.7066	5.6918	5.5963	5.6724	5.506	4.9402	5.1508	5.4076	5.8403	5.402	5.2721	5.3424	5.1106	5.7494	3.4343	4.4856	5.2504	5.5967	5.6001	5.0092	5.2595	4.9659	5.3962	5.3279	3.9215
N-Hydroxy-N'-(4-hydroxy-4-pyridin-3-ylbutyl)methanimidamide	Organoheterocyclic compounds	Pyridines and derivatives	Not Available	4.7846	2.571	4.9918	6.5549	4.9796	5.2331	1.9216	2.4045	6.3305	6.8265	6.957	5.5076	6.8687	5.7835	5.1501	4.5574	6.5276	4.7566	2.2242	5.5053	5.7554	5.5936	2.5342	2.3886	4.1381	2.4812	2.0568	2.4787	2.4834	6.8142	2.4515	4.2667	2.4781	2.4719	2.4577	2.1351	2.2704	2.4394	2.5258	2.5855	2.153	2.4267	2.3918	4.9224	2.4133	4.9591
Hyaluronan biosynthesis, precursor 1	Organic oxygen compounds	Organooxygen compounds	Carbohydrates and carbohydrate conjugates	6.3961	6.3925	6.3265	6.2452	6.4604	6.22	4.1232	6.4715	6.427	6.395	6.2484	6.2215	6.1351	6.4508	6.6957	6.5828	6.2629	5.8583	5.9364	6.0041	6.3377	5.6785	6.5012	6.364	6.503	6.6694	6.2613	6.4453	6.5298	5.5782	6.4602	6.3718	6.6804	6.234	6.6485	5.5748	5.8313	6.6901	6.6961	6.7637	6.3051	6.4313	6.3161	6.679	6.3413	5.7655
Ile Gly Ile	-	-	-	5.5295	5.7592	5.3958	5.9474	5.7893	5.7801	4.5954	2.5458	5.9811	5.6484	5.7256	6.0388	5.6435	5.511	5.5524	4.9105	5.2799	5.8742	5.3907	4.7815	5.3419	6.2662	5.5586	2.5299	4.3671	2.6226	2.1975	2.62	2.6248	5.756	2.5928	2.5981	2.8051	2.6132	2.5991	2.276	2.4115	2.5807	2.6672	2.7269	2.2939	2.568	2.533	2.659	2.5545	2.1146
Anisatin	Lipids and lipid-like molecules	Prenol lipids	Terpene lactones	3.7531	5.5193	3.7618	3.7223	5.4809	3.8124	3.2586	5.5463	3.8289	3.9502	3.8372	3.8385	3.8088	4.0819	4.1976	3.8257	3.8198	3.6838	5.0053	3.6399	4.5447	3.851	5.8595	5.4482	5.5939	5.1716	4.6431	5.2017	4.8483	3.6993	4.7836	5.1218	5.3334	4.8825	4.9814	3.4741	3.6102	5.5169	5.4462	5.4205	4.756	5.3245	4.8241	5.4946	4.8937	3.9566
1-Hydroxy-2,2,5,5-tetramethylpyrrolidine-3-carboxylic acid methyl ester	Organoheterocyclic compounds	Pyrrolidines	Pyrrolidine carboxylic acids and derivatives	4.3705	4.8485	4.9688	4.6606	4.7746	4.7526	3.3374	4.6822	4.889	3.9593	4.7457	4.1418	4.705	4.0842	4.9552	4.729	4.6709	4.0858	3.6425	3.7188	4.8537	4.9511	4.2663	3.9594	4.7876	4.7022	4.38	4.9964	4.847	3.7782	4.9254	4.425	4.302	4.4784	4.7966	4.4135	4.7448	4.7224	4.7939	4.5579	3.5709	3.9301	4.9152	4.5923	4.6641	3.3905
2-Hydroxyacetophenone	Organic oxygen compounds	Organooxygen compounds	Carbonyl compounds	6.27	6.3478	6.4025	6.3818	6.4481	6.147	5.1503	6.3633	6.2376	6.3522	6.3451	6.3784	6.2797	6.4302	6.4599	6.3027	6.2001	5.8831	6.0352	6.2512	6.3209	5.9702	6.5881	6.5734	6.4192	6.3598	6.4863	6.2481	6.2429	6.1975	6.1618	6.1729	6.6459	6.186	6.3373	5.8827	5.7569	6.4642	6.4943	6.4584	6.3931	6.3103	6.1659	6.718	6.1195	5.7159
Glycerylmonooleate	Lipids and lipid-like molecules	Glycerolipids	Monoradylglycerols	4.026	5.0106	3.7504	5.1497	5.0165	4.4953	5.4689	5.1019	5.2773	4.2207	4.5503	4.9725	4.6244	4.4468	3.896	4.7686	4.8135	5.4378	5.3361	4.6298	4.8501	5.2502	5.0212	5.6625	5.3848	5.3169	4.5095	5.3141	5.3038	5.2771	5.2862	5.2551	5.3589	5.4264	5.3135	4.8936	5.543	5.2313	5.3193	5.0873	7.1224	5.368	5.4311	5.2361	5.4611	5.2357
DHBOA hexose	Organic oxygen compounds	Organooxygen compounds	Carbohydrates and carbohydrate conjugates	5.8648	5.7817	5.9926	5.9167	5.8581	5.7741	4.4589	5.8134	5.9331	5.9482	5.8896	5.8719	5.7938	6.0569	6.1652	6.0044	5.8737	5.1744	5.3931	5.7612	5.9608	5.2453	5.9668	5.6983	5.8431	5.9782	5.561	5.8315	5.7907	5.5207	5.7979	5.6949	5.9959	5.6237	6.013	4.8507	5.2304	6.0018	6.0119	6.0194	5.613	5.8353	5.5603	5.9679	5.7435	5.0657
Hydroxydeoxyguanosine	Organoheterocyclic compounds	Imidazopyrimidines	Purines and purine derivatives	4.2885	5.1702	4.2263	4.7195	4.8714	3.9831	5.5395	5.0071	4.3605	4.3016	3.2426	4.4379	4.1368	4.2248	4.5816	3.7981	3.2968	3.05	4.3078	4.0926	4.6446	4.8439	4.918	4.8102	4.8785	5.2817	4.9504	5.1304	5.083	4.0849	4.8646	5.0281	5.3328	4.9747	5.0876	5.6417	4.4067	5.3487	5.2906	5.3186	4.7931	5.0588	4.9037	5.4028	4.8856	2.6783
Phenylacetyl glutaminate	Organic acids and derivatives	Carboxylic acids and derivatives	Amino acids, peptides, and analogues	5.6693	5.1721	4.8196	5.2739	4.822	6.0085	2.7953	4.5665	4.9311	4.3818	4.7244	5.5968	5.7613	5.4297	4.7829	4.7999	7.1545	5.0629	3.1002	3.1764	5.4332	5.7982	4.2337	4.0645	4.879	4.453	3.9261	3.9895	4.6804	4.0551	4.3566	3.9569	4.9123	4.2934	4.1458	4.4401	4.1106	4.8238	4.6669	5.0792	4.1031	4.2991	4.7474	4.9249	4.4791	3.8755
PS(15:0/22:5(4Z,7Z,10Z,13Z,16Z))	Lipids and lipid-like molecules	Glycerophospholipids	Glycerophosphoserines	3.2017	5.0466	3.2104	3.171	5.4551	4.5727	7.4803	4.9631	3.2775	4.0051	3.2858	4.0984	4.6513	3.3282	3.3214	4.8474	5.1246	3.1324	5.8965	5.1192	3.2663	5.3879	4.92	4.4963	5.4714	4.3067	2.9675	3.2679	3.2727	7.8539	4.7111	5.5216	3.2673	4.1993	4.5761	7.1228	5.3187	6.3905	4.236	4.2798	5.9878	4.7912	4.9639	4.8406	3.2023	2.7607
SM(d17:2(4E,8Z)/PGJ2)	Not Available	Not Available	Not Available	5.4609	6.4604	5.3226	4.8075	6.3502	6.1023	6.0857	6.0607	4.2542	4.3058	4.2625	5.9117	5.4031	4.2231	4.6616	4.251	4.2451	4.109	6.0891	4.0652	4.243	5.2766	7.5344	6.0639	6.4908	6.6898	7.4478	6.2669	6.9185	4.1246	6.3381	6.2267	6.3126	6.6841	6.3046	6.2198	6.167	6.2385	6.2402	5.726	6.731	6.4597	6.7643	6.3118	6.7494	8.307
DIPYROCETYL	-	-	-	5.3538	5.3882	5.4863	5.2487	5.2469	5.129	3.2478	5.6099	5.2768	5.3024	5.5452	5.2145	5.4405	5.4327	5.5969	5.495	5.2086	4.3937	4.496	5.519	5.6773	4.7241	5.2284	5.2669	5.4404	5.8778	5.4468	5.8422	5.7426	5.2455	5.6399	5.531	5.8091	5.5308	5.5957	4.6422	5.0431	5.9775	5.9369	5.8977	5.3791	5.7129	5.6394	5.8873	5.4845	5.0753
Cellulose, microcrystalline	Organic oxygen compounds	Organooxygen compounds	Carbohydrates and carbohydrate conjugates	5.8106	5.7341	5.7863	5.4215	5.7142	6.2891	4.2171	5.8976	5.7792	5.4438	6.0019	5.4365	6.0045	5.8653	6.1072	5.8727	6.1096	5.7721	5.2197	6.098	6.1097	6.0839	5.5201	5.6499	5.8102	6.1522	5.7988	6.414	6.2048	5.9343	6.1306	6.1998	6.3111	6.1316	6.0956	5.1183	5.9287	6.1522	6.1944	6.2791	5.6921	6.0491	6.2212	6.2132	6.2014	4.9773
1-phenothiazin-10-yl-2-(4-pyrimidin-2-ylpiperazin-1-yl)ethanone	-	-	-	6.7451	6.3897	6.6837	6.5179	6.3106	7.0748	5.3478	6.6169	6.6132	6.5447	6.8705	6.462	6.9001	6.8577	6.996	6.7169	6.8502	6.634	5.9186	6.9073	6.921	6.751	6.3852	6.4581	6.4436	6.7989	6.2802	6.9852	6.7575	6.871	6.736	6.8282	6.9376	6.7435	6.7629	5.8214	6.4125	6.7945	6.7777	6.9335	6.4058	6.6168	6.8223	6.927	6.7564	5.806
Veranisatin A	Lipids and lipid-like molecules	Prenol lipids	Terpene lactones	6.0398	5.6142	5.2927	5.7917	5.639	5.4951	3.8966	5.6402	5.3617	6.1776	5.9116	5.5903	5.9	5.9737	5.48	4.8581	5.6773	4.3219	5.2231	6.013	5.9188	4.4891	5.5396	5.2712	5.6162	5.8412	5.2827	5.5261	5.5291	5.2293	5.4571	5.2979	5.791	5.3943	5.9002	4.1721	4.7628	5.8743	5.8087	5.6499	5.4963	5.4307	5.301	5.7725	5.2604	4.7446
Anhydrobrazilic Acid	-	-	-	5.9452	6.2245	5.8704	6.3179	6.0231	5.9111	3.4862	6.1284	5.9733	5.979	6.1728	5.8294	6.1685	5.8487	6.1367	5.9281	6.0459	5.4412	5.5872	6.0912	6.2385	6.6223	5.9702	6.0068	6.0141	6.662	6.1963	6.4652	6.5152	6.1642	6.3223	6.3654	6.4688	6.2817	6.396	5.4151	5.8967	6.601	6.7214	6.6536	6.2763	6.2401	6.3208	6.5526	6.45	5.387
6-(2-Hydroxyethoxy)-6-oxohexanoic acid	Lipids and lipid-like molecules	Fatty Acyls	Fatty acids and conjugates	4.9036	5.5571	4.7703	4.3156	5.4228	4.9084	3.2871	4.9506	4.8934	4.6644	4.8835	5.1791	4.8022	4.9052	4.9654	5.1959	5.0445	4.6384	4.8387	5.6543	5.5957	5.9907	5.1538	4.7346	5.1339	4.958	5.0995	5.4934	4.9806	4.6485	5.5962	5.1194	5.0657	5.9033	5.4647	4.5769	5.475	5.2683	5.0678	5.1287	4.5845	5.358	5.3048	4.9117	5.0891	3.4457
Dextran-70	Organic oxygen compounds	Organooxygen compounds	Carbohydrates and carbohydrate conjugates	7.171	6.8043	7.0773	7.0941	6.6982	6.6087	5.5763	6.853	6.971	7.1558	7.0482	6.9276	6.9682	7.042	7.1979	6.994	6.9306	6.7573	6.335	6.8927	6.8965	6.8022	6.748	6.8064	6.7397	7.1062	6.6983	7.0269	7.0421	6.6574	6.9225	6.9648	7.0741	6.8971	7.0328	6.0358	6.4573	7.0123	7.0543	7.2669	6.688	6.9358	6.9575	7.0793	6.9634	5.9494
N'-[(4-hydroxyoxan-4-yl)methyl]-N-(oxolan-2-ylmethyl)oxamide	-	-	-	4.5106	4.9403	4.9207	4.8046	5.3207	5.9171	0.9686	1.4223	5.5365	3.9832	5.1403	6.0203	5.6104	4.4968	4.7584	5.1596	4.5389	5.1825	4.0886	1.3218	1.4927	4.6834	4.8162	1.407	4.3005	4.6702	1.0924	1.4942	4.7944	1.3786	1.4678	1.4729	4.3011	1.4875	4.0467	1.1655	1.2935	1.456	3.948	1.5982	1.1822	3.9795	1.41	1.532	3.8393	1.0163
(2S,3S,4R,5R)-5-(6-Aminopurin-9-yl)-N-cyclopropyl-3,4-dihydroxyoxolane-2-carboxamide	Nucleosides, nucleotides, and analogues	Purine nucleosides	Not Available	1.6475	5.8073	4.3933	5.1618	5.8354	1.7056	2.0039	5.8525	1.7218	1.7725	1.7299	5.2393	1.702	1.6914	5.1587	4.7769	1.7129	1.5799	5.2697	4.5247	4.9654	5.1428	5.9652	5.5242	5.4598	4.3852	3.8722	4.1421	1.717	1.595	1.6856	1.6909	4.1302	1.7057	2.2398	1.4926	1.5084	4.4418	4.6366	4.5141	1.8922	2.3575	3.9657	4.4974	4.2409	4.7259
Harpagoside	Lipids and lipid-like molecules	Prenol lipids	Terpene glycosides	4.7847	5.6722	4.9073	4.8263	5.7408	4.2477	3.6938	5.6368	5.0936	5.2643	4.3202	5.2777	4.2441	4.6403	4.9265	4.6078	4.2848	4.2261	5.4564	4.3229	4.9307	4.4161	5.9325	4.8974	5.7372	5.8223	5.2305	5.2614	5.3098	4.1346	5.4884	5.4006	6.8846	5.207	5.6185	5.2602	4.2309	5.7087	5.9656	5.9331	6.4206	5.5998	5.1621	5.8851	5.4892	4.1266
Desmethyl Bosentan	Organoheterocyclic compounds	Diazines	Pyrimidines and pyrimidine derivatives	6.38	6.4637	6.2941	5.9676	6.2426	4.9299	3.529	6.492	6.0488	6.1372	5.6883	5.8309	5.0709	5.932	6.163	6.2409	5.8382	5.627	5.7698	6.2616	5.9851	6.3727	6.2054	6.5614	6.124	6.0641	6.0289	6.5304	6.4965	5.9489	6.1388	6.4231	6.742	6.1603	6.0553	5.6651	5.8588	6.5273	6.5378	6.9321	5.9982	6.4098	6.5162	6.8357	6.2137	5.5389
Sinapine	Phenylpropanoids and polyketides	Cinnamic acids and derivatives	Hydroxycinnamic acids and derivatives	6.1222	6.4045	5.7018	5.3861	6.3953	5.559	3.8668	6.3209	5.852	5.4891	5.4842	6.0709	5.1932	5.922	5.9215	5.9592	5.66	5.4998	5.9421	5.6986	5.6414	5.7073	6.5718	6.04	6.3554	6.3779	5.9317	6.1737	6.2647	4.3076	6.0121	6.0992	6.4991	6.1212	6.2339	5.9576	5.5922	6.5199	6.5953	6.5023	6.1012	6.3144	6.0889	6.5584	6.0019	5.4785
Cinnamaldehyde	Phenylpropanoids and polyketides	Cinnamaldehydes	Not Available	5.6673	5.6369	5.8085	5.8556	5.7302	5.5557	4.1537	5.7517	5.6274	5.7916	5.7238	5.8417	5.6445	5.7834	5.7496	5.7556	5.6786	5.2722	5.3035	5.6059	5.7338	5.4537	5.843	5.6075	5.6744	5.7315	5.4097	5.7977	5.7164	5.5339	5.6317	5.5816	5.9549	5.6732	5.7259	5.2889	5.2533	5.8911	5.7768	5.8568	5.4425	5.7343	5.6633	5.8302	5.6288	5.0888
Methotrexate	Organic acids and derivatives	Carboxylic acids and derivatives	Amino acids, peptides, and analogues	5.8501	5.0904	6.2716	5.9802	5.0121	5.405	3.6707	5.1554	5.6107	6.1195	5.6218	5.209	6.0348	5.9354	5.8639	5.9648	5.9555	5.391	3.9758	5.6043	5.7032	4.8244	4.939	5.0769	5.242	5.6979	5.0593	5.2647	5.2937	5.8742	5.208	5.4575	5.6314	5.4724	5.5754	3.8862	4.6629	5.6402	5.3241	5.6265	5.435	4.9856	5.4695	5.4872	5.8313	4.515
Ser Leu Leu	-	-	-	4.2464	4.9012	2.9174	4.8702	4.6841	5.3918	2.4152	2.9005	5.8642	5.4248	4.8982	5.3229	5.2989	5.3357	4.9961	4.1427	2.9754	5.647	4.8923	4.4115	4.2233	5.3684	5.8448	2.8846	2.9752	4.4715	2.5513	2.9748	2.9796	4.7206	2.9476	2.9529	2.9742	2.968	2.9538	2.6301	2.766	2.9355	3.0221	3.0819	2.648	2.9228	2.8877	3.0139	2.9093	4.5304
Tricin	-	-	-	5.7777	5.4008	6.1597	5.8976	5.0266	5.7001	3.7857	5.4395	5.6345	5.9793	5.6071	5.3921	5.8157	5.8361	5.7541	5.8695	5.7228	5.4982	4.3453	5.519	5.66	5.0993	5.2586	4.9201	5.2698	5.7488	5.115	5.2543	5.428	5.7008	5.3161	5.4667	5.607	5.3423	5.6089	4.1868	4.6546	5.7188	5.5093	5.5487	5.3114	5.2518	5.4931	5.4801	5.6567	4.3285
6-(2-Hydroxyethoxy)-6-oxohexanoylcarnitine	Lipids and lipid-like molecules	Fatty Acyls	Fatty acid esters	4.3624	4.0507	3.4691	4.6039	4.3864	4.4616	4.3152	4.053	5.4116	4.5356	4.5971	4.4633	5.2125	4.1664	4.2647	4.3262	5.3764	2.7372	3.1571	7.2012	5.2553	5.1633	5.5985	2.7822	2.8729	4.8317	4.4052	2.8725	2.8773	5.4898	2.8452	2.8506	2.8719	2.8657	4.1886	3.9636	4.0912	2.8331	2.9197	2.9795	2.5458	2.8205	2.7854	4.4311	2.807	2.3661
(E)-2-Methyl-2-buten-1-ol O-beta-D-Glucopyranoside	Lipids and lipid-like molecules	Fatty Acyls	Fatty acyl glycosides	5.017	5.5473	4.9437	4.8772	5.3347	5.2592	3.4207	4.9441	4.5961	4.5186	4.718	5.3667	4.308	4.3063	5.1386	4.7461	4.6049	4.0305	5.0773	4.7657	4.8017	4.6488	5.2887	4.9342	5.293	4.6421	4.6651	4.636	4.6449	4.1967	4.6404	4.7212	5.1157	4.6388	4.7505	3.6362	4.2211	4.7742	4.9894	5.0421	4.2703	4.3928	4.5567	5.1632	4.7761	4.3433
2,6-Dimethoxyphenol	Benzenoids	Phenols	Methoxyphenols	5.7307	6.1161	5.6085	5.7063	6.0636	5.6881	3.8988	5.9984	5.7455	5.6907	5.7346	5.9371	5.5042	5.6636	5.9615	5.6813	5.6986	5.4636	5.7021	5.6596	5.8135	5.8425	6.0919	5.8085	5.9479	5.8993	5.587	5.876	5.892	5.4644	5.8158	5.813	6.1228	5.9274	5.9183	5.3788	5.5781	6.0361	6.1489	6.2058	5.5933	5.9609	5.7753	6.2673	5.7781	5.2591
Vigabatrin	Organic acids and derivatives	Carboxylic acids and derivatives	Amino acids, peptides, and analogues	6.0179	4.035	4.7365	4.1509	3.1999	4.659	2.6371	3.6833	4.792	4.9054	5.1374	4.6947	5.401	4.8311	4.4487	4.4307	4.975	4.0346	3.042	4.8908	4.5099	4.6282	4.0462	3.1069	3.817	3.8687	3.5423	3.7938	4.0225	5.4644	3.611	3.8658	3.8188	4.2051	3.9347	2.8522	3.3517	3.7152	4.2921	4.04	2.8702	3.7949	3.9148	3.2362	3.7938	2.6901
Nortrachelogenin	Lignans, neolignans and related compounds	Furanoid lignans	Tetrahydrofuran lignans	6.0193	6.106	6.122	6.1585	6.2225	5.4714	4.126	6.1441	5.9597	6.1333	6.0881	6.1506	6.0107	5.9567	6.3085	5.9986	5.5457	4.6512	5.7806	5.761	6.0376	5.2015	6.3794	6.1545	6.2069	6.2085	5.6779	5.7828	5.98	5.5422	5.8493	5.9301	6.2122	5.735	6.232	5.3197	5.1228	6.234	6.2413	6.2428	5.8659	6.0722	5.8439	6.2517	5.8512	5.5476
N2-Ethyl-2'-deoxyguanosine	Nucleosides, nucleotides, and analogues	Purine nucleosides	Purine 2''-deoxyribonucleosides	5.6376	6.056	5.9707	5.5527	6.0693	5.2319	3.6596	6.059	5.9223	5.9014	5.4556	5.7111	5.4606	6.0391	6.2585	5.8945	5.7962	5.723	5.3494	5.5983	5.7047	5.8549	5.9207	5.703	6.0524	6.1767	5.7334	6.1726	6.1756	5.4222	5.9564	6.0079	6.2078	5.9844	6.2251	5.7538	5.6782	6.256	6.4278	6.5634	5.7114	6.1404	6.0754	6.3971	6.2029	4.5352
N-Undecanoylglycine	Organic acids and derivatives	Carboxylic acids and derivatives	Amino acids, peptides, and analogues	6.8271	6.7645	6.9678	6.5637	6.8402	6.5989	5.9692	6.5645	6.8761	6.7475	7.073	7.0284	7.0889	7.1491	6.8382	7.5858	7.3126	7.3705	6.2047	7.303	7.3318	7.5158	6.5933	6.661	6.9299	6.837	6.4761	6.9	6.9174	6.7114	7.1137	6.6424	6.6597	7.1165	6.8075	6.5395	6.5278	6.753	6.8967	7.2191	6.215	6.8795	6.8995	6.7913	6.9125	6.2484
Val Val Ile	-	-	-	5.7332	6.0858	5.6623	6.3628	6.0404	6.2603	4.9988	3.9824	6.4038	6.1215	6.0479	6.2031	6.0525	5.9154	6.1183	5.4663	5.6416	6.2469	5.6415	5.2243	5.5701	6.65	6.1414	4.1591	5.3914	4.4394	3.6572	4.0568	4.0616	5.7365	4.0295	4.6694	4.581	4.05	4.3267	3.7116	3.8477	4.0174	4.1041	4.164	3.7296	4.3005	4.1167	4.0959	4.6876	4.8311
2,6-Ditert-butyl-4-[(3,5-ditert-butyl-4-hydroxyphenyl)sulfanylmethylsulfanyl]phenol	Benzenoids	Benzene and substituted derivatives	Phenylpropanes	3.9856	5.9005	3.9943	3.9548	5.9468	7.2015	3.6765	6.1908	5.0129	4.113	4.0697	4.071	4.0413	4.4526	4.1534	4.0582	4.0523	3.9163	7.1567	5.704	4.9939	5.9587	6.2418	5.1861	6.2014	6.1605	6.3164	5.7972	6.1777	3.9318	5.9729	6.025	5.936	6.2677	5.9201	3.7066	7.1707	5.4622	5.6361	4.5357	4.2311	6.2185	6.5407	5.9768	6.4261	7.0838
Lacto-N-tetraose	Organic oxygen compounds	Organooxygen compounds	Carbohydrates and carbohydrate conjugates	4.4409	5.3357	5.3928	6.7336	5.6921	6.8708	3.9464	5.7792	5.8141	5.7919	6.3557	5.32	6.4139	5.6926	6.4675	5.821	6.4977	5.1063	4.8528	4.3278	6.4773	4.5389	4.5629	6.0042	4.5603	4.6165	5.4898	5.6576	4.8515	6.3982	4.8847	5.8032	5.0476	5.2301	5.397	4.1619	4.298	4.4677	4.7426	5.4593	4.1799	5.5839	4.8049	5.1943	4.9426	3.9995
Zileuton O-glucuronide	Organic oxygen compounds	Organooxygen compounds	Carbohydrates and carbohydrate conjugates	6.1846	5.6658	6.1093	4.9209	5.0339	6.1329	3.9685	5.7627	5.9453	5.7441	6.0447	5.7806	6.0071	6.0813	5.7401	5.9993	6.127	6.011	4.6201	5.7924	6.1317	6.1852	4.7467	5.3218	5.388	6.0331	5.3959	6.4118	6.1149	5.8247	6.2148	6.2402	6.0246	6.3571	6.0116	5.7273	6.0441	5.8667	5.9973	6.0469	5.414	6.092	6.2202	5.9697	6.2513	4.6705
Mollicellin C	Phenylpropanoids and polyketides	Depsides and depsidones	Not Available	6.0139	6.2084	5.2637	4.5281	6.0861	3.5624	3.0088	5.8451	5.3764	5.4112	5.0686	5.4182	4.989	5.2987	5.1114	5.5694	4.9733	4.8192	5.6062	5.2688	5.2408	5.623	6.2775	5.6606	6.1716	6.2543	5.7189	6.0288	6.1052	3.4494	5.8925	5.8962	6.2877	5.884	6.1794	6.0877	5.5672	6.3915	6.3798	6.3247	5.8569	6.2469	6.0151	6.3411	6.0191	4.7844
Prenyl apiosyl-(1->6)-glucoside	Lipids and lipid-like molecules	Fatty Acyls	Fatty acyl glycosides	7.2665	6.7268	7.6833	7.1472	6.3367	7.6745	6.4554	6.6846	6.8165	6.7781	7.056	6.9101	7.1894	7.5532	7.5038	7.4117	7.2461	7.0369	5.9698	7.4386	7.3772	6.9931	6.4524	6.6937	6.5559	6.3045	6.3193	7.3388	6.5027	7.0474	6.9972	7.1316	6.6674	7.2285	7.1261	5.9338	6.7755	6.2436	6.3426	6.9318	5.7074	6.6246	7.1128	6.6809	7.1476	6.1679
Veranisatin C	Lipids and lipid-like molecules	Prenol lipids	Terpene lactones	6.0243	5.9441	6.0333	5.5562	5.7573	6.2191	4.6194	6.0714	5.8769	6.2274	6.1875	5.7439	6.0977	6.0788	6.1433	5.9328	6.1677	5.7748	5.3626	5.7854	6.4156	6.0956	5.6779	5.7399	5.7773	6.1999	5.8073	6.3285	6.0682	6.2678	6.1202	6.2265	6.2418	6.1896	6.2374	5.3067	5.844	6.2352	6.2337	6.3003	5.6413	6.0623	6.0899	6.2647	6.0887	5.1228
Trans-1,2-Dihydrobenzene-1,2-diol	Organic oxygen compounds	Organooxygen compounds	Alcohols and polyols	4.7759	4.251	4.6388	4.2178	4.0405	5.0364	2.4634	4.4795	4.5009	4.5406	4.8949	4.5564	4.8638	4.8333	4.7863	4.6618	4.9729	4.5516	2.7678	4.5924	5.2091	4.9368	3.8374	4.0214	4.1599	4.7066	4.2738	4.9904	4.726	4.993	4.7016	4.8724	4.8428	4.8589	4.6327	3.8162	4.4746	4.6882	4.6106	4.8354	4.2774	4.5594	4.6746	4.8561	4.7814	2.5163
6-O-Benzoyl-alpha-D-glucose	Benzenoids	Benzene and substituted derivatives	Benzoic acids and derivatives	5.7052	5.9682	5.4524	5.1296	5.9483	4.9572	4.1284	6.0279	5.3238	5.4031	5.6581	5.5885	5.3799	5.6526	5.4805	5.2376	5.5043	4.922	5.5353	5.6319	5.6445	5.5602	6.0522	5.8395	5.9875	6.1088	5.6576	6.0205	5.9398	4.7412	5.9181	5.8345	6.0818	5.8353	5.9883	5.4185	5.4241	6.2333	6.1736	6.139	5.6804	5.9486	5.869	6.2311	5.7926	5.2539
PE(24:1(15Z)/PGE2)	Not Available	Not Available	Not Available	6.5185	6.5974	6.6494	2.4035	6.8303	6.5129	4.8143	6.4724	2.5097	2.5612	2.518	2.5193	6.2545	6.11	6.0497	2.5066	2.5007	2.3651	6.4658	2.3215	2.4986	2.5317	6.4131	6.4775	6.826	2.5027	2.0781	2.5002	2.5049	2.3806	2.4729	2.4783	2.4995	4.9732	2.4792	2.1565	2.2918	2.4609	2.5473	2.607	2.1744	2.4482	2.4132	2.5391	2.4347	6.2237
3-Hydroxy-4-isopropylbenzyl alcohol 3-glucoside	Lipids and lipid-like molecules	Prenol lipids	Terpene glycosides	5.8566	5.4222	5.1368	3.4742	5.4272	4.9061	1.5444	5.401	5.8474	2.368	3.4014	5.361	3.2724	5.2594	5.4958	6.0698	5.4122	5.0826	4.629	4.2728	4.4474	4.3044	5.1109	5.044	5.448	5.5348	5.1675	4.4635	5.0897	2.8154	5.318	4.8212	4.9979	2.746	5.6972	1.7551	2.9126	4.8416	4.5675	4.5882	4.5804	2.0445	2.0097	4.5607	4.8583	4.5376
4-p-Coumaroylquinic acid	Organic oxygen compounds	Organooxygen compounds	Alcohols and polyols	5.2362	5.5177	5.9916	5.5662	5.6358	6.5088	5.2874	5.8054	5.4878	5.4364	5.7667	5.5338	6.3115	5.5281	6.3145	5.8482	6.2409	5.9649	5.0797	5.3351	6.22	5.5003	5.3452	5.5466	5.5525	5.5247	5.5102	5.6511	5.44	5.922	5.5551	5.6316	5.8109	5.5735	5.6186	4.1047	5.0649	5.7744	5.8062	5.769	5.0596	5.6417	5.4648	5.8	5.6187	4.394
Pirbenicillin	Organic acids and derivatives	Carboxylic acids and derivatives	Amino acids, peptides, and analogues	4.5744	5.5197	4.353	4.6802	5.3139	4.6398	3.8497	5.5879	5.0667	5.4377	5.4076	4.6204	4.7896	4.9932	5.1799	4.4169	4.7354	4.275	4.1549	4.2311	4.5362	4.9652	4.9316	4.3201	5.3456	6.2857	5.8518	6.129	6.1959	4.8013	5.6831	5.5059	6.1588	5.382	5.7667	4.3587	4.7021	6.1315	6.0364	5.9661	5.6495	5.568	5.9795	6.0567	5.6269	4.9231
5-phosphonooxy-L-lysine	Organic acids and derivatives	Carboxylic acids and derivatives	Amino acids, peptides, and analogues	6.0004	6.1281	6.3309	5.5546	6.6356	7.0206	5.2459	5.1554	7.0835	6.378	5.5376	6.0235	6.8314	5.9605	5.9348	6.3674	5.5239	6.5567	5.4429	5.2764	5.7707	6.926	6.713	4.8071	5.5024	6.0058	4.7879	4.5877	4.8722	0.4242	5.274	4.7794	5.3165	4.6467	5.5337	0.2979	4.6082	4.9062	5.2552	5.1682	4.7332	5.89	4.6687	5.1757	5.5643	5.0551
Umbelliferone	Phenylpropanoids and polyketides	Coumarins and derivatives	Hydroxycoumarins	6.038	6.1725	6.0618	5.9122	6.1182	6.0857	4.8564	6.185	6.1117	5.8941	5.9946	6.201	6.022	6.0282	6.2131	6.1038	6.0994	5.8085	5.7652	5.8932	6.071	5.927	6.2409	5.9647	6.1641	6.2047	5.8954	6.1888	6.1995	5.7418	6.0895	6.0854	6.2989	6.0829	6.1993	5.5129	5.7372	6.3246	6.3461	6.3167	5.8334	6.1567	6.077	6.2845	6.0698	5.5534
Cnidioside B Methyl Ester	-	-	-	5.2889	5.4534	5.9773	5.8939	5.9452	6.0176	4.6586	5.7166	6.0203	5.6587	6.2284	5.907	6.3467	5.4039	6.0723	5.9638	5.9027	5.1276	5.1777	5.8118	6.0426	4.2854	5.6627	5.5167	5.1104	5.3991	4.8693	5.2043	4.9202	5.5409	5.7849	5.3491	5.3874	5.2656	6.241	3.8193	4.5006	4.5822	5.2151	5.2241	4.519	5.4198	4.9714	5.2158	5.7485	4.892
Questiomycin A	Organoheterocyclic compounds	Benzoxazines	Phenoxazines	6.2691	4.8616	5.8964	3.8955	4.4951	6.2014	4.0834	3.939	5.0881	4.0537	4.6046	5.0439	4.5016	5.3251	5.4581	5.4731	5.7853	5.6726	3.7368	5.4514	5.5163	5.9955	4.4329	3.9895	4.0657	5.8751	5.2675	5.8221	5.4038	5.4267	5.3028	5.7299	5.5623	5.5256	5.5464	4.0298	5.2559	5.5974	5.6566	5.9367	4.975	4.7176	5.6487	5.3737	5.3824	4.2687
Cidofovir	Organoheterocyclic compounds	Diazines	Pyrimidines and pyrimidine derivatives	4.9766	6.0269	4.1957	4.7573	5.9509	4.3897	3.5295	6.1618	4.9075	4.7763	5.1109	5.0632	5.0004	4.5845	4.9415	4.7392	5.0493	3.9547	5.3322	4.9776	4.6402	5.1582	5.9989	5.6675	5.9147	6.042	5.9515	6.1323	6.0017	4.5884	5.8583	5.9693	6.1645	5.9989	5.9125	5.3363	5.4289	6.2957	6.2496	6.2471	5.7002	6.053	5.9365	6.2439	5.7378	5.2481
7-Methylguanosine	Nucleosides, nucleotides, and analogues	Purine nucleosides	Not Available	6.0481	6.3209	6.8952	6.7521	6.4181	7.0181	5.6695	6.1894	7.1232	6.8159	7.1774	6.8557	7.1663	6.7103	7.3616	6.8036	7.1916	7.0234	6.1064	6.1891	6.9868	5.8281	5.7247	6.1466	5.7805	5.459	5.7632	6.0896	5.9869	7.1529	6.3842	6.0311	5.7839	6.2637	6.3665	4.4796	5.9517	5.4539	5.7082	6.105	4.6847	5.6973	5.946	5.4395	6.0167	4.3172
3-Feruloylquinic acid	Organic oxygen compounds	Organooxygen compounds	Alcohols and polyols	6.3471	6.397	6.8837	7.2141	6.5569	7.153	6.1611	6.4487	6.9897	7.0444	7.3008	6.8325	7.369	6.8147	7.4052	6.7631	7.368	6.822	6.2702	6.5849	7.1653	5.9767	6.1345	6.4976	6.0761	6.1948	5.9713	6.1701	6.095	7.3827	6.4025	6.1917	6.1157	6.1077	6.6471	4.8994	5.6981	5.9011	6.0123	6.2814	5.594	5.8347	6.0299	5.9207	6.2309	5.6625
PE(20:5(5Z,8Z,11Z,14Z,17Z)/14:1(9Z))	Lipids and lipid-like molecules	Glycerophospholipids	Glycerophosphoethanolamines	3.3026	5.2505	2.5652	2.4651	5.3288	4.0375	6.9247	4.5729	4.3199	2.6228	2.5796	4.2107	2.9109	2.5404	2.6152	2.5681	2.5622	2.4266	4.8789	4.4314	4.3545	4.4533	4.894	4.5987	5.1815	2.5643	4.4178	4.4613	2.5665	7.2255	4.274	4.883	2.5611	4.5768	2.5408	6.6825	5.1125	5.3056	4.4179	5.0178	5.1811	3.052	4.1157	4.3914	4.3855	2.0566
Oxociprofloxacin	Organoheterocyclic compounds	Quinolines and derivatives	Quinoline carboxylic acids	4.4527	5.1387	4.1106	3.8807	4.6231	3.676	3.1076	4.7484	4.6564	3.7294	4.0879	5.6493	7.1405	5.18	4.9889	4.7977	5.7398	7.2995	4.3987	3.9113	5.0859	4.5759	4.7597	4.3816	5.4024	5.1001	4.9243	5.1655	4.785	3.5482	4.3683	4.8001	5.0518	4.5255	5.0118	4.424	4.3087	5.066	4.9981	5.0729	4.5516	4.787	4.8584	5.2112	4.6335	4.0569
Abscisic alcohol	Lipids and lipid-like molecules	Prenol lipids	Sesquiterpenoids	4.2215	5.4355	1.821	1.7822	6.1789	4.9173	1.3318	2.3946	5.1033	1.9382	1.8954	5.2103	4.227	1.8566	1.9306	4.5115	5.8576	4.7754	5.8812	4.4591	1.8762	5.1751	5.58	4.8805	5.4267	1.8802	4.7071	2.4771	2.2721	1.7595	1.8508	4.4384	1.8771	2.2141	1.857	1.5394	4.6324	2.714	3.0622	3.125	2.1387	1.8263	1.7917	3.0859	1.813	4.2402
Phytolaccasaponin G	Lipids and lipid-like molecules	Prenol lipids	Triterpenoids	4.5709	6.2107	4.5797	4.5402	6.2268	6.3456	5.3631	5.9337	4.6468	4.8293	4.655	5.6263	5.5123	4.6157	4.7656	4.6436	4.6377	4.5016	6.1002	4.4578	4.6356	4.6688	7.2984	5.9498	6.3205	6.6788	6.6922	6.2234	6.8222	4.8791	6.2355	6.2198	6.254	6.7194	6.3227	5.3702	6.3071	6.1394	6.1996	5.5306	5.9455	6.5485	6.828	6.4017	6.844	8.3915
7-Oxomatairesinol	Lignans, neolignans and related compounds	Furanoid lignans	Tetrahydrofuran lignans	5.9393	5.8671	5.5727	5.2587	5.891	5.8041	3.954	5.9838	5.4213	5.1596	5.164	5.5013	5.1851	5.3886	5.8564	5.8494	5.379	5.0927	5.4302	5.3174	5.5123	5.3314	5.798	5.8302	5.8164	5.986	5.7421	5.96	5.9644	4.5163	5.7134	5.7452	6.1491	5.6468	5.9189	5.035	5.2299	6.108	6.1122	6.3078	5.6403	5.8615	5.8189	6.193	5.7599	5.1073
7-Amino-4-methylcoumarin	Phenylpropanoids and polyketides	Coumarins and derivatives	Not Available	4.1637	5.4802	3.6123	3.5728	5.5035	3.6628	3.1092	5.0515	3.6794	3.731	3.6876	4.4338	3.6592	3.6483	4.0695	3.6762	4.3572	3.5342	4.5925	3.8732	3.6682	4.6961	5.4133	4.7058	5.4682	5.4102	5.2033	5.3333	5.1995	3.5498	5.1877	5.2381	5.3619	5.2205	5.1167	4.9086	4.632	5.6169	5.3838	5.2725	4.9699	5.1841	5.1798	5.6903	5.3473	4.439
Proliferin	Organic acids and derivatives	Carboxylic acids and derivatives	Carboxylic acid derivatives	7.1537	7.186	7.1185	0.3769	7.3559	7.0317	5.283	7.0126	4.6985	4.4242	0.9818	4.8209	6.8527	6.6778	6.5683	4.5509	4.5198	4.8679	6.9564	5.5784	5.3481	5.3675	6.9814	6.9812	7.3361	5.7254	1.4532	5.4828	5.7646	1.5964	5.4658	5.3942	5.6196	5.9942	5.6219	4.4347	5.5323	5.3575	5.4202	5.4991	5.2666	5.7641	5.902	5.7706	6.0738	6.7102
PI-103	Organoheterocyclic compounds	Furopyridines	Not Available	4.5278	5.8571	3.7765	3.737	5.6545	3.8271	3.2733	5.7515	4.2651	3.8952	3.8519	3.8532	3.8235	3.8126	3.8875	4.4045	3.8345	3.6984	5.0244	4.1934	3.8324	5.171	5.6301	5.6434	5.7407	6.2928	5.894	5.9763	6.0917	3.714	5.9858	5.8174	6.3312	5.4625	5.7323	4.9875	5.2659	6.1531	5.973	5.8007	5.9398	5.6792	5.9226	6.0543	5.8908	5.2051
Formononetin 7-(6''-methylmalonylglucoside)	Phenylpropanoids and polyketides	Isoflavonoids	Isoflavonoid O-glycosides	5.0384	6.0439	5.6556	5.8001	6.4325	6.0085	4.0716	6.0266	5.685	4.7607	5.7184	5.9602	5.5234	5.2281	6.4643	5.8906	5.8965	5.2121	5.4659	4.4531	5.7758	5.8768	6.0717	6.0061	5.7437	6.2744	6.0544	6.5108	6.0238	5.2414	6.0004	6.2249	6.1988	6.3305	6.0893	5.2305	5.8486	6.3253	6.2057	6.1021	5.568	6.3782	6.2975	6.2941	6.1195	5.1042
4-(Nitrosoamino)-1-(3-pyridinyl)-1-butanone	Organic oxygen compounds	Organooxygen compounds	Carbonyl compounds	5.5339	4.7356	5.7611	5.6312	5.1126	5.651	3.4366	5.0317	5.6523	5.8778	5.782	5.4737	5.7167	5.7583	5.7111	5.6312	5.6903	5.1646	4.6912	5.6184	5.8325	3.8852	5.0466	5.0017	5.0105	4.8373	3.7865	3.4209	4.2115	5.5677	5.1185	3.3989	3.4202	3.414	5.4234	3.0758	3.2118	3.3814	4.4698	4.8033	3.7738	3.9918	3.3337	4.2538	4.7902	4.4153
DIHYDRO-beta-TUBAIC ACID	-	-	-	7.0932	6.5616	7.2807	7.2251	6.7407	7.1278	5.971	6.6538	7.1762	7.3795	7.2889	7.0061	7.2125	7.2798	7.2221	7.1347	7.193	6.7619	6.323	7.1197	7.2917	5.931	6.6417	6.7146	6.702	6.4986	5.8315	5.9093	6.3273	7.1275	6.6704	6.0603	6.0736	5.7877	6.93	4.5675	5.3477	5.8496	6.4793	6.4754	5.9041	6.0477	5.6622	6.1414	6.5448	6.0018
(E)-Butylidene phthalide	Organoheterocyclic compounds	Isocoumarans	Isobenzofuranones	6.6051	6.1099	6.8074	6.7181	6.2974	6.6917	5.4945	6.1913	6.7138	6.9203	6.832	6.5509	6.7534	6.8124	6.7645	6.7122	6.7197	6.2688	5.8537	6.6472	6.8585	5.4531	6.1865	6.2327	6.2019	5.9865	5.4231	5.3256	5.8153	6.6449	6.2395	5.6242	5.5695	5.3164	6.4839	3.9143	4.7261	5.1155	5.9604	5.9354	5.3524	5.5757	5.1222	5.6203	6.0939	5.566
3-Butylidene-1(3H)-isobenzofuranone	Organoheterocyclic compounds	Isocoumarans	Isobenzofuranones	6.462	5.924	6.6423	6.5058	6.1154	6.5252	5.3758	5.9556	6.5782	6.7501	6.6671	6.3645	6.6289	6.6791	6.592	6.5577	6.5649	6.1077	5.6341	6.4784	6.6825	5.3899	6.0642	6.0368	6.0525	5.8964	5.2858	5.357	5.7417	6.4915	6.0277	5.4677	5.5824	5.2917	6.3362	3.9057	4.7187	5.4725	5.8164	5.847	5.3496	5.5419	5.2449	5.6502	5.9142	5.3788
Propyl cinnamate	Phenylpropanoids and polyketides	Cinnamic acids and derivatives	Cinnamic acid esters	5.7859	5.3326	5.954	5.8725	5.457	5.8365	4.4483	5.3395	5.8929	6.0666	5.9499	5.6759	5.9604	5.9749	5.9384	5.8886	5.9182	5.4709	4.9624	5.824	6.0483	3.5972	5.3337	5.3958	5.3834	5.1985	4.7223	3.942	4.9431	5.8151	5.4258	4.4645	4.2496	3.5587	5.6058	3.2204	3.9413	3.5261	5.1307	5.0677	4.4565	4.618	3.8991	4.6937	5.2391	4.7751
Fluoromethylhistidine	Organic acids and derivatives	Carboxylic acids and derivatives	Amino acids, peptides, and analogues	5.4919	4.789	5.7724	5.6409	5.1794	5.6373	3.6607	4.9926	5.6707	5.9048	5.8244	5.4722	5.7178	5.7752	5.7485	5.6329	5.6925	5.0907	4.7063	5.607	5.8218	3.6851	4.7988	5.1237	4.8851	4.1976	3.4406	3.6535	3.7693	5.6648	4.9567	3.9899	3.6529	3.6466	5.3642	3.3083	3.4444	3.614	4.2868	4.4022	3.7249	3.6014	3.5663	3.6925	4.8998	4.3768
3-O-Methylkaempferol	Phenylpropanoids and polyketides	Flavonoids	O-methylated flavonoids	6.8278	3.9771	6.7313	5.5798	3.2127	6.109	5.3453	4.1011	6.1267	6.6618	6.5399	5.4625	6.9446	6.6206	5.5733	6.5308	5.4228	6.2422	3.6528	6.4675	6.4993	3.2416	3.2656	3.1196	3.9445	4.8272	4.239	4.2426	3.895	4.2959	3.1827	4.545	4.8616	3.8895	3.189	2.865	3.1733	5.2311	5.0053	5.009	4.3146	3.9424	3.1228	5.0343	3.1444	2.7028
5-[2-(4-benzylpiperazin-1-yl)pyridin-3-yl]-3-(4-methylphenyl)-1,2,4-oxadiazole	-	-	-	5.2436	4.229	5.7464	3.0929	3.1925	5.8556	4.2039	3.5199	4.5266	4.8349	4.716	3.209	5.5347	5.4388	5.6176	6.1947	5.3937	5.9765	4.4854	5.343	5.7957	5.6769	4.6582	5.0734	4.6675	5.401	4.8914	5.6564	4.9716	5.2978	5.4222	5.5468	5.5808	5.3843	5.3121	4.5211	5.0255	5.2366	4.3938	5.4595	4.5226	4.4323	5.8408	4.8689	4.9983	3.8872
Desmethylmianserin	Organoheterocyclic compounds	Benzazepines	Dibenzazepines	5.6233	5.0836	6.074	3.2235	4.9056	3.3135	2.7601	6.272	4.1113	3.3816	3.3383	5.197	6.2965	6.1486	5.792	5.7438	5.4284	3.7601	5.7825	5.2786	4.9555	3.8343	5.3451	6.2932	6.6578	6.1162	5.476	6.1541	6.3427	5.4927	6.2729	6.0327	6.1407	6.364	5.9886	5.5167	5.9519	5.7498	6.1513	6.2413	4.1755	6.0856	5.9626	4.8016	5.9888	5.3665
Momordicoside G	Organic oxygen compounds	Organooxygen compounds	Carbohydrates and carbohydrate conjugates	3.8361	4.2829	3.3297	5.0037	3.3898	4.6468	4.6345	3.3127	4.6074	4.4545	4.6869	4.6721	3.3766	4.0236	4.1723	3.3936	3.5222	4.8991	4.5331	3.2078	3.508	5.1217	5.8286	3.9958	4.6462	5.4243	5.2943	4.6312	5.5944	4.2611	4.7806	4.146	3.4497	5.4527	4.7908	4.1506	5.1024	4.2306	4.7619	3.4942	3.5883	5.2922	5.5093	4.4822	5.5458	6.971
(Z)-10-Hydroxy-8-decene-4,6-diynoic acid	Lipids and lipid-like molecules	Fatty Acyls	Fatty acids and conjugates	5.8573	5.9679	5.9884	6.487	6.1149	6.28	4.9485	6.061	5.8821	5.9637	6.2761	6.0812	6.0566	5.9631	6.6266	6.0732	6.4915	5.9027	5.5176	5.5934	6.2281	5.938	5.9616	6.0181	5.8746	5.8848	5.9512	6.2234	6.0069	6.4455	5.9892	6.0669	6.2336	6.1778	5.9939	5.0672	5.6818	6.1123	6.1981	6.2488	5.4853	6.1561	5.9895	6.3541	5.9343	5.3149
Cis-Resveratrol 4'-O-glucuronide	Phenylpropanoids and polyketides	Stilbenes	Stilbene glycosides	4.1433	6.132	4.4249	4.1126	6.2671	4.2027	3.6488	6.0981	4.2192	4.2708	4.2275	4.6605	4.1991	4.1882	4.2632	4.6189	4.2737	4.074	5.79	4.0302	4.208	5.2847	6.4069	5.9583	6.3434	6.1463	5.6343	5.9683	5.9756	4.0896	5.9115	5.8885	6.1818	5.7297	6.173	5.9192	5.3736	6.3503	6.3588	6.0725	5.7116	6.1619	5.9421	6.1383	5.8377	5.7708
Thr-Leu	Organic acids and derivatives	Carboxylic acids and derivatives	Amino acids, peptides, and analogues	4.8991	5.5353	5.1123	5.9247	5.9496	5.3692	3.072	5.326	5.8766	4.4174	4.4976	5.0957	5.4416	3.9623	5.4324	4.5058	4.2219	4.3853	5.2039	3.4532	4.9053	4.2898	6.2079	5.4152	4.9447	4.3101	5.1508	3.6326	5.1928	5.1854	5.6264	6.1	4.5911	4.9271	5.6114	3.2874	5.0128	4.4475	5.6152	3.8423	4.2797	5.763	4.8344	5.1599	6.4727	5.0072
Cirsimaritin	Phenylpropanoids and polyketides	Flavonoids	O-methylated flavonoids	5.3977	6.3889	5.4989	5.4192	6.5287	5.2058	3.6956	6.4673	5.6423	5.4404	5.3957	5.7763	5.4267	5.5551	5.8915	5.6443	5.7062	4.5473	6.1834	5.5449	5.7858	5.8653	6.6662	6.3986	6.5509	6.5009	6.0269	6.3911	6.3797	5.4585	6.1474	6.1826	6.6105	6.0355	6.4191	5.7384	5.6703	6.738	6.6499	6.4875	6.2241	6.3843	6.3042	6.6169	6.173	6.071
4'-O-Methylkanzonol W	Phenylpropanoids and polyketides	Isoflavonoids	Pyranoisoflavonoids	6.86	5.9761	6.9618	6.6176	5.8632	5.8772	5.8108	6.3537	6.6886	7.0011	6.6904	6.6195	6.811	6.6816	6.5994	6.8223	6.688	6.4969	5.8575	6.6003	6.3478	6.4941	6.101	6.3341	6.1268	6.4809	6.2764	6.4327	6.6273	6.4607	6.3472	6.6196	6.5391	6.3903	6.4307	5.5913	6.0288	6.4986	6.3677	6.918	5.974	6.5373	6.7627	6.5149	6.6512	5.445
6-[2,3-Dihydroxy-1-(hydroxymethyl)propyl]-1,2-dihydro-7-hydroxy-9-methoxy-cyclopenta[c][1]benzopyran-3,4-dione	Phenylpropanoids and polyketides	Coumarins and derivatives	Not Available	5.8433	5.5221	5.9558	5.6604	5.4972	4.9248	4.5046	5.7031	5.6271	6.0202	5.659	5.6531	5.8022	5.6809	5.643	5.8616	5.688	5.3877	5.0947	5.6521	5.3364	5.7719	5.5467	5.5668	5.393	5.8918	5.6032	5.7669	5.9293	5.351	5.9021	5.907	5.9891	5.5972	5.6438	4.7725	5.1388	6.034	5.872	6.2433	5.6487	5.8008	5.9471	5.8911	6.0453	5.0886
4,5-Dihydroniveusin A	Lipids and lipid-like molecules	Prenol lipids	Terpene lactones	7.0329	6.199	7.1457	6.9006	6.1727	6.7219	5.9951	6.4707	6.9627	7.2673	7.0656	6.8509	7.0815	7.0617	6.9983	7.1097	7.0215	6.7306	6.0713	6.956	6.9631	6.5526	6.3219	6.4206	6.3889	6.5814	6.3599	6.6225	6.6907	6.9346	6.5954	6.7537	6.6454	6.6587	6.6643	5.5761	6.2377	6.5641	6.4032	6.9609	6.0508	6.5889	6.8495	6.5733	6.8064	5.7596
(2S,3S,4S)-5,7,9,11-Tridecatetrayne-1,2,3,4-tetrol	Lipids and lipid-like molecules	Fatty Acyls	Fatty alcohols	6.7007	6.2046	6.8059	6.4246	6.0611	5.8339	5.5904	6.3912	6.5235	6.808	6.5653	6.5289	6.6295	6.5408	6.4257	6.6537	6.489	6.3043	5.8093	6.4411	6.1727	6.4251	6.2678	6.2372	6.1175	6.4837	6.2666	6.5033	6.6451	6.2516	6.2691	6.5725	6.6396	6.428	6.3599	5.7431	5.9753	6.6722	6.5361	6.8334	6.0638	6.5356	6.6673	6.697	6.5718	5.5238
Valylthreonine	Organic acids and derivatives	Carboxylic acids and derivatives	Amino acids, peptides, and analogues	4.7749	4.5102	4.1913	3.581	4.4286	4.4343	3.1173	4.7431	3.6875	4.2883	4.3659	4.2855	4.3513	4.1567	4.7186	4.428	4.4694	4.3149	3.5013	4.197	4.6447	4.1296	4.4141	4.2857	4.4342	4.5463	4.2261	4.7699	4.7387	4.1311	4.5988	4.6425	4.3353	4.7308	4.7246	4.3073	4.4496	4.4414	4.4189	4.5334	3.3507	4.6486	4.0039	3.7452	4.3525	3.9799
Isoniazid pyruvate	Organoheterocyclic compounds	Pyridines and derivatives	Pyridinecarboxylic acids and derivatives	6.6705	5.6414	6.7957	6.396	5.556	5.7911	5.5782	6.022	6.529	6.8198	6.5308	6.4273	6.6189	6.5141	6.4224	6.6339	6.4874	6.3111	5.561	6.4084	6.1915	6.2495	5.7786	6.0299	5.8311	6.2374	6.057	6.2021	6.4161	6.2587	6.0925	6.4206	6.3173	6.2268	6.2085	5.4471	5.851	6.3634	6.0988	6.6524	5.7543	6.3157	6.5542	6.2977	6.4468	5.1216
8-Hydroxy-7-methoxy-2H-1-benzopyran-2-one	Phenylpropanoids and polyketides	Coumarins and derivatives	Hydroxycoumarins	5.4037	5.177	5.414	6.1406	5.2833	5.3965	3.1985	5.2376	5.3936	5.6472	5.7476	5.502	5.6445	5.4543	5.7008	5.3434	5.3498	4.9592	4.9907	5.3116	5.5347	4.7856	5.1713	5.2148	5.0748	5.0639	4.7698	5.0347	5.1316	5.7474	5.1258	5.0641	5.1092	4.8908	5.0683	3.414	4.4977	5.0584	4.9517	5.2751	4.5102	4.8015	5.0498	4.9594	5.0112	4.5358
2-Naphthol	Benzenoids	Naphthalenes	Naphthols and derivatives	6.458	5.7871	6.6009	6.3398	5.8072	6.1845	5.3634	5.983	6.4251	6.6604	6.4684	6.2838	6.5088	6.4577	6.386	6.4681	6.3946	6.1111	5.5236	6.3481	6.36	5.9607	5.8328	5.9501	5.8792	6.0673	5.7932	5.9359	6.1564	6.2563	5.9937	6.1288	6.0387	5.9251	6.1664	5.1673	5.5397	6.107	5.9833	6.3905	5.584	6.0799	6.231	6.1023	6.1867	5.2317
Cinnamyl alcohol	Phenylpropanoids and polyketides	Cinnamyl alcohols	Not Available	5.4666	4.8411	5.5857	5.2381	4.6983	4.9917	4.3147	4.9868	5.4023	5.6276	5.3989	5.29	5.4283	5.344	5.3496	5.443	5.3361	5.0966	4.4992	5.2294	5.1155	5.0849	4.8396	4.9318	4.7986	5.0661	4.8812	5.1173	5.2695	5.1416	4.9424	5.195	5.2158	5.0143	5.0757	4.2238	4.6485	5.2713	5.0409	5.4714	4.6262	5.1677	5.3427	5.1941	5.2803	4.1548
N-succinyl-chitosan	Organic oxygen compounds	Organooxygen compounds	Carbohydrates and carbohydrate conjugates	5.5311	5.2881	5.5027	5.4523	6.1175	6.2764	4.7766	6.2492	5.9756	6.1146	6.1845	5.8641	5.7274	5.933	6.3941	5.8398	5.5136	5.3712	5.6743	4.8174	5.5063	5.0138	5.962	5.9575	5.9804	6.3038	4.841	5.3501	5.8983	5.2991	6.0157	5.0826	5.1616	5.2686	6.2611	3.9472	4.8432	4.3677	6.0422	6.157	5.6296	5.5306	5.4079	5.2919	5.97	5.4124
Biflorin	Organic oxygen compounds	Organooxygen compounds	Carbohydrates and carbohydrate conjugates	6.0079	5.5906	5.6578	6.4335	5.6865	5.5462	2.05	5.0439	5.7071	6.1838	6.3039	5.9369	6.1306	5.7656	6.0664	5.4639	5.629	4.5554	5.3751	5.8701	5.9498	3.6556	5.4764	5.3672	5.0046	4.4275	3.6779	4.4974	4.0123	6.3135	4.9213	4.0873	4.6576	4.2349	4.862	2.264	4.3561	3.9064	4.0216	4.3441	3.5186	3.9532	4.1569	3.9326	4.4805	4.8674
Xanthotoxol	Phenylpropanoids and polyketides	Coumarins and derivatives	Furanocoumarins	4.9966	5.5447	5.0377	4.922	5.6349	4.9483	3.5225	5.6614	4.9441	4.5865	4.6953	4.5802	4.923	4.7491	5.3924	4.7288	4.7769	4.1754	4.9562	5.0426	5.2421	4.6558	5.4736	5.2815	5.4389	5.8728	5.3301	5.5689	5.6614	4.6714	5.4288	5.4878	5.701	5.3468	5.5889	4.648	4.9726	5.962	5.9547	5.9592	5.4088	5.5899	5.2919	5.8921	5.3929	4.9671
Loliolide	Organoheterocyclic compounds	Benzofurans	Not Available	4.9847	5.4751	4.9824	5.4122	5.4087	5.6327	3.7126	5.5602	4.952	4.7581	4.9827	5.2307	5.3083	5.1807	5.2943	5.179	5.3289	4.6324	4.6682	5.1844	5.4499	5.2002	5.3547	5.4097	5.3358	5.4465	5.1733	5.7038	5.3371	5.1677	5.3551	5.6228	5.6214	5.5096	5.3283	4.0166	5.1356	5.4416	5.479	5.5173	4.976	5.2929	5.3754	5.6272	5.2047	4.7999
Galangin 7-rhamnoside	Phenylpropanoids and polyketides	Flavonoids	Flavonoid glycosides	5.4308	6.2009	5.9421	5.8398	5.8709	5.8512	4.1033	5.9597	5.6117	5.5614	5.7254	5.6558	6.0222	5.7699	5.6661	5.6812	5.3756	5.1219	4.7526	5.3517	6.0786	6.1262	6.0482	5.8333	5.7282	6.0089	5.8745	6.3565	6.2487	5.7594	6.0411	6.1975	6.4086	6.1001	5.952	5.7966	5.8417	6.2711	6.3343	6.2993	5.6531	6.2731	6.2451	6.391	6.0341	5.2679
SM(d18:2(4E,14Z)/22:6(5Z,8E,10Z,13Z,15E,19Z)-2OH(7S, 17S))	Not Available	Not Available	Not Available	7.1417	7.2043	7.1505	4.3225	7.2888	7.0826	4.9401	6.9623	4.4291	4.4807	4.4374	4.4387	6.8941	6.7344	6.7396	4.5255	4.42	4.284	6.776	5.5968	4.7949	4.4512	6.9724	6.7756	7.2916	5.7704	4.5503	5.595	5.8365	4.2995	5.7106	5.626	5.91	6.0397	5.7742	4.6631	5.549	5.6183	5.7436	5.4996	5.2285	5.8341	5.9679	5.7915	6.0743	6.7391
Ile Ile	-	-	-	6.3333	6.6244	6.2352	6.79	6.5405	6.8449	5.8756	4.7968	7.1967	6.8168	6.7069	6.6302	6.7001	6.7646	6.3596	6.4369	6.5764	6.9427	6.083	5.8843	6.5206	7.2079	6.7856	5.5034	5.9818	5.3106	4.8611	4.1733	4.178	6.7481	5.4826	5.2974	5.2022	5.0805	5.3691	3.828	5.3163	4.7302	4.2205	4.6732	4.2746	5.4463	4.7458	5.173	5.4314	5.6811
APGPR Enterostatin	Benzenoids	Benzene and substituted derivatives	Benzoyl derivatives	5.5322	3.7847	5.4105	0.9845	3.2201	5.5147	0.5991	3.4174	6.2764	3.8044	1.0888	3.2737	5.0586	5.2917	4.9057	1.0783	1.0729	3.8616	4.1646	2.8845	1.071	5.6116	4.5615	4.0217	4.1942	4.1059	3.4122	4.2905	4.3038	2.5407	4.5514	4.386	3.9893	4.5887	4.3774	4.0532	4.1575	4.5265	4.3923	4.2487	3.9865	4.4236	4.6856	4.3513	4.065	3.8445
Demethylsuberosin	Phenylpropanoids and polyketides	Coumarins and derivatives	Hydroxycoumarins	5.5563	6.333	5.3935	5.3197	6.1962	5.6997	3.8037	6.2562	5.4288	5.6342	5.2672	5.7676	5.1391	5.3409	5.9525	5.5024	5.4238	4.2289	5.5249	5.4214	5.5709	6.4168	6.258	6.2086	6.0099	6.2864	6.1854	6.5116	6.5336	5.5138	6.2556	6.3743	6.6218	6.173	6.1504	5.7025	5.9025	6.5026	6.6286	6.7504	6.1013	6.5293	6.5017	6.8287	6.2378	5.6271
DL-p-Chlorophenylalanine methyl ester hydrochloride	-	-	-	6.1419	5.8616	6.0362	5.8282	6.0242	6.1727	4.3385	5.5772	6.3048	6.1398	5.9804	6.034	5.6906	5.8718	5.9075	5.839	5.7642	5.6621	5.3132	5.7022	5.7806	5.9818	5.8585	5.3921	5.6836	5.738	5.2753	5.6899	5.7027	5.4802	5.5964	5.6566	5.6671	5.7509	5.8238	4.9017	5.237	5.7165	5.6969	5.7982	5.1926	5.6934	5.792	5.8068	5.6998	5.2589
Ginkgolide J	Lipids and lipid-like molecules	Prenol lipids	Terpene lactones	5.2021	5.8466	5.2648	5.2098	5.8572	5.4005	3.9099	5.9025	5.4314	5.5499	5.4277	5.7062	5.3539	5.3405	5.8648	5.6062	5.0869	4.4711	5.3345	5.2855	5.4878	5.1396	5.8602	5.6224	5.8615	6.1086	5.54	5.8163	5.9194	4.7405	5.9415	5.6402	6.0706	5.5542	5.9886	4.7643	5.1372	6.1121	6.0726	5.9898	5.6964	5.748	5.7744	6.051	5.7879	5.4527
4-Chloro-L-phenylalanine	Organic acids and derivatives	Carboxylic acids and derivatives	Amino acids, peptides, and analogues	7.5667	7.165	7.5631	7.278	7.3458	7.4527	6.1384	7.1348	7.5497	7.5009	7.5256	7.3223	7.4927	7.5422	7.5517	7.5519	7.5236	7.3114	6.863	7.3738	7.5192	7.4859	7.1942	7.1176	7.4025	7.5299	7.1506	7.579	7.4955	7.2201	7.525	7.4482	7.4302	7.4818	7.515	6.4922	7.2066	7.4882	7.5365	7.558	6.917	7.4609	7.4819	7.3185	7.4698	6.8458
D-Alanyl-D-alanine	Organic acids and derivatives	Carboxylic acids and derivatives	Amino acids, peptides, and analogues	4.5423	4.0237	3.9961	2.8434	3.0577	4.1606	2.3807	3.8236	4.1795	3.6597	3.7905	3.6366	3.4091	3.8345	3.5325	3.9957	3.8142	3.8717	2.8922	2.9379	3.4392	4.1851	3.6207	2.952	3.2087	3.7689	2.7733	3.7752	3.6407	4.2322	4.8832	4.2661	3.7217	4.1845	3.6556	3.1381	3.0581	3.0977	3.8732	3.7243	2.6135	3.4828	2.8532	3.1481	3.4956	2.4337
Carbendazim	Organoheterocyclic compounds	Benzimidazoles	2-benzimidazolylcarbamic acid esters	5.552	6.0338	5.6354	5.1279	5.9318	5.5664	4.4584	6.0593	5.4218	5.5982	5.5498	5.5296	5.4976	5.5421	5.9242	5.5685	5.6562	5.0073	5.2619	5.4284	5.6821	6.1404	5.9387	6.0784	5.7386	5.8201	5.7157	5.8842	6.1902	5.8234	6.0863	5.9255	6.0484	5.5419	5.8899	4.6739	5.1013	5.3715	6.2306	6.4938	5.5332	6.1221	6.034	6.3374	6.1043	5.3778
Atraton	Organoheterocyclic compounds	Triazines	Aminotriazines	5.9492	5.9245	5.8849	5.5584	5.6939	5.706	3.8875	5.58	5.7211	5.5735	5.539	5.5071	5.5251	5.3857	5.2362	5.3574	5.1884	4.3781	3.5082	4.7517	4.4126	4.1656	4.295	0.1231	0.1474	4.6893	4.9868	4.9985	4.9407	3.6946	4.9977	4.7437	0.1471	4.7267	4.1358	3.913	4.3412	0.5374	1.4412	2.0738	0.0755	1.9865	4.7483	0.8365	1.8562	3.8613
(R)-Piperitone	Lipids and lipid-like molecules	Prenol lipids	Monoterpenoids	5.3425	5.3482	5.4948	5.469	5.1304	5.9198	4.207	5.4223	5.4616	5.56	5.6522	5.3044	5.7928	5.6636	5.9435	5.4826	5.7724	5.1924	4.7048	5.4266	5.8801	5.3199	5.1672	5.2611	5.1971	5.3972	5.299	5.8506	5.3449	5.7637	5.4228	5.6581	5.6876	5.5349	5.3514	4.6497	5.2725	5.8904	5.421	5.5255	4.8585	5.3891	5.5112	5.616	5.351	4.7986
Hydroxyisonobilin	Lipids and lipid-like molecules	Prenol lipids	Terpene lactones	5.2531	4.4877	5.1996	5.9166	4.8864	5.0116	3.2911	4.9527	4.1451	4.814	5.2895	5.4011	5.4176	4.7937	5.0049	4.8564	4.6787	3.7162	4.7255	4.6028	4.3153	3.8834	4.9535	5.2585	5.1599	3.8543	3.4276	3.8517	3.8565	5.3811	3.8244	3.8298	3.8511	3.8449	3.8307	3.5065	3.6426	3.8123	4.1931	3.9589	3.5245	3.7996	3.7645	3.8908	3.7861	3.7305
Azimsulfuron	Organic nitrogen compounds	Organonitrogen compounds	Sulfonylureas	6.4889	6.5251	6.754	6.7048	6.2997	6.3771	5.1732	6.3377	6.5762	6.672	6.46	6.9458	6.4631	6.3899	7.2077	6.7099	6.4629	6.0346	6.0643	6.3724	6.959	5.0786	6.4566	6.2797	6.4405	6.3605	5.6552	6.3352	6.2919	6.0813	6.4494	6.4071	6.2348	6.2239	6.4744	5.5153	6.0402	6.1996	6.1667	6.2846	5.7767	5.794	6.3207	6.2386	6.4111	6.0075
Gardenin B	Phenylpropanoids and polyketides	Flavonoids	O-methylated flavonoids	5.6887	6.2048	5.5693	5.0971	6.2495	5.3128	3.7167	6.1907	5.5648	5.6427	5.4796	5.639	5.6064	5.7472	5.8815	5.693	5.5699	4.7259	5.621	5.4261	5.641	5.4985	6.4174	5.9291	6.2073	6.2441	5.7578	6.1936	6.0458	5.4608	5.9622	5.9055	6.2749	5.8748	6.1829	6.1873	5.3821	6.3958	6.3059	6.1728	5.8549	6.1901	6.0343	6.244	5.9159	5.6618
Didemethylcitalopram	Benzenoids	Benzene and substituted derivatives	Phenylbutylamines	6.1088	5.585	5.9178	5.5643	5.6104	5.3597	4.2777	5.639	5.7029	5.9207	5.7753	5.685	5.4882	5.9864	5.8697	5.9762	5.7671	5.4562	4.9375	5.8241	5.7345	5.0882	5.741	5.3433	5.5368	5.9795	5.3045	5.446	5.6177	5.5403	5.6317	5.5246	5.8627	5.3855	5.8256	4.5795	4.6294	5.861	5.8523	5.9637	5.7035	5.6002	5.6618	5.8287	5.9128	5.1047
Primeverin	-	-	-	7.2529	6.8249	7.3286	6.5371	7.2011	6.677	4.785	7.1778	6.753	7.0959	6.9835	6.9606	6.7398	7.2707	6.9926	6.9937	7.0711	6.6393	6.9196	6.6047	7.1857	6.1796	7.0591	7.2916	6.8343	7.0635	6.2451	6.8684	7.116	6.8408	6.854	6.8942	7.3882	6.8732	6.8873	6.3423	6.4418	6.9219	7.2097	7.188	6.5125	6.8193	6.965	7.3341	6.9258	6.2717
2-[(2S)-2,6-Diaminohexanoyl]oxyacetic acid	Organic acids and derivatives	Carboxylic acids and derivatives	Amino acids, peptides, and analogues	3.6453	4.5024	3.5899	4.3177	4.2976	5.1529	2.008	2.4916	5.3182	4.3769	4.2687	4.768	4.4549	4.0198	4.3413	3.7103	2.5663	4.9172	4.3636	2.8875	4.4577	5.9635	4.5381	2.4757	2.5662	2.5684	3.3779	2.6508	2.5705	2.4462	2.5386	3.5535	2.5652	2.559	2.5448	2.2219	2.3574	2.5265	2.6129	2.6727	2.2398	2.5138	2.4788	2.6048	2.5003	2.0607
Tyr Phe	-	-	-	5.3139	5.6884	5.5083	5.5633	5.7439	5.8084	4.8633	4.0171	6.1339	5.7636	5.6291	5.8941	5.6206	5.5315	5.3438	5.5227	5.7947	6.0317	5.3035	4.1594	5.5599	6.2835	5.9215	4.4524	5.1166	2.2784	3.1328	4.13	2.2806	5.5584	4.3281	2.254	2.4729	2.269	2.2549	1.9333	4.0898	3.8785	2.8646	4.1721	3.1555	2.224	3.8928	3.2044	2.2105	4.4929
3-Hydroxybutyrylcarnitine	Lipids and lipid-like molecules	Fatty Acyls	Fatty acid esters	4.0215	4.7516	5.3783	3.6382	5.5747	5.0217	3.1745	3.6607	3.7448	4.1732	4.0049	4.2376	4.2676	3.7137	3.9946	3.8589	3.7357	3.5996	3.6787	7.7646	5.4353	4.7785	5.8166	3.9728	4.1886	3.9023	4.6132	3.9206	4.2677	4.3876	4.1442	4.7177	5.2897	4.7067	3.8344	3.39	4.9026	3.6957	3.8543	4.4125	5.2965	4.582	3.6479	4.1187	3.6695	3.2276
L-phenylalanyl-L-proline	Organic acids and derivatives	Carboxylic acids and derivatives	Amino acids, peptides, and analogues	6.0156	6.4782	5.9002	5.982	6.2388	6.5203	5.4141	4.399	6.7762	6.4319	6.2798	6.4546	6.5841	6.2433	6.3205	6.1288	5.983	6.7365	6.1285	5.4636	5.6829	6.5339	6.5736	5.2706	6.0011	4.8469	4.7204	4.2153	4.2201	5.3949	4.5866	5.1315	5.0131	4.5938	5.3318	4.4551	5.4442	4.5698	4.2626	4.3224	4.616	5.3601	4.386	4.5388	5.5835	5.2415
(E)-3-(2,3-Dihydroxyphenyl)-2-propenoic acid	Phenylpropanoids and polyketides	Cinnamic acids and derivatives	Hydroxycinnamic acids and derivatives	5.5159	5.7938	5.4809	5.5415	5.8552	5.3836	3.2459	5.9303	5.4132	5.5793	5.5965	5.4884	5.4292	5.5569	5.599	5.4987	5.4696	4.7431	5.4539	5.3909	5.6762	5.7387	5.8736	5.7784	5.8702	6.2025	5.8504	6.1877	6.1221	5.3299	6.0421	5.9276	6.2494	5.9073	6.1053	5.5397	5.5325	6.2484	6.176	6.1306	5.9029	6.0623	6.0769	6.1972	6.1482	5.4921
SM(d16:2(4E,8Z)/22:6(5Z,7Z,10Z,13Z,16Z,19Z)-OH(4))	Not Available	Not Available	Not Available	7.1318	7.1688	7.0949	4.3724	7.3257	7.0338	5.0954	6.9659	4.4789	4.5305	4.4872	4.49	6.8599	6.7509	6.6926	4.4758	4.4698	4.3338	6.8073	6.9761	4.4678	4.501	6.9845	6.8578	7.322	5.1978	4.0451	4.4693	5.3045	4.3493	4.5949	4.4749	4.4687	5.7539	5.3041	4.1241	5.2011	4.4299	4.5166	4.5765	4.4266	5.2661	5.4653	5.5677	5.7482	6.7678
Ethyl Vanillate	-	-	-	5.752	6.348	5.6102	5.5984	6.4521	5.3521	3.7121	6.3415	5.6641	5.5803	5.4487	5.7271	5.1959	5.5806	5.8292	5.756	4.9697	4.1373	6.0431	5.3785	5.6888	5.1149	6.6062	6.2036	6.4634	6.4574	5.7812	6.0061	6.0443	4.9119	6.1159	5.903	6.3675	5.758	6.312	5.7363	5.4937	6.5114	6.5109	6.307	6.0182	6.2885	5.878	6.4544	5.8656	5.9114
Sambunigrin	Organic oxygen compounds	Organooxygen compounds	Carbohydrates and carbohydrate conjugates	5.5618	2.9136	3.9188	3.0478	3.6003	3.9701	2.5775	3.8773	3.542	3.3132	2.7998	4.1338	4.061	2.9894	4.0297	3.8593	3.4673	2.608	3.2632	3.7685	4.4891	4.7848	3.4616	3.3832	3.4627	3.491	2.6293	3.5565	3.7662	5.6769	3.3385	3.77	4.3385	3.2014	3.2734	2.399	2.8464	3.7758	3.956	4.4832	3.1007	4.2973	3.9588	3.9027	3.4049	3.0004
N-Acetyl-D-tryptophan	Organic acids and derivatives	Carboxylic acids and derivatives	Amino acids, peptides, and analogues	5.9619	5.2993	5.8736	5.1567	5.9107	6.6127	3.2873	4.6382	6.5922	5.9632	5.266	5.6224	6.2586	5.4036	5.6133	5.7516	5.515	5.6824	4.34	4.7828	5.5127	6.27	5.8776	4.3361	5.0012	5.6738	4.5664	5.3319	5.5857	5.017	5.4815	5.4232	5.2087	5.306	5.6086	4.1602	4.6628	5.0064	5.5117	5.4844	4.8523	5.527	5.5398	5.3136	5.6218	4.6054
2-METHOXY-4,5-METHYLENEDIOXYBENZALDEHYDE	-	-	-	6.8498	7.0308	7.1073	7.5712	7.4129	7.231	6.0529	7.0753	7.2762	7.332	7.4786	7.2618	7.0927	7.2197	7.7773	7.0833	7.3425	6.9326	6.8254	6.847	7.3222	6.8147	7.061	7.2269	6.9269	7.0304	6.8423	7.1221	7.1491	7.1398	7.0395	7.0376	7.2423	7.0698	6.9663	6.1142	6.6379	7.1175	7.2125	7.2548	6.5362	7.2743	6.8722	7.343	6.8787	6.4727
Americine	Organic acids and derivatives	Carboxylic acids and derivatives	Amino acids, peptides, and analogues	6.7666	6.5949	6.7331	4.981	6.902	6.992	5.3373	5.7989	4.998	5.8201	4.5004	3.1206	6.4516	6.0851	6.4624	5.3107	4.4561	4.5073	6.1416	2.9221	5.4488	5.0162	6.4766	5.86	5.895	4.4959	2.6776	3.1013	3.1061	2.9814	3.074	3.0794	3.1007	3.0945	3.0803	2.7565	2.8924	3.0619	5.2458	3.2084	2.7744	5.3762	3.0142	3.1404	4.5379	6.4154
(2R,3R)-2-Aminooctadecane-1,3-diol	Organic nitrogen compounds	Organonitrogen compounds	Amines	5.3513	5.3091	5.5745	4.2712	5.3775	6.247	3.6007	4.4865	6.2835	5.5885	5.3826	5.6832	6.2377	5.9622	5.3922	5.1695	4.5854	5.2245	5.0435	5.6601	5.3982	5.9953	5.8096	4.0711	5.0183	5.0652	4.8808	4.7094	4.6211	4.4635	4.9744	5.1002	5.3774	4.4829	4.2032	4.9983	4.5623	4.153	4.7589	4.7714	3.8342	5.3472	4.898	5.3139	4.6895	4.4195
2,4-Diacetylphloroglucinol	-	-	-	5.2454	5.3657	5.352	5.1871	5.3185	5.3407	4.2287	5.4954	5.1948	5.2797	5.3078	5.2769	5.4179	5.3303	5.5253	5.3449	5.405	4.654	4.9053	5.0847	5.5129	5.12	5.3474	5.3528	5.5334	5.6967	5.4011	5.7006	5.5918	5.1888	5.544	5.5771	5.8166	5.4988	5.6217	4.8766	5.0818	5.8636	5.7039	5.7277	5.3667	5.4608	5.591	5.7468	5.533	5.0616
4'-Azidocytidine	Organic oxygen compounds	Organooxygen compounds	Carbohydrates and carbohydrate conjugates	4.9197	5.7014	5.0705	4.7813	5.7275	4.5261	3.6033	5.951	4.973	5.1398	5.1767	4.9719	5.0775	5.1929	5.2166	5.1551	5.1268	4.0286	5.2722	5.0004	5.2235	4.9344	5.8513	5.5326	5.8587	5.7216	5.4436	5.8528	5.7138	4.9106	5.6513	5.7324	5.8744	5.6121	5.6109	5.1046	5.2482	6.0183	5.8969	5.9512	5.2611	5.9129	5.7483	5.959	5.5778	5.265
Naphthalene-1,2,4-trione	Benzenoids	Naphthalenes	Naphthoquinones	5.6257	5.6124	5.7936	6.5837	5.4916	5.7733	3.8742	5.4198	5.8317	5.8812	6.0876	5.8497	5.9503	5.8716	6.1019	5.6634	5.6539	5.407	5.1263	5.6663	5.944	4.382	5.4449	5.4756	5.2927	5.1648	4.8967	5.2242	5.0356	6.0338	5.3282	5.1069	5.2324	4.98	5.4506	4.0051	4.7191	5.1623	5.2137	5.4026	4.5533	4.9511	5.2235	5.2248	5.2415	4.8757
2,4-Dimethylpimelic acid	Lipids and lipid-like molecules	Fatty Acyls	Fatty acids and conjugates	5.2243	5.8134	5.1662	6.2396	5.5832	5.2023	3.6109	5.7562	5.6149	5.5102	5.5963	5.591	5.2699	5.327	5.5149	5.1179	5.2349	4.6324	4.8216	5.1243	5.1958	5.8987	5.6681	5.3784	5.7611	5.7549	5.5326	5.7235	5.9449	5.65	5.4572	5.6402	5.881	5.6602	5.6542	4.906	5.364	5.8927	6.2037	5.9236	5.4108	6.0585	5.3747	6.0067	5.4061	5.1283
2',3'-Didehydro-2',3'-dideoxycytidine	Nucleosides, nucleotides, and analogues	Nucleoside and nucleotide analogues	Not Available	5.3439	5.2753	5.3783	5.0642	5.261	5.0136	3.9378	5.2228	4.8133	5.4392	5.3044	5.8875	4.8395	4.9544	6.0881	5.3884	5.1456	4.363	4.6056	4.708	4.9088	5.2358	5.1848	4.4082	5.1062	4.9897	5.1877	4.917	4.9167	5.2366	5.9216	5.3362	5.1771	5.6981	5.0092	4.1533	5.4375	4.8017	5.0996	5.3296	4.1713	5.0284	5.4449	4.9989	5.7176	4.6261
Amaranthussaponin II	Lipids and lipid-like molecules	Prenol lipids	Terpene glycosides	6.4222	6.7217	6.2541	7.0194	6.8062	6.3968	6.9954	6.6942	6.2991	6.2381	6.5739	6.8341	6.3782	6.466	6.2677	6.64	6.6238	7.1559	6.898	6.6719	6.6751	6.2901	6.7999	7.1743	6.9312	6.9401	6.037	6.9425	6.992	6.5162	6.9964	6.922	6.9763	7.003	6.9619	6.8336	6.746	6.9316	6.9572	6.8452	6.9317	7.022	6.9836	6.8593	7.0063	6.3722
(-)-Salsoline	Organoheterocyclic compounds	Tetrahydroisoquinolines	Not Available	5.3377	4.7956	4.6448	3.5419	4.0932	4.7243	2.7725	3.2585	4.7808	4.6768	4.6485	4.6406	5.8144	4.3951	4.2905	3.4481	5.4575	3.591	3.0774	3.1536	4.587	3.6848	3.6879	3.2425	4.4891	3.3354	2.9089	3.5739	3.3376	4.4676	3.3056	3.3109	3.6234	3.326	3.5727	2.9878	3.1238	3.2934	3.3801	3.44	3.0058	3.2808	3.2457	3.3719	3.2672	2.8256
N-ethylmaleimide	Organoheterocyclic compounds	Pyrrolidines	Pyrrolidones	5.8867	4.2827	4.6008	3.8826	3.7326	4.2573	2.5696	3.7932	4.327	4.7002	4.9216	5.0041	4.6893	4.9052	4.4164	4.7961	4.9477	3.6114	2.8742	4.9585	4.8228	5.1109	4.5158	3.848	4.2631	4.7165	4.0928	4.6061	4.6213	5.4113	4.3833	4.4058	4.3569	4.5254	4.5822	4.1909	4.0192	4.1584	4.773	4.78	4.108	4.513	4.4853	4.5553	4.2612	3.9747
Cyclocalopin C1	Organoheterocyclic compounds	Furopyrans	Not Available	5.4651	6.0004	5.3524	4.1216	6.2284	5.1159	3.6578	6.1584	5.2886	5.0141	5.0159	5.1355	5.0043	5.3069	5.5539	5.6656	5.4663	4.0831	5.838	4.1921	5.2192	4.6876	6.2394	6.1169	6.2798	6.2567	5.6649	5.7411	5.9027	4.727	5.8344	5.7381	6.0294	5.2144	6.0394	5.198	5.3573	6.1527	6.0781	5.9924	5.8944	5.822	5.6079	6.0372	5.8891	5.7025
Val Ala Ile	-	-	-	5.8188	5.9907	5.749	6.2934	5.9743	6.3602	5.1057	3.9914	6.329	6.12	6.105	6.1639	6.1663	6.198	6.1094	5.7328	5.9702	6.2278	5.5366	5.4124	5.7521	6.681	5.9927	4.466	5.2123	4.0684	3.6416	4.0658	4.0706	6.0694	4.0385	5.0308	4.6595	4.6828	4.0448	3.7206	4.5793	4.0264	4.1131	4.173	3.7385	4.4306	4.0314	4.6381	4.0002	4.9981
(3b,20R,22R)-3,20,27-Trihydroxy-1-oxowitha-5,24-dienolide 3-glucoside	Lipids and lipid-like molecules	Prenol lipids	Terpene glycosides	3.0418	5.1881	3.0506	5.5109	3.1107	3.1011	6.9647	4.7782	3.1176	3.1692	5.2094	5.0332	3.0975	3.0866	3.1615	5.1257	5.1819	5.5547	5.2856	4.9396	3.1065	4.3523	5.2703	5.5867	5.142	5.1355	4.1428	4.9131	3.1128	7.8022	5.4753	5.1586	5.032	4.6538	5.5271	6.5705	4.9726	5.1386	3.1552	4.4213	5.4433	4.6912	5.5211	3.147	5.3603	4.9607
5'-Methylthioadenosine	Nucleosides, nucleotides, and analogues	5''-deoxyribonucleosides	5''-deoxy-5''-thionucleosides	5.2814	5.9191	5.5756	5.7904	6.02	5.4464	2.7664	6.0086	5.6092	5.6172	5.7308	5.665	5.6744	5.5907	5.8704	5.5746	5.5229	4.5551	5.5864	5.0691	5.654	5.245	6.2258	6.0048	6.0835	5.9795	5.4263	5.8458	5.7992	5.3899	5.6989	5.6948	5.9964	5.4385	5.9535	5.1176	5.0451	6.2127	6.2036	6.0522	5.7427	5.827	5.6749	6.2365	5.5769	5.5723
Cimifugin	Organoheterocyclic compounds	Benzopyrans	1-benzopyrans	5.3783	6.0787	5.7316	5.9393	6.2181	5.8785	3.3662	6.3236	5.6155	5.8355	5.6551	5.6388	6.0164	5.6315	6.0619	5.759	5.4171	4.8072	5.7154	5.3951	5.754	5.2935	6.4264	6.123	6.2721	6.0963	5.6473	6.0777	5.8807	5.5579	5.7931	5.8774	6.1472	5.7726	6.0679	5.3273	5.316	6.5705	6.4797	6.4057	5.9708	6.0238	5.8964	6.5254	5.8339	5.7722
Cromakalim	Organoheterocyclic compounds	Benzopyrans	1-benzopyrans	6.4454	4.8549	5.4955	5.3663	5.0267	5.2972	3.8313	3.9479	5.4672	5.5982	5.5962	5.3995	5.2011	5.2279	4.4657	5.2122	6.6829	5.0847	4.1168	5.0213	6.0669	5.2981	4.7294	4.3402	4.2905	1.849	1.4402	1.8465	1.8512	5.8882	1.8195	1.8248	1.8458	1.8397	4.3361	1.5086	3.6611	1.8076	1.8931	4.0974	1.526	1.7951	1.7606	1.885	1.7818	1.3522
Benzyl 6-O-beta-D-apiofuranosyl-beta-D-glucoside	Organic oxygen compounds	Organooxygen compounds	Carbohydrates and carbohydrate conjugates	2.3881	6.4137	4.3058	2.3575	6.0589	5.0547	1.8973	6.4572	2.4637	3.9302	2.9038	4.5222	2.4436	2.4328	4.1468	4.1803	2.4546	2.3191	5.332	4.2625	4.2705	5.7589	6.4646	6.3842	5.869	6.1545	6.0674	6.7502	6.6114	2.3346	5.6846	6.5106	6.7497	6.2724	5.9933	5.5725	5.2934	6.6335	6.5691	6.5812	5.7447	6.527	6.2234	6.7014	5.8656	5.5058
Chitobiose	Organic oxygen compounds	Organooxygen compounds	Carbohydrates and carbohydrate conjugates	2.2621	6.7403	4.5788	4.4755	6.4889	2.3212	1.7726	6.6162	2.3376	2.389	2.3459	5.007	2.3176	2.3067	2.3814	4.0525	2.3286	2.1933	5.6311	2.1497	4.3966	6.2727	6.7795	6.5459	6.2797	6.4183	6.2235	6.9255	6.8318	3.3378	6.0134	6.6924	6.8915	6.6028	6.3409	6.0579	5.7523	6.8276	6.8081	6.7647	5.9527	6.8028	6.5376	6.8148	6.1723	5.8474
2-Hydroxynevirapine	Benzenoids	Benzene and substituted derivatives	Phenylbutylamines	4.9939	6.3734	5.2749	5.2182	6.1249	4.9454	1.0347	6.4075	5.0773	5.139	5.3525	5.2349	5.2838	5.0859	5.5216	5.1758	1.566	1.4342	5.5324	4.8402	5.3088	5.8566	6.4287	6.3639	5.956	6.1916	6.0427	6.6351	6.5386	5.0802	5.8352	6.4109	6.6672	6.2379	6.0648	5.4937	5.3855	6.5695	6.5096	6.55	5.8064	6.4558	6.1817	6.6286	5.8857	5.6005
(2S,3R,4R,5S,6S)-2-(Hydroxymethyl)-6-phenylmethoxyoxane-3,4,5-triol	Organic oxygen compounds	Organooxygen compounds	Carbohydrates and carbohydrate conjugates	6.4393	5.8601	5.9491	6.0714	5.8549	5.8642	5.1221	5.9766	6.2151	6.1839	6.1149	7.1812	5.9537	6.255	7.2492	6.1797	5.9761	5.5348	5.4561	5.8227	6.0577	5.3719	5.9794	5.8502	6.0501	6.0393	5.4969	5.8705	5.984	6.0333	5.8911	5.8046	5.959	5.7045	5.9407	4.9106	5.0969	6.0332	6.1788	6.1945	5.5663	5.7757	5.7267	6.0274	5.7725	5.3797
Hydroxyvalerylcarnitine	Not Available	Not Available	Not Available	3.9298	5.0212	5.187	4.442	5.2455	5.9906	3.3438	3.8301	5.4082	4.3077	4.8295	5.9157	4.7769	3.8831	4.86	4.9617	4.2362	4.7921	4.1212	5.0413	5.2462	5.0866	5.2236	3.8141	4.2853	3.9071	4.5422	3.9838	3.9093	4.6086	3.8772	4.1959	3.9729	3.9166	3.8835	3.5593	3.6954	3.8651	3.9518	4.0117	3.5773	3.8524	4.3765	4.2422	3.9153	3.6566
6-(4-carboxyphenoxy)-3,4,5-trihydroxyoxane-2-carboxylic acid	Organic oxygen compounds	Organooxygen compounds	Carbohydrates and carbohydrate conjugates	3.7597	4.5686	5.3115	4.5005	4.2381	3.7092	3.1555	4.6318	3.7257	3.7773	3.734	4.4142	3.7056	3.6947	5.5082	5.1937	6.2163	3.7446	3.4605	4.0439	4.6617	3.7478	3.7718	4.3626	4.8448	5.8386	5.3307	5.8523	5.994	4.7557	5.9896	6.0511	6.3928	6.0299	5.7171	5.425	5.6034	5.8772	5.6974	5.7924	4.8005	5.3426	5.395	4.8897	5.7384	4.5632
2-Amino-9-(4-amino-2-oxopyrimidin-1-yl)-1H-purin-6-one	Organoheterocyclic compounds	Imidazopyrimidines	Purines and purine derivatives	6.5986	4.2748	6.3421	4.1716	4.7979	6.7	5.3127	4.6736	5.8728	5.8797	6.109	5.4565	6.3127	6.4586	5.3477	6.1805	6.6807	6.4	1.7878	6.0697	6.0801	5.6099	4.4253	4.6968	4.3865	2.0428	3.4781	4.7149	3.8566	6.32	2.0132	4.9235	4.3074	4.8085	4.744	3.7499	4.0815	5.088	3.9913	4.1488	3.6997	4.3126	4.4863	4.245	1.9753	4.3067
Brucein E	Lipids and lipid-like molecules	Prenol lipids	Terpene lactones	6.3646	5.962	6.0637	5.7892	6.0236	5.9384	4.4788	6.1145	5.7761	5.6802	5.5443	5.9014	5.5224	5.809	6.157	5.8034	5.5877	4.9041	5.5393	5.6335	5.8056	5.1584	5.9255	6.2223	5.9868	5.8389	5.7357	6.45	6.2784	5.835	6.2877	6.47	6.6869	6.3413	6.1021	5.352	6.0366	6.2462	6.1393	6.4789	5.6418	6.5314	6.2697	6.4813	6.3806	5.4075
Derrustone	-	-	-	5.632	6.0107	5.6369	5.0942	6.0895	5.357	3.7855	6.0098	5.4487	5.5408	5.5336	5.3674	5.5811	5.6698	5.7903	5.5935	5.3875	4.2107	5.4407	5.2402	5.4818	5.561	6.2502	5.7931	6.0542	6.1905	5.7217	6.1293	6.0553	5.101	5.8592	5.8758	6.2241	5.8946	6.017	6.0731	5.4401	6.3358	6.2049	6.1179	5.7924	6.0398	5.9517	6.166	5.8674	5.5875
Glutaminylphenylalanine	Organic acids and derivatives	Carboxylic acids and derivatives	Amino acids, peptides, and analogues	5.2643	6.5315	5.6881	5.9659	7.0433	6.6592	3.4803	4.0836	6.3037	5.3753	4.6572	6.0785	6.1374	4.7805	5.3965	5.9339	6.1813	5.8652	6.1367	4.1742	5.4813	6.1225	6.5346	5.9458	5.9669	4.978	5.8335	4.041	4.0458	5.8336	5.4738	5.7775	4.309	5.9829	5.6149	3.6958	5.9041	4.1142	4.0883	4.4707	3.7137	4.0244	4.8834	4.0801	5.5991	5.2679
Chakanoside I	Organic oxygen compounds	Organooxygen compounds	Carbonyl compounds	5.9078	5.7281	5.9404	5.6241	5.5826	5.8672	4.3828	5.6794	5.7657	5.8092	5.9419	5.5231	5.8216	6.0062	5.9832	5.813	5.762	5.4084	4.9845	5.8627	5.923	5.063	5.6603	5.5973	5.6461	5.8361	5.4845	5.8189	5.8299	5.7589	5.8112	5.8105	6.0042	5.5963	5.9343	4.9371	5.2449	5.9503	5.893	5.9935	5.4212	5.7501	5.7369	5.9898	5.8493	5.1758
2-Aminobutan-1-ol	Organic nitrogen compounds	Organonitrogen compounds	Amines	5.0173	5.0057	4.9292	4.7702	4.985	5.2376	4.0513	4.3368	5.267	5.0121	4.9535	5.1535	5.0968	5.0134	5.0238	5.2116	5.0917	5.1709	4.6636	4.7502	5.0757	5.3423	5.061	3.9524	4.5431	4.3535	4.3373	4.3576	4.3165	4.6279	4.5325	4.4732	4.26	4.424	4.5282	4.0251	4.2309	4.2208	4.2773	4.332	2.8702	4.3407	4.0946	4.1847	4.3285	4.0741
Taurodeoxycholic acid	Lipids and lipid-like molecules	Steroids and steroid derivatives	Bile acids, alcohols and derivatives	6.2474	6.1496	6.2582	0.0735	6.4281	6.4973	4.7032	5.235	3.994	5.0507	0.0935	0.0938	5.8623	5.5089	5.7659	4.5536	1.2338	0.0677	5.3752	0.0617	4.8507	4.7126	5.9805	5.2566	5.2903	0.0906	1.902	0.0901	0.091	0.07	0.0851	0.0861	0.09	2.3658	0.0862	0.043	0.0578	2.1594	4.3837	0.1123	1.5244	4.6327	2.4778	1.6791	0.0785	5.9875
5,7-Dihydroxy-4H-1-benzopyran-4-one	Organoheterocyclic compounds	Benzopyrans	1-benzopyrans	5.5025	5.6189	5.2964	4.462	5.5262	5.3552	3.9325	5.6785	5.6073	4.4764	4.4633	5.6611	4.079	5.6458	5.6397	5.663	5.5594	5.0717	5.1976	5.3034	5.6352	4.5802	5.7036	5.1514	5.8115	5.5657	5.3051	5.7601	5.6436	3.9732	5.5264	5.7233	5.7043	5.8001	5.7215	4.9216	5.2983	5.8702	5.8469	5.7244	5.1083	5.7806	5.5626	5.7949	5.3778	5.0707
Muraglitazar	Organoheterocyclic compounds	Azoles	Oxazoles	5.331	5.2536	5.6586	6.5306	5.8894	6.2383	4.2117	5.5715	5.8149	5.8126	6.2283	5.6926	5.7864	5.8923	6.3632	5.6579	6.3411	5.4276	5.044	5.1123	5.8803	5.0205	5.324	5.7303	5.0437	5.1515	5.7579	5.8531	5.493	6.3324	5.537	5.6223	5.6522	5.7625	5.294	4.4272	5.364	5.4334	5.7702	5.8366	4.4452	5.9461	5.3433	6.156	5.1889	4.2685
1-O-Caffeoyl-beta-D-glucose	Lipids and lipid-like molecules	Steroids and steroid derivatives	Stigmastanes and derivatives	6.0247	6.5756	6.5077	7.4239	6.9073	7.1524	5.8385	6.72	6.8528	6.7284	7.0667	6.6867	6.8393	6.8179	7.2831	6.5353	7.2068	6.598	6.3062	6.2717	6.9003	6.4752	6.4926	6.8371	6.3447	6.316	6.6838	6.8939	6.63	7.1666	6.5197	6.7683	6.8668	6.8425	6.4097	5.3937	6.3267	6.7645	6.833	6.9574	5.7368	7.0184	6.4979	7.1361	6.3598	5.9705
Peganine	Organoheterocyclic compounds	Diazanaphthalenes	Benzodiazines	5.736	3.9081	6.0349	3.419	4.9185	5.4018	2.9554	3.4415	5.3991	5.1217	4.6938	4.2208	4.9481	5.3131	4.4963	5.6441	6.2693	4.2965	3.2604	3.8072	5.7092	5.5341	4.953	3.4256	4.5795	3.5185	3.0919	3.5159	3.5207	5.0002	3.7946	4.0973	5.226	4.7983	3.7778	4.2399	3.6019	3.4765	3.5632	5.2643	3.1887	3.4638	4.6597	3.555	4.3553	3.865
2-Naphthylamine	Benzenoids	Naphthalenes	Not Available	6.9979	5.882	7.1911	6.037	6.4134	6.7271	5.7253	5.2362	6.7311	6.4763	6.32	6.3051	6.3792	6.6048	6.2118	6.908	7.5618	6.3097	5.6577	6.0704	7.074	6.9188	6.3765	5.3505	6.1695	5.5464	5.1255	5.046	5.293	6.4563	5.8989	5.7496	6.5692	6.2068	6.0108	5.4406	5.5712	5.2464	5.5907	6.608	4.676	5.8089	6.1475	5.5692	5.9915	5.4746
Amarogentin	Benzenoids	Benzene and substituted derivatives	Biphenyls and derivatives	4.9154	4.9905	5.953	3.9827	5.1812	5.3359	3.5189	5.079	5.1439	5.7848	5.4537	5.0525	4.7836	5.7386	5.4007	5.1935	5.4264	3.9441	3.824	3.9003	5.5087	4.5563	4.4839	4.8711	4.9184	5.139	4.8761	5.7221	5.7864	5.4503	6.4497	5.9334	5.8161	6.6502	5.4256	5.1612	6.5906	5.4217	5.2365	5.7969	3.7523	6.2007	5.877	5.7637	6.1685	4.4907
2'-O-Methylcytidine	Nucleosides, nucleotides, and analogues	Pyrimidine nucleosides	Not Available	6.4422	5.4302	6.5438	5.7432	5.3248	4.6289	2.8524	5.1155	5.9075	6.4112	6.1171	6.2748	5.6434	6.5072	6.0271	6.2489	5.4989	4.9939	3.1572	5.9511	5.6984	3.4444	5.7525	5.4021	5.7808	5.4622	2.9888	3.4128	5.2405	5.4389	5.5225	4.8075	5.616	4.5127	5.7566	4.4688	3.2037	3.3734	5.3192	5.4473	4.5775	4.9904	4.9747	5.3233	5.7436	4.7006
Astin I	Organic acids and derivatives	Peptidomimetics	Hybrid peptides	6.4504	0.1198	6.5487	6.0569	0.0998	6.439	5.1098	1.0199	6.2061	6.2483	6.5924	4.6593	6.3262	6.7802	6.1569	6.5428	6.7297	6.155	0.0579	6.5426	6.7738	5.6759	0.1112	2.4974	2.0704	1.988	1.5299	0.4744	1.4885	6.5129	5.2584	0.0949	0.0991	5.3453	4.8704	0.0476	4.5462	2.9205	2.0474	5.6725	0.0495	1.5075	5.4706	2.4205	5.1676	1.1753
Naproxen O-glucuronide	Organic oxygen compounds	Organooxygen compounds	Carbohydrates and carbohydrate conjugates	6.1685	5.9314	6.0005	5.759	5.9946	6.5243	4.7694	6.0891	6.276	6.1935	6.5917	6.6405	6.1446	6.1929	6.8308	6.1859	5.6726	5.5172	5.3614	5.9133	5.9733	4.7786	5.9849	5.8567	6.0877	6.2741	5.7012	5.8765	6.0093	5.1242	6.1933	5.786	6.1373	5.5806	6.2495	4.7823	5.2517	6.146	6.0688	6.043	5.7054	5.8255	5.713	6.0645	5.9425	5.6581
Pro-Pro-Pro	Organic acids and derivatives	Carboxylic acids and derivatives	Amino acids, peptides, and analogues	5.597	3.6482	2.9199	2.3048	3.5927	2.8604	1.845	3.7674	2.5195	4.9858	4.3004	3.047	4.1627	2.4695	3.364	2.9565	6.0147	5.5241	2.2714	2.3018	5.4544	2.8898	3.155	2.8459	3.0206	4.9992	4.2824	4.1485	4.0373	4.9254	4.6795	3.9968	3.8909	2.3945	2.8916	2.3547	3.0265	4.0683	4.1171	4.0463	3.8333	3.1245	3.1575	3.7265	3.1657	2.4288
(S)-Batatic acid	Lipids and lipid-like molecules	Fatty Acyls	Fatty acids and conjugates	7.0354	7.2573	6.8502	6.8206	7.232	6.772	5.7639	7.1231	6.9162	6.7387	6.9104	6.9519	6.6508	6.9113	6.9469	6.9641	6.8209	6.4702	6.7788	6.7508	6.9974	7.0463	7.2756	7.0265	7.2236	7.2094	6.7515	7.1025	7.118	6.8058	6.8778	6.9818	7.3059	6.998	7.1692	6.839	6.6325	7.3906	7.4159	7.3497	6.9283	7.2117	6.9792	7.3724	6.9462	6.6098
(2S,3S,4S,5R)-3,4,5-Trihydroxy-6-(5-methyl-2-propan-2-ylphenoxy)oxane-2-carboxylic acid	Lipids and lipid-like molecules	Prenol lipids	Terpene glycosides	5.718	5.7165	5.2895	4.4828	5.6343	4.7327	3.6666	5.8135	4.9086	5.2248	4.7662	5.4278	4.2168	5.3317	5.5002	5.4603	5.1844	4.0918	4.5339	5.0583	5.2327	5.4196	5.5428	5.5039	5.624	6.3841	5.8771	6.0059	6.1132	4.7623	5.8547	5.8131	6.1767	5.2347	5.8079	3.8821	5.0415	6.2086	6.1215	5.9197	5.9483	5.6578	5.8043	6.1101	5.8155	5.2086
Tetramethylchromanol glucoside	Organic oxygen compounds	Organooxygen compounds	Carbohydrates and carbohydrate conjugates	4.7432	4.1474	2.7782	3.1351	4.5996	3.4791	1.155	4.1507	3.0181	4.3794	3.2828	3.1763	4.3056	3.559	4.5217	3.1406	6.0134	1.5609	2.9438	1.5183	6.0446	2.2073	4.221	4.0711	4.2313	4.4797	4.2944	4.3351	4.2741	1.576	4.1823	4.3388	4.5193	3.35	3.9827	3.5729	2.3922	4.9773	4.7404	4.7435	4.3254	4.1443	4.0065	4.765	4.1374	3.3515
DG(a-15:0/PGE2/0:0)	Not Available	Not Available	Not Available	6.9503	6.9948	6.9326	3.4307	7.1134	6.8222	4.1506	6.7305	3.5373	3.5889	3.5456	3.5469	6.6366	6.5016	6.485	3.5341	3.5282	3.3922	6.3386	3.3484	3.5261	4.6548	6.7321	6.4202	7.0619	5.2718	4.9822	5.0232	5.0718	4.9386	5.2818	5.1262	5.3792	5.3458	5.3187	3.7237	5.0488	5.2171	5.1559	5.4404	4.2634	5.2551	5.5266	5.0618	5.5745	6.5454
3-Methoxy-4,5-methylenedioxybenzoic acid	Benzenoids	Benzene and substituted derivatives	Benzoic acids and derivatives	6.2681	6.0822	6.0042	5.7787	6.1821	5.6358	4.4954	6.3247	6.0233	6.1276	6.319	5.8769	6.2491	6.4896	6.1823	5.9393	6.1314	5.6403	5.7799	6.3339	6.2747	6.1168	6.0115	6.0166	6.353	6.744	6.2484	6.6467	6.6741	5.9817	6.613	6.4237	6.6125	6.3089	6.413	5.0459	6.0254	6.815	6.6638	6.741	6.2585	6.4747	6.3502	6.6498	6.4356	5.9501
Micronomicin	Organic oxygen compounds	Organooxygen compounds	Carbohydrates and carbohydrate conjugates	4.4133	5.2361	4.6197	5.6777	5.3758	4.4726	5.6721	5.3382	4.8555	4.5407	5.1957	5.5362	5.0265	4.6381	4.5331	5.2439	5.0375	5.6752	5.6945	4.9769	4.7546	4.5112	5.1045	5.9221	5.5261	5.7874	4.5485	5.6535	5.7603	4.8023	5.7412	5.5874	5.507	5.8478	5.728	5.7015	5.5595	5.5676	5.5906	5.4384	5.7462	5.7667	5.7638	5.2567	5.8373	5.0304
4-[(E)-5,6-Dihydro-2,3'-bipyridin-3(4H)-ylidenemethyl]-3-methoxyphenol	Benzenoids	Phenols	Methoxyphenols	5.647	5.7554	5.8644	5.8281	5.7333	5.9167	4.6404	5.8435	5.5066	6.1569	6.098	5.7522	6.1149	5.5806	5.9882	5.797	5.8234	5.1966	5.0415	5.5691	6.0204	5.4517	5.6822	5.5417	5.609	5.8031	5.6657	5.9111	5.6407	5.7962	5.7169	5.7854	5.8263	5.6039	5.9026	4.3214	5.1152	5.8215	5.8619	5.8195	5.3153	5.4514	5.4711	5.7457	5.7816	5.4598
Aminosalicylic Acid	Benzenoids	Benzene and substituted derivatives	Benzoic acids and derivatives	5.8468	5.1999	5.794	6.0225	5.0733	5.9006	4.2661	5.4163	5.6312	5.6439	5.8956	4.7496	5.8995	5.9893	6.0962	5.6321	5.6187	4.0977	3.8528	5.5241	5.8637	4.4305	5.0147	4.827	5.256	5.5292	5.1631	5.4237	5.4015	5.5993	4.7689	5.3859	5.4636	5.1144	5.3691	4.4632	4.8827	5.6861	5.5215	5.5242	5.1288	5.0481	5.0279	5.5743	4.8279	4.7993
PIP(TXB2/20:4(5Z,8Z,11Z,14Z))	Not Available	Not Available	Not Available	4.829	4.7929	5.2645	3.8173	5.8258	4.8842	4.9373	3.8398	4.714	3.9755	4.5405	6.2835	5.0373	3.8928	4.5475	4.8322	4.811	5.945	5.6316	4.6364	4.6118	4.5408	4.5715	3.8239	3.9146	3.9168	3.4901	3.9142	3.919	4.944	3.8869	3.8923	3.9136	3.9074	3.8932	3.569	4.5592	3.8748	3.9615	4.0214	3.587	3.8621	4.4497	3.9533	3.8486	3.4066
Arctiopicrin	Lipids and lipid-like molecules	Prenol lipids	Terpene lactones	3.4947	6.955	4.3841	3.6348	6.8255	4.3606	3.0004	6.4759	3.5705	3.6221	3.5788	3.5801	3.7685	3.5395	3.6145	3.5673	5.7325	3.4254	6.4037	3.3816	5.1264	6.3425	6.4119	6.5136	6.7129	5.9221	6.1004	5.5207	5.0099	4.9969	3.5336	4.4342	6.5606	4.2165	5.2596	4.6667	5.143	5.6924	4.9732	4.8099	5.0871	4.3761	5.2316	5.8575	5.0284	6.4646
3'-Hydroxyamobarbital	Organoheterocyclic compounds	Diazines	Pyrimidines and pyrimidine derivatives	4.5523	5.0096	3.8283	5.7815	5.3078	6.1567	3.3251	3.8114	5.6041	4.6519	4.5349	4.5541	4.5351	3.8644	5.0847	3.8922	3.8863	3.7503	4.9924	3.7064	4.4639	5.5992	4.9729	3.7954	3.8862	3.8884	3.4616	3.8858	3.8906	3.7658	3.8585	3.8639	3.8852	3.879	3.8648	3.5406	3.6767	3.8464	3.9331	3.9929	3.5585	3.8337	3.7986	3.9249	3.8202	4.4147
APIOLE	Organoheterocyclic compounds	Benzodioxoles	Not Available	5.6923	5.9646	5.7617	5.4658	5.9003	5.5946	4.4518	5.7062	5.5708	5.7454	5.8182	5.5444	5.8585	5.7649	5.8249	5.5373	5.7219	4.918	5.1744	5.6213	5.7756	4.9396	5.9138	5.5791	6.012	5.8253	5.3251	5.6408	5.784	5.4117	5.4713	5.5494	5.6089	5.3076	5.8622	4.6213	4.9944	5.8677	5.9426	6.5175	5.2252	5.5221	5.3053	6.1722	5.6148	5.3482
3,4-Methyleneadipic acid	Lipids and lipid-like molecules	Fatty Acyls	Fatty acids and conjugates	6.3089	6.0354	6.2552	5.8703	5.99	6.0284	4.8778	6.0501	6.0787	5.8806	5.9707	5.8323	5.9668	6.0759	6.2991	6.2697	6.1737	5.9562	5.5954	6.0545	6.3646	5.8637	6.0377	6.0553	6.0503	6.3596	5.7669	6.2901	6.2556	5.9911	6.2479	6.217	6.3124	6.096	6.282	5.4893	5.7824	6.4198	6.312	6.4736	5.9261	6.0576	6.2954	6.458	6.2598	5.5814
Malvidin 3-alpha-L-galactoside	Phenylpropanoids and polyketides	Flavonoids	Flavonoid glycosides	5.4803	5.1729	5.54	5.0969	4.8417	5.1084	3.7145	4.7606	5.2958	5.247	5.3301	5.5045	4.679	5.7127	6.5076	5.8869	5.4676	4.5017	4.0196	4.4622	5.628	4.3069	4.6681	4.1849	4.9787	4.8071	4.874	5.4031	5.3083	4.994	5.4299	5.5004	4.7419	5.4392	5.735	4.2451	4.7785	4.3476	5.0718	5.9352	4.1118	5.519	5.2985	4.9754	5.6863	4.559
Leukotriene-D4	Lipids and lipid-like molecules	Fatty Acyls	Fatty acids and conjugates	6.2569	5.7789	6.2607	4.7436	6.1085	6.2946	3.8547	5.9422	5.7107	4.4767	5.8929	5.3195	6.6016	6.4798	6.52	5.8065	5.7227	5.0617	5.1776	4.2362	5.755	6.0594	6.5184	5.6616	6.358	5.6002	5.9138	5.677	5.8188	5.9881	5.6264	5.3119	5.3305	5.7616	5.3192	4.0703	5.3926	5.4309	5.4352	6.6524	4.0882	5.3621	5.5529	5.3541	5.5788	5.7258
1,5-Dicaffeoylquinic acid	Organic oxygen compounds	Organooxygen compounds	Alcohols and polyols	5.8319	6.3419	6.5175	6.5347	6.3677	6.4736	5.1519	6.3884	6.5798	6.3897	6.6797	6.3388	6.4796	6.4916	6.8653	6.5696	6.7647	5.8511	5.9501	6.0676	6.4569	6.4469	6.3485	6.4951	6.2856	6.2025	6.1834	6.7068	6.409	6.5709	6.5025	6.5789	6.4354	6.7754	6.3182	5.9463	6.3857	6.414	6.4858	6.4294	5.6807	6.872	6.5039	6.5835	6.5784	5.6632
(1R,2R,3S,1'R)-Nepetalinic acid	Lipids and lipid-like molecules	Prenol lipids	Monoterpenoids	5.0732	5.561	5.3279	5.6114	5.2285	5.6391	4.2095	5.4755	5.0839	5.133	5.2384	5.6826	5.4826	5.2665	5.3218	5.3883	5.4015	4.0211	4.8188	4.8879	5.4898	5.193	5.4857	5.4108	5.3642	5.2448	5.1039	5.5421	5.2243	5.2317	5.201	5.547	5.362	5.3404	5.351	4.2817	4.9257	5.5127	5.4837	5.3559	4.5325	5.2683	5.3447	5.5496	5.0733	4.7817
Ecgonine	Alkaloids and derivatives	Tropane alkaloids	Not Available	4.7087	4.2829	3.9865	3.4351	4.2205	4.1441	2.9715	3.4576	3.9702	3.5932	4.1625	3.9228	4.0772	4.5013	4.2646	4.811	4.2042	3.3965	3.2765	6.4359	4.8254	4.9533	4.7686	3.4417	4.1458	4.8661	4.3203	4.3139	4.3939	5.1634	4.7016	4.8281	4.7964	4.8019	4.5794	4.2307	4.5724	4.6946	4.8126	4.711	3.658	4.684	4.6843	4.7036	4.2884	4.0305
Valine lactate	Organic acids and derivatives	Carboxylic acids and derivatives	Amino acids, peptides, and analogues	5.2403	4.9907	5.0285	4.7903	4.8187	5.0018	3.484	4.8933	4.9803	4.918	5.0298	4.993	4.9609	5.0838	4.958	5.214	5.1328	4.1696	4.282	4.9145	4.9288	5.2703	5.0025	4.8592	4.9577	5.3464	4.7878	5.235	5.2505	5.1425	5.2475	5.1733	5.3058	5.3891	5.1598	4.7442	4.8305	5.2363	5.2157	5.1174	4.9103	5.0615	5.1362	5.2019	5.057	4.7189
N-[5-(3,5-dimethylpiperidine-1-carbonyl)furan-2-yl]acetamide	-	-	-	6.2033	6.992	6.1637	6.628	6.4798	6.6622	5.8154	5.1872	7.0325	6.7081	6.6244	6.5206	6.8657	6.4737	6.3862	6.3795	7.0024	6.646	6.027	5.6521	6.8456	6.9948	6.5604	5.4113	5.904	5.355	5.0935	5.2119	4.6765	7.2577	5.6228	5.7862	5.7159	5.5382	5.3939	4.1988	5.3175	4.9315	4.8003	5.1082	4.3928	5.8498	5.3376	5.7907	5.6287	5.438
Narirutin	Phenylpropanoids and polyketides	Flavonoids	Flavonoid glycosides	5.7498	4.5387	5.7581	4.8435	4.3116	4.3019	3.7481	4.6298	5.2625	5.3143	5.1938	5.3006	4.2983	5.5089	5.2869	5.4384	4.4157	5.0246	4.0532	5.0211	4.3073	5.2468	4.3646	4.3432	5.1453	5.7889	4.6906	5.1634	5.4923	4.3121	5.6733	5.2689	5.0395	5.2573	5.2213	5.0323	5.0515	5.1931	4.8688	5.4545	4.9811	5.1921	5.4203	4.7807	5.9539	4.367
4',5-Dihydroxy-7,8-dimethoxyflavone	Phenylpropanoids and polyketides	Flavonoids	O-methylated flavonoids	5.8345	5.8596	6.04	5.8501	5.7767	5.6087	4.4344	6.0538	5.7271	5.86	5.8889	5.8951	5.9222	5.7896	6.1901	6.0188	5.871	4.5687	5.0226	5.5354	6.0224	5.5615	5.7515	5.8703	5.8902	6.1955	5.7075	6.1473	6.014	5.4455	5.9231	5.9686	6.1991	5.798	6.0655	5.1642	5.3291	6.2294	6.2135	6.0872	5.7306	5.9124	6.0505	6.1463	5.8512	5.4251
Sec-o-Glucosylhamaudol	Organoheterocyclic compounds	Benzopyrans	1-benzopyrans	5.2085	5.8645	5.4098	5.3798	6.0144	5.0147	3.8	5.8034	5.3802	5.4249	5.4586	5.1215	5.315	5.3204	5.6382	5.2571	4.7145	4.2252	5.2546	4.5202	5.3034	5.2544	6.0887	5.6114	5.9956	5.9053	5.4511	5.8944	5.8813	5.1332	5.7722	5.5873	5.898	5.7645	5.8357	5.8103	5.332	6.0942	6.1956	6.0206	5.5024	5.9967	5.6953	6.0721	5.7987	5.4086
PE(PGD2/14:0)	Not Available	Not Available	Not Available	4.9321	5.5171	4.655	4.9096	5.4868	5.2404	5.0398	3.3193	5.4729	5.3864	5.2892	5.5588	4.4364	4.347	4.3324	4.9318	2.4986	5.5144	5.0736	2.313	4.7139	6.3243	5.3986	2.8415	4.4936	3.603	3.7934	3.0259	3.2962	2.7304	2.4644	3.2053	3.1837	3.5808	3.6485	2.148	2.4893	3.4055	3.5067	3.302	2.1659	3.5286	3.5722	2.8265	4.1764	3.3247
Phe Ile Ser	-	-	-	5.1813	5.6021	5.5372	5.693	5.8284	6.0092	4.0786	2.8754	5.983	5.782	5.5212	5.7679	5.6035	5.3895	5.3231	5.0639	5.3421	5.7422	5.17	2.7706	5.3672	6.3253	5.7778	2.8595	4.2148	2.9523	2.5263	2.9498	2.9545	5.6975	2.9225	2.9278	2.9491	2.9429	2.9288	2.6051	2.7409	2.9104	2.997	3.0568	3.2719	2.8977	2.8626	2.9888	2.8842	5.1587
(+)-Galeon	Phenylpropanoids and polyketides	Diarylheptanoids	Cyclic diarylheptanoids	5.2626	4.5519	5.7916	5.7121	4.1474	4.6512	3.527	5.3617	4.4224	5.3989	5.4739	5.6807	5.6996	5.479	5.2047	5.5438	5.0778	4.5187	3.8321	5.3112	4.3894	4.1194	5.4283	5.6169	5.4715	4.9989	4.5934	5.1736	5.1612	5.2085	4.7847	5.0452	5.5779	5.1496	5.142	3.7425	4.2217	5.3981	5.3096	5.1901	3.9166	4.9404	5.2229	5.3742	4.5666	4.4539
GMP-N-epsilon-(N-alpha-acetyl lysine methyl ester) 5'-phosphoramidate	Organic acids and derivatives	Carboxylic acids and derivatives	Amino acids, peptides, and analogues	5.4737	5.5227	6.0807	1.3759	5.5982	5.59	0.9456	6.1133	4.8216	4.2556	4.901	4.9187	1.459	5.5605	5.5154	5.3176	4.6433	1.339	1.2252	5.2096	4.981	5.4097	5.4914	6.072	5.779	5.7002	5.6216	6.1034	6.2017	4.6922	5.8027	6.0253	6.2493	5.9826	5.4333	4.28	5.5081	6.0131	6.0704	6.5565	5.6018	6.3551	6.061	6.3948	5.9452	5.0116
N-[4-[2-(6-Cyano-3,4-dihydro-1H-isoquinolin-2-yl)ethyl]cyclohexyl]quinoline-4-carboxamide	Organoheterocyclic compounds	Quinolines and derivatives	Quinoline carboxamides	6.4605	6.3465	6.4853	5.2813	6.6517	6.7521	5.0414	5.5645	5.5318	5.4874	4.3169	4.506	6.1251	5.9561	6.1356	5.1958	4.652	5.4846	5.8462	4.1196	5.2255	4.6761	6.2335	5.7726	5.8291	4.8247	3.8747	4.299	4.3038	4.1984	4.2717	4.277	4.2984	4.2921	4.278	3.9537	4.0898	4.2595	5.2712	4.4061	4.0472	5.3406	4.3975	4.338	5.3063	6.2609
Licoricesaponin F3	Lipids and lipid-like molecules	Prenol lipids	Terpene glycosides	3.4691	5.275	4.2727	4.2916	5.0645	4.6255	2.1062	3.9059	5.1005	4.5944	4.3063	4.3874	4.3197	4.6045	4.822	4.4578	4.2208	4.676	3.8835	3.355	4.3642	7.7531	4.4244	4.0584	3.9798	4.4514	4.3302	4.239	4.093	5.5351	4.2768	3.3945	4.7385	3.723	3.9178	3.595	2.456	4.5396	4.3306	4.1963	3.8622	3.7741	2.9151	4.5013	3.4997	3.1107
N(2)-phenylacetyl-L-glutaminate	Organic acids and derivatives	Carboxylic acids and derivatives	Amino acids, peptides, and analogues	4.7959	5.312	4.9664	5.2519	5.4879	5.5707	4.4057	4.0181	5.8259	5.4952	4.9993	5.5621	5.1952	5.0347	4.9999	5.3186	5.3639	5.5813	4.4213	2.1213	4.807	5.8505	5.3855	2.2097	4.3504	4.0394	1.8789	2.2996	2.4724	3.1964	2.2724	2.2778	2.299	2.2928	2.2787	2.3973	2.0918	2.5193	4.5109	4.7659	2.3268	2.2478	2.2129	2.3933	2.2343	3.516
3-(4-Hydroxy-5-oxo-3-Phenyl-2H-Furan-2-yl)propanoic Acid	-	-	-	5.625	5.6517	5.7358	5.92	5.6769	5.7031	3.8777	5.7534	5.6097	5.6697	5.8197	5.7311	5.7511	5.7141	5.9371	5.676	5.6836	4.8086	5.0398	5.5725	5.8474	4.8238	5.7147	5.5458	5.6916	5.7087	5.3032	5.63	5.6643	5.5859	5.3404	5.5522	5.7748	5.4741	5.7893	4.7601	4.9672	5.834	5.9527	5.9433	5.297	5.5977	5.4319	5.9051	5.6067	5.143
Dopamine	Benzenoids	Phenols	Benzenediols	5.3041	5.217	5.0232	5.2217	5.1697	5.3994	4.4016	4.2063	5.6265	5.3126	5.2879	5.3963	5.2952	5.3167	5.1203	5.1421	5.4512	5.2966	4.8082	4.7887	5.1906	5.6489	5.2285	4.441	4.7252	4.8792	4.2031	4.5005	4.4446	5.1899	4.3707	4.5245	4.6037	4.6279	4.7161	4.0396	4.1972	4.4407	4.694	4.8548	3.8245	4.5367	4.4743	4.4894	4.5508	4.37
6-Carboxy-5,6,7,8-tetrahydropterin	Organoheterocyclic compounds	Pteridines and derivatives	Pterins and derivatives	4.466	5.8991	5.1914	6.6927	6.1655	6.1614	3.3687	6.2565	4.565	6.2784	6.0997	5.7813	5.7811	4.7137	6.4336	5.6498	5.8463	3.7939	5.1481	5.1224	6.0357	3.9611	5.7889	6.2065	4.9083	5.1311	5.4422	5.5213	5.5002	6.0974	4.636	5.3936	5.7487	5.0421	5.1193	4.5318	5.1541	5.6361	5.1722	5.692	4.4734	5.0147	4.8382	5.143	5.0583	6.23
Trigoforin	Phenylpropanoids and polyketides	Coumarins and derivatives	Not Available	4.7894	5.2126	4.6846	4.6911	5.0437	5.0912	3.568	5.2244	4.8673	4.6667	4.6523	5.4649	4.5356	4.8282	5.6822	4.7382	4.6802	3.9932	3.985	4.3671	4.9562	5.1475	5.1636	5.1124	5.2872	5.4096	5.1306	5.1158	5.3137	4.4686	5.488	5.2591	5.3292	5.181	5.3146	4.1681	4.6153	4.7605	5.2935	5.4466	4.8859	5.2662	5.1986	5.3067	5.4349	4.6916
Aesculetin	Phenylpropanoids and polyketides	Coumarins and derivatives	Hydroxycoumarins	5.4629	5.4864	5.5061	5.5171	5.4452	5.4046	4.4177	5.6736	5.3936	5.4128	5.6223	5.3352	5.5786	5.6249	5.6647	5.4912	5.5609	5.2868	4.9212	5.4976	5.7649	5.3808	5.4646	5.3792	5.5758	5.8528	5.4929	5.8667	5.7334	5.4303	5.7457	5.7214	5.8931	5.6215	5.8455	4.9844	5.2747	5.9962	5.9087	5.9412	5.4382	5.6939	5.6552	5.8878	5.636	5.1525
Tyrosyl-Isoleucine	Organic acids and derivatives	Carboxylic acids and derivatives	Amino acids, peptides, and analogues	5.3481	5.4934	5.6611	5.4333	5.8692	5.7448	3.5402	4.0265	6.0009	4.9666	4.554	5.8912	5.5371	4.0796	5.3183	5.7894	5.3643	5.3436	4.8575	4.3875	5.2758	5.3222	5.7034	5.0794	5.3604	4.1036	5.3125	4.101	4.1058	5.7601	5.0218	5.5322	4.1004	5.5106	5.1695	3.7557	4.9663	4.0616	4.1482	5.2773	3.7737	4.2221	4.0482	4.1401	5.0698	3.5933
Agavoside A	Lipids and lipid-like molecules	Steroids and steroid derivatives	Steroidal glycosides	7.1786	7.1717	7.1811	2.8498	7.3786	7.0915	5.4432	7.0246	2.9562	3.0078	2.9645	2.9659	6.9156	6.7351	6.7459	2.9531	2.9472	2.8113	6.8781	2.7675	2.9451	2.9783	6.9586	6.9908	7.3451	4.6966	2.5232	2.9466	4.9361	2.8268	2.9194	2.9247	2.946	5.5154	5.4142	2.6019	4.8674	2.9072	2.9938	3.0537	2.6198	4.9547	5.2817	5.1833	5.4813	6.8161
4-[[1-(4-Tert-Butylphenyl)-5-oxo-3-pyrrolidinyl]methoxy]benzoic acid	Organoheterocyclic compounds	Pyrrolidines	Phenylpyrrolidines	2.964	5.6639	5.3965	2.9333	5.9194	5.6904	2.4704	5.3054	4.9065	4.2522	3.0481	5.5348	4.4079	4.7301	5.038	4.858	5.3767	4.8778	4.9588	4.7487	4.9114	5.8197	5.3431	5.5291	5.4565	4.8861	5.1079	5.2118	4.4253	4.8443	3.0029	4.2422	5.7116	4.7293	5.096	4.8062	4.6258	4.4522	3.0774	3.1372	4.5998	2.9781	4.8356	5.3372	5.1102	5.3619
BOLDINE	-	-	-	4.8789	1.6118	5.166	4.7131	1.5244	4.4037	3.8993	3.83	5.1524	5.0958	4.98	5.1128	4.9325	5.0064	4.8737	4.6946	1.5223	4.7031	1.2765	4.1585	4.3964	4.7837	4.9299	4.3558	4.3223	1.5243	3.6488	1.5218	1.5264	4.2872	4.0564	1.5005	1.5212	3.9323	3.9506	1.1921	1.3206	1.4836	1.5677	4.541	1.2089	1.4713	1.4374	1.5597	1.4582	1.0421
Tyramine glucuronide	Organic oxygen compounds	Organooxygen compounds	Carbohydrates and carbohydrate conjugates	5.3793	5.4082	4.9412	5.1129	5.188	5.5048	3.3463	3.8326	5.8152	5.5155	5.0582	5.6919	5.5063	5.0753	4.9046	5.019	4.8501	5.3147	3.6514	4.6316	4.6504	5.567	5.4379	3.8167	3.9074	4.3587	4.0631	4.1559	3.9118	4.2847	4.1119	4.4745	4.0215	4.5423	3.886	3.5618	3.6979	3.9555	4.8361	5.0378	3.5798	3.8549	4.0357	4.2994	4.5346	3.5836
(2R)-7-Hydroxy-8-(2-hydroxyethyl)-5-Methoxy-2-Methyl-2,3-Dihydrochromen-4-one	-	-	-	6.385	6.1285	6.1436	6.1217	6.1294	6.2475	4.095	6.0241	6.0805	6.2029	6.3615	6.3594	6.3877	6.3203	6.407	6.2504	6.4531	6.2487	5.5979	6.0077	6.4832	6.3305	6.2272	5.8403	6.0782	6.2606	5.7782	6.2626	6.2142	6.0541	6.048	6.0668	6.2219	6.1074	6.2321	5.417	5.6598	6.1693	6.2849	6.3213	5.5953	5.9976	6.0207	6.2846	5.9641	5.5162
INDOPHENOL	Organic nitrogen compounds	Organonitrogen compounds	Quinonimines	6.4413	4.7267	5.9124	5.5834	4.4533	5.6633	3.8994	1.1268	5.613	5.4739	5.632	5.2673	5.0659	5.3325	4.7818	5.5145	6.0696	4.4952	0.9621	4.0576	5.4434	5.0493	4.9201	1.1121	1.1965	4.1447	0.8154	1.1961	1.2006	6.172	1.1706	1.1756	1.1955	5.2227	1.1765	0.8832	1.0037	1.1593	3.8367	1.2972	0.8988	4.0736	3.8276	1.2328	1.135	0.7458
3-(3-Hydroxy-4-methoxynaphthalen-1-yl)oxypropane-1,2-diol	Benzenoids	Naphthalenes	Naphthols and derivatives	6.1772	6.3121	6.2327	5.9026	6.1367	5.6101	4.9218	6.3934	5.9769	6.2718	6.0005	6.0612	6.0939	6.01	6.1381	6.1414	6.0166	5.7232	5.7375	5.9424	5.8037	6.4314	6.3307	6.2481	6.2033	6.3787	6.2693	6.5826	6.6042	5.7952	6.3387	6.5328	6.6759	6.3833	6.2531	5.7277	6.0326	6.6369	6.628	6.8952	6.1155	6.6052	6.6399	6.7919	6.4562	5.7136
Ile Leu	-	-	-	5.9856	6.483	5.892	6.1523	6.1897	6.5195	5.3141	3.9898	6.9407	6.4379	6.2486	6.4323	6.3715	6.5373	6.103	6.3442	6.2612	6.6543	5.7502	5.6337	6.0287	6.6792	6.4419	5.1936	5.7685	4.6252	3.9795	4.0642	4.069	5.9432	4.0369	4.2329	4.2549	4.0574	4.8202	3.719	4.2173	4.0248	4.1115	4.1713	4.1142	4.9161	3.977	4.1033	4.6773	5.3576
1'-Acetoxychavicol	Benzenoids	Phenol esters	Not Available	6.7895	6.3737	6.8513	6.5784	6.2974	6.2657	5.6361	6.573	6.6823	6.8849	6.662	6.7404	6.7029	6.6915	6.7122	6.7571	6.6318	6.3945	6.0161	6.5597	6.4824	6.6464	6.4487	6.4507	6.3915	6.6113	6.3898	6.7476	6.8264	6.4578	6.5612	6.7621	6.7855	6.6712	6.5866	5.8866	6.3292	6.7422	6.7007	7.1493	6.1864	6.8381	6.8957	6.8652	6.7218	5.8105
N-[(3R)-2,3-Dihydro-1-methyl-2-oxo-5-phenyl-1H-1,4-benzodiazepin-3-yl]-N'-(3-methylphenyl)urea	Organoheterocyclic compounds	Benzodiazepines	1,4-benzodiazepines	6.2013	5.7504	6.2412	4.5236	5.9538	6.2073	4.0597	5.6783	5.6579	4.6818	5.8942	4.6804	6.5818	6.4425	6.4483	5.6648	5.6093	4.6047	4.8429	4.5671	5.4928	4.7668	6.4656	5.671	6.1951	5.5073	5.7374	5.5344	5.5955	5.8731	5.4193	5.1164	5.1318	5.4824	5.1784	4.2753	5.1213	5.0538	5.0945	6.4103	4.2932	5.1475	5.4511	5.0497	5.4413	5.593
RETUSIN DIMETHYL ETHER	-	-	-	4.8355	5.2816	4.4916	3.9476	5.049	4.1692	3.4838	5.262	4.0542	4.6586	4.559	4.2427	4.2173	4.0231	4.0981	4.8007	4.1515	3.909	4.4345	4.6907	4.8121	5.5254	5.0119	5.1979	5.1416	5.7733	5.4993	5.9586	5.8171	4.287	5.4663	5.4378	5.919	4.4671	5.1642	4.6961	4.6284	5.8378	5.5887	5.6423	5.3622	5.4012	5.8008	5.9668	5.0095	4.8678
Jasmonic acid	Lipids and lipid-like molecules	Fatty Acyls	Lineolic acids and derivatives	1.7644	4.2503	4.056	1.7342	1.8322	4.7949	3.6569	3.7729	5.1356	4.1083	1.8472	4.3558	3.9871	4.2558	4.6269	1.8359	1.8301	3.992	1.579	1.6535	4.2785	4.6488	4.7864	1.7407	3.7717	3.9455	4.3486	4.2656	1.8343	4.4051	3.7807	4.2137	4.5481	4.5914	4.4249	3.6268	3.8661	4.1619	1.8762	3.8694	1.5094	1.7783	4.1792	4.8713	1.765	3.9269
Angoroside C	Organic oxygen compounds	Organooxygen compounds	Carbohydrates and carbohydrate conjugates	5.8417	5.8569	6.6119	6.8382	5.5474	6.8413	4.4702	5.9521	6.1072	6.672	6.6317	5.9575	6.606	6.4285	6.3521	6.2913	6.4885	5.7122	4.9229	6.1017	6.6534	4.6812	4.7942	5.9983	6.0207	4.6521	5.1692	5.321	5.1567	6.5857	6.0527	5.5266	4.7736	4.7581	6.4764	4.3042	4.4623	4.6101	5.0345	5.4499	4.3222	4.8248	5.2461	4.6886	5.6303	5.5169
Gibberellin A36	Lipids and lipid-like molecules	Prenol lipids	Diterpenoids	5.5936	6.0166	5.9269	5.5578	6.01	5.8301	3.9159	6.1159	5.7401	5.6783	5.5324	5.7379	5.3111	5.691	6.2221	5.5014	5.7954	4.7491	5.4145	5.5024	5.8841	6.0482	5.9283	6.237	5.8903	5.3986	5.7762	6.3297	6.4236	6.0773	6.8974	6.6473	6.4961	6.6285	6.2766	5.3666	5.9828	4.4373	5.8855	6.618	4.9353	6.9218	6.4617	6.2906	6.767	5.455
Deoxyloganic acid	Lipids and lipid-like molecules	Prenol lipids	Terpene glycosides	6.4223	6.3588	6.9519	7.5154	6.1946	7.4062	5.7559	6.644	6.5331	7.1643	7.1282	6.5132	7.2419	6.9189	6.9921	6.7772	7.0694	6.2215	5.1389	6.6783	7.2789	5.6115	5.4077	6.7134	6.2722	5.0988	5.8776	5.9348	6.0375	7.2374	6.5886	6.1914	5.9051	5.8634	6.8774	4.4998	5.3351	2.5227	5.9913	6.289	2.236	5.9152	5.7186	5.8722	5.9903	6.1161
Vomifoliol 9-[xylosyl-(1->6)-glucoside]	Lipids and lipid-like molecules	Fatty Acyls	Fatty acyl glycosides	6.6213	6.4908	6.7608	6.8573	6.5549	6.5081	4.9315	6.7001	6.5714	6.7201	6.427	6.5889	6.4899	6.6389	6.9553	6.5908	6.7311	6.2744	5.8928	6.3975	6.8055	6.5073	6.4395	6.8017	6.6681	6.4815	6.3564	6.9549	6.9994	6.6111	7.3822	7.1589	7.019	7.0841	6.8422	5.7617	6.6024	6.2433	6.6392	7.1364	5.9026	7.3751	6.9653	6.8247	7.2548	6.2063
Taurolithocholic acid 3-sulfate	Lipids and lipid-like molecules	Steroids and steroid derivatives	Bile acids, alcohols and derivatives	5.9429	5.6957	5.2609	5.2356	6.0449	5.4769	3.3196	6.2383	5.5162	5.6188	5.3817	6.3781	4.8099	5.4807	6.5642	5.7847	5.3236	4.5302	5.1548	3.7009	4.8149	4.6271	5.8301	5.9394	6.2506	5.4973	4.2847	3.8803	5.8212	5.6562	5.8968	4.9942	3.8797	4.9666	6.0031	3.5351	4.2899	4.6432	6.2945	6.3057	4.8612	5.0976	3.7931	3.9194	5.7109	5.3498
Eugenitol	Organoheterocyclic compounds	Benzopyrans	1-benzopyrans	4.5143	5.8185	4.5913	5.2532	5.7164	4.8084	1.9304	5.7729	4.5771	4.9289	4.9947	4.98	4.769	4.8971	5.172	4.6266	4.6894	4.0225	5.0309	2.3089	5.3092	5.2523	5.7148	5.6192	5.6908	5.9785	5.5254	5.8113	5.7825	4.8456	5.4792	5.5764	5.8197	5.5619	5.7339	5.2878	5.1348	6.0362	6.0626	5.9157	5.5359	5.6571	5.5498	6.0005	5.4442	5.2217
Byakangelicol	Phenylpropanoids and polyketides	Coumarins and derivatives	Furanocoumarins	5.7734	6.3789	5.941	5.9933	6.536	5.6933	3.7416	6.5239	5.9256	5.9464	5.8871	6.0982	5.8935	5.823	6.3122	5.9024	5.8949	4.6597	6.1777	5.6443	6.0859	5.7739	6.6932	6.4326	6.5905	6.487	6.041	6.333	6.3686	5.6327	6.2327	6.2507	6.5412	6.0615	6.3713	5.5117	5.6735	6.6625	6.71	6.5444	6.1256	6.3316	6.1959	6.545	6.1488	6.1054
Trinexapac-ethyl	Organic acids and derivatives	Vinylogous acids	Not Available	5.5927	5.9192	5.581	5.6978	5.7935	5.5777	4.5824	6.0771	5.4574	5.5276	5.5923	5.6266	5.4969	5.7372	5.962	5.5995	5.5436	5.0077	5.115	5.3879	5.6698	6.0827	5.8974	5.9386	5.7761	6.0676	5.8546	6.4846	6.4095	5.6753	6.237	6.3224	6.423	6.2713	5.9854	5.3786	5.9321	6.1823	6.2766	6.633	5.7455	6.5035	6.4264	6.5252	6.201	5.3388
Mammeisin	Phenylpropanoids and polyketides	Neoflavonoids	Prenylated neoflavonoids	5.5947	5.4793	5.61	4.1931	5.7094	5.6394	3.7293	5.4234	4.3047	4.6498	4.3722	4.7395	5.763	5.4305	5.6069	5.233	5.0314	4.6916	5.0876	4.9226	5.5396	5.5587	5.5492	5.4984	5.9335	5.3949	5.182	5.4363	5.358	5.2347	5.2276	5.3417	5.2868	5.5233	5.363	3.9448	5.0756	5.3623	5.3623	5.8297	4.315	5.3131	5.1111	5.2618	5.1229	5.2266
Simmondsin	Organic oxygen compounds	Organooxygen compounds	Carbohydrates and carbohydrate conjugates	6.0329	1.7965	5.8786	1.6108	1.7082	4.8119	1.1667	4.55	4.1688	1.7657	4.9525	5.0116	4.8675	5.2502	5.0825	5.2634	4.7573	4.8921	4.1985	5.0086	4.8935	4.6202	4.511	1.6172	4.5346	4.9469	4.4372	5.0823	1.7103	3.3736	5.2298	4.2877	4.6982	4.7909	5.1525	1.3706	4.0399	4.6852	4.9477	4.7028	4.8712	4.2511	4.6467	5.1631	5.5013	3.0919
Swertiamarin	Organic oxygen compounds	Organooxygen compounds	Carbohydrates and carbohydrate conjugates	5.514	5.4088	5.7374	5.919	5.3564	5.7344	3.8866	5.4975	5.4984	6.0349	6.1166	5.5855	6.0478	5.8906	5.8746	5.538	5.7407	4.9522	4.465	5.4718	5.9885	5.058	5.1791	5.3147	5.1048	5.5056	5.2836	5.8875	5.55	5.6197	5.5678	5.6061	5.5064	5.5473	5.7683	4.3505	5.1438	5.6334	5.725	5.8139	5.0477	5.4218	5.4748	5.6784	5.5838	4.8663
Carboxy-ethyl-hydroxychroman	Organoheterocyclic compounds	Benzopyrans	1-benzopyrans	6.1112	5.8715	6.1385	5.9522	5.8447	5.8436	5.8072	5.9938	5.7896	6.0401	6.1481	6.1536	6.1163	6.1491	6.3495	5.948	6.0402	5.769	5.6968	6.0996	6.2502	5.6715	5.8826	5.9889	5.9835	6.2689	5.6182	6.0839	6.1034	5.855	6.11	5.9737	6.1035	5.9425	6.1817	5.6127	5.5787	6.1439	6.1625	6.2316	5.8973	5.9598	6.0652	6.1394	6.0455	5.4711
Benzaldehyde	Benzenoids	Benzene and substituted derivatives	Benzoyl derivatives	5.3299	5.6897	5.4437	5.9202	5.6101	5.5957	4.418	5.7962	5.3659	5.3862	5.4866	5.9032	5.565	5.4748	5.6697	5.4408	5.4649	5.125	5.2525	5.3956	5.581	5.2433	5.8344	5.77	5.9043	5.5812	5.1267	5.5456	5.5249	5.3588	5.495	5.5492	5.5506	5.3715	5.5175	4.7528	5.0026	5.6037	5.6872	5.6013	5.2357	5.4923	5.3447	5.6338	5.3789	5.2927
Cyclohepta-1,3,5-trione	Organic oxygen compounds	Organooxygen compounds	Carbonyl compounds	6.0393	6.379	5.469	5.5186	6.2615	5.7555	4.5829	6.211	5.6414	5.5331	5.6542	6.0993	5.4932	5.7298	5.7111	5.675	5.7292	5.5981	5.824	5.6161	5.7269	5.9498	6.3517	5.984	6.1084	6.2422	5.8501	6.0805	6.1148	5.4378	5.8865	6.0059	6.384	6.0969	6.0236	5.9173	5.6296	6.381	6.3269	6.3331	6.05	6.0522	5.9682	6.4742	5.8842	5.5946
Cis-Caffeic acid	Phenylpropanoids and polyketides	Cinnamic acids and derivatives	Hydroxycinnamic acids and derivatives	6.0249	6.2928	5.787	5.9596	6.1918	5.8001	4.8111	6.2677	5.9254	5.9924	6.0382	5.9696	5.8467	5.9997	6.0549	5.9453	5.8986	5.6314	5.7942	5.9116	6.113	6.1152	6.1889	6.1172	6.2366	6.3908	6.0146	6.4966	6.3613	5.7084	6.2676	6.3552	6.5399	6.3891	6.3197	5.8874	6.0142	6.5601	6.5111	6.5223	6.0793	6.4158	6.3007	6.5776	6.1894	5.6827
1,2,3,4,5,6-Hexahydro-5-(1-hydroxyethylidene)-7H-cyclopenta[b]pyridin-7-one	Organoheterocyclic compounds	Pyridines and derivatives	Hydropyridines	6.6883	4.854	6.2203	6.2063	4.9853	6.6475	5.0515	4.8152	6.6457	6.1284	6.4533	6.0801	6.7124	6.5278	5.7997	6.421	6.2903	5.9687	3.5474	6.3597	6.2665	5.6423	4.658	3.6511	4.5778	4.5913	4.3034	4.2654	4.6201	6.7048	4.9509	4.3544	4.5427	4.6169	3.7205	3.918	3.87	4.0846	4.7929	5.4493	3.4143	3.7621	4.4673	4.1857	3.9566	3.234
20-Hydroxy-leukotriene E4	Lipids and lipid-like molecules	Fatty Acyls	Eicosanoids	4.1405	5.0353	5.1325	4.4633	4.9654	6.1439	2.1577	2.642	6.7388	4.7362	5.7817	5.0201	5.5083	5.4881	6.1602	5.3048	2.7168	5.8354	5.2337	2.5374	6.4028	7.3465	5.3939	2.6261	4.4286	2.7189	2.2934	2.7163	2.7211	2.5966	2.6891	2.6944	2.7157	2.7095	2.6953	2.3721	2.5077	2.677	2.7635	2.8233	2.3899	2.6643	2.6293	2.7553	2.6508	4.178
PG(PGF1alpha/22:4(7Z,10Z,13Z,16Z))	Not Available	Not Available	Not Available	3.1844	6.1409	5.2392	3.1537	3.2533	5.9128	2.6904	4.2677	6.7726	5.5694	5.7658	4.971	3.24	4.7424	5.9607	5.4757	3.2511	5.1429	5.0622	3.0713	6.1079	7.0239	3.3062	3.1602	3.251	3.2531	2.8267	3.2506	3.2553	3.1306	3.2233	3.2286	3.2499	3.2437	3.2296	2.9056	3.0415	3.2111	3.2978	3.3576	2.9235	3.1985	3.1634	3.2896	3.1849	3.946
3-Hydroxynevirapine	Organic nitrogen compounds	Organonitrogen compounds	Amines	5.586	5.7519	5.417	5.1412	6.189	5.6518	3.7403	6.3771	5.5614	5.4336	5.5616	5.6903	5.2232	5.7293	5.8289	5.4119	5.4147	4.7628	5.5904	5.229	5.4885	5.4009	6.0373	6.0821	6.1382	6.338	5.634	5.9244	6.2558	4.9957	6.1314	5.8446	6.0801	5.5808	6.3486	4.8285	5.1461	6.0389	6.4727	6.3546	5.9272	5.9977	5.6399	6.177	6.0457	5.5185
2-Hydroxypyridine	Organoheterocyclic compounds	Pyridines and derivatives	Hydropyridines	4.0483	5.2041	5.0885	5.1977	5.2896	5.9951	2.4119	2.9736	5.9102	5.3766	4.2756	5.4391	5.5451	5.0853	5.6048	5.6078	5.5874	5.4318	4.8956	4.1078	5.4589	5.5627	4.3081	3.6193	4.3054	3.7232	3.9156	4.1991	3.1484	3.9183	2.9442	3.278	2.9709	2.9646	3.7448	2.7703	5.4793	3.3407	3.0759	5.1791	6.1607	4.2208	4.1054	3.3876	2.9059	4.1912
Antiarol	-	-	-	6.9492	6.8368	7.0509	6.9791	6.6651	7.1164	6.0669	6.8484	6.8686	6.659	6.875	6.8336	6.9155	7.033	6.9271	7.0931	6.9976	6.9402	6.1285	6.8081	7.1601	6.8217	6.5192	6.754	6.6608	6.9273	6.5197	7.1795	6.9729	7.3301	6.933	7.0843	7.0843	6.7975	6.8459	6.2914	6.6839	6.7728	7.0135	7.1138	6.3533	6.8681	7.0154	7.2749	6.8931	6.3807
Trifolin	Organoheterocyclic compounds	Pyrans	Pyranones and derivatives	4.2501	4.4629	4.2589	4.2194	4.319	4.3094	3.7555	5.0175	4.3259	4.3775	4.3342	4.3356	4.3058	4.2949	4.3699	4.3228	4.3169	4.1808	4.0607	4.137	4.3148	4.348	4.372	4.3214	4.656	5.723	4.9382	5.5752	5.8669	4.1964	4.7842	5.4989	5.6976	5.4879	5.2083	5.4116	4.1072	6.1758	5.8667	6.2051	5.5094	5.8079	5.3558	5.9107	5.4345	4.3995
Vanilloside	Organic oxygen compounds	Organooxygen compounds	Carbohydrates and carbohydrate conjugates	5.2958	5.7295	5.0236	5.2537	5.6939	5.0887	2.679	6.0671	4.8014	5.2771	5.1743	4.9372	4.8689	5.2173	5.2913	5.0622	4.8799	3.1037	5.1889	4.8639	5.4215	5.501	5.7531	5.8015	5.8217	6.389	5.9401	6.3796	6.4834	5.0268	5.91	6.247	6.4078	6.0903	5.9996	5.474	5.5333	6.7837	6.4971	6.7929	6.101	6.335	6.13	6.6665	6.0621	5.3636
6-Diazo-5-oxo-L-norleucine	Organic acids and derivatives	Carboxylic acids and derivatives	Amino acids, peptides, and analogues	5.3912	5.1787	5.4656	5.4216	4.8121	5.5731	4.4565	5.2176	5.1361	4.9076	5.2114	5.1561	5.2488	5.5338	5.3336	5.52	5.4324	5.3831	4.218	5.2528	5.6385	5.1654	4.4695	5.0645	4.6922	5.4186	4.862	5.6042	5.2797	5.8261	5.3383	5.4833	5.5611	5.1635	5.2512	4.6685	5.1297	4.9688	5.3624	5.5393	4.7403	5.155	5.4243	5.7009	5.3226	4.6944
Aucubin	Lipids and lipid-like molecules	Prenol lipids	Terpene glycosides	5.4768	4.9129	5.5526	5.5269	4.9647	5.7556	3.8812	5.3223	5.3092	5.2929	5.3806	4.964	5.4922	5.5581	5.6138	5.6732	5.6111	5.2985	3.9499	5.4266	5.7135	5.1943	4.8812	5.3039	5.1673	5.5694	5.2128	5.6933	5.4274	5.9043	5.448	5.6458	5.5883	5.3714	5.3903	4.5462	5.2391	5.3968	5.5426	5.7207	5.0539	5.2867	5.5627	5.7965	5.4544	4.887
Cornoside	Organic oxygen compounds	Organooxygen compounds	Carbohydrates and carbohydrate conjugates	5.9	5.6841	5.9835	5.811	5.4003	6.0683	4.6328	5.5799	5.5738	5.6227	5.8443	5.742	5.8235	5.9844	5.9893	5.8925	5.9093	5.7311	4.4636	5.678	6.1009	5.6367	5.2775	5.5345	5.4898	5.6658	5.489	6.0493	5.672	6.1975	5.8169	5.8618	5.8722	5.674	5.7944	4.9252	5.5383	5.5412	5.6996	5.8785	5.2426	5.5996	5.835	6.0235	5.7186	5.1093
Heliotridine	Alkaloids and derivatives	Not Available	Not Available	5.5642	4.7766	5.5064	5.4024	4.7512	5.7139	4.5606	5.1418	5.0822	5.0857	5.4241	5.0026	5.3198	5.5932	5.5555	5.6346	5.569	5.3959	3.637	5.2514	5.7328	5.2722	3.8388	5.1326	4.552	5.1803	4.9473	5.6435	5.2279	5.9722	5.2495	5.4662	5.5019	5.2598	5.2147	4.4652	5.1928	4.7528	5.0738	5.4137	4.5238	5.1121	5.4655	5.6409	5.2782	4.5131
Cysteinyl-Tryptophan	Organic acids and derivatives	Carboxylic acids and derivatives	Amino acids, peptides, and analogues	7.0264	5.7671	7.1205	6.7247	6.0181	7.0684	5.9104	6.2502	6.6317	6.6259	6.7682	6.3097	6.7193	7.0285	6.901	7.058	6.9006	7.0183	5.0454	6.6096	7.1345	6.5138	5.0164	6.5189	6.0684	6.6245	6.3896	7.0438	6.6615	7.1871	6.7497	6.9369	6.8618	6.6921	6.7001	4.9971	6.5753	6.0416	6.4266	6.8613	5.7794	6.4132	6.936	6.7588	6.8545	5.9755
Resorcinol	Benzenoids	Phenols	Benzenediols	5.4954	5.5776	5.5149	5.6648	5.389	5.526	4.3314	5.4926	5.392	5.5019	5.5889	5.5746	5.5316	5.5506	5.6131	5.5716	5.6255	5.3809	4.74	5.4663	5.6832	5.3154	5.5234	5.4356	5.482	5.5381	5.1601	5.6105	5.5719	5.5329	5.5282	5.5559	5.6119	5.4999	5.583	4.9234	5.2752	5.4867	5.5766	5.6095	5.0604	5.514	5.4411	5.6576	5.4997	4.9583
1-(2-Hydroxyethyl)-2-hydroxymethyl-5-nitroimidazole	Organoheterocyclic compounds	Azoles	Imidazoles	5.3544	5.6862	5.53	5.4966	5.0543	5.5402	3.7006	5.3667	5.0944	5.2852	5.5944	5.3054	5.5596	5.5636	5.4847	5.5139	5.5237	5.2914	3.8966	5.2109	5.7082	5.6171	5.0144	5.3657	5.1338	5.9252	5.4525	6.1842	5.9102	5.8165	5.9876	5.8704	5.9578	5.9993	5.8088	5.2644	5.5521	5.5244	5.4244	5.8158	5.181	5.7998	5.8503	5.8024	6.0197	4.9045
(+/-)-Propionylcarnitine	-	-	-	4.4657	5.3191	4.9024	3.8307	5.4477	4.7691	3.367	4.9802	4.5377	4.6028	4.7071	4.6519	4.3773	4.098	5.2066	4.7815	5.2516	3.7922	3.6721	5.8247	5.263	5.3711	5.1032	4.9994	4.998	5.2464	5.0661	5.3246	4.8684	5.0474	5.3382	5.1585	5.6108	5.1197	4.8371	4.7734	4.5279	5.3213	4.9273	5.2257	5.1505	5.2392	4.838	5.2404	4.6247	4.5826
(3S)-3,6-Diaminohexanoate	Organic acids and derivatives	Carboxylic acids and derivatives	Amino acids, peptides, and analogues	3.7381	4.8526	3.8105	4.5952	4.9198	4.5098	2.9255	3.4692	4.2341	3.5471	4.3379	4.6221	3.4754	3.4645	4.3002	5.0269	5.2638	5.0881	3.9193	5.687	5.919	4.9009	5.0231	3.3956	6.5823	3.4885	3.0619	3.4859	3.4907	3.7908	3.4586	4.0796	3.4853	4.8808	3.4649	4.8155	3.2769	3.4465	3.6778	3.593	3.1588	3.924	3.3987	5.3649	3.4203	4.0906
Cetirizine	Benzenoids	Benzene and substituted derivatives	Diphenylmethanes	5.9948	6.16	6.038	5.9711	6.0535	5.0001	3.9781	5.8137	5.8458	6.2914	6.2798	6.2511	4.5283	5.6847	5.7928	5.6262	5.3695	5.856	5.1603	5.0886	5.6163	4.9829	5.4815	5.7513	6.0417	6.5198	5.8219	6.2119	6.3221	4.9601	6.5452	5.9967	5.9406	6.1039	6.3471	5.9926	5.8797	6.0463	6.0122	6.1105	5.6627	6.0413	6.2634	5.7923	6.2937	5.7942
3-(4-Hydroxy-3-methoxyphenyl)-2-methylpropionic acid	Phenylpropanoids and polyketides	Phenylpropanoic acids	Not Available	6.3612	6.1101	6.5527	6.4678	6.2275	6.4557	4.72	6.1311	6.4533	6.6219	6.5614	6.5514	6.508	6.6158	6.6687	6.4209	6.4894	6.0561	5.8683	6.4177	6.5974	4.9792	6.2227	6.1651	6.2273	5.8353	5.3553	5.5905	5.7252	6.3673	6.1057	5.5714	5.7213	5.6064	6.298	4.3777	5.211	5.58	5.7217	5.8587	5.1729	5.5541	5.4638	5.5401	5.975	5.4744
Pyridoxine	Organoheterocyclic compounds	Pyridines and derivatives	Pyridoxines	5.9265	4.5861	5.0091	4.76	3.7712	5.0915	3.0885	4.1026	4.8609	5.0643	5.3173	5.3184	5.2599	5.221	4.9952	4.9877	5.2975	4.5076	3.3935	5.2938	5.2166	5.3605	4.3144	3.5587	3.7886	4.9637	4.2507	4.5604	4.9467	5.5512	4.0297	4.0247	4.2574	4.3127	4.6896	3.9949	3.9867	4.1256	5.1012	4.9686	3.4192	4.1169	3.5619	4.9971	4.0281	3.1416
(2S)-2-[[5-[2-[(6S)-2-Amino-4-oxo-1,6,7,8-tetrahydropyrimido[5,4-b][1,4]thiazin-6-yl]ethyl]thiophene-2-carbonyl]amino]pentanedioic acid	Organic acids and derivatives	Carboxylic acids and derivatives	Amino acids, peptides, and analogues	6.3515	3.8288	6.3097	1.5972	3.1265	6.0483	4.2778	3.49	5.3977	5.8787	5.1621	5.3589	5.2557	6.4552	6.2565	6.2731	6.0674	6.3156	1.4433	6.2036	6.8194	1.9102	1.7466	1.7484	1.6923	3.0884	3.2191	3.775	3.5019	4.9024	6.3478	5.8654	3.4191	5.999	5.6497	1.3572	6.3412	2.0378	1.7383	4.1049	2.0133	3.8451	5.1201	3.3822	6.1084	1.9315
4-Hydroxyquinoline	Organoheterocyclic compounds	Quinolines and derivatives	Quinolones and derivatives	6.4375	6.1227	5.7803	5.7158	6.1783	6.0566	4.8642	5.7948	6.2102	5.9076	5.7922	6.079	5.935	5.6921	5.7127	6.1547	6.6077	6.0794	5.4321	5.3172	6.0848	6.5675	6.0573	NA	NA	NA	NA	NA	NA	NA	NA	NA	NA	NA	NA	NA	NA	NA	NA	NA	NA	NA	NA	NA	NA	NA
4-Hydroxy-3,5-dimethoxybenzaldehyde	Benzenoids	Phenols	Methoxyphenols	6.519	6.787	6.5667	6.7351	6.9163	6.447	5.126	6.9482	6.5673	6.6261	6.6683	6.5468	6.3811	6.6729	6.808	6.6557	6.5672	6.3147	6.4369	6.4443	6.6863	6.6721	6.9313	6.7977	6.937	7.1609	6.7606	7.1115	7.1141	6.53	7.0721	6.9284	7.2408	6.9169	6.9415	6.4017	6.538	7.2667	7.1721	7.2224	6.7522	7.1041	6.9681	7.2964	6.9551	6.383
N-Hydroxy-L-tyrosine	Organic acids and derivatives	Carboxylic acids and derivatives	Amino acids, peptides, and analogues	6.7467	4.9705	5.7379	5.2192	4.1103	5.2977	4.8295	4.6273	5.2317	5.7079	6.0615	6.0277	5.9968	5.9278	5.4424	5.4962	5.8626	5.0001	3.4773	6.0763	5.8797	6.1675	4.9431	3.6425	4.5718	5.5105	4.4066	4.9815	5.6465	6.4255	4.7367	4.7914	4.8706	4.6357	5.4604	4.2867	3.8639	4.2049	5.7711	5.4641	4.4703	4.6093	4.7001	5.6071	4.8289	4.2821
6-Dehydrotestosterone glucuronide	Organoheterocyclic compounds	Diazines	Pyrimidines and pyrimidine derivatives	6.4987	6.1411	6.2961	7.0369	6.5495	6.2412	7.6677	6.1684	6.2662	6.4204	6.5323	6.6912	6.4468	6.5212	6.2742	6.5081	6.5346	7.2662	7.321	6.5694	6.6553	6.3812	6.2726	7.2266	6.7568	6.8401	6.1671	6.8282	6.9234	6.4841	6.9466	6.854	6.841	6.783	6.8576	5.9605	6.573	6.8265	6.8801	6.8625	6.9907	6.8192	6.9632	6.6036	6.9752	6.1601
1,3,5-Triazin-2(1H)-one, 4-amino-1-(2-deoxy-beta-D-erythro-pentofuranosyl)-	Organoheterocyclic compounds	Triazines	1,3,5-triazines	3.6155	5.9718	3.6243	3.5848	5.3586	3.6748	3.1212	5.6186	3.6914	3.743	3.6996	3.701	3.6712	3.6603	3.7353	3.6882	3.6823	3.5462	4.2196	3.5024	3.6802	6.6874	5.4713	5.6614	4.8695	6.1659	6.1966	6.654	6.119	3.5618	6.4998	6.2239	6.4172	6.3196	6.0084	5.9307	5.9134	6.147	5.8962	6.2617	5.9306	5.9022	6.3506	6.0432	6.3799	5.1227
Afzelin	Phenylpropanoids and polyketides	Coumarins and derivatives	Pyranocoumarins	6.2324	6.3273	6.3871	5.6993	5.9674	5.6863	4.659	6.2388	6.0141	6.124	6.1743	6.1035	5.7712	6.1749	6.1867	6.1071	5.8485	5.9593	4.9642	5.7891	6.0314	6.8926	6.152	6.1252	6.0655	6.6842	6.384	6.9055	6.8966	5.4249	6.6732	6.8257	6.6889	6.9708	6.5122	6.691	6.552	6.8251	6.631	6.9951	6.212	6.8453	7.013	6.7496	6.9197	5.6405
Thr Glu Ile	-	-	-	4.4058	4.9032	4.5318	5.1972	4.5432	5.3921	3.9113	4.3976	5.9737	5.3266	4.8853	5.4307	5.2589	5.4384	4.6023	4.4785	4.4726	5.5999	4.2164	4.2927	4.4705	5.9762	5.5927	4.3817	4.4725	4.4747	4.0478	4.4721	4.4769	4.3521	4.4448	4.4501	4.4715	4.4652	4.4511	4.1268	4.2629	4.4327	4.5193	4.5792	4.1448	4.42	4.3849	4.5112	4.4064	3.9644
Asi-222	Lipids and lipid-like molecules	Steroids and steroid derivatives	Steroid lactones	6.7581	7.056	6.7808	4.5609	7.207	6.7411	5.4823	6.8139	4.6674	4.719	4.6757	4.6771	6.4612	6.3404	6.3733	4.6643	4.6584	4.5223	6.563	4.4785	4.6563	6.0921	6.7727	6.7752	7.1596	4.6604	4.2336	4.6578	4.6626	4.5379	4.6305	4.6359	4.6572	4.8193	4.6368	4.3126	4.4487	4.6184	4.7051	4.765	4.3305	4.6057	4.6373	4.9157	5.1417	6.6228
E-64	-	-	-	6.3693	6.3534	6.3882	5.3494	6.3806	6.4238	5.5673	6.2576	5.4554	5.5497	5.8502	5.9356	6.4577	6.2736	6.3525	5.9168	5.7929	5.5409	6.1178	5.6595	6.2773	6.0788	6.3263	6.2661	6.6296	6.1623	6.0288	6.158	6.1414	5.9361	6.077	6.0171	5.9779	6.3825	6.1898	5.0427	6.0966	5.977	6.0889	6.4394	5.295	6.187	6.2296	6.1712	6.2236	6.0738
Flurbiprofen axetil	Benzenoids	Benzene and substituted derivatives	Biphenyls and derivatives	5.7882	5.6172	5.8814	4.7396	5.834	5.8569	4.8421	5.4299	4.8461	4.8977	4.8544	5.3475	5.8784	5.7277	5.6145	5.6188	5.4081	5.0921	4.9838	5.2478	5.7234	5.6148	5.56	5.6366	6.1419	5.6309	5.1	5.6633	5.4178	5.2409	5.5182	5.5372	5.5286	5.8752	5.5768	4.4912	5.2454	5.1872	5.3493	5.9842	4.5092	5.4901	5.345	5.0417	5.4917	5.5011
2,2-Dihydroxy-3-phenylpropanoic acid	Phenylpropanoids and polyketides	Phenylpropanoic acids	Not Available	4.4866	5.6479	4.4651	4.4256	5.5012	4.5157	3.9618	5.8232	4.5322	4.5838	4.5405	4.5418	4.5121	4.5012	4.9432	4.529	4.5231	4.387	4.2669	4.3432	4.521	4.5543	5.161	5.6124	5.5811	6.1912	5.7152	5.6645	5.6221	4.4026	5.812	5.5597	5.9151	5.0574	5.7103	5.126	4.3134	5.8753	5.6884	5.5327	5.7971	5.6682	5.6985	5.916	5.3915	5.3098
Cichorioside F	Organic oxygen compounds	Organooxygen compounds	Carbohydrates and carbohydrate conjugates	5.5916	6.0038	5.9486	6.1756	6.421	4.7416	4.1877	5.8745	6.0698	6.2744	6.0867	6.0268	4.738	6.1228	6.0755	5.9243	5.2292	5.2712	5.6749	5.2315	5.2882	5.5266	6.5057	6.1187	6.5289	6.6757	6.1097	6.6089	6.4901	5.3824	6.5717	6.1962	6.4833	6.3023	6.5362	6.6453	5.814	6.6019	6.4373	6.353	6.1474	6.8635	6.1892	6.5508	6.5544	5.7754
Strophanthidin	Lipids and lipid-like molecules	Steroids and steroid derivatives	Steroid lactones	5.8012	6.2985	5.9978	6.6589	5.9148	5.8705	3.6386	5.4972	7.2772	7.8726	7.6824	5.4484	8.4168	6.2726	5.2767	5.6515	8.3014	5.6261	3.9438	5.441	8.0281	5.9015	5.6454	4.8239	5.8138	6.0006	5.1262	5.7853	6.5996	8.1627	5.8583	5.829	6.3949	5.142	5.4728	5.2299	5.4062	5.6984	6.5686	6.1973	4.7898	5.6708	5.5501	6.9067	5.9828	4.9998
Cytidine, 2'-deoxy-2',2'-difluoro-N-(1-oxo-2-propylpentyl)-	Organoheterocyclic compounds	Diazines	Pyrimidines and pyrimidine derivatives	5.6967	5.7523	5.7845	5.2837	5.9348	6.1006	5.3845	3.9665	6.4733	6.1232	5.4817	5.8085	6.6074	5.8877	5.6393	5.4616	6.5211	5.6532	4.3654	4.5001	6.1034	5.8334	6.2461	3.9505	5.3851	4.5314	4.5467	4.8286	5.1589	6.3884	4.783	4.2371	4.9208	4.4775	4.2434	3.6957	4.2486	4.2304	4.4379	5.2077	3.7194	4.196	4.86	4.64	4.4745	5.4108
Vignafuran	Phenylpropanoids and polyketides	2-arylbenzofuran flavonoids	Not Available	4.6873	5.9202	5.4772	5.5988	6.0002	5.3833	3.9339	6.1317	5.2735	5.3345	4.9777	5.3487	4.8848	5.3135	5.8925	5.5846	4.4952	4.3592	5.3122	4.8696	5.1695	5.5696	6.1816	5.8824	6.0051	5.9875	5.478	5.9867	5.8617	5.3695	5.3115	5.5458	6.1821	5.4234	5.8862	5.48	5.0035	6.367	6.4001	6.4453	5.9426	5.9495	5.6463	6.5445	5.7019	5.3366
6-Methoxymellein	Organoheterocyclic compounds	Benzopyrans	2-benzopyrans	6.1762	7.7175	6.3123	6.9215	7.7461	6.0476	5.0171	7.5793	6.1348	6.1686	6.2868	6.9406	6.2389	6.2491	6.8064	6.3498	6.2343	5.8994	6.9968	6.1366	6.3892	6.0498	7.8798	7.4571	7.4764	6.7498	6.4328	6.7986	6.656	6.043	6.6781	6.5107	6.7916	6.48	6.622	6.4397	6.3398	6.8358	7.1655	6.8107	6.4319	6.7709	6.6894	6.9661	6.5883	7.2398
Juglone	Benzenoids	Naphthalenes	Naphthoquinones	6.5963	6.6976	7.0553	7.4242	6.7866	7.2513	6.3379	6.6817	7.2046	7.197	7.4184	7.0663	7.3913	6.9688	7.6041	6.9391	7.3554	7.0045	6.5123	6.7213	7.2759	6.3068	6.5499	6.7022	6.4826	6.522	6.3042	6.5454	6.4879	7.5183	6.5878	6.5011	6.6549	6.4663	6.6402	5.7526	6.0972	6.501	6.5586	6.7193	6.0426	6.4031	6.443	6.5912	6.404	5.871
Metoprolol acid	Benzenoids	Phenol ethers	Not Available	5.7989	8.3556	6.3735	7.4724	8.3921	4.7858	4.2319	8.2086	6.391	6.2063	6.5137	7.5486	6.1467	5.7473	7.3202	6.4295	5.604	5.2939	7.6274	6.2989	6.4581	6.3093	8.5128	8.0862	8.1301	7.2511	6.9697	7.3034	7.1657	5.8251	7.2009	6.9944	7.2995	6.9885	7.0372	7.0481	6.8961	7.33	7.766	7.3118	6.9433	7.3597	7.1941	7.5116	7.1071	7.8823
Taurocholic Acid	Lipids and lipid-like molecules	Steroids and steroid derivatives	Bile acids, alcohols and derivatives	4.2742	5.4114	4.4132	5.3494	2.9371	2.9275	4.7712	4.8542	4.7505	2.9955	4.6017	5.1509	4.9083	2.913	4.7189	4.4704	2.9349	2.799	2.6791	2.7552	4.3822	5.0869	4.6951	5.2181	2.9348	5.2483	4.5751	4.6975	2.9391	5.5185	4.4778	4.6316	4.8797	4.912	2.9134	2.5897	4.3001	4.7569	5.485	5.3171	3.6703	4.3859	4.8218	4.6461	4.6452	4.0618
2-Keto-6-acetamidocaproate	Organic acids and derivatives	Keto acids and derivatives	Medium-chain keto acids and derivatives	6.2657	6.5748	6.2672	6.1801	6.5369	6.6833	5.5697	3.9099	6.6395	6.4486	6.1544	6.7398	6.453	6.0113	6.2374	6.5995	6.3305	6.392	5.8881	5.6935	5.6767	6.8592	6.3515	4.9672	5.7579	4.531	4.2363	3.9843	3.9891	4.9346	3.957	5.0717	5.1398	3.9775	5.3938	3.6391	5.375	4.3407	4.2638	4.0915	3.9847	4.7221	3.8971	4.0234	4.7878	5.0415
Asn Leu Lys	-	-	-	4.1035	4.6186	5.1358	5.3556	3.9488	6.3209	3.6854	5.0999	5.4377	4.7739	4.9671	4.3337	4.539	5.0102	4.6775	3.9525	3.9466	4.6389	7.5405	6.6031	5.5385	6.0466	4.7645	5.0785	4.9085	3.9487	5.4817	3.9461	3.9508	5.1743	3.9188	6.1105	4.6374	3.9392	3.9251	4.3769	7.5875	3.9066	3.9933	4.0532	3.6188	3.894	3.8589	3.9851	3.8804	5.1978
Phosphodimethylethanolamine	Organic acids and derivatives	Organic phosphoric acids and derivatives	Phosphate esters	5.2086	6.5233	2.8062	5.054	6.0658	5.4453	4.5203	6.1291	5.7044	5.2179	4.6113	5.6203	5.1972	4.8189	4.7688	5.5796	5.6143	5.6477	5.1327	3.0649	4.0933	6.3208	5.9681	6.0143	5.7302	6.7701	6.1753	6.9989	6.6834	4.0175	6.8127	6.6344	6.7474	6.7912	6.5514	6.2425	6.2974	6.1851	5.7672	6.4177	5.8839	6.6693	6.7136	6.2916	6.8934	5.6189
Chlorobenzene	Benzenoids	Benzene and substituted derivatives	Halobenzenes	8.8382	8.5355	8.8187	8.6711	8.6798	8.7249	7.9447	8.4688	8.8626	8.7959	8.7945	8.6596	8.7322	8.7726	8.8174	8.8182	8.8007	8.718	8.2958	8.6105	8.7811	8.8095	8.5911	8.5697	8.7327	8.7912	8.3871	8.8084	8.7705	8.5646	8.7713	8.7227	8.7035	8.7553	8.7688	7.8484	8.4625	8.7168	8.8031	8.7892	8.2945	8.7484	8.7701	8.6065	8.7486	8.2383
N-Nitrosoanatabine	Organoheterocyclic compounds	Pyridines and derivatives	Hydropyridines	6.2044	5.8927	6.1853	5.9829	6.0107	6.0325	5.1052	5.8257	6.1828	6.1511	6.1585	5.9896	5.9754	6.1107	6.0623	6.0792	6.0717	6.0839	5.5675	5.9452	6.1377	6.1641	5.9205	6.0478	5.9659	6.0947	5.7378	6.1408	6.1455	5.9031	6.1208	6.0723	6.0758	6.1751	6.1235	5.0644	5.8123	6.0934	6.1873	6.1515	5.6958	6.101	6.0859	6.0721	6.0644	5.5557
Fusaric Acid	Organoheterocyclic compounds	Pyridines and derivatives	Pyridinecarboxylic acids and derivatives	6.5788	6.669	6.2688	6.4218	6.6239	6.756	5.9227	4.992	6.9144	6.5499	6.377	6.7917	6.6073	6.3031	6.4153	6.777	6.8708	6.7921	6.1245	5.5825	6.3164	6.8512	6.4395	5.4476	5.8622	5.2272	5.2478	4.5901	4.7623	5.9151	5.3492	5.4868	5.3153	5.0775	5.7938	4.1071	5.7124	4.9871	4.6433	5.0629	4.6361	5.4197	4.7763	4.4965	5.7765	5.3102
3-Methoxytyramine	Benzenoids	Phenols	Benzenediols	6.2525	6.281	5.7694	5.9659	6.2142	6.3232	5.4138	4.0005	6.5084	6.173	5.997	6.4058	6.2111	5.8584	5.9065	6.378	6.5367	6.3744	5.6264	4.8978	5.9139	6.4671	6.0846	4.8159	5.2787	4.7582	4.2014	3.4575	4.5681	5.5573	4.829	4.8185	4.5382	4.523	5.1673	3.3374	5.0099	4.3562	4.3392	4.4451	4.0303	4.883	4.095	3.4966	5.1434	4.7047
Ser Ser Phe	-	-	-	5.5034	4.1624	5.2758	4.5006	4.7859	5.7128	4.7934	4.7846	6.0748	5.0984	4.2262	5.3921	5.2681	4.7584	4.2365	5.5611	5.3472	5.5194	3.8533	4.5202	5.1629	5.5011	5.8295	4.2745	4.8173	5.6304	4.651	5.22	5.5019	5.3385	5.6563	5.4818	5.3017	5.5573	5.2544	4.5047	4.7361	5.555	5.5182	5.5325	5.0615	5.7092	5.2159	5.6364	5.578	4.1285
Imazapyr	Organic acids and derivatives	Carboxylic acids and derivatives	Amino acids, peptides, and analogues	4.8295	5.3457	4.3683	4.9446	5.3148	5.5119	4.7141	1.5642	5.7451	5.4677	5.0319	5.6856	5.3141	4.9925	4.8931	5.8091	5.5452	5.8969	4.6029	1.4625	4.6813	5.764	5.1703	1.5487	4.6878	1.6393	1.2288	1.6368	1.6415	4.0551	1.8912	1.6154	1.6362	1.6301	4.1341	1.3035	3.6933	1.5983	1.683	1.7417	1.3206	1.586	2.0529	2.4473	1.5728	1.1508
Thr Gln Leu	-	-	-	1.6103	4.8052	1.6188	4.986	5.1607	5.8418	5.2728	1.6023	6.5471	5.8916	5.0334	5.4505	5.7421	5.9153	5.3888	4.7949	1.6755	5.7847	4.9454	1.5003	4.8098	5.3472	6.3947	4.0167	3.2275	5.2198	1.2657	1.675	1.6797	3.1105	1.6483	1.6536	1.6744	1.6683	1.6545	1.3408	3.8422	1.6365	1.7213	1.7802	1.3579	1.6241	1.5898	1.7133	1.6109	5.1023
Gly Phe	-	-	-	5.7813	6.1108	5.7653	5.9329	6.097	6.2746	5.4957	4.0674	6.7065	6.2488	5.919	6.3214	6.2027	6.1915	5.9627	6.2204	6.416	6.5414	5.5226	6.8189	6.0328	6.5084	6.3347	5.1549	5.5748	5.0805	4.4102	3.8391	3.7699	5.8109	4.6201	4.653	4.5241	3.9461	5.1521	3.2367	4.6093	4.2859	4.5767	3.9478	5.3359	4.5729	4.2397	4.267	5.0918	5.0544
1-3-(4,5-dihydrofuranone)-5-(hydroxymethyl)-pyrrole-2-carboxyaldehyde	Organic acids and derivatives	Carboxylic acids and derivatives	Amino acids, peptides, and analogues	6.409	3.6964	3.6786	3.4303	3.7573	3.5203	4.4623	3.4528	3.862	4.0158	5.1104	4.8693	4.923	5.1041	3.5808	4.5498	5.6225	4.3983	3.2717	5.1417	5.0142	4.9741	3.5829	3.5155	4.0965	4.7314	4.017	4.0224	4.6028	6.0096	3.7173	4.3968	4.5511	3.9881	4.2929	3.2786	3.3181	4.1578	4.7492	4.8377	3.5416	3.5768	4.5373	4.3599	3.7688	3.0198
D-Glucaro-1,4-lactone	Organoheterocyclic compounds	Lactones	Gamma butyrolactones	3.6013	3.7601	4.3282	3.5706	4.2391	3.6607	3.107	4.6598	3.6772	3.7288	3.6855	3.6868	3.657	3.6461	4.2144	3.9339	3.6681	3.532	3.4959	3.4882	4.5105	3.6992	3.7233	5.004	4.8569	4.3314	4.0497	5.207	4.6498	3.5476	4.5341	5.1459	4.8653	4.5788	4.871	4.3731	4.3873	5.2001	4.8032	4.8657	4.236	4.5554	5.0226	4.7089	4.4144	4.6235
Jujubasaponin VI	Lipids and lipid-like molecules	Prenol lipids	Triterpenoids	4.9194	5.9231	4.4875	4.2521	5.8448	5.3103	6.3538	5.5108	2.5297	4.6743	4.0599	4.8941	5.5539	2.4988	2.5736	5.3529	4.7246	2.3851	5.648	4.6388	4.7316	5.3964	7.3919	5.6866	5.8498	6.1235	7.6327	5.3346	6.4871	2.4006	5.6593	5.3954	5.8822	6.1318	5.6973	6.0752	5.4938	5.9178	5.4992	2.627	6.6269	5.7729	6.2567	5.8078	6.1771	8.3095
Gibberellin A32	Lipids and lipid-like molecules	Prenol lipids	Diterpenoids	6.7934	6.8862	6.4506	6.1607	6.8322	6.3377	4.7736	6.7973	6.5517	6.3276	6.2275	6.5788	6.0116	6.5204	6.7088	6.6083	6.5137	6.2232	6.3391	6.2553	6.3422	6.3938	6.7979	6.5265	6.7587	6.9637	6.6318	6.7998	6.8619	5.7586	6.707	6.6881	7.0056	6.7348	6.8187	6.4496	6.2292	6.9687	7.0715	7.0245	6.581	6.8822	6.7583	7.0372	6.7431	6.0614
DIMBOA-Glc	Organic oxygen compounds	Organooxygen compounds	Carbohydrates and carbohydrate conjugates	5.6626	3.3797	5.9428	6.8408	4.8466	6.1924	5.0971	5.3802	5.7069	6.0135	6.4838	6.4208	6.5102	6.0038	6.3614	5.6671	5.9033	4.6572	4.3601	3.1079	6.3382	3.3188	4.1596	5.3962	5.1288	5.2973	5.0542	5.535	5.2026	6.0654	5.4001	4.9425	5.4657	4.8832	5.4454	3.7313	3.9194	5.5992	5.3445	5.4077	4.8801	5.1023	5.0372	5.45	5.1516	4.6177
Doisynoestrol	Lipids and lipid-like molecules	Steroids and steroid derivatives	Steroid acids	6.0586	5.7574	5.6518	5.9294	5.0767	5.7202	5.3297	5.841	5.8626	6.1082	6.3418	5.6167	5.9729	5.9533	5.4979	5.8331	6.4805	5.9969	5.0317	5.4967	5.872	5.8038	5.3949	5.7923	5.7503	5.6676	5.63	5.7377	5.7957	5.7355	6.0897	5.7824	5.475	5.7852	5.6961	5.3646	5.4488	5.5545	5.4408	5.9505	5.1256	5.763	5.7364	5.302	5.7767	5.3029
Ureidoisobutyric acid	Organic acids and derivatives	Organic carbonic acids and derivatives	Ureas	5.0888	4.7828	5.454	5.567	4.9932	5.0365	4.3926	5.3047	4.8901	5.3417	5.4903	5.229	5.4079	5.3432	5.5665	5.3757	5.035	4.7212	4.6394	4.2138	5.5206	3.8621	5.1222	5.3053	5.3662	5.144	5.0406	5.5438	5.3311	5.2483	5.4987	5.431	5.5795	5.2117	5.2928	4.95	4.6945	5.4358	5.2842	5.2731	4.7647	5.3645	5.3785	5.4748	5.3299	4.8641
Amabiline	Alkaloids and derivatives	Not Available	Not Available	4.6312	5.2591	4.6202	4.913	5.1299	4.1525	5.3099	5.0818	3.7362	4.338	4.1144	5.1746	4.495	4.4315	4.9691	3.5981	3.3892	4.9415	5.9922	4.7089	4.6888	3.8706	5.2143	5.2359	4.8335	4.9733	4.5209	4.7666	4.73	3.6569	4.8545	4.9726	4.5589	4.7904	5.1832	3.0436	5.7108	4.9483	4.4653	5.0056	5.1112	5.0309	4.9906	4.9346	4.6483	3.8583
Glu Asn Leu	-	-	-	5.2463	5.8745	5.1235	5.7095	5.7013	5.8274	5.4262	3.9228	5.9713	6.0047	5.7817	5.9424	6.0107	5.7451	5.6009	5.0593	4.9685	6.0033	5.4775	2.7309	4.3779	6.3166	5.7922	2.8197	5.0749	4.1038	2.4866	2.91	2.9148	5.3868	2.8827	2.8881	2.9094	2.9032	4.0669	2.5654	2.7012	2.8706	2.9572	3.017	2.5833	2.858	2.8229	2.949	2.8445	4.5595
3-(5-Methoxy-4-oxocyclohex-2-en-1-yl)prop-2-enoic acid	Organic oxygen compounds	Organooxygen compounds	Carbonyl compounds	6.5529	5.0346	6.1524	5.602	4.9957	6.4793	4.7567	5.0861	5.8285	5.405	5.6002	5.6814	5.87	6.1883	5.4375	6.5695	6.0497	5.8901	3.8996	5.7457	6.2035	4.7928	4.831	5.0788	5.2725	5.4234	5.0025	5.3441	5.3849	6.4426	5.649	5.9886	5.2869	5.7624	5.2225	4.8739	4.4942	5.3357	5.5684	5.5975	4.857	5.544	5.3208	5.453	5.3383	4.8032
Asn Phe	-	-	-	4.2532	5.4855	5.0797	5.4004	5.2301	5.5635	4.9953	1.7872	6.09	5.6471	5.011	5.5899	5.7167	5.6519	5.3725	5.2318	5.1381	5.9643	4.9548	1.6842	5.2693	6.4098	5.5375	1.7715	4.1359	3.2697	1.446	1.8605	2.7914	5.1447	2.8607	1.8389	1.8599	3.5743	1.8398	1.5224	2.9142	1.8216	1.9072	1.9663	1.5399	1.8092	1.7746	1.8991	3.7015	4.1434
N-hydroxy-L-tryptophan	Organoheterocyclic compounds	Indoles and derivatives	Indolyl carboxylic acids and derivatives	6.0752	6.4268	6.0549	6.1987	6.3957	6.4649	5.82	5.0612	6.9481	6.4882	6.1842	6.563	6.4037	6.4092	6.2641	6.4044	6.5829	6.6319	5.9386	5.0078	6.3053	6.8011	6.6088	5.4974	6.1127	5.6085	5.5241	4.6604	4.3312	5.9067	5.2312	5.7283	5.1341	4.9822	5.3832	4.3819	5.4551	4.7454	5.0713	5.1986	3.6087	5.2668	4.5811	4.5517	5.622	5.4035
3,4-Dihydroxyphenylvaleric acid	Benzenoids	Phenols	Benzenediols	6.5845	6.7179	6.6295	6.6256	6.6456	6.5192	5.2611	6.674	6.4732	6.6762	6.6323	6.5468	6.524	6.6976	6.705	6.586	6.5866	6.2273	6.1773	6.5015	6.6228	6.5495	6.6373	6.6354	6.5322	6.7226	6.3561	6.7349	6.7213	6.4868	6.5877	6.6713	6.9245	6.5781	6.6596	5.9825	6.2075	6.7405	6.8354	7.0335	6.3918	6.7231	6.6663	6.9652	6.636	5.9014
3-methylthiopropyl-desulfoglucosinolate	Organic oxygen compounds	Organooxygen compounds	Carbohydrates and carbohydrate conjugates	6.079	5.904	5.9156	5.3657	5.5499	4.876	5.0552	5.7849	5.4498	5.3887	5.8795	6.1005	5.6604	5.6704	5.2599	5.9137	6.1687	6.094	5.396	5.1364	5.9001	4.206	5.8915	6.0104	6.2488	6.0831	5.3848	6.0301	5.9358	4.872	6.2523	5.9661	5.6354	5.8897	6.1056	5.1468	5.5948	6.0328	6.0189	6.1524	5.6395	5.7811	6.078	5.8966	5.9328	5.5006
Cis-o-Coumaric acid 2-glucoside	Organic oxygen compounds	Organooxygen compounds	Carbohydrates and carbohydrate conjugates	5.7646	5.8883	5.8617	5.1047	5.5884	4.3318	3.7779	5.7303	5.8286	5.5019	5.9024	6.1493	5.4515	5.9576	5.6351	5.6482	5.2039	5.1106	5.2934	5.8171	5.4766	4.7913	5.8242	5.5629	5.8548	5.8894	5.2594	5.8814	5.7426	4.5002	6.0687	5.5697	5.8443	5.5087	6.1311	5.2163	5.489	5.8381	5.8146	5.8726	5.4724	5.8677	6.0125	5.8015	6.0464	4.5593
Isobutyric Acid	Organic acids and derivatives	Carboxylic acids and derivatives	Carboxylic acids	4.4642	4.2084	4.4156	4.4019	4.4927	4.3385	5.0678	4.731	4.153	4.3235	4.3409	4.3294	4.2672	4.4091	4.3266	4.4863	4.4484	4.4625	5.1062	3.4576	4.6452	4.6672	4.4529	4.7718	4.7689	5.462	4.2828	5.6513	5.4816	4.2911	5.6051	5.4808	5.8487	5.6874	5.8067	5.2133	5.3203	5.5186	5.572	4.9212	5.3384	5.3513	5.6082	5.5417	5.5449	4.2394
Isoschaftoside	-	-	-	6.6702	6.4994	6.8296	7.4208	6.3043	6.4816	5.2012	6.3435	6.6125	6.8768	6.868	6.7994	6.7868	6.4988	7.0488	6.7483	6.7291	6.2248	6.0905	6.7634	7.0475	6.4486	6.475	6.3357	6.5178	6.6499	5.8786	6.4286	6.3973	6.7797	6.4378	6.5579	6.497	6.3854	6.7518	5.2175	5.7308	6.1786	6.5827	6.556	6.1659	6.1956	6.3817	6.3888	6.5587	5.994
Verdamicin	Organic oxygen compounds	Organooxygen compounds	Carbohydrates and carbohydrate conjugates	4.8031	5.8676	4.8118	4.7723	6.1457	4.8624	4.3085	6.0807	4.8789	4.9305	4.8872	4.8885	4.8588	4.8479	4.9229	4.8757	4.8698	4.7338	5.5616	4.6899	4.8678	4.901	5.9529	6.1198	6.3945	5.6522	5.6733	5.7128	5.7767	5.8244	5.7677	5.7286	5.8039	5.7336	5.776	4.8285	5.3396	5.6343	5.7635	6.2328	5.3259	5.6328	5.874	5.6525	5.9667	5.8625
Tryptophyl-Histidine	Organic acids and derivatives	Carboxylic acids and derivatives	Amino acids, peptides, and analogues	7.0464	5.7986	5.9786	6.0007	5.7308	6.0739	4.8147	5.7536	5.7776	5.5966	5.8026	5.7006	6.0677	6.0016	5.6718	6.4887	6.3571	6.3865	4.3045	5.8073	6.0894	6.3578	4.7067	5.5732	5.76	6.3228	5.5266	5.7171	6.1092	6.3979	6.3279	6.1315	6.2299	6.0976	5.8256	5.3028	5.324	5.963	6.1696	6.2181	5.6163	6.0409	6.3022	5.9997	6.2948	5.5586
(2E)-2-ethylidene-4-hydroxy-5-methyl-3(2H)-furanone	Organoheterocyclic compounds	Dihydrofurans	Furanones	6.0519	5.8443	6.0275	5.8734	5.682	5.6024	4.9122	5.8583	5.7696	6.048	6.0376	6.1252	5.4468	6.0189	6.0861	5.7546	5.8122	5.688	5.3961	5.2045	6.0574	5.6917	5.5558	5.6758	5.8027	6.2793	5.6239	6.0345	6.3193	5.6161	6.2068	6.0247	6.1398	6.0021	6.0163	5.739	5.641	6.1533	5.9715	6.2396	5.6662	5.9957	6.0309	6.2027	6.0951	5.4111
N-Succinyl-2-amino-6-ketopimelate	Organic acids and derivatives	Carboxylic acids and derivatives	Amino acids, peptides, and analogues	5.2228	5.4331	4.9167	4.3446	6.4232	5.8443	4.3098	3.6089	5.2164	3.4396	3.3963	5.1349	3.3679	3.357	5.3902	5.4818	4.0017	4.4089	5.4954	3.1991	4.4638	5.4337	5.4434	4.9807	3.3788	3.381	2.9544	3.3784	3.3832	3.2585	3.3511	3.3565	3.3778	3.3716	3.3574	3.0334	3.1694	3.339	3.4257	4.1424	3.0513	3.3263	3.2912	4.0691	3.3128	5.158
Acarviosin	Organic oxygen compounds	Organooxygen compounds	Carbohydrates and carbohydrate conjugates	6.0106	4.022	4.2967	5.9321	3.3427	3.8072	3.4131	3.2656	5.4829	6.455	6.5837	4.3427	6.5127	4.9478	3.7403	4.9426	5.9995	4.6129	3.0845	3.1607	4.8112	5.3772	3.834	3.8297	3.7859	3.3426	2.916	3.34	3.3447	6.7003	3.3127	4.3551	4.6031	4.8818	3.8053	2.9949	3.1309	3.3006	4.5554	3.4471	3.4126	3.2879	3.2528	4.1416	4.6157	2.8327
Trp Glu	-	-	-	5.7038	5.7808	5.8785	6.028	5.9514	6.0137	5.4458	5.5474	6.6501	5.9897	5.9811	6.1474	6.0384	6.2545	6.1335	5.8746	5.8231	6.0363	5.3616	4.3127	6.0623	5.9226	6.039	5.8313	5.7151	5.5381	4.8572	5.0022	5.4479	5.667	5.5638	5.1857	5.3054	4.8839	5.6082	4.2291	4.586	5.1661	5.5723	5.5487	4.744	5.2277	5.1008	5.2156	5.6014	5.3303
Leu Val Thr	-	-	-	5.1892	5.7834	5.3706	6.4268	5.7992	6.0636	5.4132	3.9528	6.4593	6.0965	6.0851	5.9802	6.0974	5.8854	5.8394	5.5291	5.6937	6.0678	5.8378	3.8172	5.1906	6.3762	5.9983	3.9062	5.3418	3.9991	4.0365	3.9965	4.0013	6.321	3.9692	3.9746	3.9959	3.9897	3.9755	3.6513	5.5243	3.9571	4.0438	4.1037	3.6693	4.1194	3.9093	4.0356	3.9309	5.0877
(3R,4R,5R)-3-Fluoro-5-(hydroxymethyl)oxolane-2,3,4-triol	Organic oxygen compounds	Organooxygen compounds	Carbohydrates and carbohydrate conjugates	5.5033	5.5163	5.2021	5.6016	5.2004	5.3661	4.3721	5.5592	5.0372	5.3156	5.769	5.6667	5.5844	5.5387	5.4722	5.4623	5.6658	5.2965	5.0622	4.5538	5.6825	5.3344	5.4998	5.5648	5.7272	5.7065	5.3753	5.7072	5.6428	5.3553	5.632	5.5745	5.5485	5.5965	5.7239	5.2609	5.1578	5.7233	5.6604	5.7736	5.1381	5.574	5.6177	5.6066	5.5415	5.212
5,7-Dimethoxy-4'-Hydroxyflavanone	-	-	-	6.4008	5.944	6.5823	6.623	5.8397	6.6426	5.8164	6.1869	6.249	6.4906	6.533	6.1913	6.6465	6.6347	6.6499	6.495	6.5764	6.319	5.4386	5.7691	6.7173	5.7601	5.6265	6.1795	6.0376	6.1208	5.882	6.1529	6.0181	6.4722	6.3244	6.0578	6.1623	5.7122	6.4495	5.1539	5.3313	5.7781	6.1292	6.3079	5.5927	5.8854	6.1157	6.1149	6.2872	5.6249
D-Glycero-D-galacto-heptitol	Organic oxygen compounds	Organooxygen compounds	Carbohydrates and carbohydrate conjugates	5.3773	5.9463	6.2257	6.2889	5.7231	6.4516	3.864	6.1568	6.0856	6.1986	6.2399	5.9476	6.093	6.3997	6.5154	6.2018	6.1068	5.1441	4.4273	5.7022	6.2588	5.5799	5.4764	6.1053	6.121	5.9804	5.8884	6.7624	6.5647	5.1364	6.5252	6.3353	5.5813	6.4153	6.3066	5.9406	6.2297	6.1982	5.8844	6.1819	5.5551	6.5515	6.2901	5.6787	6.6736	5.8028
(Z)-3-(1-Formyl-1-propenyl)pentanedioic acid	Lipids and lipid-like molecules	Fatty Acyls	Fatty acids and conjugates	6.1455	6.3599	6.3911	6.2804	6.4156	6.2058	5.2954	6.7936	6.0998	6.181	6.2755	6.2147	6.2144	6.3154	6.4558	6.4286	6.3149	5.9791	6.076	5.7765	6.4344	6.242	6.5398	6.5877	6.8212	6.748	6.1328	6.6483	6.9068	6.3578	6.4931	6.7131	6.7275	6.4819	6.6868	5.819	6.0343	7.0615	7.1201	7.0769	6.4462	6.7206	6.4756	6.9894	6.4754	6.0996
Nonate	Lipids and lipid-like molecules	Fatty Acyls	Fatty acids and conjugates	5.7622	4.5753	5.6081	5.5796	4.6393	5.2456	4.8074	5.0436	5.749	5.7292	5.8123	4.7966	5.9182	5.7076	5.3646	5.696	5.6147	5.0581	3.5067	5.6782	6.0973	4.849	4.2623	4.7015	4.3979	5.4578	4.4025	5.2498	5.423	5.7779	5.2934	5.4205	5.4444	4.7824	4.9583	3.9441	4.4321	5.2588	5.5194	5.4727	4.9565	5.0212	5.1881	5.8049	5.0952	4.6183
Pro Gln Ile	-	-	-	5.0213	3.7047	3.5118	4.6929	4.4842	5.2503	4.3762	3.4948	5.6931	5.3125	4.8001	5.13	5.1373	5.2421	4.3847	3.5757	4.5026	5.1332	3.3137	3.3899	4.3147	5.5421	5.5504	3.4789	3.5697	3.5718	3.1452	3.5693	3.574	4.8024	3.542	3.5473	3.5687	3.5624	3.5483	3.2241	3.3602	3.5298	3.6165	3.6764	3.2421	3.5172	3.4821	3.6083	3.5036	4.2902
(R)-Methysticin	Phenylpropanoids and polyketides	Kavalactones	Not Available	6.032	5.588	6.0905	6.0752	5.2627	5.476	4.5525	5.4797	6.0211	6.0304	6.2931	6.2657	5.5774	6.2355	6.3119	5.708	5.6937	5.379	5.2303	4.8758	5.9761	4.9437	5.2742	5.5358	5.4926	5.8333	5.2864	5.5352	5.7627	5.4813	6.0112	5.4421	5.5152	5.2586	5.9677	4.9235	5.202	5.5874	5.5496	5.8046	5.1901	5.5959	5.4605	5.7133	5.8322	5.1121
Sulfadiazine	Benzenoids	Benzene and substituted derivatives	Benzenesulfonamides	3.2542	3.413	3.263	3.2235	3.9485	3.3135	2.7601	4.7964	3.33	3.3816	5.7401	3.3397	3.3099	6.7291	3.7819	3.3269	3.321	3.185	3.065	3.1412	3.3189	3.3521	4.007	4.335	4.4351	4.9903	4.71	4.9612	4.6595	3.2005	3.2931	4.7066	4.8022	3.9965	4.3699	2.9754	3.1114	5.1881	4.9396	5.1252	3.8465	4.6065	4.5412	5.0545	4.0798	4.1789
1,2,3,4-Tetrahydroisoquinoline-1-carboxylic acid	Organoheterocyclic compounds	Tetrahydroisoquinolines	Not Available	6.1471	5.553	6.2393	6.8986	5.582	6.2685	5.5201	6.278	6.4378	5.8828	6.2391	6.2067	5.8509	6.6015	6.1071	6.5893	6.5238	5.7252	4.8736	4.7296	5.939	5.7212	5.9057	5.8165	5.5272	6.4982	5.7584	6.2415	6.2273	7.1313	6.6553	6.6585	6.6745	7.0897	6.0754	5.8415	5.5554	6.5706	6.2043	6.4344	6.242	6.8169	6.6654	6.6232	6.3414	5.4523
METHACHOLINE	Organic nitrogen compounds	Organonitrogen compounds	Quaternary ammonium salts	2.4899	5.3638	3.6522	2.4592	5.2362	3.9268	1.9982	5.2765	2.5655	2.617	2.5738	2.5751	2.5454	2.5345	2.6093	2.5623	2.5564	2.4208	4.1737	5.4824	4.3124	4.9203	5.1349	4.9723	4.9522	5.8807	4.3094	5.5121	5.3318	2.4363	2.5287	4.0451	5.9647	2.5491	5.6288	4.7588	3.8436	5.7932	5.5328	5.3593	5.684	4.2167	5.5315	5.8997	4.6789	4.8398
Gibberellin A45	Lipids and lipid-like molecules	Prenol lipids	Diterpenoids	4.9599	4.7132	4.0677	4.192	4.4102	4.2536	5.0881	4.0508	6.0244	5.1038	4.1431	5.5352	4.1147	4.7933	4.6862	4.1317	4.1257	5.6435	4.8455	3.9459	4.1237	5.152	5.5184	4.0348	4.9764	4.1278	3.701	4.1252	4.13	4.0052	4.0979	4.1033	4.1246	4.1184	4.1042	3.78	3.9161	4.0858	4.1725	4.2324	3.7979	4.0731	4.038	4.1643	4.0596	4.4838
Indicine-N-oxide	Alkaloids and derivatives	Not Available	Not Available	6.1358	4.1525	5.7444	5.3046	5.0319	6.027	2.3725	5.0472	5.3701	4.5437	4.7159	5.2176	5.0467	4.3581	5.1382	6.0856	5.2807	4.7487	3.0415	2.7529	5.3136	5.0157	2.9877	4.8314	4.4508	5.4142	4.196	5.3647	5.3617	5.9876	5.8359	6.0198	5.4917	6.182	5.5387	4.4982	4.773	5.5788	5.6762	5.5843	5.1189	6.2933	5.7163	5.5219	6.0322	4.8413
2-Fluoroadenosine	Nucleosides, nucleotides, and analogues	Purine nucleosides	Not Available	6.5441	6.0602	6.7247	6.7313	5.9348	6.6714	5.8534	6.2703	6.2906	6.5467	6.5557	6.343	6.7659	6.7337	6.7096	6.6724	6.6154	6.3125	5.5494	5.8184	6.8216	5.7715	5.8976	6.2496	6.1827	6.184	5.7556	6.0362	5.989	6.5126	6.3447	6.0267	6.079	5.7275	6.5672	5.1314	5.1923	5.8051	6.1858	6.2917	5.6962	5.9185	6.0457	6.0759	6.323	5.7189
Methyl 1-methylpiperidine-3-carboxylate	Organoheterocyclic compounds	Piperidines	Piperidinecarboxylic acids and derivatives	6.7071	5.9208	6.3185	6.4171	5.8113	6.0811	5.5132	6.1321	6.3647	5.9669	6.263	5.5244	6.0824	6.4661	5.8029	6.7434	6.2544	6.499	4.9881	6.9203	6.3358	4.6934	6.2514	5.843	5.6979	5.9286	5.6554	5.7877	5.3937	6.0072	6.0995	5.7223	6.0179	5.764	5.6899	5.0013	4.9637	5.7889	5.5727	5.9236	5.4329	6.0629	5.9767	5.9358	5.701	5.6186
N-Acetyl-leukotriene E4	Lipids and lipid-like molecules	Fatty Acyls	Eicosanoids	4.5779	6.6094	5.0408	5.1206	5.1986	6.8247	4.9256	3.0234	7.3163	5.9497	6.4472	6.2321	5.9445	6.1438	6.924	6.3363	3.2984	6.3498	6.3286	2.9186	6.6925	7.3738	4.4607	3.4341	4.3554	3.1004	2.6741	3.5252	3.1701	4.2264	4.5775	3.5489	3.0972	3.091	5.7381	2.753	2.8889	5.6751	3.145	3.2049	2.7709	5.118	3.0107	3.1369	4.6651	2.7693
Arg Val Leu	-	-	-	4.6931	6.0215	5.7236	6.1697	5.9076	6.0438	5.2291	4.115	6.199	5.9533	6.0028	5.885	5.9896	5.9731	5.8032	5.0007	5.4759	6.1158	5.5371	4.0101	5.2489	6.5907	5.8338	4.1188	5.1276	4.192	3.7652	4.1895	4.1942	6.0751	4.1621	4.1675	4.1888	4.1826	4.1684	3.8442	3.9803	4.15	4.2367	4.2966	3.8622	4.1373	4.1022	4.2285	4.1238	4.0325
Leucyl-Glutamate	Organic acids and derivatives	Carboxylic acids and derivatives	Amino acids, peptides, and analogues	5.6523	6.0704	5.6555	5.8611	5.9499	6.1348	5.5908	4.0218	6.8041	6.1516	5.856	6.1382	6.0994	6.346	5.9801	5.7447	5.6338	6.3019	5.6236	3.7021	5.5398	6.377	6.3785	5.2189	5.3862	5.5073	4.2004	3.8814	4.0427	5.3395	4.5132	4.268	4.5307	3.8746	4.9993	3.5362	4.1787	4.5645	4.238	4.3184	3.5542	4.8664	3.7942	3.9847	5.2073	5.2957
Dropropizine	Organoheterocyclic compounds	Diazinanes	Piperazines	4.1199	4.2629	3.9424	4.4776	4.1	4.7256	3.6426	2.887	4.2856	4.2586	4.5501	4.3808	4.4383	3.9836	2.4879	4.5789	4.1023	5.6912	1.9638	2.0393	3.7669	4.5324	4.5778	2.1275	4.2291	3.7088	2.2116	2.2708	3.8461	4.3479	3.0912	2.6474	3.4186	2.6599	5.3167	2.7342	2.5545	3.3489	3.5696	3.1922	3.0539	3.2644	3.49	3.8753	3.3105	3.527
Isoleucyl-Aspartate	Organic acids and derivatives	Carboxylic acids and derivatives	Amino acids, peptides, and analogues	3.9633	4.9589	4.8148	3.8574	4.9363	6.2636	5.2527	0.4872	6.0846	4.568	3.1487	4.3409	1.4907	4.1025	4.7997	4.9287	0.5391	5.1001	4.8689	0.4193	4.8221	6.3209	5.0512	0.4765	0.5391	0.5406	0.2845	0.5388	0.5422	4.0925	0.5195	0.5233	0.5383	0.5339	0.5239	0.3242	0.4011	0.5111	0.5729	0.6175	0.3338	4.5529	0.4786	0.5669	0.4931	4.6378
2-Hydroxyflavanone	Phenylpropanoids and polyketides	Flavonoids	Flavans	6.5241	6.1346	6.8051	6.8034	6.0754	6.7115	5.947	6.4687	6.3621	6.606	6.6112	6.5328	6.8811	6.726	6.8288	6.7653	6.6625	6.216	5.7852	5.754	6.905	5.5567	6.1193	6.43	6.3684	6.1592	5.6336	6.0018	6.0394	6.4466	6.3647	6.0608	5.952	5.8078	6.6487	4.7633	5.2967	5.7868	6.2531	6.2679	5.7245	5.9292	5.9458	6.0115	6.3168	5.8987
Ethyl 3-aminobenzoate	Benzenoids	Benzene and substituted derivatives	Benzoic acids and derivatives	5.1212	4.3189	3.7765	3.7023	3.5897	4.2526	3.0264	4.2445	3.5966	4.0318	4.2299	3.7772	5.0298	4.6411	3.8382	4.3591	4.5826	4.3175	3.3314	3.4076	4.6801	5.4751	3.9275	3.4966	4.3438	5.7466	4.4596	4.8068	5.5617	5.0944	4.4208	3.9659	5.3583	3.825	5.6855	4.3356	3.9264	5.0667	5.5729	5.3414	5.004	3.5349	4.5879	5.3886	3.7374	3.5662
5-Sinapoylquinic acid	Organic oxygen compounds	Organooxygen compounds	Alcohols and polyols	6.4779	5.9165	6.4323	5.9439	5.3359	6.0626	5.4031	6.0905	5.7776	6.1021	6.2403	6.0157	6.2471	6.3354	6.38	6.4111	6.5312	6.0096	5.2593	4.7402	6.5869	5.2417	4.9294	5.9814	5.8743	6.4842	5.7525	6.485	6.3875	6.1242	6.4275	6.3452	6.3251	6.2335	6.457	5.6944	5.9267	6.5699	6.404	6.5837	5.8669	6.2181	6.469	6.4967	6.4109	5.5413
D-Digitoxose	Organic oxygen compounds	Organooxygen compounds	Carbohydrates and carbohydrate conjugates	5.4393	4.2551	5.3648	4.8738	5.182	5.1478	4.237	4.4596	5.3312	5.1957	5.2326	5.8954	6.052	5.8294	5.4993	5.9281	5.5046	5.3941	4.8606	3.6965	5.2438	5.7284	5.0959	4.8544	4.9641	4.5348	4.4776	4.1571	4.9231	6.5043	4.4382	4.015	5.5709	4.4595	5.2945	4.7088	5.0403	3.8581	5.3914	5.2835	3.9571	4.321	3.9787	5.4902	3.8102	4.1174
Phaseollidin	Phenylpropanoids and polyketides	Isoflavonoids	Furanoisoflavonoids	6.2215	6.121	6.3436	6.2883	6.1739	6.1929	5.4151	6.2057	6.1417	6.1835	6.2568	6.1299	6.2543	6.242	6.3822	6.3352	6.2154	5.9794	5.6701	5.9442	6.4456	5.9979	6.2817	6.1567	6.1968	6.2572	5.848	6.2862	6.206	6.036	6.2325	6.1546	6.2533	6.1516	6.2373	5.7894	5.8801	6.2289	6.2978	6.398	5.8399	6.1774	6.1922	6.25	6.1882	5.7479
Ethyl-4-hydroxymethyl-3(2H)-Furanone	-	-	-	6.13	6.1677	6.2061	6.2861	6.0467	6.2476	5.3568	6.2585	6.1163	6.1182	6.189	6.2974	6.204	6.179	6.3835	6.2334	6.3093	5.9194	5.7436	5.2751	6.3775	5.9694	6.151	6.2398	6.2884	6.2709	5.7435	6.1967	6.2046	6.0245	6.2115	6.1728	6.2008	6.0677	6.2171	5.5685	5.6709	6.2564	6.2871	6.2214	5.7925	6.1014	6.0591	6.2172	6.1683	5.8148
(1R,4E,5'R,6R,6'R,7S,8S,10S,11S,12R,14S,15R,16S,18E,20E,22S,25R,27S,29S)-22-Ethyl-7,11,14,15-tetrahydroxy-6'-(2-hydroxypropyl)-5',6,8,10,12,14,16,29-octamethylspiro[2,26-dioxabicyclo[23.3.1]nonacosa-4,18,20-triene-27,2'-oxane]-3,9,13-trione	Phenylpropanoids and polyketides	Macrolides and analogues	Not Available	2.8098	5.9005	2.8186	2.7791	6.199	2.8691	2.3166	6.0935	2.8856	2.9371	2.8938	2.8952	2.8655	4.2501	2.9295	2.8824	2.8765	4.6655	5.7063	2.6969	2.8744	6.4518	5.9351	6.1491	6.3715	5.5612	5.6337	5.454	5.5734	5.7389	5.6033	5.6349	5.7253	5.551	5.6284	4.6418	5.2724	5.4702	5.4909	6.1937	4.9633	5.5282	5.7332	5.4048	5.7624	5.794
CDP-DG(PGJ2/i-22:0)	Not Available	Not Available	Not Available	5.0143	5.769	5.6928	5.4475	6.065	5.8644	5.1001	4.0847	5.766	5.6174	5.5567	5.998	5.9338	5.0487	5.2695	5.9701	6.2249	6.0567	5.3552	3.9797	5.6723	6.3131	5.4001	4.0687	5.0936	4.1617	3.753	4.1591	4.1639	4.6981	4.2387	4.1372	5.2754	4.1523	4.1381	3.8139	4.253	4.1197	4.2064	4.2662	3.8318	4.107	4.0719	4.1982	4.0935	4.3155
3-Carboxy-4-methyl-5-ethyl-2-furanpropionic acid	Lipids and lipid-like molecules	Fatty Acyls	Fatty acids and conjugates	6.4837	5.5614	5.7982	5.6721	4.9159	5.7244	4.9656	5.7997	5.493	5.0819	5.794	5.8043	5.68	6.3464	5.6364	6.2502	6.1658	5.7482	4.4938	5.2605	5.96	6.2833	4.9346	5.4539	5.5745	6.5246	5.296	5.9524	6.5237	6.1082	6.1199	5.8607	6.2064	5.8574	6.0855	5.3691	5.3989	6.2551	6.4882	6.3596	5.805	5.8225	6.0218	6.2875	6.1267	5.2048
(2S)-2-Hydroxy-2-(propan-2-yl)butanedioylcarnitine	Lipids and lipid-like molecules	Fatty Acyls	Fatty acid esters	6.2009	5.4085	5.8161	5.9425	5.1167	5.5144	5.4918	5.7636	5.8886	6.5118	6.7107	6.2302	6.7328	6.4865	5.5499	5.9467	7.2464	5.3906	4.5471	6.4739	6.6966	7.1044	4.166	5.198	5.9457	6.2005	5.4531	5.9516	6.5394	6.5379	5.6542	5.4388	6.275	5.5022	6.1398	5.5149	5.103	6.4211	6.5962	6.8244	5.7669	5.3677	6.39	6.4809	5.7273	5.3066
Ala Ile	-	-	-	5.8834	6.2685	5.9571	6.3771	6.2189	6.5054	5.8219	4.7487	6.8685	6.4444	6.2362	6.3281	6.3508	6.4737	6.1809	6.3184	6.2474	6.5356	5.8066	3.9283	5.9886	6.7154	6.4251	5.4666	5.6651	5.33	4.545	4.1077	4.1124	6.1485	5.1836	4.8717	5.0867	4.2884	5.0959	4.1316	4.9212	4.4395	4.1549	4.2749	3.7804	5.188	4.5532	4.713	5.3368	5.4921
Salicylaldehyde	Organic oxygen compounds	Organooxygen compounds	Carbonyl compounds	6.5717	6.2996	6.3617	6.3253	6.2667	6.2977	5.5742	6.4135	6.3258	6.4818	6.4759	6.4461	6.3673	6.351	6.4072	6.3601	6.3867	6.1526	5.8879	6.1063	6.6149	6.6865	6.2851	6.2896	6.4371	6.592	5.9578	6.4212	6.5362	6.4661	6.3497	6.3669	6.3534	6.3079	6.4032	5.8001	5.9478	6.5191	6.8004	7.0829	6.0226	6.4103	6.2843	6.6207	6.3226	5.901
Mascaroside	Organoheterocyclic compounds	Naphthofurans	Not Available	7.2084	6.3503	7.4182	6.9624	6.9141	6.3156	5.4288	6.3777	7.0456	7.1129	7.1162	7.2028	6.833	7.4483	7.1015	7.2296	6.8866	6.7595	6.5993	7.1091	6.9085	5.6814	7.0873	6.7336	7.0199	6.665	5.3592	5.7483	6.5803	6.5954	6.3891	6.0797	6.1204	5.9031	6.9959	4.8394	5.2991	6.2574	6.7479	6.4242	5.9702	6.106	5.4999	6.2679	6.5028	5.6598
2-Hydroxy-2-(2-Methoxy-2-oxoethyl)butanedioic Acid	-	-	-	2.644	4.4748	2.6527	3.5648	3.9218	4.3347	2.1515	4.8221	4.0534	2.7712	3.6521	5.0192	2.6996	4.3053	4.804	2.7165	2.7106	2.5749	4.1597	2.5312	2.7086	2.7417	4.2346	4.0924	4.3192	5.2996	5.125	5.7786	5.8417	2.5904	5.8657	5.6389	4.9798	5.9966	5.5298	4.4135	5.4915	5.6766	4.7096	4.8801	5.1103	5.8328	5.3507	5.2186	5.729	3.6951
Lysyltryptophan	Organic acids and derivatives	Carboxylic acids and derivatives	Amino acids, peptides, and analogues	4.1301	4.9505	4.2614	5.6299	5.0772	5.163	4.8596	2.1447	5.9273	5.3232	5.2706	5.3106	5.1105	4.7111	4.7803	4.938	5.1077	5.7643	4.6305	4.5239	4.2212	6.3974	5.2334	2.1289	4.4863	2.2212	1.7987	2.2186	2.2234	5.4519	4.1544	2.1968	2.218	2.2118	2.1978	1.8765	2.0111	2.1795	2.2656	2.3252	1.8942	2.1669	2.132	3.1817	2.1534	1.7167
Phenylglucuronide	Organic oxygen compounds	Organooxygen compounds	Carbohydrates and carbohydrate conjugates	6.0873	5.7727	5.8142	6.0925	5.3639	5.1732	4.6616	5.7966	5.6452	5.8025	5.9597	5.6472	5.6052	5.9267	5.8739	5.7454	5.7737	5.3435	5.1394	4.3628	5.8617	5.9774	5.1821	5.6348	5.7187	6.4445	5.9049	6.1744	6.1904	5.7146	6.1669	5.9256	6.113	5.8734	6.0503	5.4384	5.5526	6.2921	6.1065	6.1717	5.828	5.9408	6.04	6.1961	6.2489	5.4195
(S,E)-2-(5-Hydroxy-8,9-dihydro-5H-benzo[7]annulen-6(7H)-ylidene)acetic acid	Benzenoids	Not Available	Not Available	7.3164	6.6037	7.4059	7.3016	6.906	7.2036	6.1475	6.5774	7.385	7.4341	7.3231	7.0901	7.1665	7.4281	7.1112	7.3747	7.245	6.8028	6.4223	7.3064	7.304	5.9994	6.9403	6.7652	6.8153	6.7833	5.939	6.2025	6.5579	7.1656	6.6349	6.2672	6.3838	6.1077	7.0317	5.2222	5.687	6.4471	6.7644	6.7544	6.3211	6.4205	6.0612	6.4987	6.6594	5.9928
7,8-Dihydroxycoumarin	-	-	-	5.2335	4.5931	4.6083	4.7205	3.9872	4.8611	4.5765	4.8135	4.908	4.8605	4.5373	4.8805	4.7098	4.5766	4.9931	4.9881	4.7672	4.147	4.1885	3.5743	5.5611	5.6908	3.8093	4.5159	4.8366	5.0194	4.705	5.0557	5.0101	4.2008	4.8798	4.8975	4.9562	4.6746	4.7749	4.3644	4.2714	5.2965	5.1743	5.2609	3.4264	5.0132	4.943	5.1157	4.6893	4.4267
Wyerol	Lipids and lipid-like molecules	Fatty Acyls	Fatty acids and conjugates	5.3062	5.7664	6.2092	6.3468	5.8588	6.3608	5.4206	6.3651	5.8593	5.9983	5.9248	6.2849	6.4068	5.9591	6.4303	6.2072	6.0257	5.1644	5.523	3.9858	6.3447	4.6419	5.7969	6.2497	6.2394	5.1051	4.9017	5.3596	5.4291	5.5591	5.8262	5.5853	4.9276	5.1973	6.0043	3.8199	4.7316	5.0888	5.6999	5.5146	3.8378	5.4627	5.1886	5.2347	5.6317	5.7473
Trans-Zeatin	Organoheterocyclic compounds	Imidazopyrimidines	Purines and purine derivatives	6.947	6.6043	6.7259	6.8845	6.2214	7.047	6.1245	6.6293	6.9017	6.8777	7.0978	6.6006	7.0513	7.0364	6.9067	6.7895	7.1697	6.6868	5.8593	6.6269	7.0911	6.5197	6.0428	6.433	6.3262	6.8194	6.365	7.0149	6.8427	6.6698	6.9758	6.8927	6.6435	6.9054	6.8597	5.9438	6.6632	6.7927	6.6278	6.9965	6.125	6.8533	6.7792	6.7621	6.9295	5.9694
Histidyltryptophan	Organic acids and derivatives	Carboxylic acids and derivatives	Amino acids, peptides, and analogues	6.4294	6.7914	6.3725	6.2114	6.5566	6.5793	5.7861	2.9709	7.014	6.4891	6.4768	6.8265	6.4371	5.7752	6.109	6.4956	5.4985	6.4117	5.632	2.8661	5.6989	6.9886	5.5754	4.9978	5.6529	4.7142	4.181	3.0453	3.0501	4.5747	5.2489	3.0234	3.4059	3.0385	5.8886	2.7005	4.274	3.0059	3.0925	3.1524	2.7184	5.1741	4.5906	3.0844	5.8454	5.0095
Rhomellose	Organic oxygen compounds	Organooxygen compounds	Carbohydrates and carbohydrate conjugates	3.15	4.5422	4.4556	3.96	4.5769	5.8494	4.3993	3.1418	6.3408	4.2947	3.2341	4.858	4.3466	4.6969	4.7411	4.419	3.2168	5.1363	4.3319	3.037	4.7032	5.6145	4.4352	3.1259	3.2166	3.2188	5.3045	3.2162	3.221	3.0963	3.1889	3.1943	6.0593	3.2094	3.1952	4.8972	3.0072	3.1768	3.2635	3.3233	2.8892	3.1642	3.1291	6.7842	3.5159	3.5125
Imidazolone A	Organic acids and derivatives	Carboxylic acids and derivatives	Amino acids, peptides, and analogues	5.8736	5.5453	5.8876	5.9477	5.5851	5.9112	5.0192	5.6948	6.0483	5.8611	5.9487	5.7375	5.7618	5.9545	6.0445	5.905	5.9294	5.8529	5.3434	4.5434	5.8345	6.2075	5.476	5.7823	5.9836	5.9179	5.6575	6.1476	5.9825	5.6816	6.0051	5.9493	5.6409	5.9257	6.0023	5.2099	5.4978	5.9946	5.9518	5.9566	5.1851	5.8857	6.0301	5.7475	5.9714	5.4505
Theobromine	Organoheterocyclic compounds	Imidazopyrimidines	Purines and purine derivatives	6.2236	4.6384	3.9491	5.0347	2.5241	4.6908	4.8446	3.7582	6.257	2.1549	2.9418	5.7906	2.6119	4.7322	6.0673	5.5417	4.5229	3.6385	4.458	0.4348	6.1513	5.7409	5.8768	5.0047	4.6427	4.9917	3.3695	3.605	4.5442	5.7559	4.7911	4.2028	4.4422	3.814	3.6567	4.3643	3.0688	3.5112	5.3554	5.6628	2.0053	4.861	3.8518	5.3807	3.9106	5.736
Carboxyethyl-hydroxychroman	Organoheterocyclic compounds	Benzopyrans	1-benzopyrans	6.5795	5.5863	5.8123	5.6543	5.3469	5.9319	5.0706	5.5561	5.7368	6.0497	6.2403	5.718	6.451	6.1504	5.0966	6.068	6.6345	5.6112	4.4982	5.2318	6.2566	6.401	4.8638	5.07	5.6049	6.0272	4.7666	5.0228	5.9483	6.5666	5.7971	5.554	5.6099	5.5694	5.4292	4.7668	4.6188	5.5918	6.1195	6.1794	5.1498	5.506	5.8035	5.8915	5.5732	5.262
Testosterone sulfate	Lipids and lipid-like molecules	Steroids and steroid derivatives	Sulfated steroids	5.5732	5.8711	5.6934	5.6563	6.0512	5.77	5.2301	3.5801	5.7699	5.4876	5.5726	6.1991	5.7834	5.1375	5.4473	6.0117	5.7654	5.7996	5.3654	3.4752	5.1712	6.3375	5.1901	3.5641	5.1392	3.6571	3.2304	3.6545	3.6593	3.8879	4.2767	3.6326	3.6539	3.6477	4.6625	3.3093	4.4432	3.6151	3.7018	3.7616	3.3273	3.6024	3.5673	3.6936	3.5889	3.8486
(1R,2R,4S)-p-Menthane-1,2,8-triol 8-glucoside	Organic oxygen compounds	Organooxygen compounds	Carbohydrates and carbohydrate conjugates	4.0434	6.274	4.2317	5.2092	6.4826	4.9478	3.5489	6.38	5.2115	4.7794	4.311	5.1954	4.0991	4.6428	4.1632	4.1161	4.1101	5.4207	6.056	3.9302	4.1081	5.6947	6.3429	6.4533	6.6623	4.1122	5.3642	4.1096	4.1144	5.759	4.0823	4.0877	4.109	4.1028	4.1193	3.7644	3.9005	4.0702	4.1569	6.2755	3.7823	4.0575	4.1068	4.1487	4.044	6.0829
Val Tyr	-	-	-	6.3136	6.3819	6.0612	6.4222	6.2737	6.5028	5.801	5.0484	6.7261	6.5181	6.5468	6.44	6.5734	6.3313	6.1527	6.3681	6.5199	6.5617	5.9584	4.4598	6.2233	6.7196	6.313	5.2491	5.7386	5.4014	5.6837	4.7381	4.9037	6.5404	5.2532	5.4753	5.1398	5.0725	5.3232	4.2863	5.2595	4.7851	5.3933	5.6527	2.8209	5.3665	5.0368	5.5762	5.5075	5.2108
Phe Ala	-	-	-	5.9572	5.7043	5.5504	5.9	5.5641	6.0291	5.4058	4.523	6.2001	5.9246	5.8427	5.858	5.9041	5.9211	5.807	5.7629	5.8401	5.896	5.2249	3.7721	5.6615	6.2539	5.7066	4.5431	5.2812	4.8033	4.4616	4.2997	4.8272	6.152	4.7327	4.4694	4.4504	5.0457	4.9509	3.6063	4.1295	4.6209	5.2645	5.4141	3.6242	4.9139	4.1994	5.2803	4.8236	4.8757
L-Allysine Ethylene Acetal	-	-	-	5.2491	4.9159	3.9551	4.6264	4.5499	4.7632	4.0033	4.9522	5.0167	4.9169	4.8033	4.9682	4.8907	4.9189	4.848	4.8526	5.1367	5.0425	4.6359	3.8389	4.2654	4.8681	4.1979	4.7794	4.9275	5.4796	4.8799	5.3743	5.2816	4.4549	5.4128	5.2087	5.1152	5.5527	5.155	4.8946	4.6122	5.369	5.2802	5.2763	4.846	5.2643	5.3513	5.0818	5.2607	4.5767
Coproporphyrinogen III	Organoheterocyclic compounds	Tetrapyrroles and derivatives	Porphyrins	5.9359	5.6607	5.2681	5.1618	5.6921	5.4188	5.0368	2.5626	5.8724	5.4873	5.4856	5.7679	5.8573	4.6671	5.0756	5.4889	5.6995	5.9036	4.4513	1.2691	5.4859	6.0065	5.2906	1.3537	4.2432	4.9044	1.0415	1.4405	4.9995	5.3645	5.2137	4.1239	4.7095	1.4339	5.1615	1.1139	4.1854	1.4025	5.0528	5.3535	1.1305	1.3904	4.689	4.9698	4.7669	3.526
Gamma-Glutamyltyrosine	Organic acids and derivatives	Carboxylic acids and derivatives	Amino acids, peptides, and analogues	6.6841	6.89	6.717	6.7081	6.8441	7.011	6.0947	6.1727	7.1271	6.8995	6.7409	7.0892	6.9642	6.5412	6.5935	6.8986	6.8218	6.8761	6.4193	5.6709	6.5974	7.1906	6.8115	6.1793	6.385	6.354	5.7097	6.0705	6.2187	6.5824	6.1626	6.3818	6.5111	6.1195	6.3666	5.4409	6.0099	6.107	6.4411	6.5044	5.6762	6.108	6.5239	6.4524	6.5226	5.7916
Leu Ser Ala	-	-	-	4.6661	5.213	4.6833	5.4373	5.309	5.6386	5.0431	0.0985	5.8799	5.4695	5.362	5.4659	5.5751	5.4986	5.3179	5.1181	5.4055	5.5651	4.9551	0.0791	4.8608	5.8387	5.2708	0.0953	4.3585	0.1152	0.0468	0.1146	0.1157	5.4653	0.1085	0.1096	0.1145	0.1131	0.6025	0.0555	0.0743	0.9268	0.838	0.142	0.0577	0.1031	0.0959	0.124	0.1003	4.2717
Cyclo(Pro-Phe-D-Trp-Lys-Thr-Phe)	Organic acids and derivatives	Carboxylic acids and derivatives	Amino acids, peptides, and analogues	5.3705	6.1987	5.8409	5.4654	5.6667	5.6701	5.2122	4.1874	6.0636	5.9193	5.62	6.219	5.8401	5.7204	5.665	5.7536	5.5136	5.9724	5.1255	4.7839	5.4964	5.887	5.3475	4.1714	5.2618	4.2644	4.627	4.3308	4.2666	5.2118	5.321	4.9376	4.4403	5.078	5.3248	3.9166	4.7424	4.2224	4.3091	4.9079	3.9345	4.7216	4.8748	4.3009	5.395	4.0767
2-Propenamide, 2-cyano-3-(3,4-dihydroxyphenyl)-N-(4-phenylbutyl)-	Phenylpropanoids and polyketides	Cinnamic acids and derivatives	Hydroxycinnamic acids and derivatives	5.2067	5.9233	5.7424	4.1733	6.3453	5.9567	5.4073	5.2264	5.2537	4.8648	3.3708	4.5792	5.4473	4.7824	5.3495	4.8274	3.3535	5.1687	5.4939	3.8977	4.2331	5.4385	6.0747	5.7934	5.5435	4.9413	4.0576	3.353	4.7585	3.233	4.4808	4.4194	4.8575	3.3461	4.1359	4.5675	3.1439	3.3135	5.4075	3.46	3.0258	5.6962	3.6675	4.7818	5.4418	5.8257
Tuliposide B	Organic oxygen compounds	Organooxygen compounds	Carbohydrates and carbohydrate conjugates	6.4896	6.1315	6.6093	6.5768	5.9977	6.4428	5.4735	6.3533	6.4259	6.8352	6.822	6.3807	6.5883	6.7835	6.7105	6.4357	6.5255	6.106	5.7432	6.1568	6.7759	6.0034	5.8585	6.294	6.3902	6.3052	6.0992	6.6707	6.6031	6.3116	6.6003	6.4465	6.384	6.4107	6.4264	5.7506	6.1194	6.4828	6.4189	6.7067	5.7357	6.5463	6.4684	6.5478	6.4935	5.8705
Tenuazonic acid	Organoheterocyclic compounds	Pyrrolines	Not Available	5.7253	4.6921	5.5797	5.7077	3.9495	5.0505	4.6365	4.9924	5.5221	5.6375	5.9112	5.2464	5.6699	5.4065	5.1244	5.7139	5.7419	4.9745	3.3931	3.4144	5.5937	4.5354	3.6494	4.3317	3.5941	5.7238	4.4836	5.1283	5.4834	6.0444	5.2997	5.052	5.5572	4.8472	4.8809	4.3336	4.2807	5.347	5.3887	5.3471	5.0313	4.9891	5.3235	5.6477	5.1661	4.5581
Indole-3-methanamine	Organoheterocyclic compounds	Indoles and derivatives	Indoles	4.4969	5.3973	4.7669	5.2796	5.1267	5.9374	4.5297	3.8139	5.8421	5.3028	4.5786	5.5788	5.5459	5.5607	5.7328	5.6916	5.4458	5.4172	4.9847	3.709	5.6076	5.6882	3.944	3.7979	5.0973	3.8909	3.4641	3.8883	3.8931	3.7683	3.861	3.8664	3.8877	3.8815	3.8673	3.5431	3.6792	3.8489	3.9356	3.9954	3.561	3.8362	3.8011	3.9274	4.4873	4.4997
Val Ile Asp	-	-	-	3.123	5.4055	4.5247	5.7221	5.3795	5.9981	5.0663	2.6872	6.1002	5.5905	5.5096	5.5008	5.5455	5.406	5.4065	5.0696	4.8661	5.7803	5.0754	2.4081	4.677	5.8637	5.2478	2.4968	4.8018	2.6875	2.2623	3.1574	2.5917	5.7399	2.5597	2.565	2.644	2.9193	2.5659	2.243	2.3784	2.8922	2.6341	3.2324	2.2608	3.5826	3.3089	3.6172	4.2481	4.0317
3-(4-Hydroxyphenyl)-3-oxopropyl ?-D-glucopyranoside	-	-	-	5.2221	5.3514	6.025	5.3424	5.1175	5.776	4.8094	5.9389	5.6481	5.7183	5.1809	6.08	5.4889	5.1343	6.1461	5.877	5.5427	4.4323	5.175	2.0256	6.0774	2.2351	5.0542	5.7459	6.0742	4.7911	4.8548	5.6095	5.4188	2.0845	5.8029	5.6863	5.0845	5.6902	5.7286	4.6427	5.3224	5.8276	5.6274	5.8975	4.7399	5.6143	5.4739	5.7298	5.5555	5.3699
5-Oxohexanoylcarnitine	Lipids and lipid-like molecules	Fatty Acyls	Fatty acid esters	5.5902	5.3769	4.1465	3.9058	5.6657	5.8527	2.2072	5.6382	4.9668	2.8272	2.784	4.5945	4.5559	4.2576	4.5409	3.8748	4.5989	4.7507	4.9892	2.5871	4.3463	4.302	5.5167	5.4795	5.4139	5.2678	4.3423	5.3778	5.2424	5.2048	4.1642	4.9089	4.7964	4.5307	5.7022	4.2867	3.624	5.7465	5.481	5.4413	4.9765	4.8631	5.1969	5.4816	5.1035	5.4086
3-(1-Pyrazolyl)-Alanine	-	-	-	4.5248	4.9301	5.154	4.7779	5.1738	5.5483	4.3855	2.0514	5.2916	5.0319	4.7574	5.3463	5.2305	4.4337	4.8495	5.274	5.0948	5.3458	4.6583	1.9475	4.8736	5.5923	4.5756	3.6654	4.213	2.1278	3.1671	2.1252	2.13	3.9542	2.0981	2.1035	3.7899	2.1184	2.1044	1.7839	1.9181	2.5955	2.1722	2.2317	1.8015	2.5077	2.0387	2.5849	3.4535	3.5956
Cyclohexanecarboxylic acid	Organic acids and derivatives	Carboxylic acids and derivatives	Carboxylic acids	6.1534	5.794	5.4683	5.8476	5.7536	5.9082	5.2792	4.2164	6.0693	5.8728	5.9241	6.0429	5.835	5.7715	5.8468	5.7167	6.0308	6.0152	5.5902	4.8748	5.7952	6.0954	5.7518	4.8829	5.3127	5.5866	5.1874	5.0026	5.1477	6.0178	4.8967	5.2033	5.0998	5.3509	5.2172	4.176	4.6189	4.8656	5.6834	5.7532	3.9002	5.1245	4.8274	5.5622	5.2904	4.6561
Isokobusone	Organic oxygen compounds	Organooxygen compounds	Alcohols and polyols	6.2176	4.8624	4.7446	5.1813	4.9119	5.6227	4.2385	4.813	5.0968	5.306	5.3749	5.0377	5.6229	5.5169	4.8023	5.4361	5.6862	5.2899	3.8959	3.3015	5.1857	5.4784	4.2859	4.3757	4.7335	5.1011	4.5179	5.1453	5.1671	5.9855	4.5795	4.8411	5.482	4.9372	5.1831	3.761	3.7172	5.0492	5.6716	5.6766	4.3532	4.6152	5.5982	5.5444	5.19	4.3096
Scopoletin	Phenylpropanoids and polyketides	Coumarins and derivatives	Hydroxycoumarins	6.6883	6.4819	6.7659	6.7409	6.3532	6.7248	5.8164	6.6672	6.4969	6.598	6.6873	6.5358	6.6661	6.8179	6.9279	6.7098	6.6464	6.4492	5.97	6.1909	6.8593	6.4506	6.2617	6.5314	6.5672	6.754	6.4368	6.9373	6.798	6.5444	6.7763	6.7077	6.8092	6.7139	6.7535	6.0314	6.3741	6.843	6.7833	6.914	6.2709	6.7253	6.7545	6.8859	6.7172	6.1254
Atropaldehyde	Benzenoids	Benzene and substituted derivatives	Phenylacetaldehydes	6.0846	5.8561	6.2505	6.173	5.8347	6.1709	5.3619	6.133	6.0643	6.0974	6.2096	6.0209	6.0566	6.0787	6.2945	6.2345	6.0863	5.8217	5.5036	5.7537	6.3732	5.8871	5.6651	6.0143	6.075	6.188	5.7448	6.2037	6.1074	5.8909	6.1898	6.0709	6.0726	6.0559	6.1472	5.3159	5.7097	6.1235	6.161	6.2622	5.6247	6.0752	6.164	6.1198	6.1525	5.7968
Hovenidulcioside B1	Lipids and lipid-like molecules	Prenol lipids	Terpene glycosides	4.5401	4.7778	2.2084	4.3667	4.676	4.7742	7.6246	4.3031	4.4962	5.1793	4.8799	4.4637	5.4641	3.869	3.3429	5.0668	5.0923	4.6014	5.6085	5.0837	4.0606	5.5912	4.5556	4.0986	4.562	4.9505	3.746	4.3805	2.2703	8.3339	4.873	5.4744	4.6706	4.1813	4.504	7.3337	4.2983	6.7214	4.4794	4.8573	6.2009	2.2138	3.0373	4.1231	4.8826	4.4543
Citreoviridinol A1	Organoheterocyclic compounds	Dioxepanes	1,4-dioxepanes	5.3563	6.324	5.3882	5.1754	6.5687	5.0068	3.5357	6.5703	5.2553	5.9662	5.8769	5.6535	5.49	5.2957	5.3308	4.5987	5.2399	3.1486	5.9987	4.915	5.063	5.2822	6.4489	6.3293	6.4979	6.2897	5.6732	5.8248	6.2963	5.569	5.9573	6.0108	6.1464	5.7063	6.3164	4.708	4.5349	6.1057	6.7309	6.5864	5.8058	6.007	5.6466	6.3825	5.941	5.2256
Theviridoside	-	-	-	6.444	6.0548	6.4642	6.17	5.7774	6.361	5.4711	6.32	6.1418	6.2573	6.2825	6.3086	6.142	6.3475	6.6111	6.3502	6.2303	6.0294	5.5444	5.8589	6.556	5.5854	5.1823	6.194	6.2154	6.3773	5.9397	6.5837	6.4337	6.0866	6.6098	6.3035	6.2162	6.2569	6.4835	5.4421	5.9739	6.3305	6.4794	6.6219	5.6151	6.3387	6.3953	6.4722	6.5221	5.7158
Tyrosyl-Arginine	Organic acids and derivatives	Carboxylic acids and derivatives	Amino acids, peptides, and analogues	4.3797	5.305	5.4262	6.121	5.4087	5.9632	4.999	1.0403	6.0995	6.4149	6.5319	5.3241	6.4602	5.5829	5.1161	5.1364	5.8892	5.7788	4.946	0.946	5.0041	5.8717	5.3237	1.0258	5.0176	1.1108	0.7369	1.1085	1.1128	6.5555	1.0833	3.3311	2.6988	1.1021	1.0891	0.8024	0.9197	1.0722	1.1522	1.2081	0.8176	5.7192	4.2139	1.1446	1.0483	4.1127
3-Hydroxysuberic acid	Organic acids and derivatives	Hydroxy acids and derivatives	Medium-chain hydroxy acids and derivatives	5.4897	5.6484	5.4265	6.1327	4.7508	5.5002	4.1061	5.8004	5.7007	5.6414	6.1115	5.7238	5.6183	5.8921	5.6273	5.6555	5.8834	4.8013	4.6413	1.1416	5.7349	4.4439	4.1445	5.5711	5.5908	5.9581	5.4128	6.0969	5.8641	5.5116	6.0032	5.812	5.7195	5.7875	5.8142	5.1635	5.2427	5.9263	5.872	5.9936	5.096	5.8442	5.763	5.7672	5.8497	5.2883
Velaresol	Organic oxygen compounds	Organooxygen compounds	Carbonyl compounds	6.5462	6.2126	6.2828	6.4961	6.1709	6.2075	5.4578	6.3522	6.0586	6.1708	6.305	6.3499	6.1668	6.2731	6.5455	6.2411	6.3548	5.9977	5.823	5.5524	6.5513	6.1801	6.2458	6.3056	6.3408	6.5462	6.0097	6.4353	6.4749	6.385	6.3555	6.2661	6.437	6.199	6.3764	5.705	5.855	6.5047	6.6123	6.5604	6.0232	6.2945	6.3837	6.5183	6.3357	5.9875
Avenacoside A	Lipids and lipid-like molecules	Prenol lipids	Monoterpenoids	5.8261	6.4234	6.4034	6.0328	6.4641	6.443	5.5317	4.3313	6.6508	6.4542	6.0965	6.5226	6.4243	5.3114	5.8983	6.009	5.0524	6.083	5.422	4.2263	4.4393	6.9806	5.7863	5.0531	5.3631	5.2541	3.9815	4.4057	4.4105	4.7695	4.3784	4.3838	4.4051	4.3989	5.409	4.0605	4.8359	4.3663	4.453	4.5128	4.0784	4.4913	4.3185	4.4448	5.2689	4.9068
Secoisolariciresinol-sesquilignan	Lignans, neolignans and related compounds	Dibenzylbutane lignans	Dibenzylbutanediol lignans	5.6555	4.9672	5.897	5.6993	4.8479	5.797	4.9812	5.3876	5.5254	6.0454	5.8499	5.4562	5.8591	5.8332	6.5386	5.7495	5.834	5.7518	4.4352	6.0203	5.957	5.0088	4.7297	5.1969	4.9338	4.7965	5.5211	5.1904	4.8545	5.5304	5.4183	5.114	7.6238	4.8687	5.4688	5.457	4.4534	4.5928	4.9958	5.2312	4.3799	4.8398	5.1211	6.6997	5.4017	4.6202
Difructose anhydride III	Organic oxygen compounds	Organooxygen compounds	Carbohydrates and carbohydrate conjugates	5.8626	6.6901	5.5781	6.6122	5.7566	6.1775	3.69	5.9939	6.3997	6.3077	6.6583	6.5647	5.8713	6.3964	5.9308	6.5114	6.2212	6.1911	5.2291	5.8326	6.4651	4.2825	6.1017	6.6533	6.4432	5.8691	5.6621	6.2325	4.7505	4.295	4.5748	5.8228	4.7942	5.2717	5.3602	5.5945	4.4528	5.7646	5.2663	5.5585	5.2741	4.2264	5.5638	4.8037	5.1002	5.8429
Cholyl-lysyl-fluorescein	Lipids and lipid-like molecules	Steroids and steroid derivatives	Bile acids, alcohols and derivatives	5.3963	5.1658	5.3075	5.0439	5.4204	5.471	4.9495	2.761	5.1367	4.6735	5.2044	5.708	5.3589	4.8711	4.4149	5.3459	4.1417	5.4665	4.2331	2.6563	2.8338	6.048	4.2898	4.0375	4.9182	2.8379	2.4121	2.8353	2.8401	2.7155	2.808	2.8134	4.5528	2.8285	4.8159	3.8911	2.6265	2.7959	2.8825	2.9423	2.5087	2.7833	2.7482	2.8743	2.7698	3.6701
Lysylasparagine	Organic acids and derivatives	Carboxylic acids and derivatives	Amino acids, peptides, and analogues	2.9596	2.9057	0.5601	4.4256	4.1055	5.292	4.5901	3.9226	5.0835	4.6497	3.7697	4.4342	0.5947	4.2779	0.6433	0.859	3.534	4.4465	6.9565	0.4754	2.0836	5.5441	1.9864	4.3935	4.7138	3.9418	4.6725	0.6025	0.6061	4.7256	0.5822	5.4302	4.9971	3.8128	0.5869	3.9397	6.7208	0.5733	3.8178	4.2129	0.3827	0.564	0.5388	3.7534	3.8289	4.6059
(-)-Abscisic acid	Lipids and lipid-like molecules	Prenol lipids	Sesquiterpenoids	6.7895	5.0527	5.9866	5.7773	4.6107	6.0114	5.5019	5.0279	5.6692	5.7537	6.4119	6.0906	6.3377	6.9854	5.9579	6.5664	6.4639	5.2918	5.1362	6.0266	6.2899	6.3479	4.6758	4.7622	4.3266	6.8301	5.1332	6.3833	7.0109	6.7411	6.4453	6.1605	6.4372	6.2008	6.4942	5.7581	6.0007	6.4083	6.7719	6.5692	5.6047	5.7075	6.3687	6.3394	6.3551	4.8491
Furanogermenone	Lipids and lipid-like molecules	Prenol lipids	Sesquiterpenoids	5.4743	4.3583	4.7188	4.1931	2.3442	4.655	3.654	4.878	4.2553	3.9454	4.9902	4.7226	2.331	4.5518	4.3957	5.1573	4.9937	4.4604	2.0874	4.5063	4.9598	4.5572	2.397	4.9225	4.3905	5.2591	4.6478	4.6945	4.889	5.1308	3.823	4.9309	4.9187	4.5613	4.9041	4.1452	4.1174	5.2778	5.4968	5.5358	4.873	4.6073	4.7538	5.9134	4.2104	4.1661
Isocoformycin	Organic oxygen compounds	Organooxygen compounds	Carbohydrates and carbohydrate conjugates	5.5225	4.6689	2.7593	3.7861	5.275	5.4567	4.233	3.8965	4.9819	4.4059	4.5066	4.6294	5.4158	4.3305	4.5057	3.7688	4.8537	4.3292	3.6561	6.587	5.242	4.7777	2.8723	3.9816	4.4662	4.7558	3.7663	4.2725	4.1199	4.9835	3.7695	3.731	3.8125	4.1732	3.4001	2.8239	2.608	3.7913	4.6165	4.7604	2.4901	3.8901	4.4091	4.6399	4.1775	5.4482
Alanylhistidine	Organic acids and derivatives	Carboxylic acids and derivatives	Amino acids, peptides, and analogues	4.0351	4.9261	3.5666	3.6027	5.0239	3.7355	3.0635	5.0078	3.6337	3.6853	3.642	4.0067	3.6136	3.6027	3.6959	3.6305	3.6246	3.5836	4.5678	3.4448	3.6225	3.6558	4.8479	5.1541	5.4353	4.1028	4.3825	4.1229	4.1452	3.5041	4.294	4.3806	3.6235	4.7513	3.6031	4.2745	3.4665	3.5847	4.4237	5.0504	3.2969	4.3878	4.0947	4.3624	4.3028	4.8134
2-Hydroxypurine	Organoheterocyclic compounds	Imidazopyrimidines	Purines and purine derivatives	4.9379	5.2346	4.6117	4.8485	4.8284	5.1294	4.0785	4.1457	5.1425	5.4946	5.127	5.0498	5.3384	4.8904	4.9985	4.768	5.2062	5.2863	4.4756	4.359	4.6074	5.3711	4.235	3.7231	4.1088	3.4528	4.1588	3.4503	3.5088	3.3657	3.423	3.5991	3.4497	3.4434	3.4293	3.5915	3.9498	3.4108	3.4975	3.5574	3.1231	3.3982	3.3631	3.4893	3.7593	3.7163
Monotropein	Lipids and lipid-like molecules	Prenol lipids	Terpene glycosides	6.875	4.3565	5.7363	4.9962	2.8943	4.7677	5.2212	5.3199	3.6785	6.1134	6.1684	4.1846	6.3978	5.6165	4.5558	5.2778	6.4965	5.5005	2.6364	6.396	6.233	4.2811	4.3242	5.0344	4.8926	5.4824	5.1286	5.7891	5.9213	6.3248	4.9949	5.5779	5.8218	5.2426	5.3547	5.0747	4.6379	5.5843	5.7045	5.9896	4.4582	5.7709	5.6999	6.1972	5.0194	4.4128
Agrocin 84	Organoheterocyclic compounds	Imidazopyrimidines	Purines and purine derivatives	6.1935	3.6327	6.397	6.305	3.2477	5.6528	5.1609	4.1337	6.0171	6.3546	6.1863	5.5446	6.1389	6.3744	5.94	6.2521	6.3058	6.0087	2.6793	6.1842	6.5124	4.0493	2.9902	3.5119	2.9349	4.2836	3.9354	2.9345	3.9118	5.9821	3.5224	3.2833	2.9339	3.9607	3.2748	2.5899	3.478	4.2602	4.1483	4.2597	2.7912	3.7952	2.8474	4.3608	2.869	2.4279
Florfenicol amine	Benzenoids	Benzene and substituted derivatives	Benzenesulfonyl compounds	4.3362	4.1087	5.7116	5.6831	4.109	5.4483	4.8359	5.0393	5.737	5.4313	5.6535	5.1327	5.5596	4.8993	5.7776	5.5684	5.0577	4.4367	3.5302	4.9366	5.9724	3.9803	3.8415	5.0556	4.8478	4.0527	4.6439	5.8355	4.6027	5.1492	5.4557	5.5319	4.8705	5.2775	5.5974	4.2281	5.0628	5.0401	5.223	5.4051	4.5354	5.2513	5.6384	5.2543	5.083	4.6851
5-Methyl-2-furaldehyde	Organic oxygen compounds	Organooxygen compounds	Carbonyl compounds	6.6745	5.9356	6.7554	6.7331	5.796	6.4675	5.7411	5.9204	6.5567	6.748	6.6859	6.4172	6.6276	6.7988	6.5885	6.6843	6.7502	6.4163	5.6116	6.5891	6.925	5.8887	5.8104	5.8967	6.0035	6.0355	5.6606	6.1028	6.0582	6.5344	6.2013	5.9805	5.9749	5.9835	6.2096	5.5219	5.6482	6.0071	6.0627	6.1692	5.4988	5.9749	5.9378	6.049	6.0727	5.5308
N-Acetylmuramate	Organic oxygen compounds	Organooxygen compounds	Carbohydrates and carbohydrate conjugates	5.8314	5.623	5.8629	5.7425	5.3018	5.8898	4.817	5.8012	5.6345	5.6946	5.9894	5.6107	5.7853	5.8406	5.4898	6.2272	5.7508	5.8232	4.7186	5.703	6.0797	4.3173	5.1595	5.8615	5.8123	5.8562	5.5204	5.8336	5.7347	5.5276	5.8402	5.7306	5.6699	5.6963	5.6222	4.8813	5.1332	5.8494	5.8953	6.0005	5.4111	5.8066	5.7876	5.8413	5.5888	5.4691
2,7-diphenyl-1,7-dihydro-[1,2,4]triazolo[1,5-a]pyrimidine-5-carboxylic acid	-	-	-	6.0442	6.4975	5.9132	6.1488	6.5352	5.9248	2.371	6.462	6.0718	6.1323	6.027	6.1944	6.0183	5.9905	6.2466	6.0981	5.8027	5.3576	6.0954	5.8488	5.9634	5.9066	6.7521	6.3166	6.4731	6.3877	5.9085	6.2687	6.3087	5.4753	6.0614	6.1923	6.5223	6.2122	6.3388	5.8987	5.6642	6.6734	6.7474	6.6382	6.198	6.4419	6.2027	6.6929	6.1411	5.3561
N-Hydroxy phip	Organoheterocyclic compounds	Pyridines and derivatives	Phenylpyridines	7.5885	6.3415	6.5463	6.7706	6.0651	6.6332	6.1563	6.6489	6.9059	5.9474	6.1158	6.8989	6.0758	6.5808	6.7372	6.7366	6.9614	6.7188	5.2507	6.3349	5.9819	6.0273	5.8608	6.2675	5.5305	7.2393	6.4105	6.7633	6.4324	6.9218	6.9367	6.5746	7.3961	6.9167	6.4524	6.0895	6.164	6.7707	6.6606	6.7765	6.8446	6.2792	7.2795	7.0422	6.7811	6.1863
Acetyl-L-tyrosine	Organic acids and derivatives	Carboxylic acids and derivatives	Amino acids, peptides, and analogues	5.6718	5.0463	5.2128	5.3941	4.7672	5.4717	4.5333	5.1442	5.1844	5.3144	5.4509	5.1353	5.4635	5.4283	5.3654	5.5068	5.691	5.2939	4.4689	5.342	5.7109	6.2927	4.6342	5.081	5.0864	5.9515	5.0596	5.5023	5.8768	5.5959	5.5711	5.4024	5.808	5.6668	5.4229	5.0704	4.8246	5.7704	5.7914	5.943	5.4221	5.3388	5.4186	5.6955	5.1929	4.8453
Asn Ile Glu	-	-	-	2.9963	4.9203	4.2119	5.2779	5.1051	5.5423	5.0417	3.8172	6.0489	5.5	4.8391	5.2593	5.1743	5.3054	4.8648	4.2678	3.063	5.5266	4.7721	2.8833	4.1729	5.4946	5.5797	3.8996	4.1449	3.4012	2.6388	3.0625	3.0673	4.458	3.0352	3.0406	3.0619	3.1515	3.0415	2.7177	2.8536	3.0231	3.1097	3.1695	2.7356	3.0104	2.9754	3.1015	4.2388	4.3614
Gastrodin	Organic oxygen compounds	Organooxygen compounds	Carbohydrates and carbohydrate conjugates	7.6075	7.2243	7.2865	7.502	7.0071	7.446	6.8799	6.4366	7.2721	7.8919	8.0609	7.0499	8.2016	7.9973	6.7939	7.4281	8.3301	7.164	6.0439	7.4789	7.7749	8.0974	6.1526	6.1251	6.3385	7.5561	5.9022	6.8143	7.5824	8.2944	6.94	6.5867	7.3532	6.9436	7.0582	6.4768	6.4889	7.2001	7.2731	7.4552	7.0022	6.4068	7.2622	7.4127	6.8882	6.1556
Ser Leu	-	-	-	6.172	6.5273	6.2472	6.3827	6.514	6.6877	6.1312	4.8543	7.2125	6.7402	6.3491	6.6377	6.6186	6.6384	6.3998	6.4806	6.4789	6.8319	6.0518	5.8027	6.2714	6.9379	6.7196	5.6706	5.8386	5.5959	4.6478	3.8924	3.8971	5.7799	4.542	4.4395	4.6903	3.8855	5.4644	3.5471	4.9744	4.0013	3.9396	4.0375	4.4493	4.7535	3.8051	3.9314	5.4614	5.607
4-hydroxy-2-nonenal-glutathione conjugate	Organic acids and derivatives	Carboxylic acids and derivatives	Amino acids, peptides, and analogues	5.6686	5.7815	5.1147	6.3552	5.143	5.6672	3.5957	5.3469	5.8499	5.8092	6.2703	6.0444	6.254	5.9728	5.0938	6.1458	5.3385	5.1793	4.8534	6.0412	6.1429	4.3752	5.0729	6.375	6.0156	4.9919	5.0433	4.6119	4.1612	4.0365	4.1292	4.5983	4.1559	4.1496	4.1354	3.8112	3.9473	4.9824	4.2037	4.6792	4.6668	4.1044	4.4316	4.1955	4.0908	5.3721
6-methyl-3-(2-phenylethyl)-2-thiomorpholin-4-ylpyrimidin-4-one	-	-	-	5.1255	5.604	5.4019	5.2243	5.5288	6.0145	5.0562	2.6532	6.3758	6.0083	5.4691	5.9895	4.8606	3.2472	5.3831	5.102	2.2851	5.6066	5.0021	1.5573	2.4092	6.0806	5.5749	4.5795	4.5264	4.7182	1.7436	2.7584	2.593	2.8182	0.934	0.9388	0.9577	0.9522	4.1812	0.6675	0.7777	2.8894	2.8927	4.0401	2.5806	0.9122	0.8815	2.5062	4.1375	4.687
Ala Lys Ala	-	-	-	4.0755	5.3421	5.4355	5.1358	5.6042	5.4332	4.7822	4.0673	5.8353	5.1191	4.9303	5.8477	5.4267	4.831	4.9469	5.9845	5.8637	5.8945	4.796	3.9624	5.2412	5.62	4.434	4.0624	4.5577	4.1443	3.7175	4.1417	4.1465	4.0218	4.1144	4.1198	4.1411	4.1349	4.1207	3.7965	3.9326	4.1023	4.189	4.2489	3.8144	4.0896	4.0545	4.1808	4.0761	3.6341
L-Quebrachitol	Organic oxygen compounds	Organooxygen compounds	Alcohols and polyols	6.4813	6.0967	6.8813	5.9981	5.9762	6.141	5.2691	6.0702	6.4168	6.4399	6.1836	6.4754	5.7592	6.5466	6.6453	6.4537	6.2365	6.5059	5.6668	6.2407	6.4309	5.5852	5.2993	6.0993	6.4628	6.1478	5.877	6.4087	6.406	5.618	6.7162	6.1535	6.0546	6.348	6.5862	5.6048	6.0988	6.0602	6.2038	6.4904	5.7372	6.4268	6.4808	6.211	6.6851	5.7412
D-Leucic acid	Lipids and lipid-like molecules	Fatty Acyls	Fatty acids and conjugates	5.2065	5.9803	5.3538	4.4526	6.2518	5.4956	4.4018	5.9897	4.5591	4.6108	4.5674	4.5688	4.8195	4.5281	4.9015	4.556	4.5501	4.414	5.9339	4.3702	4.548	4.5812	5.8753	6.1138	6.3387	5.4248	5.2345	5.518	5.473	5.2082	5.4599	5.4722	5.4837	5.5371	5.5954	4.5855	5.0829	5.3783	5.592	5.7567	5.0862	5.4498	5.607	5.3984	5.6639	5.7831
Gln Ile Thr	-	-	-	3.9185	5.097	4.4421	5.1141	5.2071	5.8248	5.476	3.9103	6.4955	5.9254	5.4554	5.46	5.6268	5.777	5.3906	4.1494	3.9853	5.629	5.1422	3.8054	4.25	5.5656	6.202	4.205	4.8446	3.9873	3.5606	3.9848	3.9895	5.6304	3.9575	3.9628	3.9842	3.9779	3.9638	3.6395	3.7756	3.9453	4.032	4.0919	3.6575	3.9327	3.8976	4.0238	3.9191	5.2766
N1-trans-Feruloylagmatine	Phenylpropanoids and polyketides	Cinnamic acids and derivatives	Hydroxycinnamic acids and derivatives	0.086	5.7605	0.6121	0.0806	6.0523	2.8572	1.5626	5.9544	3.9288	0.1118	0.1023	0.1026	0.0965	0.0944	1.4295	0.1	0.0987	0.0743	5.685	0.0677	0.0983	5.3172	5.8168	6.052	6.3522	0.0992	5.0687	0.0986	0.0996	5.225	0.0932	0.0943	0.0985	0.0973	0.0944	0.0473	0.0635	0.0909	0.1087	5.9227	0.0492	0.0885	0.0823	0.1069	0.0861	5.7573
Ala Arg Leu	-	-	-	4.3786	4.7783	4.454	5.5793	4.4837	5.5835	4.88	4.3704	6.1667	5.2092	4.479	4.746	4.4344	4.7269	4.5264	4.4513	4.4454	4.9682	5.0212	4.2655	4.4433	6.0565	4.5006	4.3545	4.4453	4.4475	4.0206	4.4449	4.4497	5.022	4.4176	4.4229	4.4443	4.4381	4.4239	4.0996	4.2357	4.4055	4.4921	4.552	4.1176	4.3928	4.3577	4.484	4.3792	3.9372
(4R,5R)-1-Aminooxy-2,4,5,6-tetrahydroxyhexan-3-one	Organic oxygen compounds	Organooxygen compounds	Carbohydrates and carbohydrate conjugates	6.6222	6.5978	7.0798	6.3582	6.6182	6.7474	6.1957	6.7436	6.5495	6.8529	6.8675	6.8345	6.5545	6.8016	7.4702	6.7872	6.9049	7.0004	6.0163	6.057	6.5885	6.4303	6.0385	6.6333	6.5952	6.4024	6.3638	6.8039	6.5144	6.2821	6.8199	6.5867	6.4796	6.9753	6.8037	4.9664	6.6955	6.3014	6.3149	6.7103	5.6902	6.7624	6.8573	6.4269	6.7609	6.0979
Putreanine	Organic acids and derivatives	Carboxylic acids and derivatives	Amino acids, peptides, and analogues	7.083	6.6344	7.0856	6.9309	6.9077	6.9849	6.3357	6.6326	7.0902	7.0332	7.018	6.8767	6.9761	7.0191	7.0685	7.0611	7.0451	6.9633	6.5862	6.9185	7.065	7.0645	6.7256	6.8697	7.0092	7.0014	6.6499	7.0073	6.9904	6.8205	6.9868	6.9481	6.895	6.9505	6.9894	6.2129	6.6821	6.9326	6.9996	7.0521	6.5381	6.9174	6.995	6.7624	6.9826	6.4995
(2R,3R,4S,5S)-2,3,4,5-Tetrahydroxyhexanal	Organic oxygen compounds	Organooxygen compounds	Carbohydrates and carbohydrate conjugates	2.9388	2.0978	2.7357	4.8399	1.9888	4.5328	1.8818	1.8688	2.4897	1.4937	2.7886	1.6738	2.6622	3.9058	1.7925	2.6539	2.5999	2.1919	0.4577	3.0121	2.9051	2.0585	2.1549	0.5722	2.463	1.9177	1.6213	1.8318	2.3776	2.5989	2.6607	2.0661	1.8296	1.7913	1.7502	1.9268	0.4886	0.6101	3.8268	2.5604	0.4739	1.4119	0.5745	1.8463	1.9708	4.6405
Trans-zeatin riboside	Nucleosides, nucleotides, and analogues	Purine nucleosides	Not Available	4.2459	4.7243	4.3907	5.1447	5.2378	5.3992	4.6118	3.909	5.3999	4.3976	4.1918	5.204	5.1938	4.0082	4.2733	5.4358	4.8891	5.0571	4.584	4.5385	3.9819	5.5786	4.1064	3.9555	3.9838	3.986	3.5592	3.9834	3.9882	3.8634	3.9561	3.9615	3.9828	3.9766	3.9624	3.6382	3.7743	3.944	4.0307	4.0905	3.6561	3.9313	3.8962	4.0225	3.9178	3.4758
Homo-L-arginine	Organic acids and derivatives	Carboxylic acids and derivatives	Amino acids, peptides, and analogues	5.4697	5.6625	5.4816	4.7955	5.5072	4.9314	5.0243	5.7083	5.2865	5.1995	5.2	4.8023	5.2669	5.3748	4.7645	5.2948	5.0849	4.9097	5.3307	5.4187	5.2743	4.7651	5.2704	5.7453	6.0201	5.6622	4.9915	5.1781	5.4973	5.1423	5.561	5.6468	5.001	5.2864	5.4616	4.7634	4.5096	5.5285	5.661	5.8393	5.283	5.0761	5.5944	5.5105	5.6947	5.2832
Aciclovir	Organoheterocyclic compounds	Imidazopyrimidines	Purines and purine derivatives	3.8922	5.3564	6.2086	5.6889	5.4924	5.4698	4.9893	5.9216	5.5783	5.2182	5.319	5.9062	3.9479	4.5732	6.5849	5.9543	5.3617	5.6708	4.7997	4.0856	5.4536	3.9901	4.4228	5.5894	5.8054	4.8005	4.9293	5.4901	5.2689	4.5385	5.1476	5.0028	5.4822	5.3262	4.8132	3.6132	4.458	5.7882	4.9362	5.5602	4.6798	5.387	5.2931	5.2809	4.7355	4.9201
L-Acetylcarnitine	Lipids and lipid-like molecules	Fatty Acyls	Fatty acid esters	5.4847	5.0308	5.0193	4.6733	5.1688	4.9476	4.1571	5.0839	4.7079	4.6125	4.9654	5.0508	5.0861	5.1744	4.9563	4.9493	4.8479	4.6119	4.7169	7.211	5.5442	5.5827	6.3942	5.7127	5.8489	4.9638	4.8386	4.8985	5.0178	5.1098	4.8967	4.8403	5.1725	4.8803	4.7685	4.71	4.4343	4.5954	5.057	5.1506	4.6423	4.6116	4.8348	5.0081	4.3821	4.6725
Val Arg Val	-	-	-	3.8917	5.2829	4.9126	5.3701	5.442	5.4575	5.0575	3.8835	5.3803	5.4267	5.168	5.1039	4.9054	4.9299	4.6784	4.1211	3.9585	5.5779	5.102	3.7786	4.57	5.7647	5.3219	3.8676	4.2812	3.9605	3.5337	3.9579	3.9627	4.8939	3.9306	3.936	3.9573	3.9511	3.9369	3.6127	3.7488	3.9185	4.0052	4.0651	3.6307	3.9058	3.8707	3.997	3.8923	3.4503
5-Benzylacyclouridine	Organoheterocyclic compounds	Diazines	Pyrimidines and pyrimidine derivatives	5.1193	5.2542	5.0599	5.2044	5.2288	5.4309	4.8911	2.8963	5.6473	5.2196	5.2561	5.3179	5.0464	5.0352	4.9064	4.7173	4.8324	5.495	4.8203	4.3799	5.078	5.8915	5.2441	3.9847	4.1386	3.9177	0.4449	2.9024	3.1857	5.3903	2.9449	2.7145	3.1283	2.7076	3.0194	2.528	3.0518	2.9952	3.4958	3.0678	3.2168	2.5818	3.0634	3.8626	3.3776	3.511
5-Methoxyindoleacetate	Organoheterocyclic compounds	Indoles and derivatives	Indolyl carboxylic acids and derivatives	6.0624	5.178	5.1121	4.9634	4.9222	5.5381	4.5519	5.0652	4.9115	4.7937	4.6029	5.0374	4.4878	5.1627	4.9965	5.2514	4.9548	4.7791	4.3847	5.4322	5.6102	5.4222	4.9914	4.7448	4.825	5.2835	4.2933	4.5902	5.0198	5.4597	4.4106	4.5707	4.7419	3.9927	4.9206	4.4353	3.5143	4.8836	5.4236	5.4164	5.2698	4.0714	4.9893	5.227	4.7261	4.6543
Pyrido[2,3-d]pyrimidin-2(1H)-one, 4-cyclohexyl-1-ethyl-7-methyl-	Organoheterocyclic compounds	Pyridopyrimidines	Pyrido[2,3-d]pyrimidines	5.4105	4.2702	4.0881	3.3778	4.0217	4.6616	3.9039	3.096	5.0793	4.662	3.9947	4.7028	3.1598	3.1489	3.9096	3.1768	4.3667	4.3421	3.7626	5.0171	4.4539	4.7715	4.5666	3.08	3.1708	4.0552	2.7466	3.1704	3.1751	4.4674	3.1431	3.1484	3.1697	3.1635	3.1493	2.8254	2.9614	3.1309	4.4741	4.4542	3.6379	3.1183	3.0832	3.2094	3.1047	3.3087
L-Phenylalanine	Organic acids and derivatives	Carboxylic acids and derivatives	Amino acids, peptides, and analogues	7.8386	8.1252	7.7943	7.9325	8.0954	8.2002	7.4247	6.8508	8.44	8.0846	7.9358	8.257	8.1509	8.1544	8.0594	8.123	8.3265	8.4189	7.8227	7.3672	7.8617	8.3351	8.2595	7.2261	7.6308	7.1962	6.7819	6.6257	6.7853	7.7452	7.3547	7.2596	7.2989	7.5212	7.318	5.3906	7.2268	6.9914	6.8986	7.0827	6.6885	7.3449	7.079	6.9457	7.369	7.0066
2,4-difluoro-N-[(4-methyloxan-4-yl)methyl]benzenesulfonamide	-	-	-	5.7154	6.1033	5.6255	6.1775	4.6403	6.0464	4.91	5.3595	5.4737	5.7147	6.2448	6.2098	5.8701	6.4948	6.4134	6.3049	5.648	5.2677	4.538	6.1864	6.6415	3.6383	5.432	6.1185	5.4217	4.5288	4.3312	5.047	3.6114	5.9845	4.8327	5.1514	3.606	5.3215	4.3656	4.5431	4.7658	3.8468	3.6539	5.0257	4.468	3.5546	4.8409	4.4012	4.4683	5.0232
Valylglutamic acid	Organic acids and derivatives	Carboxylic acids and derivatives	Amino acids, peptides, and analogues	6.8118	7.2788	7.0319	7.0127	7.2154	7.4774	6.5104	5.3131	7.6455	7.3761	7.0249	7.5165	7.4166	6.8602	6.9364	7.1969	6.6876	7.2608	6.762	6.5609	6.5351	7.6178	7.1214	6.1502	6.3882	6.3488	5.603	4.8734	5.9915	6.0844	6.1004	6.0077	6.1041	5.6179	6.6568	4.2083	6.2243	5.6489	5.8497	5.9239	5.2132	6.0506	5.5406	5.4528	6.4925	5.8012
Val Val	-	-	-	5.9396	6.2098	5.9215	6.3453	6.2164	6.4815	5.8115	4.2839	6.6977	6.3527	6.2101	6.2962	6.2375	6.1905	6.0477	6.3371	6.2768	6.4161	5.7612	5.5286	5.9494	6.5028	6.3086	5.2945	5.5478	4.9601	3.9741	3.6802	3.6849	6.3335	4.2304	4.3533	4.9135	3.6733	4.9209	3.335	4.5337	4.6877	3.7885	4.0648	4.3339	4.7343	4.4177	4.5165	5.1549	5.1894
Arginylproline	Organic acids and derivatives	Carboxylic acids and derivatives	Amino acids, peptides, and analogues	5.5344	6.3191	6.3903	6.448	6.4927	6.9596	6.0738	5.663	6.9075	6.6732	6.2391	6.5198	6.9984	6.279	6.6406	6.5508	6.8042	6.8449	6.1517	5.7912	6.4009	6.856	6.6214	5.7836	6.1538	5.7843	5.798	6.1071	5.6337	6.0095	5.6521	6.0715	5.7828	5.5401	5.9373	5.3698	5.4976	5.9051	5.8045	5.8232	5.337	5.9354	5.6761	5.7827	5.6206	5.5443
Queuosine	Nucleosides, nucleotides, and analogues	Pyrrolopyrimidine nucleosides and nucleotides	Not Available	6.6702	6.4739	6.0294	7.0627	6.1226	6.4749	4.8203	5.9545	6.255	6.281	7.1319	6.3957	5.822	6.8124	6.3096	6.4071	6.1223	5.8349	5.9069	6.3446	6.4985	4.5009	5.9973	6.8929	6.4827	6.478	5.8967	6.3766	4.6246	5.7841	4.5994	5.9209	5.1164	4.4624	5.5724	4.124	4.2601	6.2817	5.8318	5.7697	6.2083	4.4171	5.91	5.6535	5.3534	5.9694
Ala Tyr	-	-	-	5.8296	5.993	5.8415	6.0038	6.0229	6.1921	5.6415	4.0847	6.4622	6.1172	5.8392	6.1064	5.9842	5.8655	5.7748	6.052	6.0787	6.1749	5.5887	5.2948	5.9209	6.4409	6.0502	4.8229	5.3095	5.1921	4.2538	3.9706	4.8212	5.8745	3.8914	4.0904	4.5929	3.7945	4.8622	3.4561	4.4556	4.3434	5.474	5.8158	4.4048	4.0983	4.0064	5.2342	4.641	4.9172
4-Hydroxy-benzenepropanedioate	Benzenoids	Phenol esters	Not Available	6.1548	6.51	6.3112	5.9018	6.7452	6.584	5.5066	6.5002	6.0167	5.7192	5.8055	6.5195	5.9659	5.8949	6.8445	6.5503	5.906	5.4045	6.4255	6.0144	6.3317	6.96	6.4915	6.8996	6.4961	6.9371	6.242	6.6793	6.5562	5.5921	6.3387	6.5564	6.7251	6.4827	6.3851	6.2329	6.3095	6.7571	6.4717	6.6537	6.4361	6.6467	6.5747	6.6443	6.5037	6.5055
Glu Val Arg	-	-	-	5.9985	6.5404	6.4949	6.3827	6.4586	6.7984	6.3632	0.6399	7.2745	7.1259	6.3369	7.0878	7.1031	6.7838	6.5343	6.1812	6.089	7.0999	6.1489	6.2251	6.62	7.1053	6.8879	5.6518	5.6365	5.6829	0.3985	0.6983	0.7021	5.2199	0.6766	0.6809	0.6978	0.6929	5.4533	0.4476	3.9246	0.6671	0.7365	0.786	0.4592	4.7914	0.63	0.7298	5.9365	5.5868
Diketogulonic acid	Organic oxygen compounds	Organooxygen compounds	Carbohydrates and carbohydrate conjugates	3.7666	4.452	3.3521	3.5016	4.0084	3.9193	2.8491	4.6471	3.4191	3.4707	4.0785	3.4287	3.399	3.5701	4.2006	4.4424	3.41	3.274	4.0497	3.2302	4.7333	4.8729	3.5703	4.8851	4.6792	5.0607	4.6996	5.3664	5.0164	4.5181	4.9581	5.485	5.1388	4.9562	5.1956	3.79	4.7156	5.5066	5.1591	5.1522	4.7823	4.7621	5.1933	5.0469	4.5872	4.5516
Pseudouridine	Nucleosides, nucleotides, and analogues	Nucleoside and nucleotide analogues	Not Available	6.1246	3.9377	4.8456	4.4565	3.9472	4.7159	4.1545	4.7572	4.0817	5.0566	5.0434	5.0838	4.6643	5.8212	3.7957	4.6344	6.386	6.1154	3.4866	5.1658	5.35	4.9313	4.2147	3.9859	3.7426	5.1577	4.5216	4.7415	5.0595	5.4714	5.1334	4.8603	5.6003	4.6015	4.4803	4.6148	4.3194	4.8264	5.1096	5.3303	4.8965	4.829	4.9726	4.9848	4.7673	3.7565
2,3,4-Tri-O-acetylarabinopyranosyl isothiocyanate	Organic oxygen compounds	Organooxygen compounds	Carbohydrates and carbohydrate conjugates	6.7047	6.3911	7.1403	6.8123	6.6974	6.7982	6.2922	6.6438	7.1427	7.2316	7.2761	7.3247	7.3069	7.2978	7.4302	7.421	7.3021	6.9562	6.7069	7.1662	7.4386	5.337	6.9229	6.9047	6.9784	6.6833	5.7042	6.0575	6.5842	6.9408	6.9734	6.1956	5.9734	5.7097	6.8341	5.2688	4.9332	5.9673	6.4376	6.3991	5.7661	6.0238	5.4211	5.9307	6.6292	6.4886
10-Hydroxy-3-methoxy-1,3,5,7-cadinatetraen-9-one	Lipids and lipid-like molecules	Prenol lipids	Sesquiterpenoids	4.8358	4.739	5.0582	5.0591	5.3958	5.6237	5.1956	3.9531	5.952	5.1355	4.6942	5.4374	4.519	5.3506	5.1168	5.161	5.374	5.6834	4.8418	4.3813	5.2319	5.8931	5.3671	4.1446	3.994	4.5413	3.4739	4.0434	4.3494	4.6662	3.7535	4.168	4.8692	3.774	3.9247	3.4356	3.6441	3.7414	4.3832	4.9147	4.4473	4.2743	4.6373	4.9162	4.4946	4.3052
5-(3-Aminopropylphosphanyloxy)-2-(hydroxymethyl)pyran-4-one	Organoheterocyclic compounds	Pyrans	Pyranones and derivatives	5.486	4.7206	5.8552	5.8331	5.3098	5.5844	4.7822	5.0563	5.4944	5.6149	5.7239	5.6735	5.8582	5.7437	5.9416	5.6966	5.6775	4.8282	5.0038	5.7474	6.0714	3.7986	5.105	5.467	5.4134	5.0494	3.3427	3.7669	4.4894	5.4	5.1923	3.7644	3.8147	3.7601	5.4274	3.4217	3.5578	3.7275	4.4705	3.874	4.0785	4.2939	3.6797	3.8853	4.6296	4.8771
4-Methylumbelliferylguanidinobenzoate	Benzenoids	Benzene and substituted derivatives	Benzoic acids and derivatives	5.7663	5.3578	6.2024	5.9246	5.4823	5.6461	5.1447	5.4627	5.8729	5.8675	5.962	5.9899	6.0056	5.9848	6.1335	6.059	5.9564	5.4189	5.2156	5.8744	6.1772	3.8584	5.4364	5.7639	5.7967	5.2777	3.8341	3.977	4.9787	5.6486	5.6964	4.5545	4.4524	4.0084	5.6715	4.0352	3.6176	4.668	5.0839	5.1568	4.0746	4.7063	3.7395	3.9219	5.2862	5.1925
4-Isopropyl-3-cyclohexene-1-carboxylic acid	Lipids and lipid-like molecules	Prenol lipids	Monoterpenoids	5.8823	5.9824	5.5923	6.2311	6.0914	6.9031	3.4938	5.4186	6.3218	6.3891	5.6356	5.6143	5.6093	5.6506	5.8483	5.6001	5.5626	5.6328	5.4293	5.6844	6.2451	5.8178	5.9586	5.4333	5.5761	5.3929	4.4499	5.4953	5.2737	3.9927	5.3243	5.3689	5.5323	5.487	5.4732	3.7093	4.8942	5.1079	5.4703	5.417	4.5287	5.2886	5.1767	5.6057	5.2578	3.9999
7-N-(2-((2-(gamma-L-Glutamylamino)ethyl)dithio)ethyl)mitomycin C	Organoheterocyclic compounds	Indoles and derivatives	Indolequinones	6.0847	4.9193	6.579	6.4322	5.9035	6.0803	5.4589	5.3544	6.1835	6.2616	6.2395	6.2972	6.4656	6.3059	6.5401	6.3178	6.2345	5.3791	5.5807	6.2355	6.6544	3.6972	5.5618	6.0609	5.8877	4.9265	3.2414	4.7814	4.768	5.9085	5.5215	4.7109	4.6224	4.7335	5.8828	3.3203	4.4599	4.7332	4.9145	4.7509	4.345	4.648	4.579	4.7198	5.1022	5.2121
3(2H)-Pyridazinone	Organoheterocyclic compounds	Diazines	Pyridazines and derivatives	5.9264	6.1643	4.9305	5.6611	5.9434	5.6442	4.333	6.3507	4.661	6.4103	6.1272	6.0966	6.2277	4.9429	5.2741	4.1139	5.1955	3.9929	5.5849	5.5669	5.8453	5.2396	6.0983	6.3369	6.3408	6.6651	6.0595	6.6459	6.5523	5.9268	6.3113	6.5304	6.5296	6.1964	6.405	5.8633	5.7955	6.7606	6.6009	6.5152	6.2784	6.452	6.293	6.5257	6.131	5.9302
Norepinephrine	Benzenoids	Phenols	Benzenediols	5.9394	4.9132	4.9001	5.1308	5.1148	4.9744	4.2054	3.4447	5.126	5.3729	5.4941	5.2246	6.5838	5.6946	3.8204	5.1292	6.8567	5.1638	4.4229	5.3888	6.29	5.1924	4.4037	3.4288	3.5196	3.5217	3.0951	3.5192	3.5239	6.1009	3.4919	3.4972	4.3691	4.1351	3.4982	3.174	3.3101	3.4797	4.2651	4.0754	3.192	3.4671	3.432	4.2621	3.4535	3.0117
2-Hydroxy-3-(4-hydroxyphenyl)propenoic acid	Benzenoids	Benzene and substituted derivatives	Phenylpyruvic acid derivatives	5.5483	4.4766	3.6063	6.0162	3.984	5.1128	3.7554	1.0336	1.1105	3.81	3.0856	3.7452	4.9193	4.1674	1.1513	4.0177	4.52	4.187	0.8727	5.1133	4.8788	4.9486	1.1532	3.8214	2.332	4.4871	0.7309	4.1505	4.4978	5.032	3.8684	1.0815	3.7783	1.0954	4.2388	3.5632	0.9133	3.7555	5.0649	5.184	3.838	1.0539	4.0944	4.6532	3.3463	3.2924
L-Lysine	Organic acids and derivatives	Carboxylic acids and derivatives	Amino acids, peptides, and analogues	4.0494	4.2577	4.5701	4.0476	4.0366	4.8944	3.8638	3.4721	4.3955	4.5981	4.8255	4.7695	5.337	5.4451	5.3893	5.8286	5.2154	3.9013	4.6832	3.3672	4.4695	5.2426	4.2969	4.3106	4.6069	4.8525	3.9347	3.9679	4.6301	3.4266	5.0021	4.7979	4.8259	4.8453	4.9532	3.7013	4.9699	4.4275	4.1117	3.769	3.264	5.1551	4.4477	3.8828	4.8467	4.0092
1,2-Dihydroxy-3,4-epoxy-1,2,3,4-tetrahydronaphthalene	Benzenoids	Tetralins	Not Available	6.2282	6.4634	6.3311	6.386	6.4081	6.3512	5.478	6.4864	6.3223	6.3505	6.4763	6.2814	6.3142	6.3144	6.4681	6.3328	6.3632	6.0649	5.9919	6.1196	6.5693	6.2417	6.4665	6.4061	6.3624	6.6758	5.9869	6.6511	6.4494	6.4012	6.5216	6.4675	6.7221	6.778	6.4717	6.0731	6.0455	6.6348	6.5545	6.6548	6.2568	6.5724	6.5035	6.6747	6.4277	5.5737
Myo-Inositol	Organic oxygen compounds	Organooxygen compounds	Alcohols and polyols	6.3728	6.3454	6.2976	6.1696	6.2315	6.2073	5.6727	6.232	6.2994	6.4475	6.5309	6.4137	6.5612	6.5255	6.466	6.5695	6.5726	6.4569	6.0069	6.4513	6.5693	6.5666	6.4723	6.2527	6.4066	6.6354	6.1713	6.5623	6.5783	6.4101	6.6513	6.5486	6.5363	6.4577	6.5027	6.1049	6.1155	6.5807	6.5837	6.5354	6.1679	6.5206	6.3922	6.4957	6.4223	5.9469
2-Methyl-3(2H)-isothiazolone	Organoheterocyclic compounds	Azoles	Thiazoles	5.6948	4.5042	4.8087	4.8076	4.66	4.8162	3.5189	3.7101	4.9391	5.0706	4.8884	3.3234	4.7062	4.5655	4.823	4.475	3.9788	3.3324	4.1852	3.7614	4.0294	5.6421	3.3599	4.1695	3.9361	3.3068	3.1045	3.5082	5.1248	3.1843	3.6563	4.5726	3.4651	5.3226	4.0144	2.9592	3.6555	3.3185	4.1595	3.4113	2.9771	5.136	3.6902	3.5673	4.696	3.6486
Alpha-Methylene-Gamma-Butyrolactone	Organoheterocyclic compounds	Lactones	Gamma butyrolactones	6.7853	6.8404	6.7007	6.5988	6.7279	6.7334	6.1271	6.6969	6.7378	6.8273	6.9019	6.8223	6.9322	6.9297	6.8924	6.9742	6.9851	6.8795	6.5131	6.891	7.0076	7.0411	6.9389	6.7027	6.888	7.0503	6.6652	7.0284	7.0078	6.835	7.0623	6.9902	7.0078	6.9603	6.957	6.5881	6.5797	7.0348	7.0596	7.0385	6.5953	6.9459	6.8818	6.9534	6.8929	6.425
2-[2-(4-chloro-3,5-dimethylpyrazol-1-yl)-1,3-thiazol-4-yl]-N-propylacetamide	-	-	-	6.0166	6.0814	6.0512	6.8557	6.5777	6.2025	3.806	6.1212	6.0386	5.8343	6.174	6.4026	5.8898	6.0486	6.4037	6.0985	5.8185	5.4311	5.9051	5.744	6.2166	5.7529	6.3502	6.3196	6.1055	6.0086	5.1904	6.0882	6.0536	5.5609	5.996	6.0562	6.1954	5.8957	6.1664	4.0215	5.3127	5.9761	6.2792	6.1849	5.5294	6.043	5.9378	6.2467	5.9127	4.9543
Guanidylic acid (guanosine monophosphate)	-	-	-	5.7523	5.3163	5.9475	5.6149	5.2681	5.3228	4.753	4.109	5.7118	5.8058	5.4236	5.1554	6.1111	6.1852	5.8122	5.5178	5.6865	5.9154	4.4822	5.7899	6.5397	4.7942	4.2391	4.0931	4.1839	4.186	3.7592	4.1834	4.1882	4.237	4.1561	4.1615	4.1828	4.1766	4.1624	3.8382	3.9743	4.144	4.2307	4.2906	3.8561	4.1313	4.0962	4.2225	4.1178	3.6758
PC(PGE2/20:3(5Z,8Z,11Z))	Not Available	Not Available	Not Available	5.8719	6.6833	5.743	5.234	6.6008	6.206	7.4175	6.1055	5.2647	6.2027	5.6562	5.9177	5.7374	5.5273	5.1024	5.4009	5.4277	5.2162	6.3818	5.9635	5.6871	6.3458	7.8179	6.3901	6.6535	6.7185	8.3017	6.425	7.0442	4.7384	6.3281	6.1859	6.5369	6.7263	6.3003	7.1479	6.1534	6.8604	6.1312	5.8954	7.5673	6.4331	6.7469	6.4393	6.667	8.7003
Neolinustatin	Organic oxygen compounds	Organooxygen compounds	Carbohydrates and carbohydrate conjugates	4.8913	5.8011	5.4285	5.4251	5.5512	5.6438	4.219	4.0306	5.0894	5.5944	5.7324	5.1764	6.8952	5.6022	4.6621	5.2161	5.7071	4.8134	3.8783	3.9256	5.3227	4.8436	4.2785	4.0146	4.4493	4.1076	3.6808	4.105	4.4906	6.0763	4.0777	4.0831	4.1044	4.0982	4.084	3.7598	3.8959	4.0656	4.1523	4.2121	4.1	4.0529	4.0178	4.7373	4.0394	3.5974
Deoxyguanylic Acid	Nucleosides, nucleotides, and analogues	Purine nucleotides	Purine deoxyribonucleotides	6.3021	5.9345	6.3989	6.1006	5.6384	5.8645	5.1932	4.1479	6.029	6.2054	5.9477	5.585	6.3947	6.7412	6.3517	6.1264	6.0699	6.4531	4.7937	6.4852	7.1626	5.3782	4.7669	3.8072	4.8409	4.1855	4.5529	4.6677	4.5625	5.0716	4.4886	5.0291	4.3791	4.7998	4.4057	4.536	4.3209	3.8582	3.9448	4.0047	3.5703	3.8455	3.9189	3.9366	4.4779	4.1692
Leu Ser Asp	-	-	-	4.2745	5.3198	5.0934	5.6442	5.5574	5.9661	5.2338	3.7982	6.3675	5.851	5.5726	5.7295	5.5576	5.6139	5.5159	5.6646	5.534	5.8719	5.1804	5.0111	5.1624	6.0171	5.794	4.4076	4.8728	3.7846	3.3204	2.3892	3.8067	5.2803	2.9316	3.1961	3.5716	2.3824	4.4276	2.0461	3.8069	4.3133	3.9548	4.0764	2.2226	2.9219	2.3024	3.7861	3.5444	4.9126
Nystatin A1	Organic oxygen compounds	Organooxygen compounds	Carbohydrates and carbohydrate conjugates	7.4379	5.8155	7.3341	7.0176	5.772	6.5934	6.5019	6.5152	7.0062	7.0094	7.2408	6.6245	7.1745	7.1465	6.4197	7.5664	7.2917	6.7616	5.0553	7.0143	7.305	6.0814	5.8821	6.1625	5.7813	7.7257	6.1232	6.8785	7.4445	7.787	7.4087	6.9443	7.4643	6.8248	6.6434	6.4245	6.1777	7.2563	7.4004	7.2377	7.0238	6.7646	7.1571	7.3909	6.9983	6.1617
4-Amino-1-piperidinecarboxylic acid	Organoheterocyclic compounds	Piperidines	Piperidinecarboxylic acids and derivatives	5.401	5.8892	5.9377	5.7845	6.1777	5.9892	5.4314	3.9319	6.5557	5.9956	5.5984	6.2824	5.8221	5.5755	5.5966	6.244	6.0925	6.2391	5.367	3.827	5.5331	5.9171	5.4879	5.0251	5.1758	4.0089	3.7482	4.0063	4.0111	3.8863	4.0335	4.1969	4.1467	3.9995	5.0968	3.6611	4.6297	3.9669	4.0536	4.1134	3.679	3.9542	3.9191	4.0454	3.9407	4.8724
6-[(2R,4S,5R)-4-Hydroxy-5-(hydroxymethyl)oxolan-2-yl]-7,8-dihydroimidazo[1,2-c]pyrimidin-5-one	Organic oxygen compounds	Organooxygen compounds	Carbohydrates and carbohydrate conjugates	0.6908	5.4408	4.8601	4.5962	5.5497	6.1513	4.776	0.0539	5.8295	5.2177	3.9995	5.7637	5.5764	3.7276	5.6837	4.7789	2.2797	5.2018	5.3114	0.3594	2.1439	5.7007	5.4664	4.227	4.4556	1.9865	0.0048	0.0127	2.1246	1.8892	0.0119	1.1934	0.0127	0.0125	3.7017	0.0058	0.0079	2.2368	2.2433	0.0162	0.006	0.0113	0.0104	1.7471	0.0109	4.8569
PG(18:1(11Z)/22:6(5Z,8E,10Z,13Z,15E,19Z)-2OH(7S, 17S))	Not Available	Not Available	Not Available	6.542	6.1059	6.4481	6.4591	5.9265	5.8703	5.4565	6.1794	6.079	6.4695	6.4962	6.3061	6.0214	6.1897	5.7965	6.3961	6.3728	6.2736	5.5294	6.4013	6.429	6.0213	5.7187	6.1712	6.2984	6.8314	5.9055	6.4624	6.5083	6.4619	6.7461	6.2969	6.5765	6.307	6.2577	5.8264	5.87	6.5564	6.5168	6.6168	6.3847	6.1199	6.4647	6.5716	6.5531	6.0914
Ile Glu	-	-	-	5.7889	6.1373	6.0908	6.2679	6.1337	6.3871	5.7622	4.2971	6.9923	6.3356	6.2015	6.3199	6.2802	6.4108	6.1265	6.1293	5.881	6.4025	5.8496	5.4367	6.0315	6.6632	6.3543	5.4471	5.5693	5.1757	4.6776	4.0464	4.2811	6.1142	5.0348	4.8776	4.564	3.6603	5.3254	4.1441	4.7521	4.8702	4.3694	4.5383	4.6775	5.2504	3.5799	4.8621	5.4101	5.38
Methyl 4,6-dihydroxy-2,3-dimethylbenzoate	-	-	-	6.297	5.7826	5.9737	5.8731	5.8681	5.9313	5.1856	6.0754	5.6452	5.7618	5.9204	5.9672	5.8251	6.0671	6.1021	5.8756	6.0233	5.6505	5.4057	6.0663	6.2711	6.0113	5.8453	5.8915	6.0423	6.1988	5.6147	6.0999	6.3492	6.0193	5.9436	6.1588	6.2833	5.995	6.2646	5.5169	5.649	6.527	6.6813	6.6915	6.0901	6.2697	6.0333	6.6438	6.1229	5.5202
D-altro-D-manno-Heptose	Organic oxygen compounds	Organooxygen compounds	Carbohydrates and carbohydrate conjugates	6.5377	6.8199	6.1457	6.5015	6.7242	6.4562	5.4172	7.0002	6.0294	6.9149	6.6218	6.7124	6.7386	6.1457	6.1087	5.9058	6.1591	5.4079	6.3974	6.4368	6.5615	5.9656	6.7838	7.0189	7.0133	7.3022	6.6954	7.307	7.1458	6.3595	6.9617	7.2106	7.2261	6.8784	7.0242	6.4675	6.4945	7.4422	7.2323	7.1039	6.9686	7.1536	6.9599	7.1738	6.8333	6.6073
3-Hydroxyanthranilic Acid	Benzenoids	Benzene and substituted derivatives	Benzoic acids and derivatives	5.3354	5.2856	5.2611	5.1594	5.2965	5.4743	4.6427	5.1714	5.5717	5.3187	5.1828	5.1215	5.3909	5.65	5.5354	5.4162	5.3805	5.4373	4.6903	5.0804	5.5004	5.7301	5.2949	5.2335	5.2792	6.2236	5.3845	5.5116	5.7924	5.1048	5.5348	5.4831	5.6607	5.4009	5.61	4.787	5.006	5.8725	5.8635	5.8534	5.627	5.4185	5.4235	5.792	5.6243	4.8727
Homovanillin	Benzenoids	Phenols	Methoxyphenols	6.9525	6.7121	6.9015	6.9706	6.7683	6.9703	6.2329	6.9985	6.8142	6.9135	6.9327	6.7194	6.9266	6.9901	7.1793	6.861	7.0208	6.7333	6.4525	6.8739	7.2281	6.8738	6.724	6.8867	7.013	7.0255	6.7774	7.0555	7.0748	6.9399	6.9956	6.9033	7.0649	6.8436	6.9498	6.3089	6.451	7.259	7.2152	7.2591	6.6911	6.9762	6.839	7.2549	6.9133	6.4564
Genipic acid	Organoheterocyclic compounds	Dihydrofurans	Not Available	5.9249	5.9864	6.1765	6.0451	5.9885	6.0846	5.3032	6.1198	6.0629	6.0266	6.0109	6.0954	6.0936	6.0964	6.353	6.1297	6.0416	5.9781	5.6498	6.041	6.3112	5.9286	6.1286	6.1509	6.2608	6.04	5.6927	6.1711	6.1151	5.8425	6.1195	6.0026	6.0912	5.9631	6.0853	5.5255	5.6123	6.2437	6.2245	6.1901	5.7012	6.0581	6.0187	6.1911	6.0213	5.7729
3-Hexen-1-ol	Lipids and lipid-like molecules	Fatty Acyls	Fatty alcohols	5.2229	4.4839	4.7892	4.6197	4.5323	4.6686	4.1911	3.8033	4.7061	4.4726	4.712	5.0237	4.8578	4.6423	4.2908	4.9882	5.2479	4.8495	4.2285	4.5756	4.824	5.0008	3.8405	3.8904	3.6567	4.3334	3.9869	3.6097	3.9192	5.3164	4.3841	4.712	4.5522	4.3089	4.3568	3.421	3.7126	4.1872	4.6119	4.6349	4.2215	4.1044	4.2469	4.8207	4.3419	3.7313
9H-Purine-9-ol	Organoheterocyclic compounds	Imidazopyrimidines	Purines and purine derivatives	5.8812	5.9986	5.6522	5.9588	5.7359	5.9131	5.2063	5.4695	5.8736	6.7917	6.0794	5.6438	6.4225	6.1753	6.0431	5.765	6.2726	6.2505	5.1474	6.0142	5.5949	6.2462	5.4551	5.1378	5.2587	4.8819	5.0958	4.8999	4.8344	5.2237	5.4507	5.4373	5.0631	5.0611	4.9638	4.4582	5.2353	4.7482	4.9337	4.6959	4.8111	5.0788	4.7285	5.0213	5.073	4.6967
Morpholine	Organoheterocyclic compounds	Oxazinanes	Morpholines	5.7974	6.0735	5.8751	5.7738	6.089	5.8596	5.1153	5.8174	5.8727	5.8729	5.9543	5.9484	6.0481	5.9307	5.9274	5.8963	5.8335	5.7124	5.6926	6.1693	6.3062	6.344	5.863	5.8323	5.9123	5.9503	5.6213	6.0204	6.0103	5.6168	5.9444	5.8961	6.0331	5.9386	5.915	5.5941	5.6903	5.9257	5.9959	6.0292	5.6087	5.9465	5.9567	6.0404	5.9487	5.3216
1-O-Feruloyl-beta-D-glucopyranose	Phenylpropanoids and polyketides	Cinnamic acids and derivatives	Hydroxycinnamic acids and derivatives	6.1701	5.7134	6.1769	5.8912	5.795	6.6149	4.635	5.8619	5.5441	5.818	6.1534	5.8614	6.5506	5.8965	6.3018	6.0164	6.0577	5.6336	4.9423	5.7763	6.3821	5.3037	5.5777	5.7974	5.7538	5.9808	5.2629	5.904	5.6762	5.9711	5.8455	5.729	5.99	5.6922	6.0626	3.7135	5.1156	5.9242	6.0005	5.8826	5.3318	5.5944	5.7427	5.8358	5.7299	3.5511
3-O-Demethylfortimicin A	Organic oxygen compounds	Organooxygen compounds	Carbohydrates and carbohydrate conjugates	4.156	4.7936	4.5563	5.1973	5.1796	5.4	4.717	4.1478	5.8204	4.6111	4.364	4.9857	4.2117	5.0731	5.2968	4.3575	4.2228	5.4856	5.0503	4.832	4.2793	6.7065	4.8468	4.1319	4.2227	4.2248	3.798	4.2223	4.227	4.1023	4.2932	4.2003	4.2216	4.2154	4.2012	3.877	4.0131	4.1828	4.2695	4.3294	3.8949	4.1701	4.135	4.2613	4.1566	3.7146
7-Methylxanthosine	Nucleosides, nucleotides, and analogues	Purine nucleosides	Not Available	6.7926	2.8345	4.6653	5.2449	2.7448	5.0249	4.7108	4.9294	4.5052	4.5432	2.7599	5.0021	4.9468	5.7204	3.1918	5.0268	5.3352	5.1844	2.4871	5.9554	5.2654	5.4124	4.3738	4.635	4.6731	6.2461	4.6752	5.4498	6.2066	6.2971	5.197	5.5653	6.1111	5.4789	5.3807	5.5618	4.0959	5.9973	6.2723	6.0727	5.9821	4.7602	5.5439	6.1913	5.5789	4.8799
4(1H)-Pteridinone, 2-amino-7-(1,2-dihydroxypropyl)-5,6,7,8-tetrahydro-	Organoheterocyclic compounds	Pteridines and derivatives	Pterins and derivatives	2.3389	3.9041	2.3477	4.1775	4.6245	4.2448	1.8485	2.3308	4.7521	4.5151	2.4227	4.3568	2.3944	2.3836	2.4583	4.0026	2.4054	4.3137	4.121	2.2264	2.4034	4.8015	4.1616	2.3149	2.4053	4.1222	4.198	2.4049	2.4097	2.2855	2.3777	2.383	4.0864	2.3981	2.384	2.9213	2.1968	2.3656	2.452	2.5117	2.0795	2.353	2.3181	2.4438	2.3395	1.9009
Nebularine	Nucleosides, nucleotides, and analogues	Purine nucleosides	Not Available	5.7103	5.7471	5.7241	5.3882	6.1572	5.9702	4.8942	5.6936	5.6119	5.2038	5.2412	5.183	5.0463	4.9089	6.0412	5.2532	4.3428	5.1053	5.3792	5.6006	5.8303	5.4556	5.7067	5.6993	5.7152	5.6229	5.1419	5.7842	5.7524	4.2182	5.4478	5.5055	5.6234	5.2426	5.5772	4.445	5.1632	5.9837	5.7621	5.7073	5.3419	5.6379	5.3308	5.6738	5.3715	5.7004
Lys Gln	-	-	-	4.8265	5.3833	5.4905	5.4786	5.7086	5.5499	4.9127	4.3252	5.6472	5.0548	5.0468	5.8015	5.3168	4.8224	5.0743	5.9967	5.8649	5.7508	4.9416	4.528	5.2213	5.7439	5.0177	4.3949	4.9285	5.075	4.6109	5.1974	3.9368	4.3794	4.9884	4.7581	5.5057	5.48	4.4553	4.9118	4.583	4.7906	4.4591	4.5044	4.6954	4.7773	4.8192	2.5653	4.6925	4.8139
Ile Gln	-	-	-	4.2468	5.4543	5.2576	5.8727	5.578	5.7368	5.2077	2.5409	6.1245	5.6865	5.6565	5.6364	5.6093	5.6495	5.5637	5.2989	5.2703	5.6771	5.0706	4.476	5.1342	5.9187	5.6291	4.5121	4.7213	4.1526	3.1089	4.2294	3.8748	5.8766	3.4412	4.1834	4.7703	4.7156	4.2433	3.2794	4.2172	3.8957	3.9124	2.722	3.7779	3.4139	4.1915	3.6594	4.5126	4.5665
(3b,4b,11b,14b)-11-Ethoxy-3,4-epoxy-14-hydroxy-12-cyathen-15-al 14-xyloside	Lipids and lipid-like molecules	Prenol lipids	Diterpenoids	5.9825	5.247	5.5072	5.3479	5.012	5.3497	4.8288	4.6112	5.013	5.8203	6.018	5.0895	6.1005	5.5869	4.4509	5.4308	5.942	5.1377	4.4067	5.441	5.6857	5.3963	4.4907	4.451	4.6256	5.7503	4.6744	4.1462	5.5724	6.1708	4.3825	4.059	5.5153	4.5709	5.085	4.5128	4.4739	5.2149	5.5463	5.4413	5.1643	4.3043	5.269	5.6864	4.9698	4.4985
4-Amino-2-methylenebutanoic acid	Organic acids and derivatives	Carboxylic acids and derivatives	Amino acids, peptides, and analogues	5.576	5.4323	5.1851	5.1223	5.3923	5.4183	4.5451	5.4545	5.1304	5.1363	5.1761	5.2353	5.3026	5.3025	5.1894	5.2137	5.3236	5.1534	4.9749	5.2251	5.306	5.9869	5.3067	5.4743	5.4473	6.2375	5.1851	5.9394	6.0425	5.2187	5.606	5.6188	6.2629	5.6915	5.8995	5.715	5.2093	6.0738	5.9676	5.7853	6.0403	5.4647	5.9698	5.8884	5.8744	5.1993
3-Furoic acid	Organoheterocyclic compounds	Furans	Furoic acid and derivatives	6.4796	6.1573	6.2952	6.443	6.1328	6.2179	5.4049	6.273	6.2066	6.3216	6.6975	6.3601	6.3499	6.4154	6.3466	6.2146	6.13	5.9452	5.7652	6.2726	6.3694	5.9895	6.2103	6.2586	6.339	6.5337	5.9698	6.5059	6.4261	6.0874	6.2531	6.3757	6.5718	6.2333	6.5922	5.9897	5.9907	6.6	6.6802	6.7258	6.2541	6.6756	6.3555	6.6059	6.2823	5.8432
N-Methylisoleucine	-	-	-	3.1186	3.9797	3.4113	3.2867	3.1875	3.1779	2.6247	4.2172	3.1944	3.246	3.2027	3.204	3.1743	3.1634	3.2383	3.1912	3.1853	3.0493	2.9293	3.0055	3.1832	5.6043	4.0708	3.9033	3.826	6.2408	4.3563	5.2121	5.5573	3.0649	4.0256	3.1628	6.0028	4.1219	5.3533	5.3483	3.633	5.7039	5.3141	5.0638	5.6715	3.6358	5.4559	5.2811	4.555	3.6495
2-Acetolactate	Organic acids and derivatives	Keto acids and derivatives	Short-chain keto acids and derivatives	5.9078	5.8241	5.924	5.7285	5.8059	5.7827	5.1055	5.8234	5.8685	6.0116	6.0461	5.9056	6.0571	5.997	6.0507	6.0267	6.0784	5.8888	5.5197	5.9838	6.1578	6.1826	5.9732	5.9366	6.0676	6.2583	5.6332	6.1344	6.2405	5.944	6.0566	6.0552	6.1904	6.0649	6.1382	5.6925	5.7266	6.1938	6.2651	6.2477	5.8323	6.0663	6.0602	6.189	6.0475	5.5816
(S)-2-Methyl-1-butanol O-beta-D-Glucopyranoside	Lipids and lipid-like molecules	Fatty Acyls	Fatty acyl glycosides	5.0787	5.83	3.8815	5.1481	5.863	4.2724	7.8668	5.8698	4.8266	5.0914	4.9507	5.2884	5.1054	4.2597	5.322	4.9681	4.8928	5.0041	5.3969	5.049	4.8689	6.1501	6.2033	5.6486	5.6732	5.8134	5.0753	5.7101	5.7651	8.0218	5.5209	5.7625	5.9847	5.5443	5.6658	7.4408	5.0967	7.3132	5.9045	5.5925	6.2606	5.6916	5.7303	5.9531	5.7521	3.394
Phenethylamine glucuronide	Organic oxygen compounds	Organooxygen compounds	Carbohydrates and carbohydrate conjugates	5.9954	4.1271	4.2271	4.2097	4.4704	4.7031	4.1881	4.4861	4.1757	5.9142	5.8741	4.6807	6.3478	5.0237	3.4314	4.1242	5.9116	4.5377	3.5779	5.6177	5.5375	2.7702	4.2682	4.6222	4.2735	5.4145	4.2594	4.5529	5.8183	6.3823	4.8351	4.564	4.2396	4.4655	4.9385	2.0748	4.2258	4.9548	5.8392	5.5696	4.9337	4.0699	4.1089	5.4442	4.6257	4.3205
10-hydroxy-(2E,8E)-decadien-4-ynoic Acid	Lipids and lipid-like molecules	Fatty Acyls	Fatty acids and conjugates	6.5192	4.745	5.6936	4.3286	4.9548	5.2638	5.2404	5.2136	4.4907	5.24	5.6243	5.152	5.9554	5.5193	5.2029	4.8475	6.2666	4.5907	3.9691	5.6876	5.7071	4.9545	5.1286	5.0926	5.1718	5.1603	4.8333	5.1987	5.296	6.2645	4.8809	4.8816	4.979	4.6981	5.0958	4.7044	4.5852	5.178	5.5993	5.5529	4.5651	4.7549	4.9351	5.3161	4.732	4.6643
Vulgaxanthin II	Organic acids and derivatives	Carboxylic acids and derivatives	Amino acids, peptides, and analogues	6.9418	7.205	7.0118	7.1445	7.2934	6.7686	4.2644	7.1591	6.9833	7.0714	7.0147	7.1357	6.9941	7.056	7.2084	6.9517	6.7597	6.4663	6.7861	6.9254	6.9783	6.7303	7.4806	7.1592	7.2021	7.2784	6.4313	7.1328	7.1027	6.6552	7.0321	7.0155	7.3311	6.9872	7.1946	6.4231	6.4919	7.322	7.3368	7.3438	6.9172	7.1489	7.0153	7.3706	7.0502	5.9039
Pyrroline hydroxycarboxylic acid	Organic acids and derivatives	Carboxylic acids and derivatives	Amino acids, peptides, and analogues	5.631	5.5849	5.8017	5.629	5.9361	5.972	5.1767	4.5016	5.9868	5.7177	5.5469	5.8709	5.7841	5.5162	5.6203	6.0451	5.9851	5.6656	5.5617	5.3999	5.5551	6.2117	5.7117	4.8878	5.3449	5.3279	4.5434	4.608	5.0076	5.5037	4.7038	5.1196	5.3673	4.9164	5.0331	4.3924	4.7901	4.9469	5.138	4.6255	4.6359	5.0535	4.4558	5.1982	5.0778	4.4656
Threoninyl-Tryptophan	Organic acids and derivatives	Carboxylic acids and derivatives	Amino acids, peptides, and analogues	5.7008	5.1027	2.4125	2.3732	4.9311	2.4629	2.5941	5.4605	2.4794	2.5308	3.6835	3.8844	2.4593	3.1585	3.8579	2.4762	3.0983	3.1286	4.6369	4.3601	3.9475	3.2996	4.8441	5.4992	5.2355	6.3364	6.0139	6.7033	6.2662	5.5466	6.0669	6.3845	6.7275	6.2284	5.7336	4.8971	5.8732	6.7891	6.0381	5.3785	6.2512	5.7633	6.0726	6.0355	5.7311	5.0588
P-coumaroyltriacetate	Phenylpropanoids and polyketides	Cinnamic acids and derivatives	Hydroxycinnamic acids and derivatives	3.9342	3.4116	3.2616	3.2221	3.8743	3.3121	2.7587	3.2446	3.3286	3.3802	3.3369	3.3383	3.3085	3.2976	3.3726	3.7126	3.3196	3.1836	3.0635	4.162	3.7599	3.6581	3.3747	3.9206	3.9303	4.7004	3.7641	4.595	4.6019	3.6858	4.6829	4.7385	4.3592	4.2466	4.608	4.5247	3.643	4.7672	5.0442	4.7403	4.4679	3.2669	4.1755	4.8161	4.3103	3.3148
(R)-1-Methylpiperidine-2-carboxylic acid	Organic acids and derivatives	Carboxylic acids and derivatives	Amino acids, peptides, and analogues	5.8113	5.3482	5.5703	5.4311	5.2088	5.431	4.6954	5.3606	5.3214	5.365	5.488	5.4525	5.4846	5.829	5.5227	6.0364	6.0614	5.3152	4.9547	5.5825	5.8087	5.7288	5.2551	5.2574	5.2761	6.3954	5.3404	6.2498	6.2689	6.2849	6.4617	6.3035	6.8035	6.6998	5.6238	5.7333	5.5227	6.0896	6.316	6.3821	5.8593	5.8971	6.0755	5.9356	6.2349	5.0395
N-Acetylmannosamine	Organic oxygen compounds	Organooxygen compounds	Carbohydrates and carbohydrate conjugates	5.2754	3.6659	4.9948	4.5928	3.6941	4.9796	4.175	5.3248	4.2971	3.6346	3.815	4.1768	3.749	4.6557	4.9612	4.2397	4.3954	3.4378	3.3178	5.2155	5.235	3.9529	4.1117	4.6038	4.7872	5.5943	4.6348	5.4339	5.805	5.1192	5.3189	5.782	5.7075	5.4739	5.625	4.9316	5.017	6.0689	6.3513	6	5.5275	5.9947	5.583	6.4882	5.5787	4.4081
Epsilon-Maleimido-lysine	Organic acids and derivatives	Carboxylic acids and derivatives	Amino acids, peptides, and analogues	5.0638	3.6169	5.0306	4.7459	5.1737	5.737	4.2958	3.4499	5.1759	5.067	4.7543	4.9865	4.9776	4.6187	5.2362	4.863	4.9561	5.0323	4.6321	4.7117	5.2846	5.0022	3.58	3.4339	4.2468	3.5269	3.1003	3.5243	3.5291	4.435	3.497	3.5024	3.5237	3.5732	3.5033	3.1792	3.3152	3.4849	3.5716	3.6314	3.1971	3.4722	3.4371	3.5634	4.2968	4.1751
Tyramine	Benzenoids	Benzene and substituted derivatives	Phenethylamines	4.8984	4.6372	5.0279	4.555	4.8714	6.4087	3.5145	3.2871	6.3564	4.4378	4.5736	6.0017	4.6582	3.543	5.0442	3.3307	4.5024	4.4028	5.1751	4.6383	5.7897	5.1577	3.3799	3.2339	4.8554	5.4918	4.5018	3.3626	3.4089	4.4519	5.2278	3.7766	4.8372	3.3174	4.8493	3.6054	5.5082	5.5631	4.3114	5.3614	3.0379	3.2721	4.1855	3.467	5.9238	5.0355
(S)-beta-Aminoisobutyric acid	Organic acids and derivatives	Carboxylic acids and derivatives	Amino acids, peptides, and analogues	7.1082	6.6563	6.4139	6.1351	6.6002	6.3972	5.6878	6.6529	6.2647	6.224	6.3595	6.5297	6.4064	6.5635	6.2742	6.4389	6.4454	6.2702	6.2254	6.5238	6.4951	7.1178	6.5095	6.6714	6.7898	7.3719	6.7098	7.1343	7.2715	6.7985	7.0052	7.137	7.4366	7.0756	7.0913	6.9177	6.561	7.3235	7.2895	7.1722	7.1474	6.903	7.1783	7.2493	7.0667	6.3489
N-Acetyl-DL-Phenylalanine	Organic acids and derivatives	Carboxylic acids and derivatives	Amino acids, peptides, and analogues	5.6891	5.6363	5.5876	5.2032	5.828	6.1485	3.8704	4.917	6.1039	5.6968	5.4794	5.7359	5.8169	5.4817	5.4819	5.5188	5.7898	5.9182	5.2026	5.1194	5.7705	6.3568	5.7476	4.9618	5.0779	5.8147	4.0069	5.472	5.4354	4.9009	5.3085	5.2281	5.6571	5.5431	5.2875	4.1923	4.9346	5.5807	5.4298	5.6402	5.0102	5.195	5.5431	5.3619	5.0099	3.9235
Glycylvaline	Organic acids and derivatives	Carboxylic acids and derivatives	Amino acids, peptides, and analogues	5.3538	5.7908	5.6659	5.8178	6.0481	6.0993	5.2163	4.3541	6.1917	5.8472	5.5415	6.1532	5.8353	5.6086	5.7828	6.2264	6.181	6.0469	5.4209	5.0527	5.6484	6.0592	5.7708	4.9882	5.2867	4.6655	4.4487	3.5585	3.8885	4.3859	4.0618	4.3762	4.6227	2.5362	5.0297	3.498	4.5227	4.6538	3.7672	4.2587	4.191	4.3849	3.7912	4.0654	4.9897	4.9105
Statine	Organic acids and derivatives	Carboxylic acids and derivatives	Amino acids, peptides, and analogues	5.9265	4.5963	5.5075	5.4381	4.1013	4.9738	4.5591	4.9839	4.8427	5.0015	5.5016	4.816	5.3266	5.429	4.0352	5.6536	5.9101	5.9712	3.482	5.1173	5.246	3.7099	4.1852	4.8566	4.7187	5.1827	4.2716	4.1518	4.4817	5.1207	4.8918	4.326	4.965	4.6077	4.4327	4.0114	3.6645	4.9323	4.3809	4.5886	4.7657	4.7331	4.952	4.6239	4.395	4.6205
Beta-D-ribosylnicotinate	Organic oxygen compounds	Organooxygen compounds	Carbohydrates and carbohydrate conjugates	5.5815	3.7933	5.5	4.4909	4.3266	5.0305	4.6692	5.6414	4.0081	4.3247	4.4296	4.8931	4.4148	4.9063	4.688	5.5038	5.3922	3.891	3.4451	5.6503	5.5556	4.4555	4.1426	5.1025	5.1087	5.7074	4.842	5.3156	5.6755	5.8266	5.5391	5.5496	5.6374	5.6387	5.3397	4.375	4.8645	5.5974	6.2651	6.2207	5.2024	5.8658	5.5097	6.077	5.5431	4.6302
5-O-Feruloylnigrumin	Lipids and lipid-like molecules	Fatty Acyls	Fatty acyl glycosides	5.8003	5.355	6.2389	5.9886	5.6098	5.8869	5.2703	4.2104	6.1454	6.1375	5.6328	6.2636	6.1305	6.0862	5.9565	6.1647	6.233	5.992	5.2304	5.4044	6.1686	4.3165	5.4342	4.7821	5.3318	4.2874	3.8606	4.2848	4.2896	5.0797	4.2575	4.2629	4.2842	4.278	5.1265	3.9396	4.0757	4.2454	4.3321	4.392	3.9575	4.2327	4.1976	4.3239	4.2192	4.2084
Morph	Alkaloids and derivatives	Morphinans	Not Available	3.5188	5.1975	4.8206	4.9603	5.2593	4.9301	4.7587	3.5106	5.8866	5.2092	4.8362	5.2982	4.9651	4.9645	4.8407	4.8274	4.0347	5.3625	4.3252	5.2236	3.5835	5.6894	5.2334	3.4947	3.7429	3.5876	3.161	3.585	3.5898	4.2429	3.5577	3.5631	3.5844	3.5782	3.564	3.2399	3.376	3.5456	3.6323	3.6922	3.2578	3.5329	3.4978	3.6241	3.6602	3.8535
4-Hydroxybenzaldehyde	Organic oxygen compounds	Organooxygen compounds	Carbonyl compounds	6.5886	6.6668	6.6071	6.5983	6.7395	6.8081	6.0508	5.9633	6.9445	6.6784	6.5411	6.8435	6.7669	6.6639	6.5986	6.8552	6.961	6.9027	6.37	6.25	6.6126	6.9598	6.7073	6.094	6.4021	6.1378	5.7584	6.0714	6.0721	6.392	6.2256	6.1236	6.1917	6.2203	6.2801	5.7587	5.9996	6.1209	6.187	6.1713	5.7634	6.1884	6.059	6.0869	6.2948	5.7763
Taxiphyllin	Organic oxygen compounds	Organooxygen compounds	Carbohydrates and carbohydrate conjugates	7.5876	6.6163	6.6135	6.7941	6.3819	6.8076	6.3877	5.7163	6.345	7.2965	7.2339	6.4792	7.3968	7.0826	6.136	6.7912	7.3095	6.4536	5.0506	6.826	6.9381	7.0853	4.9555	5.5906	5.6138	6.8508	5.3732	6.1969	6.9235	7.6569	6.3314	6.0328	6.7254	6.2211	6.5493	6.6411	5.7995	6.3354	6.8777	6.6949	6.3377	5.4611	6.4481	6.734	6.4994	5.4922
Arg Tyr	-	-	-	4.6922	5.8584	5.4984	5.6518	5.8115	5.6714	5.1769	3.664	6.1893	5.731	5.6844	5.5477	5.7201	5.4586	5.3439	4.9969	5.718	5.7815	5.2253	4.7559	5.5035	6.2394	5.8636	4.3416	5.0141	3.741	3.3143	3.7385	3.7432	5.4498	3.7112	3.9335	3.7379	3.7316	4.8576	3.3933	4.5519	3.699	3.7857	3.8456	3.4112	3.6864	3.6513	3.7775	4.6376	4.268
Cyclopentylamine	Organic nitrogen compounds	Organonitrogen compounds	Amines	7.0802	7.1105	6.9855	7.0467	7.1431	7.3739	6.5323	6.0233	7.5202	7.2271	7.0296	7.2897	7.212	7.1288	7.1389	7.3084	7.3263	7.4141	6.8309	6.5047	6.7676	7.3794	7.1634	6.4232	6.7345	6.3314	5.9459	5.6733	5.9068	6.7408	6.3689	6.3288	6.4212	6.1488	6.5255	5.779	6.3397	6.096	5.9873	6.0661	5.8919	6.4222	6.2372	6.0896	6.5841	6.1679
Tyrosyl-Gamma-glutamate	Organic acids and derivatives	Carboxylic acids and derivatives	Amino acids, peptides, and analogues	5.2011	4.4371	4.7728	4.5468	5.0774	4.6514	4.7393	3.0437	5.6683	5.4318	4.7457	5.1554	5.0012	5.2352	4.3664	4.3712	4.7305	5.3419	4.3974	4.5344	4.3199	5.6541	5.0062	2.8914	4.1183	4.3954	2.0334	3.1245	3.8921	4.9892	4.4106	4.1125	3.9857	3.5652	4.231	3.2133	2.6809	3.704	4.2879	3.9418	3.8344	3.0606	4.1243	3.9346	4.3745	3.7074
Nepsilon-Acetyl-L-lysine	Organic acids and derivatives	Carboxylic acids and derivatives	Amino acids, peptides, and analogues	5.795	6.0132	5.9275	6.1214	6.1618	6.3531	5.6434	4.4972	6.5712	6.2422	6.1072	6.2437	6.263	6.0983	6.0294	6.3365	6.3669	6.3946	5.7479	5.5241	5.9532	6.3818	6.0897	5.2732	5.578	5.0368	4.5984	3.8743	3.7667	5.9502	4.9931	4.9971	5.4765	4.8291	5.4344	3.87	5.1098	4.8592	4.5378	4.6472	4.2989	5.2575	4.7314	4.8234	5.34	5.0445
5-Hydroxy-N-formylkynurenine	Organic oxygen compounds	Organooxygen compounds	Carbonyl compounds	4.4576	5.1416	5.6373	5.2693	5.7449	5.2945	4.7737	2.6851	5.3986	4.4087	4.7202	5.532	5.3005	5.1021	5.1155	5.8642	6.1689	5.6425	5.1496	4.1809	5.4943	5.9139	4.5808	2.3138	5.0683	2.9565	3.411	1.7057	2.7209	3.3601	2.7031	4.0869	2.3432	3.1543	1.8537	1.0415	1.3326	4.0523	3.7558	4.202	2.6578	3.7745	1.569	3.508	2.3291	2.781
Uracil	Organoheterocyclic compounds	Diazines	Pyrimidines and pyrimidine derivatives	5.6941	5.7167	5.493	5.9498	5.4849	5.622	4.9446	5.2748	5.8653	6.0261	6.115	5.526	6.1562	6.0352	5.8797	5.4508	6.0755	5.7676	5.0234	5.7412	5.6428	6.3875	5.402	5.1966	5.343	5.9093	5.2514	6.0126	5.7956	6.1647	5.6284	5.9085	6.0484	6.0562	5.4794	5.3791	5.5899	5.7444	5.7624	5.6506	5.4823	5.721	5.8577	5.7821	5.6077	4.934
Synephrine	Benzenoids	Phenols	1-hydroxy-2-unsubstituted benzenoids	4.431	3.7971	3.9963	3.5372	3.3528	3.6229	2.7802	4.0681	3.8724	3.8405	3.862	3.6846	3.8805	3.9622	3.7387	3.5437	4.4544	3.205	3.7546	4.4405	4.4768	4.07	4.0401	3.9591	4.1183	3.8405	4.1671	4.1599	4.2572	4.5325	4.052	3.7783	3.5821	3.3417	4.3123	3.6657	3.2666	4.1564	4.4682	4.7071	3.836	3.7537	3.2533	4.2128	3.3421	3.7444
Histidylleucine	Organic acids and derivatives	Carboxylic acids and derivatives	Amino acids, peptides, and analogues	5.9374	6.4042	6.0792	6.216	6.4402	6.4149	5.8269	3.6642	6.6404	6.3429	6.2472	6.3956	6.2662	5.9647	6.1271	6.0613	6.1197	6.7139	5.8119	5.2927	5.984	6.722	6.2668	5.197	5.6654	4.4066	3.957	1.6712	1.9071	5.071	4.3841	2.0663	4.4999	1.6645	5.5798	1.337	5.0608	2.2951	1.8326	2.3936	1.3542	4.5885	1.586	1.7095	5.5088	5.0037
Ecgonine Methyl Ester	Organic acids and derivatives	Carboxylic acids and derivatives	Amino acids, peptides, and analogues	5.8038	5.2524	5.3008	5.1994	5.3155	5.4203	4.5722	5.3034	5.1534	5.248	5.3799	5.2673	5.5602	5.6231	5.4303	5.5777	5.6127	5.3951	5.0907	5.5173	5.5487	5.6585	5.4601	5.2462	5.5456	5.7559	5.1337	5.5677	5.7019	5.9715	5.9256	5.9345	5.87	5.8943	5.477	5.0815	5.0791	5.5793	5.8451	5.7157	5.0421	5.5956	5.4305	5.6158	5.4395	4.9497
2,5-Heptadien-1-ol	Lipids and lipid-like molecules	Fatty Acyls	Fatty alcohols	6.3263	5.7333	5.7565	5.5358	5.6165	5.6923	5.0204	5.6756	5.7194	5.659	5.6908	5.674	5.6528	5.6881	5.7542	5.707	5.6079	5.5307	5.2883	5.6151	5.6957	5.6411	5.6861	5.8972	5.6834	5.6565	5.4146	5.7436	5.7139	5.4266	5.6914	7.0775	5.823	5.6999	5.6648	5.4082	7.2635	5.6827	5.7141	5.769	5.1892	5.7151	7.2203	5.6848	5.7604	5.1922
Ser Val	-	-	-	5.4554	5.886	5.7068	5.7239	5.9489	6.1442	5.4317	4.323	6.416	6.0075	5.6769	5.9546	5.8507	5.6659	5.6282	6.0417	5.9983	6.0316	5.2953	5.0561	5.6914	6.2131	5.8081	4.9903	5.0902	4.1971	3.9308	3.5431	3.9157	4.7807	4.0565	3.9245	4.4941	4.1953	5.0936	3.7114	4.6434	3.8594	3.5848	3.9053	3.4053	4.3988	3.9535	3.8783	5.1514	4.7592
Neamine	Organic oxygen compounds	Organooxygen compounds	Carbohydrates and carbohydrate conjugates	3.2455	3.4043	3.2543	5.4457	4.5034	5.3176	6.248	6.3138	4.9169	4.7425	4.2714	4.7319	4.7562	4.6593	4.4469	4.0308	4.1387	5.0387	4.2731	5.6447	3.3102	5.0125	4.0897	3.2214	3.3121	3.3143	2.8878	3.3117	3.3165	5.3296	3.2844	3.2898	3.3111	3.3049	3.2907	6.223	5.8025	3.2723	3.359	3.4188	2.9846	3.2596	3.2245	3.3508	3.2461	2.8045
Xanthine	Organoheterocyclic compounds	Imidazopyrimidines	Purines and purine derivatives	5.5481	6.0722	5.5503	5.6886	5.7106	5.6186	4.8962	3.5198	5.4137	5.5922	5.7388	5.8019	5.9441	5.7115	5.9677	5.0724	5.8342	6.0383	5.2982	3.8541	3.5927	6.0689	5.2221	4.5317	5.1774	4.4104	4.6642	3.9488	3.8112	4.7835	4.6679	4.8715	4.5824	4.5734	4.9986	4.1856	5.0153	3.9993	4.3076	4.4463	4.1728	4.6618	4.2317	4.2664	4.9596	4.4122
2-Aminobicyclo[3.1.0]hexane-2,6-dicarboxylic acid	Organic acids and derivatives	Carboxylic acids and derivatives	Amino acids, peptides, and analogues	5.5093	5.3662	5.7496	5.915	5.2267	5.6557	4.9799	5.8078	5.5791	5.6884	5.8736	5.4127	5.7332	5.8899	6.0571	5.6512	5.5557	5.3113	4.8813	5.6381	5.8981	5.3803	5.385	5.7087	5.6186	5.9302	5.2523	6.201	5.9893	5.5606	5.8951	5.8987	5.7814	5.8109	5.894	5.4435	5.4688	6.0782	6.0252	6.1174	5.573	5.9551	5.8198	6.0284	5.7939	5.1911
Sedridine	Organoheterocyclic compounds	Piperidines	Not Available	3.3591	4.0147	3.3678	3.3284	4.5914	4.4146	3.3076	4.223	3.4349	3.4865	3.4432	3.7303	3.4148	3.4039	4.1819	3.8259	3.5065	3.557	4.3789	3.5789	3.4238	3.457	4.1311	5.0515	4.9097	3.4279	3.0013	3.4253	3.4301	3.3054	3.398	3.4034	3.4247	3.4185	5.6079	4.4387	3.2162	3.3859	3.4725	3.5324	3.0982	3.3732	3.3381	5.2276	3.3597	4.397
Ile Ser	-	-	-	5.7823	6.1719	5.9833	6.2045	6.2366	6.3733	5.787	4.5262	6.8366	6.4178	6.11	6.3444	6.2805	6.2127	5.9495	6.2869	6.2129	6.435	5.643	5.3975	5.9061	6.3993	6.287	5.4485	5.5238	5.4021	4.5593	3.939	3.9658	5.8673	4.6646	4.8807	5.3613	4.6672	5.4894	4.1681	4.8561	4.9372	4.16	4.0373	4.7802	5.223	4.826	4.7268	5.4454	5.3243
Glycylhydroxyproline	Organic acids and derivatives	Carboxylic acids and derivatives	Amino acids, peptides, and analogues	6.9182	5.1574	5.2143	4.8774	5.2855	5.7144	5.0254	4.4051	5.7206	5.5176	4.7397	4.9793	5.4928	6.0397	5.508	4.5357	5.5001	5.7225	4.619	4.4363	5.2191	5.5224	5.474	3.8165	4.6855	5.3362	4.6802	5.0789	5.1185	4.514	4.8226	5.092	5.3679	4.9993	5.02	4.5458	4.2392	4.9888	5.3454	5.2291	4.768	5.3229	4.7498	5.254	4.8557	4.6482
Gamma-Aminobutyric acid glutamate	Organic acids and derivatives	Carboxylic acids and derivatives	Amino acids, peptides, and analogues	5.1532	4.3842	4.7163	5.1882	4.5245	5.1249	4.1559	4.4856	4.9396	4.274	5.2298	4.4752	5.2856	5.3062	4.9884	4.768	4.878	5.168	4.1681	5.0605	5.0599	5.4712	4.8049	4.252	3.5453	6.4621	4.8957	5.7243	6.4041	5.1971	5.1155	5.2617	5.898	5.31	5.7452	5.528	4.9255	5.9628	5.858	5.5962	5.2657	5.0117	5.213	5.3947	5.1148	4.4157
Threonic acid	Organic oxygen compounds	Organooxygen compounds	Carbohydrates and carbohydrate conjugates	5.1044	5.6598	4.9802	5.1289	5.4812	4.6122	4.2346	5.6171	4.9665	5.2045	5.3328	5.0359	5.2375	5.2751	5.1828	4.9601	5.1206	4.9225	5.1482	5.1494	5.1546	5.8701	5.4679	5.7314	5.5918	6.1714	5.7587	6.32	5.918	4.9657	6.1439	5.9388	6.165	5.9434	5.8925	5.7832	5.6591	6.0212	5.7674	5.7607	5.785	5.9257	6.0743	5.8912	6.0313	5.3636
Queuine	Organoheterocyclic compounds	Pyrrolopyrimidines	Pyrrolo[2,3-d]pyrimidines	7.0556	5.2545	5.8905	6.1162	5.024	5.7423	5.5992	5.3128	4.879	6.3926	6.2943	6.4853	6.7737	6.4522	5.516	5.6447	6.3368	5.243	3.9115	6.3833	6.1826	5.5229	4.2956	5.4353	5.3623	6.3873	5.1781	5.8033	6.1837	6.6677	5.9651	5.7113	5.9458	5.4475	5.9904	5.3632	5.1966	6.0026	6.1215	5.8856	5.8009	5.5406	5.7366	6.1442	5.6427	5.4091
N2-Succinyl-L-glutamic acid 5-semialdehyde	Organic acids and derivatives	Carboxylic acids and derivatives	Amino acids, peptides, and analogues	6.0773	5.3256	5.4537	5.3401	5.1907	5.5422	4.872	5.5841	5.4409	5.5949	5.7518	5.0856	5.7802	5.7383	5.2143	5.5533	5.5731	5.3709	4.3498	5.7688	5.784	5.6955	5.1189	5.2768	5.318	5.9365	5.2348	5.8901	6.043	5.8164	5.7872	5.963	6.0411	5.8842	5.7738	5.3232	5.3003	6.0493	6.4594	6.3391	5.5364	5.8847	5.726	6.3157	5.7165	5.1118
Pyridoxine (Vitamin B6)	-	-	-	6.2474	6.0416	6.1773	6.3497	5.9434	6.173	5.6009	6.0825	6.1825	6.2135	6.4164	6.1538	6.3209	6.3182	6.2607	6.1811	6.3251	5.9815	5.6196	6.214	6.3663	6.5218	6.1066	6.003	6.1359	6.5058	5.8691	6.446	6.4419	6.4233	6.3698	6.3684	6.4663	6.4298	6.3769	5.8748	5.9517	6.3413	6.6328	6.632	5.9999	6.3525	6.3084	6.4449	6.2804	5.6739
5'-Deoxyadenosine	Nucleosides, nucleotides, and analogues	5''-deoxyribonucleosides	Not Available	5.3589	4.1378	3.8998	4.0402	3.5879	3.5783	4.2892	4.4685	3.5948	5.9922	5.9942	4.845	5.9682	5.139	4.3434	3.5916	4.9513	3.4497	3.3296	5.1512	5.0414	5.7095	3.6409	4.5601	4.6424	5.1158	5.1504	5.6768	5.2028	5.7828	5.2578	5.6702	5.7262	5.9573	4.5432	4.8926	5.6995	5.092	5.27	4.8698	5.0449	5.3434	5.5816	5.3719	4.8095	4.0838
D-Glucamine	Organic oxygen compounds	Organooxygen compounds	Carbohydrates and carbohydrate conjugates	5.8954	5.9703	5.6763	5.8357	5.8287	5.8204	5.1713	5.7108	5.8082	5.7611	5.7899	5.9497	5.7733	5.8409	5.7246	5.7684	5.8308	5.7959	5.4596	5.6741	5.7304	6.0362	5.7874	5.4125	5.4904	6.29	5.6024	6.0436	5.9434	5.889	5.9244	5.9241	6.35	5.8675	5.8623	5.9771	5.4662	5.9784	5.857	5.7913	5.8412	5.688	5.875	5.7196	5.7141	5.1961
Glabrin A	Organic acids and derivatives	Carboxylic acids and derivatives	Amino acids, peptides, and analogues	5.7582	6.5104	5.9505	6.0685	6.2328	6.4276	5.7871	4.7981	6.5876	6.305	6.157	6.4513	6.2992	5.8787	6.2957	5.8994	5.1251	6.3596	6.1035	5.0546	5.0804	6.5746	6.3719	5.5076	5.7342	5.2261	4.3976	4.6137	4.5531	3.4885	4.8089	5.4606	5.5395	4.9448	5.6977	4.182	5.2731	4.3741	4.2514	4.4399	4.8578	5.5474	4.8095	4.7664	5.6545	5.3154
Cysteinylglycine	Organic acids and derivatives	Carboxylic acids and derivatives	Amino acids, peptides, and analogues	6.1757	5.3745	4.4668	5.8807	4.09	5.0815	4.7126	5.1474	0.8499	6.2851	5.9996	6.267	5.8145	5.8818	1.6615	0.8472	5.0657	0.7285	4.0388	6.1365	5.6758	2.0558	4.3396	5.2456	5.3105	6.1587	4.4548	5.6813	5.7087	4.0985	5.7135	5.7445	5.2167	4.3153	6.3255	5.5016	4.9057	5.7561	5.6098	5.525	5.5787	4.8636	5.3105	5.4503	4.3872	5.4925
Neplanocin A	Nucleosides, nucleotides, and analogues	Nucleoside and nucleotide analogues	Cyclopentyl nucleosides	5.0586	4.8765	5.3452	5.332	1.7361	4.6086	4.8517	4.7179	5.3558	6.3437	6.3029	4.9014	6.1809	5.3881	4.8927	4.7468	5.5928	2.8606	1.4842	5.0114	5.4484	5.1055	1.7882	4.6196	3.7882	5.7273	5.1715	5.7437	5.7187	5.8201	5.7329	5.9959	5.894	6.087	5.3648	4.9966	6.1072	5.4355	5.6349	5.3793	5.138	5.9355	5.7579	5.8309	5.4048	4.4554
Taribavirin	Nucleosides, nucleotides, and analogues	Triazole ribonucleosides and ribonucleotides	Not Available	3.5247	4.7175	3.5334	3.4939	4.6037	3.584	3.0303	5.4503	3.6005	3.6521	3.6193	3.6101	3.5804	3.5695	3.6785	3.5973	3.5914	3.4554	3.3353	3.4116	3.5893	3.7427	4.9582	5.1861	5.4052	5.6155	4.9223	5.4827	5.6608	3.4709	4.2897	4.8802	5.3837	4.9893	5.3819	4.8631	3.6741	6.0012	6.01	5.773	5.4931	5.2129	4.9103	5.9768	4.6171	4.7547
7-Hydroxyloxapine	Organoheterocyclic compounds	Benzoxazepines	Dibenzoxazepines	5.4641	4.606	4.2227	5.2793	4.7426	4.4111	4.3076	3.8399	4.0395	5.5726	5.3028	5.7014	5.3622	5.2859	3.848	3.8009	5.0832	3.6589	3.5388	5.4061	5.0567	3.8261	3.8501	3.7668	4.5369	5.0251	3.9035	3.7944	4.3807	4.4275	4.2655	4.7473	4.6346	3.7876	5.0441	4.7039	3.6233	5.0098	4.6158	4.7313	4.8176	3.7423	3.8822	5.0655	3.7288	4.2866
Hydantoin-5-propionic acid	Organoheterocyclic compounds	Azolidines	Imidazolidines	5.6311	5.9624	5.7046	6.3882	6.1391	6.7203	5.5698	4.6469	6.3097	6.1503	5.6293	5.8761	6.113	6.0583	5.8787	6.1311	5.8973	6.1363	5.4565	5.0562	5.842	6.2588	5.9686	4.3179	4.2379	3.7587	4.1667	2.8435	4.6363	4.9191	3.6446	4.5323	3.3288	2.8366	4.1717	4.0996	3.9789	3.7171	4.6141	3.6972	3.8548	4.9034	2.7564	3.9423	4.6251	4.9316
5'-O-beta-D-Glucosylpyridoxine	Organoheterocyclic compounds	Pyridines and derivatives	Pyridoxines	4.3965	4.1197	5.2828	4.7038	3.1519	5.9486	4.7704	4.7238	5.3706	5.6034	5.5037	3.1684	5.7343	5.5014	5.7391	5.3837	5.511	5.1237	2.8938	5.3836	5.9929	5.0197	3.2049	4.2638	3.879	4.7388	3.6694	5.5261	5.1762	5.6854	4.4308	5.2296	5.2354	5.12	4.9436	4.6385	4.5283	4.9538	5.0441	5.2242	2.8222	3.9442	5.0777	5.3024	4.424	3.4793
Trihexosylceramide (d18:1/12:0)	Lipids and lipid-like molecules	Sphingolipids	Glycosphingolipids	5.9674	6.5707	5.8883	5.4257	6.5669	6.3374	7.8695	6.1505	5.6346	6.4011	5.7994	5.8435	5.7933	5.4882	5.3815	5.431	5.5122	5.1489	6.5031	6.1415	5.6578	6.5149	7.8057	6.3773	6.6181	6.6885	8.6296	6.6652	6.99	5.1645	6.2918	6.2868	6.6304	6.7491	6.2543	7.6317	6.1463	7.2602	6.0063	5.5516	7.9826	6.5246	6.7231	6.4673	6.594	8.768
Neohesperidose	Organic oxygen compounds	Organooxygen compounds	Carbohydrates and carbohydrate conjugates	5.272	4.4639	5.3191	4.1986	3.9284	4.7429	4.1865	5	4.7616	4.7819	4.497	4.53	5.2485	4.8953	5.9946	5.0924	5.1184	4.5301	3.5562	5.2279	5.7564	5.0266	4.5878	5.045	5.3539	5.2138	3.3876	5.2346	5.2835	5.3221	4.8432	5.0229	5.4845	4.9942	4.6249	4.8643	4.555	5.2162	5.2147	4.7595	4.9122	4.9744	4.8814	5.2657	4.5364	4.2701
L-alpha-Aminobutyric acid	Organic acids and derivatives	Carboxylic acids and derivatives	Amino acids, peptides, and analogues	5.7915	5.4496	5.2826	5.1355	5.1565	5.4176	4.6116	5.0345	5.2358	5.3062	5.7811	5.2823	5.2944	5.5224	5.2614	5.6215	5.3898	5.4643	4.71	5.1809	5.125	5.4642	5.0988	5.9583	5.034	5.5089	4.8587	5.4184	5.3113	5.6669	5.6474	5.6243	5.7125	5.5898	5.1961	5.0732	5.0488	5.423	5.3597	5.4366	5.1507	5.4718	5.3752	5.37	5.5316	4.604
Pro-Ile	Organic acids and derivatives	Carboxylic acids and derivatives	Amino acids, peptides, and analogues	6.9895	6.5876	7.0254	7.0615	6.3864	7.0348	6.2345	6.768	6.8558	7.1412	7.1623	6.7254	7.1389	7.1557	7.1086	6.7353	7.0439	6.7708	6.0203	7.0165	7.339	7.0743	6.2312	6.6871	6.6016	6.8323	6.315	7.0916	6.8431	6.9825	6.8778	6.8842	6.8758	6.8922	6.9255	6.3949	6.7349	6.7885	6.8285	6.9256	6.4344	6.8003	6.8791	7.0586	6.78	6.2698
1-Kestose	Organic oxygen compounds	Organooxygen compounds	Carbohydrates and carbohydrate conjugates	5.7832	5.8725	5.7258	4.5723	5.6037	5.6591	4.2562	4.1785	4.4697	5.8621	5.5663	4.2722	7.0151	5.7262	4.979	5.4402	5.305	5.7286	4.4625	5.5379	5.0484	5.1663	4.5973	5.2254	5.3596	4.2555	4.9828	4.2529	4.2577	4.133	4.2256	4.231	4.2523	4.2461	5.2163	4.3827	4.0848	4.2135	4.3002	4.3601	3.9256	4.2008	4.1657	4.292	4.1873	3.7452
Erythrocentaurin	Organoheterocyclic compounds	Benzopyrans	2-benzopyrans	3.394	4.9961	3.4028	3.3633	3.8046	3.4533	2.8998	5.2464	3.4698	3.5214	3.4781	3.4794	3.4497	3.4388	3.7777	3.4666	3.4607	3.3247	4.5373	3.2809	3.835	4.148	5.2181	5.297	5.5277	5.2381	4.9495	5.572	4.936	3.3403	5.1531	5.1548	5.0618	5.1597	4.928	5.3903	4.9386	5.1808	4.7983	4.8808	4.5047	5.2833	4.8561	4.7844	4.8151	4.8906
(2R)-1-O-beta-D-Galactopyranosylglycerol	Lipids and lipid-like molecules	Glycerolipids	Glycosylglycerols	4.5794	5.9247	5.1838	5.5335	5.7378	5.6702	4.8306	5.8243	5.818	6.121	6.1436	5.5896	6.1746	5.6906	5.4144	5.4126	6.3942	5.4041	5.2529	5.4822	6.2703	5.7902	5.778	5.7897	6.1367	5.7452	5.3342	6.0026	5.7184	5.8442	5.8917	5.9005	5.896	5.7875	5.6469	5.6112	5.5019	6.1684	5.7799	5.9397	5.4856	5.7317	5.8164	5.8252	5.5663	5.402
4-Deoxypyridoxine	Organoheterocyclic compounds	Pyridines and derivatives	Methylpyridines	6.4949	4.4399	5.6854	4.7169	4.3277	6.1368	4.8261	4.5498	5.0981	4.9161	5.2121	4.6764	5.6826	6.148	4.98	5.9255	5.83	5.8997	3.6684	5.6115	5.6651	5.1044	5.4814	4.4626	4.6272	4.7737	4.2917	4.6908	4.9693	5.5547	5.3456	5.025	5.0418	5.1184	4.0757	4.6885	4.1739	4.5104	5.1651	5.1574	3.9547	4.8129	4.5733	4.8002	4.6116	4.3151
4-Aminophenol	Organic acids and derivatives	Organic phosphoric acids and derivatives	Phosphate esters	6.3417	5.5591	5.5321	5.3995	5.4158	5.4778	4.9057	5.4333	5.5077	5.6202	5.7291	5.6713	5.6866	5.7321	5.5497	5.5479	5.7098	5.463	5.1655	5.7443	5.7714	5.8543	5.6107	5.3613	5.5215	5.7057	5.2543	5.5659	5.6584	6.0729	5.587	5.481	5.5856	5.5	5.5759	5.2978	5.2437	5.5637	5.7895	5.785	5.1592	5.5157	5.5197	5.6344	5.4724	5.0029
Dipropyl sulfide	Organosulfur compounds	Thioethers	Dialkylthioethers	6.6987	6.0592	6.5054	6.056	6.4789	6.5373	5.6185	5.9739	6.106	6.4218	6.2397	6.3224	6.285	6.4622	6.0409	6.6596	6.5928	6.4629	5.25	6.4118	6.2701	6.6575	5.6822	5.8883	5.9603	6.5655	6.0926	6.3708	6.4524	6.429	6.5504	6.2962	6.3419	6.3463	6.1736	5.7929	5.8357	6.4476	6.3899	6.5264	6.1303	6.1301	6.4623	6.4552	6.5271	5.4714
Isonicotinamide	Organoheterocyclic compounds	Pyridines and derivatives	Pyridinecarboxylic acids and derivatives	7.1745	6.1986	6.1413	6.0781	5.9718	6.1094	5.3425	5.8743	6.0884	6.0373	5.9575	5.9809	6.1214	6.3018	6.0367	5.9969	5.9471	5.9156	5.5976	5.8543	5.9921	6.2548	5.7744	6.3017	5.9337	5.9164	6.9019	6.0379	5.8718	5.7903	5.8159	6.2051	5.8751	5.852	6.0153	6.7911	5.6689	5.7281	5.8383	5.8652	7.048	6.0716	6.7316	7.5224	6.0962	5.4396
N,n-Dimethylguanosine	-	-	-	5.5421	5.9962	5.5523	6.0389	4.7754	4.9054	4.6488	5.8645	6.0598	6.1592	6.5729	5.4515	6.2224	6.1394	6.045	4.7154	6.0054	4.9876	4.7419	5.9246	6.0729	5.7375	5.724	5.657	5.7588	5.1391	5.4118	6.1621	5.5919	6.2066	5.3812	6.2899	6.0738	6.3139	5.0715	5.7666	5.9798	5.6585	5.7425	5.7854	5.0886	5.8581	5.7767	5.9099	5.1639	4.9541
L-Asparagine	Organic acids and derivatives	Carboxylic acids and derivatives	Amino acids, peptides, and analogues	5.3717	4.8511	3.8631	3.8221	3.9908	5.233	3.7463	3.3008	4.7802	3.2996	3.2563	4.7825	3.2278	5.0435	3.2919	5.2335	3.5769	5.4626	2.9829	3.7317	3.2368	5.2423	3.8298	3.148	3.2388	3.8095	2.8145	4.6685	3.2431	6.0097	4.7044	5.5443	5.1718	5.4328	3.3706	3.9711	4.047	3.199	4.402	4.4009	3.447	4.299	4.9899	5.1855	4.9917	2.7312
(8R)-3-[(4S,5R)-4-Hydroxy-5-(hydroxymethyl)oxolan-2-yl]-7,8-dihydro-4H-imidazo[4,5-d][1,3]diazepin-8-ol	Organoheterocyclic compounds	Imidazodiazepines	Not Available	4.108	4.8617	4.4296	4.9198	5.1389	5.4615	4.4535	3.4554	4.9987	5.1832	4.7918	5.0992	5.2274	3.5084	4.5097	5.2397	5.3807	5.1422	4.7138	4.9672	5.034	5.5814	5.2681	3.4395	3.9574	3.5324	3.1058	3.5298	3.5346	4.0125	3.5025	3.5079	3.5292	3.523	3.5088	3.1847	3.3208	3.4904	3.5771	3.7437	3.2026	3.4777	3.4426	3.5689	3.4642	3.0224
Urocanic Acid	Organoheterocyclic compounds	Azoles	Imidazoles	7.2404	7.2322	6.9853	7.1321	7.2538	7.4984	6.4238	6.2096	7.2572	6.9566	6.9048	7.568	7.3554	7.2278	7.2305	7.7157	7.9688	7.3451	7.1092	7.027	7.1861	7.0455	7.1057	6.3349	6.9044	5.7142	6.2252	5.2149	5.9304	5.2576	5.938	6.4815	6.1952	5.8504	6.6256	6.0226	6.6141	6.0946	5.5315	5.839	5.6899	6.3161	5.993	5.7002	6.1215	5.6771
Violanthin	Phenylpropanoids and polyketides	Flavonoids	Flavonoid glycosides	7.0295	6.8865	7.0914	7.4775	6.4985	6.8548	5.2091	6.5981	6.9008	7.1913	7.1426	6.9141	7.025	6.8817	7.1095	6.9746	7.1892	6.8593	6.2582	7.0903	7.0938	6.9392	6.8927	6.6966	6.7573	7.0819	6.2152	6.5617	6.6565	7.5957	6.7362	6.9566	6.8834	6.6977	6.8729	5.424	6.0904	6.7037	6.921	6.8055	6.5581	6.2933	6.7415	6.8591	6.85	5.8005
2-Methylthiazolidine-4-carboxylic acid	Benzenoids	Benzene and substituted derivatives	Halobenzenes	4.5784	5.6776	4.5429	4.5279	5.1854	4.3179	4.8029	4.5001	5.6272	5.0099	5.2167	5.1398	5.1454	4.9262	5.1737	4.8377	4.0017	5.1088	4.933	4.0922	4.4401	5.0408	5.4034	4.8563	5.0611	5.2487	4.5263	5.149	5.2241	3.8812	4.7886	4.8941	5.2353	4.7483	5.026	4.7322	4.466	5.2928	5.2586	5.1989	4.8916	5.022	4.9624	5.2019	4.8564	4.4343
Neocarzinostatin chromophore	Organic oxygen compounds	Organooxygen compounds	Carbohydrates and carbohydrate conjugates	6.4805	6.333	6.2858	5.9228	6.1618	5.6702	3.423	6.1469	6.0954	6.1574	5.9913	5.9351	5.4392	6.0669	6.119	6.3026	6.0721	5.953	5.4073	5.9904	6.1053	5.9777	5.7856	5.9929	6.1319	6.5034	4.3124	6.273	6.3143	3.8638	6.3328	6.2322	6.4605	6.3738	6.5263	5.4262	5.9463	6.2363	6.5032	6.6037	5.5613	6.3771	6.3367	6.4129	6.422	3.4761
Acetaminophen	Benzenoids	Phenols	1-hydroxy-2-unsubstituted benzenoids	5.5304	5.0324	5.6134	4.915	4.7105	4.9294	4.3555	4.9697	4.9782	5.1553	4.8603	5.2536	5.0779	5.5165	5.0708	6.6591	6.2417	5.3713	4.5401	5.848	5.6403	5.3231	5.1153	4.9163	5.046	6.5885	5.48	6.1364	6.3098	6.024	6.3911	5.8817	6.6163	6.2317	5.3846	5.4931	5.3014	6.257	6.2637	6.7893	5.3355	5.8654	6.1433	5.4978	6.2587	4.4958
Amylamine	Organic nitrogen compounds	Organonitrogen compounds	Amines	4.2869	5.4119	3.8143	4.1973	4.7846	5.4269	4.2053	3.6168	5.3126	5.8312	4.432	4.9529	4.9392	4.7245	5.0099	5.2646	5.0263	5.1468	4.5659	4.4655	4.6907	5.0299	5.1435	3.6479	3.962	5.1157	3.2671	4.8956	4.8681	4.6514	5.0393	4.5919	5.2002	4.957	3.6702	3.3563	3.9238	4.8524	4.834	5.2501	3.7095	4.7786	4.6675	3.7303	4.7898	4.1477
Dihydroorotic Acid	Organic acids and derivatives	Carboxylic acids and derivatives	Amino acids, peptides, and analogues	6.1528	6.4295	6.2603	6.2927	6.5005	6.524	5.8462	5.2542	6.7789	6.3906	6.2322	6.5189	6.4801	6.3677	6.4103	6.6958	6.6621	6.7452	6.2069	5.6354	5.9741	6.6364	6.5528	5.7714	6.1306	5.6657	5.1748	4.5823	4.9768	6.0763	5.8677	5.8503	5.6847	5.8414	5.7547	4.237	5.8019	5.0127	5.0073	5.5328	4.9069	5.9699	5.5011	5.0883	5.9365	5.479
Nitrobenzodiazepine	Organoheterocyclic compounds	Benzodiazepines	Not Available	5.242	5.8187	5.6052	5.6848	5.9427	5.954	5.2221	3.8714	6.1877	5.654	5.4117	5.8761	5.6828	5.5511	5.719	5.9952	6.0245	6.116	5.6678	4.8999	5.1252	5.935	6.0521	5.0456	5.5072	3.9484	3.8687	4.7727	3.9506	5.1294	3.9186	3.9239	4.4761	3.9535	4.727	4.1831	5.0764	4.4235	3.9931	4.053	4.0267	4.8098	3.8587	4.242	4.7878	4.7325
Ritipenem acetoxymethyl ester	Organic acids and derivatives	Carboxylic acids and derivatives	Amino acids, peptides, and analogues	5.2076	5.8914	4.3234	6.1342	4.6602	5.1626	2.729	5.1599	4.8517	5.1332	6.1343	5.4244	4.4003	5.7001	5.0024	5.4949	5.2087	4.4073	4.8758	5.5596	5.442	3.9301	4.9086	5.9801	5.3762	5.3668	5.0973	5.5988	2.8559	4.5474	0.3904	4.7577	0.4064	0.4027	0.3941	2.6277	2.7306	5.4051	5.0521	5.1293	5.0958	0.9621	4.7636	4.6561	2.3514	4.9766
Convicine	Organic oxygen compounds	Organooxygen compounds	Carbohydrates and carbohydrate conjugates	6.256	5.4769	5.7159	5.572	5.1872	5.292	5.1412	3.9043	5.3964	6.239	6.4554	5.0568	6.6028	5.7294	4.0323	5.713	6.3656	5.0478	3.7231	5.2852	5.9548	5.808	4.0344	3.8883	3.9791	5.7317	3.5545	3.9787	5.7057	6.6507	3.9514	3.9568	5.7662	3.9719	3.9577	3.6335	3.7696	4.8754	5.2402	5.0984	5.0865	3.9266	5.4351	5.8331	4.6596	3.4711
(5Z)-3-Amino-5-nonenoic acid	-	-	-	6.7154	6.8119	6.7038	7.0085	7.0487	7.4654	4.7551	5.9454	7.1845	6.7487	6.6735	7.1088	6.8985	6.4304	6.594	6.8405	6.6144	6.829	6.1811	6.1619	6.7706	6.5749	6.7078	6.1562	6.1089	5.8652	3.8995	5.5678	5.8083	4.9582	5.8073	5.8524	5.4577	5.818	5.7727	3.9785	5.1596	4.9387	6.2057	5.7224	4.464	6.2978	5.7601	5.8334	6.0129	5.1122
D-Xylono-1,5-lactone	Organoheterocyclic compounds	Lactones	Delta valerolactones	6.362	5.5712	5.823	5.6357	5.7252	6.0066	5.145	5.7636	5.7059	6.3168	6.2095	5.7582	6.4389	5.5612	5.7041	5.7183	6.0372	5.4135	5.3864	6.1622	6.2248	5.9495	5.8083	5.6069	5.737	6.2567	5.6404	6.1049	6.334	6.0313	5.7994	6.0018	6.2012	5.7195	6.1062	4.655	5.4311	6.2713	6.4267	6.2913	5.9253	6.2758	5.9328	6.3468	5.7514	5.3395
Prolyl-Histidine	Organic acids and derivatives	Carboxylic acids and derivatives	Amino acids, peptides, and analogues	6.9827	6.3362	6.4995	6.4462	6.0477	6.2608	5.9018	5.342	6.2916	6.8714	7.0835	6.2196	7.2288	6.5121	5.1469	6.5022	7.0202	6.1289	4.9811	6.3603	6.6501	6.5761	5.3822	4.4849	4.1907	6.6263	4.3328	5.3778	6.5279	7.2878	5.4852	5.1496	6.469	5.0586	5.7827	3.7055	5.4046	5.9706	6.3753	6.2329	6.0359	4.7803	6.263	6.5658	5.8814	4.9877
Carboxyphosphamide	Organic nitrogen compounds	Organonitrogen compounds	Nitrogen mustard compounds	4.6075	5.4302	5.4466	4.25	5.5847	5.8638	5.0528	4.2725	5.8245	5.0864	4.3649	4.3662	4.4744	4.3255	5.8442	5.1161	4.3475	5.5181	5.0222	4.1676	4.7361	5.8549	5.7401	4.7519	4.4083	4.3495	4.2992	4.347	4.3517	4.227	4.3197	4.325	4.3464	4.3401	4.3259	4.0017	4.2499	4.3075	5.135	4.4541	4.0197	5.7833	4.2597	4.386	5.1704	5.3825
(1r,3r)-1-Aminocyclopentane-1,3-dicarboxylic acid	Organic acids and derivatives	Carboxylic acids and derivatives	Amino acids, peptides, and analogues	6.1465	5.986	5.8053	6.3309	5.9517	5.9092	5.1616	6.2129	5.9475	5.7886	5.9176	6.2887	5.8467	6.3515	5.7432	5.8419	5.8756	6.0469	5.3524	6.2364	6.1122	5.9127	6.0204	6.115	6.0111	6.5816	5.9043	6.3048	6.5162	6.629	6.2242	6.5416	6.5341	6.3183	6.1859	5.1403	5.7534	6.5185	6.5155	6.5572	6.2786	6.3732	6.2718	6.7843	6.322	5.9007
Urea glutamate	Organic acids and derivatives	Carboxylic acids and derivatives	Amino acids, peptides, and analogues	5.7664	6.341	4.7939	5.0771	5.7972	4.6641	4.0201	6.1263	4.7822	5.83	5.7373	5.0283	5.809	6.0579	5.3373	5.0375	4.9824	5.8953	5.5981	5.3175	5.4809	6.649	5.9002	5.9001	5.935	6.2514	5.7502	5.6864	5.6162	5.2175	5.5876	5.4803	5.4676	5.2002	6.3615	5.2669	5.4433	5.7838	5.6152	5.8076	5.9288	5.4602	5.5878	5.8667	5.8256	5.6345
(5R)-5-[(1S)-1,2-Dihydroxyethyl]-3-[(2R,3R,4S,5S,6R)-3,4,5-trihydroxy-6-(hydroxymethyl)oxan-2-yl]oxyoxolane-2,4-dione	Lipids and lipid-like molecules	Fatty Acyls	Fatty acyl glycosides	6.276	6.8711	5.5766	6.9221	6.1479	6.1197	4.6044	6.3493	6.1241	6.1141	7.0316	6.4547	6.043	6.5707	5.9348	6.1885	6.118	5.7039	5.9785	6.3385	6.258	5.2953	6.46	6.6544	6.3657	6.538	5.945	6.3882	6.0971	5.9429	5.3284	6.0342	6.1772	5.5901	5.7888	5.2839	5.1027	6.4763	6.2496	6.2031	6.1667	5.6534	5.911	6.4256	5.5691	5.7903
Morroniside	Organic oxygen compounds	Organooxygen compounds	Carbohydrates and carbohydrate conjugates	7.3146	7.4198	7.6239	7.6817	7.1477	7.4708	6.8768	7.5637	7.5889	7.6165	7.8223	7.5904	7.5733	7.7593	7.855	7.4143	7.8226	7.5991	6.9159	7.3619	7.6914	7.4736	7.0407	7.185	7.2345	7.3272	7.141	7.4741	7.4169	7.6386	7.4422	7.2448	7.4344	7.3646	7.2428	6.397	6.9889	7.4619	7.2529	7.5306	6.7353	7.4007	7.3771	7.7415	7.27	6.5893
Physagulin D	Lipids and lipid-like molecules	Steroids and steroid derivatives	Steroid lactones	3.3015	6.2137	4.8048	4.9179	6.1652	6.5563	4.8935	6.0165	4.9226	3.4289	3.3856	5.7585	5.2951	4.0598	3.4212	3.3741	4.0949	4.4522	6.2663	4.8697	3.3661	5.5865	7.1672	5.8689	6.3411	6.7902	6.3786	6.3213	6.8374	4.8763	6.3728	6.3167	6.3306	6.8177	6.4019	5.3969	6.4489	6.1297	6.2907	5.6138	5.8555	6.6521	6.9477	6.5379	6.9529	8.2771
Cyclodopa glucoside	Organic oxygen compounds	Organooxygen compounds	Carbohydrates and carbohydrate conjugates	6.2011	5.6263	6.2809	6.4187	5.2061	5.8737	5.5665	5.8722	5.8161	6.3759	6.4798	6.2442	6.2616	6.2115	5.7881	6.2061	6.2251	5.4767	4.1733	6.6003	6.4592	5.5757	5.0546	5.6353	5.239	6.2223	5.5736	6.1715	6.0935	6.6914	5.7709	5.7463	6.1539	5.6142	5.8128	3.2786	5.4015	5.8509	5.7206	6.053	5.703	5.4654	6.0814	6.1006	5.9562	5.2614
Hexaconazole	-	-	-	7.2628	5.7724	6.6199	6.8115	5.6219	6.346	6.063	5.7796	6.2064	7.1345	7.2098	6.7306	7.1283	7.0445	5.9881	6.6105	7.0182	6.424	4.4894	7.3491	7.1826	6.8243	4.8008	5.3571	5.2635	6.7604	6.0217	6.5589	6.6139	7.457	6.1351	6.1039	6.5896	5.9776	6.2718	6.1331	5.7999	6.2349	6.2116	6.3857	6.2076	5.6282	6.463	6.5173	6.5081	5.3938
L-Valine, N-(2-hydroxy-3-butenyl)-	Organic acids and derivatives	Carboxylic acids and derivatives	Amino acids, peptides, and analogues	6.9344	6.7994	7.0072	7.0812	6.379	6.9817	6.2079	6.8969	6.8481	7.1537	7.2101	6.7985	7.1207	7.1724	7.1072	6.7273	7.0193	6.7645	6.0765	7.0262	7.3479	7.0699	6.3521	6.7076	6.6554	6.8946	6.4335	7.1626	6.9292	7.005	6.9619	6.9764	6.9089	7.0075	6.9921	6.1125	6.8635	6.8307	6.862	7.0021	6.4349	6.8713	6.9454	7.0853	6.7988	6.2747
Miglitol	Organoheterocyclic compounds	Piperidines	Not Available	5.3022	5.3646	5.1359	4.5511	5.1091	5.4409	4.5017	5.7332	4.9359	4.6807	4.672	5.1417	4.3938	4.9509	4.8136	5.2137	4.7151	5.2689	4.6236	5.1079	5.2422	5.0445	5.3147	5.417	5.4606	6.1681	5.3598	6.0072	6.1194	5.0503	6.0633	5.9158	5.7493	5.938	6.0406	5.1903	5.2711	6.3784	6.2248	5.9544	5.9724	6.0017	6.2178	6.1847	6.0096	5.028
3,4-Dihydroxyhydrocinnamic acid	Phenylpropanoids and polyketides	Phenylpropanoic acids	Not Available	5.8723	6.235	5.8772	5.883	6.1031	6.0843	5.3713	4.9155	6.3189	5.9896	5.9762	6.3994	6.1309	6.0131	5.8648	6.1275	6.2402	6.2683	5.7393	5.4501	5.9125	6.4178	6.234	5.2744	5.6397	5.1331	4.71	4.336	4.8139	5.7533	5.2802	5.2028	5.284	5.3976	5.408	4.8965	5.2258	4.5107	4.6944	5.0115	4.4823	5.4715	5.0009	5.0159	5.4687	4.8899
Niacinamide	Organoheterocyclic compounds	Pyridines and derivatives	Pyridinecarboxylic acids and derivatives	6.5129	5.5899	5.4595	5.5928	5.294	5.3536	4.66	5.1214	5.4125	5.3747	5.2338	5.6377	5.3876	6.1088	5.457	5.2489	5.2022	5.5199	5.278	5.2254	5.2584	5.8588	5.0236	5.9745	5.4992	4.6628	6.3902	4.89	4.7691	4.8514	4.6469	5.2085	4.8518	4.8739	5.1177	6.2724	5.0141	4.2385	4.4378	4.7729	6.6327	5.1164	6.4305	7.2671	5.2223	4.7618
5-Hydroxy-7,3',4'-trimethoxy-8-methylisoflavone 5-neohesperidoside	Phenylpropanoids and polyketides	Isoflavonoids	Isoflavonoid O-glycosides	6.2793	6.4359	6.1362	5.3582	6.3677	4.5806	4.0267	6.3559	5.9421	6.1467	5.8163	5.5361	5.4557	6.1672	6.0634	6.2861	6.0461	6.0546	5.8561	6.0073	6.1513	6.4687	6.0306	6.3252	6.5041	6.9632	4.1632	6.8423	6.7759	4.7509	6.7557	6.6542	6.8827	6.564	6.8429	5.7438	6.3061	6.8236	6.9746	6.9647	6.127	6.6679	6.7057	6.715	6.8001	4.0798
2-amino-4,6-dinitrotoluene glucoside	Benzenoids	Benzene and substituted derivatives	Toluenes	4.4822	6.1085	5.0198	3.7934	5.6901	3.3777	3.9589	6.0447	4.4303	3.6496	4.8886	3.7642	3.43	3.3632	4.5527	4.1371	4.537	4.5241	5.4563	5.1798	4.8332	5.3249	5.675	5.8574	5.869	6.3342	5.8285	5.6086	5.7041	3.7934	5.0944	5.7233	5.8589	5.0129	6.1219	5.3984	5.3233	5.8636	5.146	5.2284	6.2826	5.4165	5.3545	5.8099	6.0824	5.5508
Histidinyl-Leucine	Organic acids and derivatives	Carboxylic acids and derivatives	Amino acids, peptides, and analogues	5.2439	6.2166	5.5581	5.7489	5.9688	5.9434	5.2202	4.4427	6.1504	5.7748	5.7987	6.1641	5.8533	5.554	5.4	5.54	5.2173	6.0284	5.3229	4.3378	5.0872	6.1299	6.0102	4.5123	5.0237	4.5197	4.0929	4.5172	4.5219	4.3972	4.4898	4.4952	4.5165	4.5103	4.9062	4.1719	4.308	4.4777	4.5644	4.6243	4.1898	4.465	4.4299	4.5562	4.6785	4.1585
Gamma-Glutamylarginine	Organic acids and derivatives	Carboxylic acids and derivatives	Amino acids, peptides, and analogues	5.2207	5.8473	5.5919	5.7433	5.9222	6.0091	5.0433	3.9217	5.81	5.7969	5.7884	5.8069	5.9694	5.194	5.4572	5.8309	5.8997	5.753	5.4	5.6896	5.5854	6.1845	6.0181	4.6758	5.167	3.9987	4.5404	3.9961	4.0009	4.4341	3.9688	3.9742	3.9955	3.9893	5.0141	3.6509	4.8817	3.9567	4.0434	4.1033	3.6688	3.944	3.9089	4.0352	4.6844	3.4885
D-Octopine	-	-	-	6.4085	6.9664	6.6162	6.8519	6.7975	7.3233	6.2421	5.7572	7.3085	6.8733	6.5088	6.9703	7.0552	6.3249	6.7753	6.5673	5.9916	6.8739	6.7221	6.365	6.6067	7.2723	7.0952	6.0104	6.2375	5.7659	5.3387	5.2885	5.3848	5.334	5.4611	5.6595	6.0177	5.7376	6.0961	5.3394	5.6796	5.3149	5.6858	5.4198	5.199	6.023	5.3367	5.658	5.7905	5.696
[truncated: 3,152 more rows]
[truncated: 25 more columns]
